# Supplementary material for: Comparison of the molecular and cellular phenotypes of common mouse syngeneic models with human tumors
Source: BMC Genomics. 2020 Jan 2;21:2. doi: 10.1186/s12864-019-6344-3 (PMC6941261; doi:10.1186/s12864-019-6344-3)
Supplement: Supplementary file 1 — Additional file 1: Table S1. Variant calls by WES. [file 12864_2019_6344_MOESM1_ESM.xlsx]

## Sheet: WES.variantcall
SampleName	variantType	CHROM	POS	REF	ALT	RD	AD	FREQ	ALLELE	EFFECT	IMPACT	GENE	GENEID	FEATUREID	BIOTYPE	HGVS_C	HGVS_P
LLCsr	SNP	10	5123090	T	A	57	15	0.2083	A	intragenic_variant	MODIFIER	Syne1	ENSMUSG00000096054	ENSMUSG00000096054	.	.	.
LLCsr	SNP	10	5161513	C	G	59	17	0.2237	G	intragenic_variant	MODIFIER	Syne1	ENSMUSG00000096054	ENSMUSG00000096054	.	.	.
LLCsr	SNP	10	5425673	A	C	96	103	0.5176	C	missense_variant	MODERATE	Syne1	ENSMUSG00000096054	ENSMUST00000041639	protein_coding	c.418T>G	p.Phe140Val
LLCsr	SNP	10	7602833	C	A	12	62	0.8378	A	stop_gained	HIGH	Lrp11	ENSMUSG00000019796	ENSMUST00000019931	protein_coding	c.870C>A	p.Cys290*
LLCsr	SNP	10	5215312	C	G	35	81	0.6983	G	intragenic_variant	MODIFIER	Syne1	ENSMUSG00000096054	ENSMUSG00000096054	.	.	.
LLCsr	SNP	10	5360763	A	T	18	55	0.7534	T	missense_variant	MODERATE	Syne1	ENSMUSG00000096054	ENSMUST00000041639	protein_coding	c.1813T>A	p.Trp605Arg
LLCsr	SNP	10	3551876	C	A	28	31	0.5254	A	missense_variant&splice_region_variant	MODERATE	Iyd	ENSMUSG00000019762	ENSMUST00000019896	protein_coding	c.521C>A	p.Thr174Asn
LLCsr	SNP	10	21593459	C	G	16	12	0.4286	G	missense_variant	MODERATE	1700020N01Rik	ENSMUSG00000050844	ENSMUST00000057341	protein_coding	c.71C>G	p.Ala24Gly
LLCsr	SNP	10	22344506	T	C	18	55	0.7534	C	intragenic_variant	MODIFIER	Raet1e	ENSMUSG00000053219	ENSMUSG00000053219	.	.	.
LLCsr	SNP	10	23900878	G	T	25	54	0.6835	T	missense_variant	MODERATE	Vnn1	ENSMUSG00000037440	ENSMUST00000041416	protein_coding	c.1126G>T	p.Asp376Tyr
LLCsr	SNP	10	23921147	A	G	95	76	0.4444	G	missense_variant	MODERATE	Taar1	ENSMUSG00000056379	ENSMUST00000051532	protein_coding	c.742A>G	p.Lys248Glu
LLCsr	SNP	10	26984501	C	A	7	23	0.7667	A	missense_variant	MODERATE	Lama2	ENSMUSG00000019899	ENSMUST00000092639	protein_coding	c.8989G>T	p.Val2997Leu
LLCsr	SNP	10	28383480	T	G	68	21	0.236	G	synonymous_variant	LOW	Ptprk	ENSMUSG00000019889	ENSMUST00000166468	protein_coding	c.915T>G	p.Thr305Thr
LLCsr	SNP	10	28781755	T	G	70	24	0.2553	G	synonymous_variant	LOW	Themis	ENSMUSG00000049109	ENSMUST00000056097	protein_coding	c.777T>G	p.Ser259Ser
LLCsr	SNP	10	28782225	T	C	48	16	0.25	C	missense_variant	MODERATE	Themis	ENSMUSG00000049109	ENSMUST00000056097	protein_coding	c.1247T>C	p.Val416Ala
LLCsr	SNP	10	33528447	T	A	82	23	0.219	A	missense_variant	MODERATE	Clvs2	ENSMUSG00000019785	ENSMUST00000019920	protein_coding	c.772A>T	p.Met258Leu
LLCsr	SNP	10	34297707	A	T	10	10	0.5	T	missense_variant	MODERATE	Tspyl4	ENSMUSG00000039485	ENSMUST00000047935	protein_coding	c.194A>T	p.Glu65Val
LLCsr	SNP	10	38966072	G	A	19	9	0.3214	A	missense_variant	MODERATE	Lama4	ENSMUSG00000019846	ENSMUST00000019992	protein_coding	c.118G>A	p.Ala40Thr
LLCsr	SNP	10	39832605	A	G	80	69	0.4631	G	missense_variant	MODERATE	Rev3l	ENSMUSG00000019841	ENSMUST00000019986	protein_coding	c.6817A>G	p.Ser2273Gly
LLCsr	SNP	10	40349226	A	T	6	21	0.7778	T	non_coding_exon_variant	MODIFIER	Cdk19os	ENSMUSG00000038491	ENSMUST00000143103	antisense	n.406T>A	.
LLCsr	SNP	10	42435984	T	A	15	29	0.6591	A	non_coding_exon_variant	MODIFIER	Gm15198	ENSMUSG00000083429	ENSMUST00000117283	processed_pseudogene	n.105T>A	.
LLCsr	SNP	10	43021268	C	A	17	31	0.6458	A	missense_variant	MODERATE	Sobp	ENSMUSG00000038248	ENSMUST00000040275	protein_coding	c.2320G>T	p.Asp774Tyr
LLCsr	SNP	10	43921428	C	T	60	56	0.4828	T	missense_variant	MODERATE	Rtn4ip1	ENSMUSG00000019864	ENSMUST00000054418	protein_coding	c.662C>T	p.Ala221Val
LLCsr	SNP	10	45006543	A	G	201	204	0.5037	G	non_coding_exon_variant	MODIFIER	Gm4795	ENSMUSG00000095168	ENSMUST00000095717	processed_pseudogene	n.434A>G	.
LLCsr	SNP	10	51481891	T	A	52	55	0.514	A	intragenic_variant	MODIFIER	Lilrb4	ENSMUSG00000062593	ENSMUSG00000062593	.	.	.
LLCsr	SNP	10	51757117	A	C	49	54	0.5243	C	5_prime_UTR_variant	MODIFIER	4933411G06Rik	ENSMUSG00000062224	ENSMUST00000075909	protein_coding	c.-21T>G	.
LLCsr	SNP	10	56051452	T	A	97	41	0.2971	A	missense_variant	MODERATE	Tbc1d32	ENSMUSG00000038122	ENSMUST00000099739	protein_coding	c.3107A>T	p.Asp1036Val
LLCsr	SNP	10	56656572	A	T	299	87	0.2254	T	non_coding_exon_variant	MODIFIER	Gm9795	ENSMUSG00000045048	ENSMUST00000062156	processed_pseudogene	n.624A>T	.
LLCsr	SNP	10	58467390	T	C	108	113	0.5113	C	missense_variant&splice_region_variant	MODERATE	Ranbp2	ENSMUSG00000003226	ENSMUST00000003310	protein_coding	c.2383T>C	p.Tyr795His
LLCsr	SNP	10	60294595	C	T	37	19	0.3393	T	synonymous_variant	LOW	Psap	ENSMUSG00000004207	ENSMUST00000177779	protein_coding	c.438C>T	p.Ala146Ala
LLCsr	SNP	10	60421133	C	G	75	81	0.5192	G	synonymous_variant	LOW	Cdh23	ENSMUSG00000012819	ENSMUST00000105461	protein_coding	c.2202G>C	p.Leu734Leu
LLCsr	SNP	10	61725925	G	A	30	8	0.2105	A	missense_variant	MODERATE	Aifm2	ENSMUSG00000020085	ENSMUST00000080099	protein_coding	c.49G>A	p.Val17Met
LLCsr	SNP	10	62838267	T	G	18	45	0.7143	G	missense_variant	MODERATE	Tet1	ENSMUSG00000047146	ENSMUST00000174189	protein_coding	c.4029A>C	p.Glu1343Asp
LLCsr	SNP	10	62964999	C	T	28	33	0.541	T	missense_variant	MODERATE	Dna2	ENSMUSG00000036875	ENSMUST00000131422	protein_coding	c.2311C>T	p.Pro771Ser
LLCsr	SNP	10	63131073	G	A	40	11	0.2157	A	synonymous_variant	LOW	Mypn	ENSMUSG00000020067	ENSMUST00000095580	protein_coding	c.2823C>T	p.Pro941Pro
LLCsr	SNP	10	67021877	G	C	58	18	0.2368	C	missense_variant	MODERATE	Reep3	ENSMUSG00000019873	ENSMUST00000020023	protein_coding	c.434C>G	p.Thr145Arg
LLCsr	SNP	10	69988619	G	T	38	12	0.24	T	synonymous_variant	LOW	Ank3	ENSMUSG00000069601	ENSMUST00000186247	protein_coding	c.3117G>T	p.Val1039Val
LLCsr	SNP	10	74466392	C	T	24	36	0.6	T	synonymous_variant	LOW	Pcdh15	ENSMUSG00000052613	ENSMUST00000105426	protein_coding	c.2877C>T	p.Asp959Asp
LLCsr	SNP	10	74631986	T	C	18	16	0.4706	C	3_prime_UTR_variant	MODIFIER	Pcdh15	ENSMUSG00000052613	ENSMUST00000105426	protein_coding	c.*32T>C	.
LLCsr	SNP	10	76147647	C	T	15	45	0.75	T	synonymous_variant	LOW	Slc5a4a	ENSMUSG00000020229	ENSMUST00000020450	protein_coding	c.117C>T	p.Val39Val
LLCsr	SNP	10	7862481	C	G	21	41	0.6613	G	missense_variant	MODERATE	Zc3h12d	ENSMUSG00000039981	ENSMUST00000039484	protein_coding	c.550C>G	p.Arg184Gly
LLCsr	SNP	10	8518331	C	A	6	12	0.6667	A	synonymous_variant	LOW	Ust	ENSMUSG00000047712	ENSMUST00000061601	protein_coding	c.69G>T	p.Gly23Gly
LLCsr	SNP	10	11157149	C	T	52	14	0.2121	T	missense_variant	MODERATE	Shprh	ENSMUSG00000090112	ENSMUST00000044053	protein_coding	c.878C>T	p.Pro293Leu
LLCsr	SNP	10	12663425	C	A	29	89	0.7542	A	missense_variant	MODERATE	Utrn	ENSMUSG00000019820	ENSMUST00000076817	protein_coding	c.5847G>T	p.Met1949Ile
LLCsr	SNP	10	18163420	C	G	61	42	0.4078	G	missense_variant	MODERATE	Ect2l	ENSMUSG00000071392	ENSMUST00000095817	protein_coding	c.1265G>C	p.Gly422Ala
LLCsr	SNP	10	20273801	G	T	25	21	0.4565	T	missense_variant	MODERATE	Map7	ENSMUSG00000019996	ENSMUST00000116259	protein_coding	c.1697G>T	p.Arg566Leu
LLCsr	SNP	10	21382408	G	A	21	24	0.5333	A	missense_variant	MODERATE	Aldh8a1	ENSMUSG00000037542	ENSMUST00000042699	protein_coding	c.403G>A	p.Gly135Ser
LLCsr	SNP	10	80795365	A	T	26	69	0.7263	T	3_prime_UTR_variant	MODIFIER	Dot1l	ENSMUSG00000061589	ENSMUST00000105336	protein_coding	c.*1851A>T	.
LLCsr	SNP	10	81258241	A	G	45	17	0.2742	G	synonymous_variant	LOW	Matk	ENSMUSG00000004933	ENSMUST00000117488	protein_coding	c.6A>G	p.Ala2Ala
LLCsr	SNP	10	82284038	G	T	46	45	0.4945	T	missense_variant	MODERATE	4932415D10Rik	ENSMUSG00000044581	ENSMUST00000171401	protein_coding	c.1227C>A	p.His409Gln
LLCsr	SNP	10	82664719	C	T	41	60	0.5941	T	missense_variant	MODERATE	Glt8d2	ENSMUSG00000020251	ENSMUST00000065815	protein_coding	c.196G>A	p.Ala66Thr
LLCsr	SNP	10	85313593	A	G	158	58	0.2685	G	missense_variant	MODERATE	Gm8394	ENSMUSG00000050490	ENSMUST00000079684	protein_coding	c.25A>G	p.Asn9Asp
LLCsr	SNP	10	86732380	G	A	89	23	0.2054	A	synonymous_variant	LOW	Fabp3-ps1	ENSMUSG00000056366	ENSMUST00000070435	protein_coding	c.9C>T	p.Asp3Asp
LLCsr	SNP	10	86969867	G	T	18	29	0.617	T	missense_variant	MODERATE	Stab2	ENSMUSG00000035459	ENSMUST00000035288	protein_coding	c.614C>A	p.Pro205His
LLCsr	SNP	10	87230167	A	C	36	26	0.4194	C	missense_variant	MODERATE	1700113H08Rik	ENSMUSG00000047129	ENSMUST00000169849	protein_coding	c.709A>C	p.Ser237Arg
LLCsr	SNP	10	88529468	G	A	62	58	0.4833	A	missense_variant	MODERATE	Mybpc1	ENSMUSG00000020061	ENSMUST00000119185	protein_coding	c.2792C>T	p.Ala931Val
LLCsr	SNP	10	88558640	A	G	75	55	0.4231	G	missense_variant	MODERATE	Mybpc1	ENSMUSG00000020061	ENSMUST00000119185	protein_coding	c.782T>C	p.Val261Ala
LLCsr	SNP	10	88798730	G	C	48	51	0.5152	C	missense_variant	MODERATE	Utp20	ENSMUSG00000004356	ENSMUST00000004470	protein_coding	c.2265C>G	p.Phe755Leu
LLCsr	SNP	10	89473806	T	C	42	47	0.5281	C	missense_variant	MODERATE	Nr1h4	ENSMUSG00000047638	ENSMUST00000105296	protein_coding	c.1060A>G	p.Lys354Glu
LLCsr	SNP	10	90511121	C	T	30	27	0.4737	T	missense_variant	MODERATE	Anks1b	ENSMUSG00000058589	ENSMUST00000183156	protein_coding	c.2282C>T	p.Ala761Val
LLCsr	SNP	10	91096606	G	A	40	44	0.5238	A	missense_variant	MODERATE	Ikbip	ENSMUSG00000019975	ENSMUST00000020149	protein_coding	c.1111G>A	p.Asp371Asn
LLCsr	SNP	10	91153104	G	A	164	49	0.23	A	intragenic_variant	MODIFIER	Tmpo	ENSMUSG00000019961	ENSMUSG00000019961	.	.	.
LLCsr	SNP	10	93499000	C	T	78	21	0.2121	T	missense_variant	MODERATE	Hal	ENSMUSG00000020017	ENSMUST00000129421	protein_coding	c.1192C>T	p.Arg398Cys
LLCsr	SNP	10	94171215	C	T	89	26	0.2261	T	missense_variant	MODERATE	Nr2c1	ENSMUSG00000005897	ENSMUST00000092213	protein_coding	c.914C>T	p.Thr305Ile
LLCsr	SNP	10	99108663	C	G	45	17	0.2742	G	synonymous_variant	LOW	Galnt4	ENSMUSG00000090035	ENSMUST00000161240	protein_coding	c.249C>G	p.Leu83Leu
LLCsr	SNP	10	103214460	C	A	27	40	0.597	A	missense_variant&splice_region_variant	MODERATE	Lrriq1	ENSMUSG00000019892	ENSMUST00000166240	protein_coding	c.2430G>T	p.Gln810His
LLCsr	SNP	10	107580245	C	T	92	27	0.2269	T	missense_variant	MODERATE	Ptprq	ENSMUSG00000035916	ENSMUST00000050702	protein_coding	c.5191G>A	p.Ala1731Thr
LLCsr	SNP	10	109852591	C	A	14	16	0.5333	A	missense_variant	MODERATE	Nav3	ENSMUSG00000020181	ENSMUST00000032719	protein_coding	c.1824G>T	p.Gln608His
LLCsr	SNP	10	111288753	G	A	91	93	0.5054	A	synonymous_variant	LOW	Osbpl8	ENSMUSG00000020189	ENSMUST00000105275	protein_coding	c.2301G>A	p.Gln767Gln
LLCsr	SNP	10	115079800	A	G	36	34	0.4857	G	missense_variant	MODERATE	Tph2	ENSMUSG00000006764	ENSMUST00000006949	protein_coding	c.1334T>C	p.Phe445Ser
LLCsr	SNP	10	116315204	C	T	30	36	0.5455	T	missense_variant	MODERATE	Ptprb	ENSMUSG00000020154	ENSMUST00000092167	protein_coding	c.770C>T	p.Ala257Val
LLCsr	SNP	10	116317371	A	T	54	50	0.4808	T	missense_variant	MODERATE	Ptprb	ENSMUSG00000020154	ENSMUST00000092167	protein_coding	c.871A>T	p.Met291Leu
LLCsr	SNP	10	116776681	T	G	35	10	0.2222	G	3_prime_UTR_variant	MODIFIER	Myrfl	ENSMUSG00000034057	ENSMUST00000048229	protein_coding	c.*47A>C	.
LLCsr	SNP	10	118159722	G	A	21	38	0.6441	A	missense_variant	MODERATE	Mdm1	ENSMUSG00000020212	ENSMUST00000163238	protein_coding	c.1690G>A	p.Ala564Thr
LLCsr	SNP	10	119975890	G	A	42	45	0.5172	A	missense_variant	MODERATE	Grip1	ENSMUSG00000034813	ENSMUST00000138410	protein_coding	c.745G>A	p.Gly249Arg
LLCsr	SNP	10	123008201	C	G	25	48	0.6575	G	synonymous_variant	LOW	Mon2	ENSMUSG00000034602	ENSMUST00000073792	protein_coding	c.4443G>C	p.Ser1481Ser
LLCsr	SNP	10	127239886	G	A	22	21	0.4884	A	synonymous_variant	LOW	Kif5a	ENSMUSG00000074657	ENSMUST00000099172	protein_coding	c.1305C>T	p.Ile435Ile
LLCsr	SNP	10	127540770	C	T	31	8	0.2051	T	synonymous_variant	LOW	Lrp1	ENSMUSG00000040249	ENSMUST00000049149	protein_coding	c.12768G>A	p.Thr4256Thr
LLCsr	SNP	10	128111334	A	C	12	14	0.5385	C	missense_variant	MODERATE	Baz2a	ENSMUSG00000040054	ENSMUST00000170054	protein_coding	c.716A>C	p.Glu239Ala
LLCsr	SNP	10	128363741	A	G	26	41	0.6119	G	synonymous_variant	LOW	Coq10a	ENSMUSG00000039914	ENSMUST00000043211	protein_coding	c.663T>C	p.Phe221Phe
LLCsr	SNP	10	77059925	G	T	0	36	1	T	synonymous_variant	LOW	Col18a1	ENSMUSG00000001435	ENSMUST00000072755	protein_coding	c.4134C>A	p.Pro1378Pro
LLCsr	SNP	10	77853237	T	A	41	89	0.6846	A	non_coding_exon_variant	MODIFIER	Gm10318	ENSMUSG00000071195	ENSMUST00000186874	unprocessed_pseudogene	n.214T>A	.
LLCsr	SNP	10	78748466	A	T	155	57	0.2689	T	missense_variant	MODERATE	Ccdc105	ENSMUSG00000078442	ENSMUST00000105383	protein_coding	c.1114T>A	p.Tyr372Asn
LLCsr	SNP	10	79864816	A	G	31	30	0.4918	G	3_prime_UTR_variant	MODIFIER	BC005764	ENSMUSG00000035835	ENSMUST00000092325	protein_coding	c.*40T>C	.
LLCsr	SNP	10	80174263	T	G	39	12	0.2353	G	missense_variant	MODERATE	1600002K03Rik	ENSMUSG00000035595	ENSMUST00000041882	protein_coding	c.264T>G	p.His88Gln
LLCsr	SNP	10	80293826	A	G	46	39	0.4588	G	missense_variant	MODERATE	Rps15	ENSMUSG00000063457	ENSMUST00000068408	protein_coding	c.274A>G	p.Ser92Gly
LLCsr	SNP	10	80689958	C	G	19	62	0.7654	G	missense_variant	MODERATE	Mob3a	ENSMUSG00000003348	ENSMUST00000003438	protein_coding	c.518G>C	p.Arg173Pro
LLCsr	SNP	11	3227602	A	G	0	23	1	G	intragenic_variant	MODIFIER	Drg1	ENSMUSG00000020457	ENSMUSG00000020457	.	.	.
LLCsr	SNP	11	3236410	C	T	0	46	1	T	intragenic_variant	MODIFIER	Drg1	ENSMUSG00000020457	ENSMUSG00000020457	.	.	.
LLCsr	SNP	11	3239437	T	C	0	108	1	C	synonymous_variant	LOW	Eif4enif1	ENSMUSG00000020454	ENSMUST00000110049	protein_coding	c.2022T>C	p.His674His
LLCsr	SNP	11	3240928	C	A	0	32	1	A	synonymous_variant	LOW	Eif4enif1	ENSMUSG00000020454	ENSMUST00000110049	protein_coding	c.2104C>A	p.Arg702Arg
LLCsr	SNP	11	3242491	G	A	0	129	1	A	missense_variant	MODERATE	Eif4enif1	ENSMUSG00000020454	ENSMUST00000110049	protein_coding	c.2318G>A	p.Ser773Asn
LLCsr	SNP	11	3242534	A	G	0	113	1	G	synonymous_variant	LOW	Eif4enif1	ENSMUSG00000020454	ENSMUST00000110049	protein_coding	c.2361A>G	p.Gly787Gly
LLCsr	SNP	11	3243086	T	C	0	20	1	C	intragenic_variant	MODIFIER	Drg1	ENSMUSG00000020457	ENSMUSG00000020457	.	.	.
LLCsr	SNP	11	3243127	C	A	0	48	1	A	intragenic_variant	MODIFIER	Drg1	ENSMUSG00000020457	ENSMUSG00000020457	.	.	.
LLCsr	SNP	11	3250233	T	C	0	67	1	C	3_prime_UTR_variant	MODIFIER	Drg1	ENSMUSG00000020457	ENSMUST00000020741	protein_coding	c.*33A>G	.
LLCsr	SNP	11	3250263	A	G	0	103	1	G	3_prime_UTR_variant	MODIFIER	Drg1	ENSMUSG00000020457	ENSMUST00000020741	protein_coding	c.*3T>C	.
LLCsr	SNP	11	3250308	G	A	0	141	1	A	synonymous_variant	LOW	Drg1	ENSMUSG00000020457	ENSMUST00000020741	protein_coding	c.1062C>T	p.His354His
LLCsr	SNP	11	3250338	T	C	0	129	1	C	synonymous_variant	LOW	Drg1	ENSMUSG00000020457	ENSMUST00000020741	protein_coding	c.1032A>G	p.Lys344Lys
LLCsr	SNP	11	3254541	G	A	0	105	1	A	synonymous_variant	LOW	Drg1	ENSMUSG00000020457	ENSMUST00000020741	protein_coding	c.684C>T	p.Asp228Asp
LLCsr	SNP	11	3262549	A	G	0	112	1	G	synonymous_variant	LOW	Drg1	ENSMUSG00000020457	ENSMUST00000020741	protein_coding	c.282T>C	p.Tyr94Tyr
LLCsr	SNP	11	3264783	G	A	0	78	1	A	synonymous_variant	LOW	Drg1	ENSMUSG00000020457	ENSMUST00000020741	protein_coding	c.150C>T	p.Gly50Gly
LLCsr	SNP	11	3290832	G	A	0	56	1	A	synonymous_variant	LOW	Patz1	ENSMUSG00000020453	ENSMUST00000110043	protein_coding	c.219G>A	p.Gln73Gln
LLCsr	SNP	11	3291576	G	A	0	34	1	A	synonymous_variant	LOW	Patz1	ENSMUSG00000020453	ENSMUST00000110043	protein_coding	c.963G>A	p.Leu321Leu
LLCsr	SNP	11	3307240	G	T	0	53	1	T	non_coding_exon_variant	MODIFIER	Gm12592	ENSMUSG00000053263	ENSMUST00000155332	processed_transcript	n.1140C>A	.
LLCsr	SNP	11	3331015	G	C	0	71	1	C	non_coding_exon_variant	MODIFIER	Gm12592	ENSMUSG00000053263	ENSMUST00000155332	processed_transcript	n.164C>G	.
LLCsr	SNP	11	3333244	A	G	0	58	1	G	missense_variant	MODERATE	Pik3ip1	ENSMUSG00000034614	ENSMUST00000045153	protein_coding	c.343A>G	p.Met115Val
LLCsr	SNP	11	3333271	C	G	0	63	1	G	missense_variant	MODERATE	Pik3ip1	ENSMUSG00000034614	ENSMUST00000045153	protein_coding	c.370C>G	p.Pro124Ala
LLCsr	SNP	11	3350696	A	G	0	58	1	G	synonymous_variant	LOW	Limk2	ENSMUSG00000020451	ENSMUST00000101638	protein_coding	c.1206T>C	p.Asn402Asn
LLCsr	SNP	11	3353331	G	A	0	36	1	A	synonymous_variant	LOW	Limk2	ENSMUSG00000020451	ENSMUST00000101638	protein_coding	c.987C>T	p.Cys329Cys
LLCsr	SNP	11	3355458	T	C	0	57	1	C	synonymous_variant	LOW	Limk2	ENSMUSG00000020451	ENSMUST00000101638	protein_coding	c.669A>G	p.Ala223Ala
LLCsr	SNP	11	3360574	G	A	0	54	1	A	synonymous_variant	LOW	Limk2	ENSMUSG00000020451	ENSMUST00000101638	protein_coding	c.129C>T	p.Cys43Cys
LLCsr	SNP	11	3452553	A	G	0	86	1	G	non_coding_exon_variant	MODIFIER	8430429K09Rik	ENSMUSG00000034587	ENSMUST00000146456	processed_transcript	n.82A>G	.
LLCsr	SNP	11	3471033	G	C	0	32	1	C	intragenic_variant	MODIFIER	8430429K09Rik	ENSMUSG00000034587	ENSMUSG00000034587	.	.	.
LLCsr	SNP	11	3471099	G	T	0	55	1	T	intragenic_variant	MODIFIER	8430429K09Rik	ENSMUSG00000034587	ENSMUSG00000034587	.	.	.
LLCsr	SNP	11	3471484	G	C	0	51	1	C	intragenic_variant	MODIFIER	8430429K09Rik	ENSMUSG00000034587	ENSMUSG00000034587	.	.	.
LLCsr	SNP	11	3488318	G	A	0	38	1	A	5_prime_UTR_variant	MODIFIER	Pla2g3	ENSMUSG00000034579	ENSMUST00000064265	protein_coding	c.-34G>A	.
LLCsr	SNP	11	3488690	A	T	0	59	1	T	synonymous_variant	LOW	Pla2g3	ENSMUSG00000034579	ENSMUST00000064265	protein_coding	c.339A>T	p.Ala113Ala
LLCsr	SNP	11	3488808	C	T	0	83	1	T	synonymous_variant	LOW	Pla2g3	ENSMUSG00000034579	ENSMUST00000064265	protein_coding	c.457C>T	p.Leu153Leu
LLCsr	SNP	11	3493035	G	A	0	28	1	A	missense_variant	MODERATE	Pla2g3	ENSMUSG00000034579	ENSMUST00000064265	protein_coding	c.1367G>A	p.Arg456Gln
LLCsr	SNP	11	3495706	C	T	0	71	1	T	intragenic_variant	MODIFIER	Pla2g3	ENSMUSG00000034579	ENSMUSG00000034579	.	.	.
LLCsr	SNP	11	3497888	C	T	0	54	1	T	intragenic_variant	MODIFIER	Pla2g3	ENSMUSG00000034579	ENSMUSG00000034579	.	.	.
LLCsr	SNP	11	3501100	C	G	0	38	1	G	synonymous_variant	LOW	Inpp5j	ENSMUSG00000034570	ENSMUST00000044507	protein_coding	c.1548G>C	p.Pro516Pro
LLCsr	SNP	11	3501326	A	G	0	58	1	G	synonymous_variant	LOW	Inpp5j	ENSMUSG00000034570	ENSMUST00000044507	protein_coding	c.1479T>C	p.Phe493Phe
LLCsr	SNP	11	3501374	A	G	0	82	1	G	synonymous_variant	LOW	Inpp5j	ENSMUSG00000034570	ENSMUST00000044507	protein_coding	c.1431T>C	p.Thr477Thr
LLCsr	SNP	11	3502205	A	G	0	22	1	G	synonymous_variant	LOW	Inpp5j	ENSMUSG00000034570	ENSMUST00000044507	protein_coding	c.1044T>C	p.Ser348Ser
LLCsr	SNP	11	3502527	G	T	0	48	1	T	missense_variant	MODERATE	Inpp5j	ENSMUSG00000034570	ENSMUST00000044507	protein_coding	c.722C>A	p.Thr241Asn
LLCsr	SNP	11	3502887	G	C	0	41	1	C	missense_variant	MODERATE	Inpp5j	ENSMUSG00000034570	ENSMUST00000044507	protein_coding	c.362C>G	p.Ala121Gly
LLCsr	SNP	11	3502997	A	G	0	23	1	G	synonymous_variant	LOW	Inpp5j	ENSMUSG00000034570	ENSMUST00000044507	protein_coding	c.252T>C	p.Pro84Pro
LLCsr	SNP	11	3503000	T	C	0	24	1	C	synonymous_variant	LOW	Inpp5j	ENSMUSG00000034570	ENSMUST00000044507	protein_coding	c.249A>G	p.Arg83Arg
LLCsr	SNP	11	3504704	C	T	0	62	1	T	synonymous_variant	LOW	Inpp5j	ENSMUSG00000034570	ENSMUST00000044507	protein_coding	c.45G>A	p.Arg15Arg
LLCsr	SNP	11	3522889	C	T	0	94	1	T	missense_variant	MODERATE	Smtn	ENSMUSG00000020439	ENSMUST00000110011	protein_coding	c.2237G>A	p.Arg746Lys
LLCsr	SNP	11	3525078	C	T	0	37	1	T	missense_variant	MODERATE	Smtn	ENSMUSG00000020439	ENSMUST00000110011	protein_coding	c.1984G>A	p.Gly662Ser
LLCsr	SNP	11	3530079	A	C	0	40	1	C	missense_variant	MODERATE	Smtn	ENSMUSG00000020439	ENSMUST00000110011	protein_coding	c.1141T>G	p.Ser381Ala
LLCsr	SNP	11	3530512	A	G	0	45	1	G	intragenic_variant	MODIFIER	Gm11946	ENSMUSG00000087291	ENSMUSG00000087291	.	.	.
LLCsr	SNP	11	3530982	G	A	0	26	1	A	non_coding_exon_variant	MODIFIER	Gm11946	ENSMUSG00000087291	ENSMUST00000123459	processed_transcript	n.35G>A	.
LLCsr	SNP	11	3531074	A	G	0	63	1	G	missense_variant	MODERATE	Smtn	ENSMUSG00000020439	ENSMUST00000110011	protein_coding	c.836T>C	p.Ile279Thr
LLCsr	SNP	11	3531099	C	T	0	56	1	T	missense_variant	MODERATE	Smtn	ENSMUSG00000020439	ENSMUST00000110011	protein_coding	c.811G>A	p.Glu271Lys
LLCsr	SNP	11	3531172	T	C	0	27	1	C	non_coding_exon_variant	MODIFIER	Gm11946	ENSMUSG00000087291	ENSMUST00000123459	processed_transcript	n.225T>C	.
LLCsr	SNP	11	3531232	C	G	0	21	1	G	synonymous_variant	LOW	Smtn	ENSMUSG00000020439	ENSMUST00000110011	protein_coding	c.762G>C	p.Pro254Pro
LLCsr	SNP	11	3531272	G	A	0	24	1	A	missense_variant	MODERATE	Smtn	ENSMUSG00000020439	ENSMUST00000110011	protein_coding	c.722C>T	p.Ser241Leu
LLCsr	SNP	11	3533449	C	T	0	60	1	T	synonymous_variant	LOW	Smtn	ENSMUSG00000020439	ENSMUST00000110011	protein_coding	c.126G>A	p.Leu42Leu
LLCsr	SNP	11	3533561	C	A	0	21	1	A	non_coding_exon_variant	MODIFIER	Gm11946	ENSMUSG00000087291	ENSMUST00000123459	processed_transcript	n.1224C>A	.
LLCsr	SNP	11	3625477	T	A	0	102	1	A	splice_region_variant&non_coding_exon_variant	LOW	Gm11949	ENSMUSG00000084211	ENSMUST00000117640	processed_pseudogene	n.372A>T	.
LLCsr	SNP	11	3625532	A	G	0	94	1	G	non_coding_exon_variant	MODIFIER	Gm11949	ENSMUSG00000084211	ENSMUST00000117640	processed_pseudogene	n.317T>C	.
LLCsr	SNP	11	3625770	A	G	0	45	1	G	non_coding_exon_variant	MODIFIER	Gm11949	ENSMUSG00000084211	ENSMUST00000117640	processed_pseudogene	n.79T>C	.
LLCsr	SNP	11	3625778	C	T	0	41	1	T	non_coding_exon_variant	MODIFIER	Gm11949	ENSMUSG00000084211	ENSMUST00000117640	processed_pseudogene	n.71G>A	.
LLCsr	SNP	11	3629229	C	G	0	18	1	G	non_coding_exon_variant	MODIFIER	Gm11950	ENSMUSG00000084310	ENSMUST00000121615	processed_pseudogene	n.406C>G	.
LLCsr	SNP	11	3629438	T	C	0	52	1	C	non_coding_exon_variant	MODIFIER	Gm11950	ENSMUSG00000084310	ENSMUST00000121615	processed_pseudogene	n.615T>C	.
LLCsr	SNP	11	3633390	T	C	0	49	1	C	non_coding_exon_variant	MODIFIER	Gm11951	ENSMUSG00000079889	ENSMUST00000116005	processed_pseudogene	n.53A>G	.
LLCsr	SNP	11	3684848	G	T	67	24	0.2637	T	missense_variant	MODERATE	Morc2a	ENSMUSG00000034543	ENSMUST00000093389	protein_coding	c.2330G>T	p.Ser777Ile
LLCsr	SNP	11	3685437	A	C	0	30	1	C	synonymous_variant	LOW	Morc2a	ENSMUSG00000034543	ENSMUST00000093389	protein_coding	c.2427A>C	p.Arg809Arg
LLCsr	SNP	11	3689125	G	T	0	40	1	T	3_prime_UTR_variant	MODIFIER	Morc2a	ENSMUSG00000034543	ENSMUST00000093389	protein_coding	c.*22G>T	.
LLCsr	SNP	11	3711720	T	C	0	27	1	C	synonymous_variant	LOW	Osbp2	ENSMUSG00000020435	ENSMUST00000070552	protein_coding	c.2331A>G	p.Lys777Lys
LLCsr	SNP	11	3711828	G	A	0	58	1	A	synonymous_variant	LOW	Osbp2	ENSMUSG00000020435	ENSMUST00000070552	protein_coding	c.2223C>T	p.Tyr741Tyr
LLCsr	SNP	11	3711994	T	C	0	47	1	C	synonymous_variant	LOW	Osbp2	ENSMUSG00000020435	ENSMUST00000070552	protein_coding	c.2145A>G	p.Val715Val
LLCsr	SNP	11	3717894	T	C	0	19	1	C	synonymous_variant	LOW	Osbp2	ENSMUSG00000020435	ENSMUST00000070552	protein_coding	c.1194A>G	p.Glu398Glu
LLCsr	SNP	11	3726421	A	G	0	99	1	G	synonymous_variant	LOW	Osbp2	ENSMUSG00000020435	ENSMUST00000070552	protein_coding	c.999T>C	p.Asn333Asn
LLCsr	SNP	11	3819877	C	T	0	49	1	T	synonymous_variant	LOW	Osbp2	ENSMUSG00000020435	ENSMUST00000070552	protein_coding	c.804G>A	p.Leu268Leu
LLCsr	SNP	11	3873274	G	T	0	126	1	T	non_coding_exon_variant	MODIFIER	Gm11952	ENSMUSG00000084077	ENSMUST00000121172	processed_pseudogene	n.320G>T	.
LLCsr	SNP	11	3873363	C	T	0	74	1	T	non_coding_exon_variant	MODIFIER	Gm11952	ENSMUSG00000084077	ENSMUST00000121172	processed_pseudogene	n.409C>T	.
LLCsr	SNP	11	3888077	C	T	0	43	1	T	3_prime_UTR_variant	MODIFIER	4921536K21Rik	ENSMUSG00000020434	ENSMUST00000020712	protein_coding	c.*83G>A	.
LLCsr	SNP	11	3888137	A	C	0	69	1	C	3_prime_UTR_variant	MODIFIER	4921536K21Rik	ENSMUSG00000020434	ENSMUST00000020712	protein_coding	c.*23T>G	.
LLCsr	SNP	11	3894977	T	C	0	145	1	C	synonymous_variant	LOW	4921536K21Rik	ENSMUSG00000020434	ENSMUST00000020712	protein_coding	c.111A>G	p.Lys37Lys
LLCsr	SNP	11	3895055	C	T	0	86	1	T	synonymous_variant	LOW	4921536K21Rik	ENSMUSG00000020434	ENSMUST00000020712	protein_coding	c.33G>A	p.Ser11Ser
LLCsr	SNP	11	3897008	T	C	0	40	1	C	5_prime_UTR_variant	MODIFIER	Dusp18	ENSMUSG00000047205	ENSMUST00000055931	protein_coding	c.-4T>C	.
LLCsr	SNP	11	3897240	G	A	0	58	1	A	missense_variant	MODERATE	Dusp18	ENSMUSG00000047205	ENSMUST00000055931	protein_coding	c.229G>A	p.Ala77Thr
LLCsr	SNP	11	3897245	C	T	0	59	1	T	synonymous_variant	LOW	Dusp18	ENSMUSG00000047205	ENSMUST00000055931	protein_coding	c.234C>T	p.Arg78Arg
LLCsr	SNP	11	3897252	A	G	0	56	1	G	missense_variant	MODERATE	Dusp18	ENSMUSG00000047205	ENSMUST00000055931	protein_coding	c.241A>G	p.Asn81Asp
LLCsr	SNP	11	3897350	G	C	0	82	1	C	synonymous_variant	LOW	Dusp18	ENSMUSG00000047205	ENSMUST00000055931	protein_coding	c.339G>C	p.Ala113Ala
LLCsr	SNP	11	3897449	C	T	0	90	1	T	synonymous_variant	LOW	Dusp18	ENSMUSG00000047205	ENSMUST00000055931	protein_coding	c.438C>T	p.Gly146Gly
LLCsr	SNP	11	3897979	T	C	0	25	1	C	3_prime_UTR_variant	MODIFIER	Dusp18	ENSMUSG00000047205	ENSMUST00000055931	protein_coding	c.*401T>C	.
LLCsr	SNP	11	3898008	G	A	0	33	1	A	3_prime_UTR_variant	MODIFIER	Dusp18	ENSMUSG00000047205	ENSMUST00000055931	protein_coding	c.*430G>A	.
LLCsr	SNP	11	3898050	G	C	0	56	1	C	3_prime_UTR_variant	MODIFIER	Dusp18	ENSMUSG00000047205	ENSMUST00000055931	protein_coding	c.*472G>C	.
LLCsr	SNP	11	3898124	A	T	0	79	1	T	3_prime_UTR_variant	MODIFIER	Dusp18	ENSMUSG00000047205	ENSMUST00000055931	protein_coding	c.*546A>T	.
LLCsr	SNP	11	3898254	T	C	0	63	1	C	3_prime_UTR_variant	MODIFIER	Dusp18	ENSMUSG00000047205	ENSMUST00000055931	protein_coding	c.*676T>C	.
LLCsr	SNP	11	3898339	C	T	0	83	1	T	3_prime_UTR_variant	MODIFIER	Dusp18	ENSMUSG00000047205	ENSMUST00000055931	protein_coding	c.*761C>T	.
LLCsr	SNP	11	3898429	C	G	0	29	1	G	3_prime_UTR_variant	MODIFIER	Dusp18	ENSMUSG00000047205	ENSMUST00000055931	protein_coding	c.*851C>G	.
LLCsr	SNP	11	3907845	G	A	14	7	0.3333	A	synonymous_variant	LOW	Slc35e4	ENSMUSG00000048807	ENSMUST00000109995	protein_coding	c.762C>T	p.Arg254Arg
LLCsr	SNP	11	3923484	T	C	0	38	1	C	synonymous_variant	LOW	Tcn2	ENSMUSG00000020432	ENSMUST00000020710	protein_coding	c.861A>G	p.Gln287Gln
LLCsr	SNP	11	3923487	G	C	0	38	1	C	missense_variant	MODERATE	Tcn2	ENSMUSG00000020432	ENSMUST00000020710	protein_coding	c.858C>G	p.Phe286Leu
LLCsr	SNP	11	3923555	C	G	0	39	1	G	missense_variant	MODERATE	Tcn2	ENSMUSG00000020432	ENSMUST00000020710	protein_coding	c.790G>C	p.Val264Leu
LLCsr	SNP	11	3927542	A	G	0	29	1	G	synonymous_variant	LOW	Tcn2	ENSMUSG00000020432	ENSMUST00000020710	protein_coding	c.105T>C	p.Gly35Gly
LLCsr	SNP	11	3937995	A	G	0	51	1	G	synonymous_variant	LOW	4930556J24Rik	ENSMUSG00000034493	ENSMUST00000042344	protein_coding	c.390T>C	p.Cys130Cys
LLCsr	SNP	11	3952253	A	G	0	120	1	G	non_coding_exon_variant	MODIFIER	Gm11953	ENSMUSG00000082816	ENSMUST00000122352	processed_pseudogene	n.540A>G	.
LLCsr	SNP	11	3952396	T	C	0	380	1	C	non_coding_exon_variant	MODIFIER	Gm11953	ENSMUSG00000082816	ENSMUST00000122352	processed_pseudogene	n.683T>C	.
LLCsr	SNP	11	3973341	T	C	0	63	1	C	synonymous_variant	LOW	Pes1	ENSMUSG00000020430	ENSMUST00000109985	protein_coding	c.513T>C	p.Tyr171Tyr
LLCsr	SNP	11	3976324	C	T	0	93	1	T	missense_variant	MODERATE	4930556J24Rik	ENSMUSG00000034493	ENSMUST00000042344	protein_coding	c.79G>A	p.Ala27Thr
LLCsr	SNP	11	3977750	T	G	0	26	1	G	synonymous_variant	LOW	Pes1	ENSMUSG00000020430	ENSMUST00000109985	protein_coding	c.1488T>G	p.Leu496Leu
LLCsr	SNP	11	3996935	A	G	0	31	1	G	synonymous_variant	LOW	Gal3st1	ENSMUSG00000049721	ENSMUST00000063004	protein_coding	c.15A>G	p.Pro5Pro
LLCsr	SNP	11	3996966	T	C	0	34	1	C	synonymous_variant	LOW	Gal3st1	ENSMUSG00000049721	ENSMUST00000063004	protein_coding	c.46T>C	p.Leu16Leu
LLCsr	SNP	11	3997953	C	T	0	21	1	T	synonymous_variant	LOW	Gal3st1	ENSMUSG00000049721	ENSMUST00000063004	protein_coding	c.159C>T	p.Ser53Ser
LLCsr	SNP	11	3998232	T	C	0	42	1	C	synonymous_variant	LOW	Gal3st1	ENSMUSG00000049721	ENSMUST00000063004	protein_coding	c.438T>C	p.Tyr146Tyr
LLCsr	SNP	11	3998631	T	C	0	29	1	C	synonymous_variant	LOW	Gal3st1	ENSMUSG00000049721	ENSMUST00000063004	protein_coding	c.837T>C	p.Asn279Asn
LLCsr	SNP	11	3998822	A	G	1	41	0.9762	G	missense_variant	MODERATE	Gal3st1	ENSMUSG00000049721	ENSMUST00000063004	protein_coding	c.1028A>G	p.His343Arg
LLCsr	SNP	11	3998940	C	T	0	41	1	T	synonymous_variant	LOW	Gal3st1	ENSMUSG00000049721	ENSMUST00000063004	protein_coding	c.1146C>T	p.Ile382Ile
LLCsr	SNP	11	3998946	A	G	0	43	1	G	synonymous_variant	LOW	Gal3st1	ENSMUSG00000049721	ENSMUST00000063004	protein_coding	c.1152A>G	p.Pro384Pro
LLCsr	SNP	11	4002691	C	G	0	53	1	G	non_coding_exon_variant	MODIFIER	Gm11954	ENSMUSG00000084170	ENSMUST00000121403	processed_pseudogene	n.235C>G	.
LLCsr	SNP	11	4043735	T	C	0	73	1	C	synonymous_variant	LOW	Sec14l4	ENSMUSG00000019368	ENSMUST00000019512	protein_coding	c.747T>C	p.Asp249Asp
LLCsr	SNP	11	4043856	G	C	0	48	1	C	synonymous_variant	LOW	Sec14l4	ENSMUSG00000019368	ENSMUST00000019512	protein_coding	c.795G>C	p.Pro265Pro
LLCsr	SNP	11	4046322	A	C	0	58	1	C	synonymous_variant	LOW	Sec14l4	ENSMUSG00000019368	ENSMUST00000019512	protein_coding	c.1191A>C	p.Leu397Leu
LLCsr	SNP	10	128716226	G	A	53	18	0.2535	A	missense_variant	MODERATE	Pmel	ENSMUSG00000025359	ENSMUST00000054125	protein_coding	c.928G>A	p.Asp310Asn
LLCsr	SNP	10	129608197	A	C	31	30	0.4918	C	missense_variant	MODERATE	Olfr796	ENSMUSG00000052012	ENSMUST00000037071	protein_coding	c.283T>G	p.Phe95Val
LLCsr	SNP	10	129754903	C	T	38	48	0.5581	T	synonymous_variant	LOW	Olfr807	ENSMUSG00000050478	ENSMUST00000059038	protein_coding	c.546G>A	p.Leu182Leu
LLCsr	SNP	10	129767757	A	G	144	43	0.2299	G	missense_variant	MODERATE	Olfr808	ENSMUSG00000049894	ENSMUST00000060636	protein_coding	c.260A>G	p.Asn87Ser
LLCsr	SNP	11	3215670	G	A	0	129	1	A	synonymous_variant	LOW	Eif4enif1	ENSMUSG00000020454	ENSMUST00000110049	protein_coding	c.246G>A	p.Leu82Leu
LLCsr	SNP	11	3215767	T	C	0	89	1	C	intragenic_variant	MODIFIER	Drg1	ENSMUSG00000020457	ENSMUSG00000020457	.	.	.
LLCsr	SNP	11	3227468	G	A	0	58	1	A	missense_variant	MODERATE	Eif4enif1	ENSMUSG00000020454	ENSMUST00000110049	protein_coding	c.1034G>A	p.Arg345Gln
LLCsr	SNP	11	4108051	G	C	0	93	1	C	non_coding_exon_variant	MODIFIER	Gm11955	ENSMUSG00000082364	ENSMUST00000119801	processed_pseudogene	n.297G>C	.
LLCsr	SNP	11	4108125	A	G	0	69	1	G	non_coding_exon_variant	MODIFIER	Gm11955	ENSMUSG00000082364	ENSMUST00000119801	processed_pseudogene	n.371A>G	.
LLCsr	SNP	11	4108172	C	T	0	40	1	T	non_coding_exon_variant	MODIFIER	Gm11955	ENSMUSG00000082364	ENSMUST00000119801	processed_pseudogene	n.418C>T	.
LLCsr	SNP	11	4108203	G	A	0	37	1	A	non_coding_exon_variant	MODIFIER	Gm11955	ENSMUSG00000082364	ENSMUST00000119801	processed_pseudogene	n.449G>A	.
LLCsr	SNP	11	4108205	T	C	0	38	1	C	non_coding_exon_variant	MODIFIER	Gm11955	ENSMUSG00000082364	ENSMUST00000119801	processed_pseudogene	n.451T>C	.
LLCsr	SNP	11	4108555	A	G	0	44	1	G	synonymous_variant	LOW	Sec14l2	ENSMUSG00000003585	ENSMUST00000003681	protein_coding	c.606T>C	p.Tyr202Tyr
LLCsr	SNP	11	4111196	T	C	0	84	1	C	synonymous_variant	LOW	Sec14l2	ENSMUSG00000003585	ENSMUST00000003681	protein_coding	c.264A>G	p.Arg88Arg
LLCsr	SNP	11	4130139	C	G	0	24	1	G	non_coding_exon_variant	MODIFIER	Gm11957	ENSMUSG00000083838	ENSMUST00000118304	processed_pseudogene	n.12G>C	.
LLCsr	SNP	11	4136565	T	C	0	69	1	C	synonymous_variant	LOW	Rnf215	ENSMUSG00000003581	ENSMUST00000003677	protein_coding	c.441T>C	p.Arg147Arg
LLCsr	SNP	11	4143779	A	G	0	36	1	G	synonymous_variant	LOW	Ccdc157	ENSMUSG00000051427	ENSMUST00000093381	protein_coding	c.2067T>C	p.Asn689Asn
LLCsr	SNP	11	4143838	C	T	0	44	1	T	missense_variant	MODERATE	Ccdc157	ENSMUSG00000051427	ENSMUST00000093381	protein_coding	c.2008G>A	p.Gly670Ser
LLCsr	SNP	11	4146298	C	T	0	20	1	T	synonymous_variant	LOW	Ccdc157	ENSMUSG00000051427	ENSMUST00000093381	protein_coding	c.1617G>A	p.Lys539Lys
LLCsr	SNP	11	4146320	C	T	0	19	1	T	missense_variant	MODERATE	Ccdc157	ENSMUSG00000051427	ENSMUST00000093381	protein_coding	c.1595G>A	p.Arg532Gln
LLCsr	SNP	11	4147749	G	A	0	63	1	A	synonymous_variant	LOW	Ccdc157	ENSMUSG00000051427	ENSMUST00000093381	protein_coding	c.1095C>T	p.Ala365Ala
LLCsr	SNP	11	4148458	G	A	0	23	1	A	synonymous_variant	LOW	Ccdc157	ENSMUSG00000051427	ENSMUST00000093381	protein_coding	c.1047C>T	p.Asp349Asp
LLCsr	SNP	11	4148568	C	T	0	34	1	T	missense_variant	MODERATE	Ccdc157	ENSMUSG00000051427	ENSMUST00000093381	protein_coding	c.937G>A	p.Gly313Arg
LLCsr	SNP	11	4148587	G	A	0	39	1	A	synonymous_variant	LOW	Ccdc157	ENSMUSG00000051427	ENSMUST00000093381	protein_coding	c.918C>T	p.Asp306Asp
LLCsr	SNP	11	4151788	A	G	0	47	1	G	synonymous_variant	LOW	Ccdc157	ENSMUSG00000051427	ENSMUST00000093381	protein_coding	c.132T>C	p.Asp44Asp
LLCsr	SNP	11	4175564	T	C	0	50	1	C	synonymous_variant	LOW	Sf3a1	ENSMUSG00000002129	ENSMUST00000002198	protein_coding	c.1353T>C	p.Asp451Asp
LLCsr	SNP	11	4179206	T	C	0	115	1	C	synonymous_variant	LOW	Sf3a1	ENSMUSG00000002129	ENSMUST00000002198	protein_coding	c.2166T>C	p.Gly722Gly
LLCsr	SNP	11	4179233	C	T	0	87	1	T	synonymous_variant	LOW	Sf3a1	ENSMUSG00000002129	ENSMUST00000002198	protein_coding	c.2193C>T	p.Leu731Leu
LLCsr	SNP	11	4186925	A	C	0	23	1	C	missense_variant	MODERATE	Tbc1d10a	ENSMUSG00000034412	ENSMUST00000041042	protein_coding	c.137A>C	p.Glu46Ala
LLCsr	SNP	11	4187095	G	A	0	37	1	A	missense_variant	MODERATE	Tbc1d10a	ENSMUSG00000034412	ENSMUST00000041042	protein_coding	c.307G>A	p.Gly103Ser
LLCsr	SNP	11	4214801	T	C	0	23	1	C	missense_variant	MODERATE	Tbc1d10a	ENSMUSG00000034412	ENSMUST00000041042	protein_coding	c.1253T>C	p.Leu418Pro
LLCsr	SNP	11	4214970	G	A	0	23	1	A	synonymous_variant	LOW	Tbc1d10a	ENSMUSG00000034412	ENSMUST00000041042	protein_coding	c.1422G>A	p.Ala474Ala
LLCsr	SNP	11	4215044	G	A	0	38	1	A	missense_variant	MODERATE	Tbc1d10a	ENSMUSG00000034412	ENSMUST00000041042	protein_coding	c.1496G>A	p.Gly499Asp
LLCsr	SNP	11	4220445	G	C	0	32	1	C	missense_variant	MODERATE	Gatsl3	ENSMUSG00000020424	ENSMUST00000020699	protein_coding	c.440G>C	p.Gly147Ala
LLCsr	SNP	11	4221897	A	G	0	84	1	G	missense_variant	MODERATE	Gatsl3	ENSMUSG00000020424	ENSMUST00000020699	protein_coding	c.973A>G	p.Ser325Gly
LLCsr	SNP	11	4221963	C	T	0	44	1	T	3_prime_UTR_variant	MODIFIER	Gatsl3	ENSMUSG00000020424	ENSMUST00000020699	protein_coding	c.*43C>T	.
LLCsr	SNP	11	4221970	A	G	0	37	1	G	3_prime_UTR_variant	MODIFIER	Gatsl3	ENSMUSG00000020424	ENSMUST00000020699	protein_coding	c.*50A>G	.
LLCsr	SNP	11	4230772	G	C	0	83	1	C	non_coding_exon_variant	MODIFIER	Gm11956	ENSMUSG00000084012	ENSMUST00000119525	processed_pseudogene	n.494C>G	.
LLCsr	SNP	11	4231017	T	C	0	63	1	C	non_coding_exon_variant	MODIFIER	Gm11956	ENSMUSG00000084012	ENSMUST00000119525	processed_pseudogene	n.249A>G	.
LLCsr	SNP	11	4231129	G	A	0	58	1	A	non_coding_exon_variant	MODIFIER	Gm11956	ENSMUSG00000084012	ENSMUST00000119525	processed_pseudogene	n.137C>T	.
LLCsr	SNP	11	4231152	C	T	0	48	1	T	non_coding_exon_variant	MODIFIER	Gm11956	ENSMUSG00000084012	ENSMUST00000119525	processed_pseudogene	n.114G>A	.
LLCsr	SNP	11	4239448	C	T	0	96	1	T	synonymous_variant	LOW	Osm	ENSMUSG00000058755	ENSMUST00000075221	protein_coding	c.231C>T	p.Ala77Ala
LLCsr	SNP	11	4239588	A	G	0	87	1	G	missense_variant	MODERATE	Osm	ENSMUSG00000058755	ENSMUST00000075221	protein_coding	c.371A>G	p.Asp124Gly
LLCsr	SNP	11	4239630	T	A	0	91	1	A	missense_variant	MODERATE	Osm	ENSMUSG00000058755	ENSMUST00000075221	protein_coding	c.413T>A	p.Phe138Tyr
LLCsr	SNP	11	4239655	C	T	0	93	1	T	synonymous_variant	LOW	Osm	ENSMUSG00000058755	ENSMUST00000075221	protein_coding	c.438C>T	p.His146His
LLCsr	SNP	11	4239683	A	G	0	78	1	G	missense_variant	MODERATE	Osm	ENSMUSG00000058755	ENSMUST00000075221	protein_coding	c.466A>G	p.Thr156Ala
LLCsr	SNP	11	4240016	T	C	0	31	1	C	3_prime_UTR_variant	MODIFIER	Osm	ENSMUSG00000058755	ENSMUST00000075221	protein_coding	c.*7T>C	.
LLCsr	SNP	11	4346643	G	T	0	87	1	T	missense_variant	MODERATE	Hormad2	ENSMUSG00000020419	ENSMUST00000109948	protein_coding	c.840C>A	p.His280Gln
LLCsr	SNP	11	4409152	G	A	0	78	1	A	synonymous_variant	LOW	Hormad2	ENSMUSG00000020419	ENSMUST00000109948	protein_coding	c.417C>T	p.Ser139Ser
LLCsr	SNP	11	4487489	G	C	0	56	1	C	missense_variant	MODERATE	Mtmr3	ENSMUSG00000034354	ENSMUST00000123506	protein_coding	c.2961C>G	p.His987Gln
LLCsr	SNP	11	4487501	C	T	0	60	1	T	synonymous_variant	LOW	Mtmr3	ENSMUSG00000034354	ENSMUST00000123506	protein_coding	c.2949G>A	p.Ser983Ser
LLCsr	SNP	11	4487855	T	C	0	70	1	C	synonymous_variant	LOW	Mtmr3	ENSMUSG00000034354	ENSMUST00000123506	protein_coding	c.2595A>G	p.Pro865Pro
LLCsr	SNP	11	4488441	C	T	0	42	1	T	missense_variant	MODERATE	Mtmr3	ENSMUSG00000034354	ENSMUST00000123506	protein_coding	c.2009G>A	p.Arg670Lys
LLCsr	SNP	11	4488455	C	A	0	37	1	A	synonymous_variant	LOW	Mtmr3	ENSMUSG00000034354	ENSMUST00000123506	protein_coding	c.1995G>T	p.Leu665Leu
LLCsr	SNP	11	4528437	T	A	0	69	1	A	intragenic_variant	MODIFIER	Mtmr3	ENSMUSG00000034354	ENSMUSG00000034354	.	.	.
LLCsr	SNP	11	4531182	T	C	0	87	1	C	intragenic_variant	MODIFIER	Mtmr3	ENSMUSG00000034354	ENSMUSG00000034354	.	.	.
LLCsr	SNP	11	4564519	A	C	0	185	1	C	intragenic_variant	MODIFIER	Mtmr3	ENSMUSG00000034354	ENSMUSG00000034354	.	.	.
LLCsr	SNP	11	4626619	A	G	0	81	1	G	non_coding_exon_variant	MODIFIER	Gm11961	ENSMUSG00000056288	ENSMUST00000135775	antisense	n.402T>C	.
LLCsr	SNP	11	4629887	C	T	0	33	1	T	intragenic_variant	MODIFIER	Gm11961	ENSMUSG00000056288	ENSMUSG00000056288	.	.	.
LLCsr	SNP	11	4640392	A	G	0	57	1	G	5_prime_UTR_variant	MODIFIER	Ascc2	ENSMUSG00000020412	ENSMUST00000070257	protein_coding	c.-8A>G	.
LLCsr	SNP	11	4658289	G	A	0	110	1	A	synonymous_variant	LOW	Ascc2	ENSMUSG00000020412	ENSMUST00000070257	protein_coding	c.684G>A	p.Glu228Glu
LLCsr	SNP	11	4658297	C	G	0	108	1	G	missense_variant	MODERATE	Ascc2	ENSMUSG00000020412	ENSMUST00000070257	protein_coding	c.692C>G	p.Pro231Arg
LLCsr	SNP	11	4668925	T	C	0	83	1	C	synonymous_variant	LOW	Ascc2	ENSMUSG00000020412	ENSMUST00000070257	protein_coding	c.1149T>C	p.Ala383Ala
LLCsr	SNP	11	4670333	T	G	17	21	0.5526	G	synonymous_variant	LOW	Ascc2	ENSMUSG00000020412	ENSMUST00000070257	protein_coding	c.1218T>G	p.Val406Val
LLCsr	SNP	11	4670427	C	G	0	26	1	G	missense_variant	MODERATE	Ascc2	ENSMUSG00000020412	ENSMUST00000070257	protein_coding	c.1312C>G	p.Pro438Ala
LLCsr	SNP	11	4672315	C	A	0	28	1	A	synonymous_variant	LOW	Ascc2	ENSMUSG00000020412	ENSMUST00000070257	protein_coding	c.1380C>A	p.Ala460Ala
LLCsr	SNP	11	4682934	A	G	0	37	1	G	synonymous_variant	LOW	Ascc2	ENSMUSG00000020412	ENSMUST00000070257	protein_coding	c.2106A>G	p.Val702Val
LLCsr	SNP	11	4685189	A	G	0	49	1	G	intragenic_variant	MODIFIER	Ascc2	ENSMUSG00000020412	ENSMUSG00000020412	.	.	.
LLCsr	SNP	11	4685216	A	G	0	55	1	G	intragenic_variant	MODIFIER	Ascc2	ENSMUSG00000020412	ENSMUSG00000020412	.	.	.
LLCsr	SNP	11	4722474	C	T	0	45	1	T	synonymous_variant	LOW	Zmat5	ENSMUSG00000009076	ENSMUST00000009220	protein_coding	c.90C>T	p.His30His
LLCsr	SNP	11	4738904	G	A	2	22	0.9167	A	synonymous_variant	LOW	Cabp7	ENSMUSG00000009075	ENSMUST00000009219	protein_coding	c.565C>T	p.Leu189Leu
LLCsr	SNP	11	4782334	C	T	0	55	1	T	synonymous_variant	LOW	Nf2	ENSMUSG00000009073	ENSMUST00000109910	protein_coding	c.1593G>A	p.Lys531Lys
LLCsr	SNP	11	4784489	A	G	0	49	1	G	synonymous_variant	LOW	Nf2	ENSMUSG00000009073	ENSMUST00000109910	protein_coding	c.1521T>C	p.Phe507Phe
LLCsr	SNP	11	4787506	T	G	0	66	1	G	synonymous_variant	LOW	Nf2	ENSMUSG00000009073	ENSMUST00000109910	protein_coding	c.1384A>C	p.Arg462Arg
LLCsr	SNP	11	4789813	A	G	0	47	1	G	synonymous_variant	LOW	Nf2	ENSMUSG00000009073	ENSMUST00000109910	protein_coding	c.1192T>C	p.Leu398Leu
LLCsr	SNP	11	4848992	A	G	0	26	1	G	5_prime_UTR_variant	MODIFIER	Nf2	ENSMUSG00000009073	ENSMUST00000109910	protein_coding	c.-7T>C	.
LLCsr	SNP	11	4874069	C	T	0	45	1	T	missense_variant	MODERATE	Nipsnap1	ENSMUSG00000034285	ENSMUST00000038570	protein_coding	c.64C>T	p.Arg22Cys
LLCsr	SNP	11	4883754	T	C	0	69	1	C	synonymous_variant	LOW	Nipsnap1	ENSMUSG00000034285	ENSMUST00000038570	protein_coding	c.255T>C	p.Asp85Asp
LLCsr	SNP	11	4889934	G	C	0	89	1	C	synonymous_variant	LOW	Nipsnap1	ENSMUSG00000034285	ENSMUST00000038570	protein_coding	c.654G>C	p.Val218Val
LLCsr	SNP	11	4901293	C	G	0	45	1	G	missense_variant&splice_region_variant	MODERATE	Thoc5	ENSMUSG00000034274	ENSMUST00000038237	protein_coding	c.238C>G	p.Leu80Val
LLCsr	SNP	11	4902430	C	T	0	97	1	T	splice_region_variant&synonymous_variant	LOW	Thoc5	ENSMUSG00000034274	ENSMUST00000038237	protein_coding	c.450C>T	p.Phe150Phe
LLCsr	SNP	11	4910662	A	G	0	28	1	G	synonymous_variant	LOW	Thoc5	ENSMUSG00000034274	ENSMUST00000038237	protein_coding	c.750A>G	p.Pro250Pro
LLCsr	SNP	11	4914530	G	T	0	153	1	T	synonymous_variant	LOW	Thoc5	ENSMUSG00000034274	ENSMUST00000038237	protein_coding	c.975G>T	p.Arg325Arg
LLCsr	SNP	11	4922008	A	G	1	71	0.9861	G	missense_variant	MODERATE	Thoc5	ENSMUSG00000034274	ENSMUST00000038237	protein_coding	c.1576A>G	p.Thr526Ala
LLCsr	SNP	11	4924848	C	T	0	92	1	T	synonymous_variant	LOW	Thoc5	ENSMUSG00000034274	ENSMUST00000038237	protein_coding	c.1782C>T	p.Asn594Asn
LLCsr	SNP	11	4939253	G	T	0	46	1	T	3_prime_UTR_variant	MODIFIER	Nefh	ENSMUSG00000020396	ENSMUST00000093369	protein_coding	c.*92C>A	.
LLCsr	SNP	11	4939399	T	A	0	151	1	A	missense_variant	MODERATE	Nefh	ENSMUSG00000020396	ENSMUST00000093369	protein_coding	c.3219A>T	p.Glu1073Asp
LLCsr	SNP	11	4940002	T	C	0	107	1	C	synonymous_variant	LOW	Nefh	ENSMUSG00000020396	ENSMUST00000093369	protein_coding	c.2616A>G	p.Glu872Glu
LLCsr	SNP	11	4940151	G	A	0	66	1	A	missense_variant	MODERATE	Nefh	ENSMUSG00000020396	ENSMUST00000093369	protein_coding	c.2467C>T	p.Pro823Ser
LLCsr	SNP	11	4940287	G	C	0	168	1	C	synonymous_variant	LOW	Nefh	ENSMUSG00000020396	ENSMUST00000093369	protein_coding	c.2331C>G	p.Val777Val
LLCsr	SNP	11	4940305	C	G	0	161	1	G	missense_variant	MODERATE	Nefh	ENSMUSG00000020396	ENSMUST00000093369	protein_coding	c.2313G>C	p.Glu771Asp
LLCsr	SNP	11	4940494	T	C	4	96	0.96	C	synonymous_variant	LOW	Nefh	ENSMUSG00000020396	ENSMUST00000093369	protein_coding	c.2124A>G	p.Lys708Lys
LLCsr	SNP	11	4940530	T	C	4	110	0.9649	C	synonymous_variant	LOW	Nefh	ENSMUSG00000020396	ENSMUST00000093369	protein_coding	c.2088A>G	p.Lys696Lys
LLCsr	SNP	11	4941316	T	A	0	32	1	A	synonymous_variant	LOW	Nefh	ENSMUSG00000020396	ENSMUST00000093369	protein_coding	c.1302A>T	p.Ile434Ile
LLCsr	SNP	11	4943948	G	A	45	22	0.3284	A	synonymous_variant	LOW	Nefh	ENSMUSG00000020396	ENSMUST00000093369	protein_coding	c.1105C>T	p.Leu369Leu
LLCsr	SNP	11	5026287	T	G	0	48	1	G	synonymous_variant	LOW	Ap1b1	ENSMUSG00000009090	ENSMUST00000009234	protein_coding	c.1314T>G	p.Ser438Ser
LLCsr	SNP	11	5033728	C	G	0	32	1	G	synonymous_variant	LOW	Ap1b1	ENSMUSG00000009090	ENSMUST00000009234	protein_coding	c.2040C>G	p.Ala680Ala
LLCsr	SNP	11	5039167	A	G	0	65	1	G	synonymous_variant	LOW	Ap1b1	ENSMUSG00000009090	ENSMUST00000009234	protein_coding	c.2343A>G	p.Pro781Pro
LLCsr	SNP	11	5056609	G	A	0	26	1	A	intragenic_variant	MODIFIER	Gas2l1	ENSMUSG00000034201	ENSMUSG00000034201	.	.	.
LLCsr	SNP	11	5056684	G	A	0	49	1	A	intragenic_variant	MODIFIER	Gas2l1	ENSMUSG00000034201	ENSMUSG00000034201	.	.	.
LLCsr	SNP	11	5058353	T	C	0	21	1	C	synonymous_variant	LOW	Rasl10a	ENSMUSG00000034209	ENSMUST00000037218	protein_coding	c.48T>C	p.Gly16Gly
LLCsr	SNP	11	5059414	C	A	0	34	1	A	intragenic_variant	MODIFIER	Gas2l1	ENSMUSG00000034201	ENSMUSG00000034201	.	.	.
LLCsr	SNP	11	5062253	G	A	0	26	1	A	synonymous_variant	LOW	Gas2l1	ENSMUSG00000034201	ENSMUST00000056649	protein_coding	c.912C>T	p.Pro304Pro
LLCsr	SNP	11	5063937	A	G	0	31	1	G	synonymous_variant	LOW	Gas2l1	ENSMUSG00000034201	ENSMUST00000056649	protein_coding	c.522T>C	p.Val174Val
LLCsr	SNP	11	5064258	G	A	0	23	1	A	synonymous_variant	LOW	Gas2l1	ENSMUSG00000034201	ENSMUST00000056649	protein_coding	c.201C>T	p.Asn67Asn
LLCsr	SNP	11	5064288	G	C	0	21	1	C	synonymous_variant	LOW	Gas2l1	ENSMUSG00000034201	ENSMUST00000056649	protein_coding	c.171C>G	p.Ala57Ala
LLCsr	SNP	11	5071091	C	T	0	63	1	T	synonymous_variant	LOW	Ewsr1	ENSMUSG00000009079	ENSMUST00000102930	protein_coding	c.1500G>A	p.Gly500Gly
LLCsr	SNP	11	5083487	T	C	0	80	1	C	synonymous_variant	LOW	Ewsr1	ENSMUSG00000009079	ENSMUST00000102930	protein_coding	c.684A>G	p.Gln228Gln
LLCsr	SNP	11	5088084	T	C	0	34	1	C	missense_variant	MODERATE	Ewsr1	ENSMUSG00000009079	ENSMUST00000102930	protein_coding	c.307A>G	p.Thr103Ala
LLCsr	SNP	11	5088124	C	G	0	31	1	G	synonymous_variant	LOW	Ewsr1	ENSMUSG00000009079	ENSMUST00000102930	protein_coding	c.267G>C	p.Pro89Pro
LLCsr	SNP	11	5098973	C	G	51	29	0.3625	G	5_prime_UTR_variant	MODIFIER	Rhbdd3	ENSMUSG00000034175	ENSMUST00000101610	protein_coding	c.-1014C>G	.
LLCsr	SNP	11	5099840	C	G	0	34	1	G	5_prime_UTR_variant	MODIFIER	Rhbdd3	ENSMUSG00000034175	ENSMUST00000101610	protein_coding	c.-328C>G	.
LLCsr	SNP	11	5103282	T	C	0	42	1	C	synonymous_variant	LOW	Rhbdd3	ENSMUSG00000034175	ENSMUST00000101610	protein_coding	c.81T>C	p.Cys27Cys
LLCsr	SNP	11	5104143	C	T	0	27	1	T	missense_variant	MODERATE	Rhbdd3	ENSMUSG00000034175	ENSMUST00000101610	protein_coding	c.271C>T	p.His91Tyr
LLCsr	SNP	11	5104154	T	C	0	22	1	C	synonymous_variant	LOW	Rhbdd3	ENSMUSG00000034175	ENSMUST00000101610	protein_coding	c.282T>C	p.Thr94Thr
LLCsr	SNP	11	5104364	C	T	0	21	1	T	synonymous_variant	LOW	Rhbdd3	ENSMUSG00000034175	ENSMUST00000101610	protein_coding	c.492C>T	p.Pro164Pro
LLCsr	SNP	11	5105282	G	A	0	28	1	A	synonymous_variant	LOW	Rhbdd3	ENSMUSG00000034175	ENSMUST00000101610	protein_coding	c.630G>A	p.Pro210Pro
LLCsr	SNP	11	5105903	C	A	0	23	1	A	missense_variant	MODERATE	Rhbdd3	ENSMUSG00000034175	ENSMUST00000101610	protein_coding	c.1084C>A	p.Leu362Ile
LLCsr	SNP	11	5128884	A	C	0	61	1	C	missense_variant	MODERATE	Emid1	ENSMUSG00000034164	ENSMUST00000062821	protein_coding	c.1063T>G	p.Leu355Val
LLCsr	SNP	11	5129456	A	G	0	73	1	G	missense_variant	MODERATE	Emid1	ENSMUSG00000034164	ENSMUST00000062821	protein_coding	c.941T>C	p.Met314Thr
LLCsr	SNP	11	5130677	G	A	0	23	1	A	missense_variant	MODERATE	Emid1	ENSMUSG00000034164	ENSMUST00000062821	protein_coding	c.772C>T	p.Pro258Ser
LLCsr	SNP	11	4066461	C	T	0	45	1	T	splice_region_variant&synonymous_variant	LOW	Sec14l3	ENSMUSG00000054986	ENSMUST00000068322	protein_coding	c.132C>T	p.Ala44Ala
LLCsr	SNP	11	4067967	G	A	0	39	1	A	synonymous_variant	LOW	Sec14l3	ENSMUSG00000054986	ENSMUST00000068322	protein_coding	c.246G>A	p.Lys82Lys
LLCsr	SNP	11	4075493	C	A	0	68	1	A	missense_variant	MODERATE	Sec14l3	ENSMUSG00000054986	ENSMUST00000068322	protein_coding	c.1016C>A	p.Thr339Asn
LLCsr	SNP	11	4076424	A	T	0	29	1	T	3_prime_UTR_variant	MODIFIER	Sec14l3	ENSMUSG00000054986	ENSMUST00000068322	protein_coding	c.*57A>T	.
LLCsr	SNP	11	4092223	A	G	0	44	1	G	3_prime_UTR_variant	MODIFIER	Mtfp1	ENSMUSG00000004748	ENSMUST00000004868	protein_coding	c.*4T>C	.
LLCsr	SNP	11	4098422	G	A	0	55	1	A	synonymous_variant	LOW	Sec14l2	ENSMUSG00000003585	ENSMUST00000003681	protein_coding	c.1095C>T	p.Phe365Phe
LLCsr	SNP	11	4103416	T	C	0	78	1	C	synonymous_variant	LOW	Sec14l2	ENSMUSG00000003585	ENSMUST00000003681	protein_coding	c.1053A>G	p.Gly351Gly
LLCsr	SNP	11	5281389	C	G	0	31	1	G	missense_variant	MODERATE	Znrf3	ENSMUSG00000041961	ENSMUST00000109867	protein_coding	c.2123G>C	p.Ser708Thr
LLCsr	SNP	11	5596752	A	T	0	143	1	T	missense_variant	MODERATE	Ankrd36	ENSMUSG00000020481	ENSMUST00000109856	protein_coding	c.932A>T	p.Glu311Val
LLCsr	SNP	11	5607418	T	C	0	79	1	C	missense_variant	MODERATE	Ankrd36	ENSMUSG00000020481	ENSMUST00000109856	protein_coding	c.1178T>C	p.Leu393Pro
LLCsr	SNP	11	5615561	G	T	0	203	1	T	missense_variant	MODERATE	Ankrd36	ENSMUSG00000020481	ENSMUST00000109856	protein_coding	c.1394G>T	p.Cys465Phe
LLCsr	SNP	11	5632209	G	A	40	31	0.4366	A	splice_region_variant&synonymous_variant	LOW	Ankrd36	ENSMUSG00000020481	ENSMUST00000109856	protein_coding	c.2763G>A	p.Ser921Ser
LLCsr	SNP	11	5635233	C	T	0	46	1	T	missense_variant	MODERATE	Ankrd36	ENSMUSG00000020481	ENSMUST00000109856	protein_coding	c.2969C>T	p.Ala990Val
LLCsr	SNP	11	5635263	G	C	0	43	1	C	missense_variant	MODERATE	Ankrd36	ENSMUSG00000020481	ENSMUST00000109856	protein_coding	c.2999G>C	p.Arg1000Thr
LLCsr	SNP	11	5689187	T	C	0	111	1	C	synonymous_variant	LOW	Ankrd36	ENSMUSG00000020481	ENSMUST00000109856	protein_coding	c.4098T>C	p.Asn1366Asn
LLCsr	SNP	11	5717551	G	T	0	38	1	T	synonymous_variant	LOW	Urgcp	ENSMUSG00000049680	ENSMUST00000093362	protein_coding	c.915C>A	p.Arg305Arg
LLCsr	SNP	11	5722830	G	A	0	220	1	A	synonymous_variant	LOW	Urgcp	ENSMUSG00000049680	ENSMUST00000093362	protein_coding	c.174C>T	p.Asn58Asn
LLCsr	SNP	11	5803105	A	G	0	31	1	G	synonymous_variant	LOW	Pgam2	ENSMUSG00000020475	ENSMUST00000020768	protein_coding	c.489T>C	p.Ala163Ala
LLCsr	SNP	11	5829594	C	T	0	30	1	T	synonymous_variant	LOW	Polm	ENSMUSG00000020474	ENSMUST00000109837	protein_coding	c.1203G>A	p.Gln401Gln
LLCsr	SNP	11	5831676	T	C	0	55	1	C	synonymous_variant	LOW	Polm	ENSMUSG00000020474	ENSMUST00000109837	protein_coding	c.819A>G	p.Thr273Thr
LLCsr	SNP	11	5837665	C	A	0	19	1	A	synonymous_variant	LOW	Polm	ENSMUSG00000020474	ENSMUST00000109837	protein_coding	c.87G>T	p.Pro29Pro
LLCsr	SNP	11	5837761	A	G	0	28	1	G	5_prime_UTR_variant	MODIFIER	Polm	ENSMUSG00000020474	ENSMUST00000109837	protein_coding	c.-10T>C	.
LLCsr	SNP	11	5862115	G	A	0	20	1	A	5_prime_UTR_variant	MODIFIER	Aebp1	ENSMUSG00000020473	ENSMUST00000102923	protein_coding	c.-37G>A	.
LLCsr	SNP	11	5862203	A	G	0	31	1	G	missense_variant	MODERATE	Aebp1	ENSMUSG00000020473	ENSMUST00000102923	protein_coding	c.52A>G	p.Thr18Ala
LLCsr	SNP	11	5862393	T	C	0	23	1	C	missense_variant	MODERATE	Aebp1	ENSMUSG00000020473	ENSMUST00000102923	protein_coding	c.242T>C	p.Val81Ala
LLCsr	SNP	11	5868525	T	C	0	72	1	C	synonymous_variant	LOW	Aebp1	ENSMUSG00000020473	ENSMUST00000102923	protein_coding	c.1509T>C	p.Pro503Pro
LLCsr	SNP	11	5871386	G	A	0	77	1	A	missense_variant	MODERATE	Aebp1	ENSMUSG00000020473	ENSMUST00000102923	protein_coding	c.2924G>A	p.Arg975Gln
LLCsr	SNP	11	5904414	G	C	0	45	1	C	synonymous_variant	LOW	Gck	ENSMUSG00000041798	ENSMUST00000102920	protein_coding	c.810C>G	p.Leu270Leu
LLCsr	SNP	11	6015487	T	C	0	52	1	C	synonymous_variant	LOW	Camk2b	ENSMUSG00000057897	ENSMUST00000019133	protein_coding	c.183A>G	p.Glu61Glu
LLCsr	SNP	11	6113369	G	A	0	78	1	A	synonymous_variant	LOW	Nudcd3	ENSMUSG00000053838	ENSMUST00000066496	protein_coding	c.855C>T	p.Ile285Ile
LLCsr	SNP	11	6222264	C	T	0	104	1	T	missense_variant	MODERATE	Npc1l1	ENSMUSG00000020447	ENSMUST00000004505	protein_coding	c.2425G>A	p.Val809Ile
LLCsr	SNP	11	6227981	T	G	0	125	1	G	missense_variant	MODERATE	Npc1l1	ENSMUSG00000020447	ENSMUST00000004505	protein_coding	c.1428A>C	p.Lys476Asn
LLCsr	SNP	11	6228656	C	A	7	34	0.8293	A	synonymous_variant	LOW	Npc1l1	ENSMUSG00000020447	ENSMUST00000004505	protein_coding	c.753G>T	p.Ser251Ser
LLCsr	SNP	11	6263967	C	T	1	128	0.9922	T	synonymous_variant	LOW	Ddx56	ENSMUSG00000004393	ENSMUST00000004507	protein_coding	c.1191G>A	p.Leu397Leu
LLCsr	SNP	11	6347124	T	C	0	80	1	C	synonymous_variant	LOW	Ogdh	ENSMUSG00000020456	ENSMUST00000093350	protein_coding	c.1575T>C	p.Asn525Asn
LLCsr	SNP	11	6347241	T	C	0	87	1	C	synonymous_variant	LOW	Ogdh	ENSMUSG00000020456	ENSMUST00000093350	protein_coding	c.1692T>C	p.Pro564Pro
LLCsr	SNP	11	6402810	G	A	0	58	1	A	synonymous_variant	LOW	Zmiz2	ENSMUSG00000041164	ENSMUST00000012612	protein_coding	c.1935G>A	p.Thr645Thr
LLCsr	SNP	11	6404132	A	C	0	48	1	C	synonymous_variant	LOW	Zmiz2	ENSMUSG00000041164	ENSMUST00000012612	protein_coding	c.2505A>C	p.Leu835Leu
LLCsr	SNP	11	6428299	G	A	0	73	1	A	3_prime_UTR_variant	MODIFIER	H2afv	ENSMUSG00000041126	ENSMUST00000109737	protein_coding	c.*72C>T	.
LLCsr	SNP	11	6428306	C	T	0	79	1	T	3_prime_UTR_variant	MODIFIER	H2afv	ENSMUSG00000041126	ENSMUST00000109737	protein_coding	c.*65G>A	.
LLCsr	SNP	11	6429208	A	C	0	110	1	C	synonymous_variant	LOW	H2afv	ENSMUSG00000041126	ENSMUST00000109737	protein_coding	c.213T>G	p.Gly71Gly
LLCsr	SNP	11	6468692	A	T	0	115	1	T	3_prime_UTR_variant	MODIFIER	Purb	ENSMUSG00000094483	ENSMUST00000179343	protein_coding	c.*6220T>A	.
LLCsr	SNP	11	6509422	A	G	0	50	1	G	missense_variant	MODERATE	Myo1g	ENSMUSG00000020437	ENSMUST00000003459	protein_coding	c.2447T>C	p.Ile816Thr
LLCsr	SNP	11	6514873	T	C	0	44	1	C	missense_variant	MODERATE	Myo1g	ENSMUSG00000020437	ENSMUST00000003459	protein_coding	c.1400A>G	p.His467Arg
LLCsr	SNP	11	6517597	A	G	0	93	1	G	synonymous_variant	LOW	Myo1g	ENSMUSG00000020437	ENSMUST00000003459	protein_coding	c.609T>C	p.Gly203Gly
LLCsr	SNP	11	6585069	G	A	0	35	1	A	synonymous_variant	LOW	Ccm2	ENSMUSG00000000378	ENSMUST00000000388	protein_coding	c.324G>A	p.Glu108Glu
LLCsr	SNP	11	6585156	T	C	0	74	1	C	synonymous_variant	LOW	Ccm2	ENSMUSG00000000378	ENSMUST00000000388	protein_coding	c.411T>C	p.His137His
LLCsr	SNP	11	6590768	T	C	0	67	1	C	synonymous_variant	LOW	Ccm2	ENSMUSG00000000378	ENSMUST00000000388	protein_coding	c.625T>C	p.Leu209Leu
LLCsr	SNP	11	6594156	G	C	0	73	1	C	synonymous_variant	LOW	Ccm2	ENSMUSG00000000378	ENSMUST00000000388	protein_coding	c.951G>C	p.Thr317Thr
LLCsr	SNP	11	6594282	A	G	0	33	1	G	synonymous_variant	LOW	Ccm2	ENSMUSG00000000378	ENSMUST00000000388	protein_coding	c.1077A>G	p.Leu359Leu
LLCsr	SNP	11	6596088	A	G	0	50	1	G	synonymous_variant	LOW	Ccm2	ENSMUSG00000000378	ENSMUST00000000388	protein_coding	c.1089A>G	p.Arg363Arg
LLCsr	SNP	11	6596193	T	C	0	56	1	C	synonymous_variant	LOW	Ccm2	ENSMUSG00000000378	ENSMUST00000000388	protein_coding	c.1194T>C	p.Arg398Arg
LLCsr	SNP	11	6597847	A	G	0	41	1	G	3_prime_UTR_variant	MODIFIER	Nacad	ENSMUSG00000041073	ENSMUST00000045713	protein_coding	c.*48T>C	.
LLCsr	SNP	11	6597873	C	T	0	51	1	T	3_prime_UTR_variant	MODIFIER	Nacad	ENSMUSG00000041073	ENSMUST00000045713	protein_coding	c.*22G>A	.
LLCsr	SNP	11	6597882	T	G	32	15	0.3191	G	3_prime_UTR_variant	MODIFIER	Nacad	ENSMUSG00000041073	ENSMUST00000045713	protein_coding	c.*13A>C	.
LLCsr	SNP	11	6599666	T	A	0	38	1	A	missense_variant	MODERATE	Nacad	ENSMUSG00000041073	ENSMUST00000045713	protein_coding	c.3524A>T	p.Glu1175Val
LLCsr	SNP	11	6599680	G	A	0	35	1	A	synonymous_variant	LOW	Nacad	ENSMUSG00000041073	ENSMUST00000045713	protein_coding	c.3510C>T	p.Pro1170Pro
LLCsr	SNP	11	6599922	C	T	0	24	1	T	missense_variant	MODERATE	Nacad	ENSMUSG00000041073	ENSMUST00000045713	protein_coding	c.3268G>A	p.Ala1090Thr
LLCsr	SNP	11	6600007	C	T	0	34	1	T	synonymous_variant	LOW	Nacad	ENSMUSG00000041073	ENSMUST00000045713	protein_coding	c.3183G>A	p.Leu1061Leu
LLCsr	SNP	11	6600402	G	A	0	61	1	A	missense_variant	MODERATE	Nacad	ENSMUSG00000041073	ENSMUST00000045713	protein_coding	c.2788C>T	p.Pro930Ser
LLCsr	SNP	11	6600497	G	A	20	8	0.2857	A	missense_variant	MODERATE	Nacad	ENSMUSG00000041073	ENSMUST00000045713	protein_coding	c.2693C>T	p.Pro898Leu
LLCsr	SNP	11	6600733	T	C	0	88	1	C	synonymous_variant	LOW	Nacad	ENSMUSG00000041073	ENSMUST00000045713	protein_coding	c.2457A>G	p.Pro819Pro
LLCsr	SNP	11	6600734	G	A	0	87	1	A	missense_variant	MODERATE	Nacad	ENSMUSG00000041073	ENSMUST00000045713	protein_coding	c.2456C>T	p.Pro819Leu
LLCsr	SNP	11	6600926	G	C	25	37	0.5968	C	missense_variant	MODERATE	Nacad	ENSMUSG00000041073	ENSMUST00000045713	protein_coding	c.2264C>G	p.Pro755Arg
LLCsr	SNP	11	6601074	G	A	0	45	1	A	missense_variant	MODERATE	Nacad	ENSMUSG00000041073	ENSMUST00000045713	protein_coding	c.2116C>T	p.Pro706Ser
LLCsr	SNP	11	6601501	G	A	0	38	1	A	synonymous_variant	LOW	Nacad	ENSMUSG00000041073	ENSMUST00000045713	protein_coding	c.1689C>T	p.Pro563Pro
LLCsr	SNP	11	6601548	G	A	0	49	1	A	missense_variant	MODERATE	Nacad	ENSMUSG00000041073	ENSMUST00000045713	protein_coding	c.1642C>T	p.Pro548Ser
LLCsr	SNP	11	6601622	T	C	0	103	1	C	missense_variant	MODERATE	Nacad	ENSMUSG00000041073	ENSMUST00000045713	protein_coding	c.1568A>G	p.Asn523Ser
LLCsr	SNP	11	6601632	A	G	0	112	1	G	missense_variant	MODERATE	Nacad	ENSMUSG00000041073	ENSMUST00000045713	protein_coding	c.1558T>C	p.Cys520Arg
LLCsr	SNP	11	6602230	A	G	0	27	1	G	synonymous_variant	LOW	Nacad	ENSMUSG00000041073	ENSMUST00000045713	protein_coding	c.960T>C	p.Leu320Leu
LLCsr	SNP	11	6618045	C	T	0	77	1	T	synonymous_variant	LOW	Tbrg4	ENSMUSG00000000384	ENSMUST00000000394	protein_coding	c.1482G>A	p.Glu494Glu
LLCsr	SNP	11	6635566	A	G	0	64	1	G	3_prime_UTR_variant	MODIFIER	Wap	ENSMUSG00000000381	ENSMUST00000102910	protein_coding	c.*47T>C	.
LLCsr	SNP	11	7063917	G	A	0	21	1	A	synonymous_variant	LOW	Adcy1	ENSMUSG00000020431	ENSMUST00000020706	protein_coding	c.318G>A	p.Val106Val
LLCsr	SNP	11	7078892	G	T	0	125	1	T	missense_variant	MODERATE	Adcy1	ENSMUSG00000020431	ENSMUST00000020706	protein_coding	c.641G>T	p.Gly214Val
LLCsr	SNP	11	7149967	C	A	12	35	0.7447	A	synonymous_variant	LOW	Adcy1	ENSMUSG00000020431	ENSMUST00000020706	protein_coding	c.2076C>A	p.Gly692Gly
LLCsr	SNP	11	7161883	A	G	104	41	0.2828	G	missense_variant	MODERATE	Adcy1	ENSMUSG00000020431	ENSMUST00000020706	protein_coding	c.2747A>G	p.Glu916Gly
LLCsr	SNP	11	8434536	G	A	0	32	1	A	synonymous_variant	LOW	Tns3	ENSMUSG00000020422	ENSMUST00000020695	protein_coding	c.4281C>T	p.Asn1427Asn
LLCsr	SNP	11	8435887	G	C	0	121	1	C	synonymous_variant	LOW	Tns3	ENSMUSG00000020422	ENSMUST00000020695	protein_coding	c.4110C>G	p.Val1370Val
LLCsr	SNP	11	8443963	A	G	0	33	1	G	synonymous_variant	LOW	Tns3	ENSMUSG00000020422	ENSMUST00000020695	protein_coding	c.3885T>C	p.Ser1295Ser
LLCsr	SNP	11	8443972	T	C	0	31	1	C	synonymous_variant	LOW	Tns3	ENSMUSG00000020422	ENSMUST00000020695	protein_coding	c.3876A>G	p.Ala1292Ala
LLCsr	SNP	11	8444953	C	T	0	53	1	T	synonymous_variant	LOW	Tns3	ENSMUSG00000020422	ENSMUST00000020695	protein_coding	c.3828G>A	p.Pro1276Pro
LLCsr	SNP	11	8450877	T	G	0	22	1	G	synonymous_variant	LOW	Tns3	ENSMUSG00000020422	ENSMUST00000020695	protein_coding	c.3420A>C	p.Ser1140Ser
LLCsr	SNP	11	8450907	C	T	0	29	1	T	synonymous_variant	LOW	Tns3	ENSMUSG00000020422	ENSMUST00000020695	protein_coding	c.3390G>A	p.Pro1130Pro
LLCsr	SNP	11	8450964	T	A	0	30	1	A	synonymous_variant	LOW	Tns3	ENSMUSG00000020422	ENSMUST00000020695	protein_coding	c.3333A>T	p.Pro1111Pro
LLCsr	SNP	11	8451146	G	T	0	52	1	T	missense_variant	MODERATE	Tns3	ENSMUSG00000020422	ENSMUST00000020695	protein_coding	c.3151C>A	p.Leu1051Met
LLCsr	SNP	11	8451224	C	T	0	42	1	T	missense_variant	MODERATE	Tns3	ENSMUSG00000020422	ENSMUST00000020695	protein_coding	c.3073G>A	p.Val1025Ile
LLCsr	SNP	11	8451234	T	C	0	36	1	C	synonymous_variant	LOW	Tns3	ENSMUSG00000020422	ENSMUST00000020695	protein_coding	c.3063A>G	p.Thr1021Thr
LLCsr	SNP	11	8451357	G	A	1	25	0.9615	A	synonymous_variant	LOW	Tns3	ENSMUSG00000020422	ENSMUST00000020695	protein_coding	c.2940C>T	p.Pro980Pro
LLCsr	SNP	11	8478423	A	C	0	144	1	C	missense_variant	MODERATE	Tns3	ENSMUSG00000020422	ENSMUST00000020695	protein_coding	c.2518T>G	p.Ser840Ala
LLCsr	SNP	11	8479518	T	G	0	66	1	G	missense_variant	MODERATE	Tns3	ENSMUSG00000020422	ENSMUST00000020695	protein_coding	c.2417A>C	p.Glu806Ala
LLCsr	SNP	11	8492159	T	G	37	19	0.3393	G	missense_variant	MODERATE	Tns3	ENSMUSG00000020422	ENSMUST00000020695	protein_coding	c.2203A>C	p.Ser735Arg
LLCsr	SNP	11	8545295	A	G	0	27	1	G	synonymous_variant	LOW	Tns3	ENSMUSG00000020422	ENSMUST00000020695	protein_coding	c.258T>C	p.Thr86Thr
LLCsr	SNP	11	8549100	G	A	0	39	1	A	5_prime_UTR_premature_start_codon_gain_variant	LOW	Tns3	ENSMUSG00000020422	ENSMUST00000020695	protein_coding	c.-19C>T	.
LLCsr	SNP	11	8909979	C	T	26	45	0.6338	T	missense_variant	MODERATE	Pkd1l1	ENSMUSG00000046634	ENSMUST00000154153	protein_coding	c.2978G>A	p.Ser993Asn
LLCsr	SNP	11	9328047	G	A	35	16	0.3137	A	missense_variant&splice_region_variant	MODERATE	Abca13	ENSMUSG00000004668	ENSMUST00000042740	protein_coding	c.9226G>A	p.Val3076Ile
LLCsr	SNP	11	9346014	C	T	124	54	0.3034	T	synonymous_variant	LOW	Abca13	ENSMUSG00000004668	ENSMUST00000042740	protein_coding	c.9978C>T	p.Phe3326Phe
LLCsr	SNP	11	9510689	T	G	82	25	0.2336	G	missense_variant	MODERATE	Abca13	ENSMUSG00000004668	ENSMUST00000042740	protein_coding	c.12698T>G	p.Leu4233Arg
LLCsr	SNP	11	9567780	A	C	58	30	0.3409	C	synonymous_variant	LOW	Abca13	ENSMUSG00000004668	ENSMUST00000042740	protein_coding	c.13381A>C	p.Arg4461Arg
LLCsr	SNP	11	9581540	T	G	98	44	0.3099	G	missense_variant	MODERATE	Abca13	ENSMUSG00000004668	ENSMUST00000042740	protein_coding	c.13766T>G	p.Phe4589Cys
LLCsr	SNP	11	11437654	A	G	58	23	0.284	G	non_coding_exon_variant	MODIFIER	Gm12599	ENSMUSG00000081325	ENSMUST00000120534	processed_pseudogene	n.671A>G	.
LLCsr	SNP	11	11464571	G	A	74	41	0.3565	A	intragenic_variant	MODIFIER	4930415F15Rik	ENSMUSG00000020191	ENSMUSG00000020191	.	.	.
LLCsr	SNP	11	11748468	A	G	69	30	0.303	G	synonymous_variant	LOW	Ikzf1	ENSMUSG00000018654	ENSMUST00000065433	protein_coding	c.378A>G	p.Gly126Gly
LLCsr	SNP	11	11967548	T	C	50	15	0.2308	C	missense_variant	MODERATE	Grb10	ENSMUSG00000020176	ENSMUST00000093321	protein_coding	c.332A>G	p.Gln111Arg
LLCsr	SNP	11	12937354	T	G	37	11	0.2292	G	non_coding_exon_variant	MODIFIER	Gm12003	ENSMUSG00000083859	ENSMUST00000118518	processed_pseudogene	n.585A>C	.
LLCsr	SNP	11	14162151	G	T	36	15	0.2941	T	non_coding_exon_variant	MODIFIER	Gm12005	ENSMUSG00000081631	ENSMUST00000121451	processed_pseudogene	n.73G>T	.
LLCsr	SNP	11	14599576	A	G	48	24	0.3333	G	non_coding_exon_variant	MODIFIER	Pom121l12	ENSMUSG00000084135	ENSMUST00000117584	processed_pseudogene	n.263A>G	.
LLCsr	SNP	11	16514571	C	T	49	21	0.3	T	non_coding_exon_variant	MODIFIER	Akt2-ps	ENSMUSG00000084347	ENSMUST00000120718	processed_pseudogene	n.39C>T	.
LLCsr	SNP	11	17974166	C	A	173	88	0.3372	A	non_coding_exon_variant	MODIFIER	Gm12017	ENSMUSG00000084413	ENSMUST00000122453	processed_pseudogene	n.625G>T	.
LLCsr	SNP	11	18325899	A	C	22	10	0.3125	C	non_coding_exon_variant	MODIFIER	Gm12020	ENSMUSG00000081302	ENSMUST00000119030	processed_pseudogene	n.1773T>G	.
LLCsr	SNP	11	18884474	T	G	23	77	0.77	G	missense_variant&splice_region_variant	MODERATE	Meis1	ENSMUSG00000020160	ENSMUST00000185131	protein_coding	c.1027A>C	p.Ser343Arg
LLCsr	SNP	11	19016276	G	C	47	30	0.3896	C	synonymous_variant	LOW	Meis1	ENSMUSG00000020160	ENSMUST00000185131	protein_coding	c.96C>G	p.Ser32Ser
LLCsr	SNP	11	19784077	C	A	51	21	0.2917	A	non_coding_exon_variant	MODIFIER	Gm12029	ENSMUSG00000081820	ENSMUST00000120073	processed_pseudogene	n.426C>A	.
LLCsr	SNP	11	20826487	A	G	116	44	0.275	G	missense_variant	MODERATE	Lgalsl	ENSMUSG00000042363	ENSMUST00000047028	protein_coding	c.404T>C	p.Phe135Ser
LLCsr	SNP	11	22518456	G	C	62	41	0.3981	C	missense_variant	MODERATE	Tmem17	ENSMUSG00000049904	ENSMUST00000059319	protein_coding	c.394G>C	p.Asp132His
LLCsr	SNP	11	27883270	T	C	38	24	0.3871	C	non_coding_exon_variant	MODIFIER	Gm12079	ENSMUSG00000084064	ENSMUST00000112483	processed_pseudogene	n.159T>C	.
LLCsr	SNP	11	28867845	C	A	64	17	0.2099	A	missense_variant	MODERATE	Efemp1	ENSMUSG00000020467	ENSMUST00000020759	protein_coding	c.323C>A	p.Ala108Glu
LLCsr	SNP	11	29453122	A	T	51	31	0.378	T	missense_variant	MODERATE	Ccdc88a	ENSMUSG00000032740	ENSMUST00000040182	protein_coding	c.886A>T	p.Met296Leu
LLCsr	SNP	11	30632233	C	A	190	84	0.3066	A	missense_variant	MODERATE	Acyp2	ENSMUSG00000060923	ENSMUST00000074613	protein_coding	c.181G>T	p.Gly61Cys
LLCsr	SNP	11	31367798	G	A	84	34	0.2881	A	synonymous_variant	LOW	Stc2	ENSMUSG00000020303	ENSMUST00000020546	protein_coding	c.222C>T	p.Asn74Asn
LLCsr	SNP	11	31369884	G	A	20	6	0.2308	A	5_prime_UTR_variant	MODIFIER	Stc2	ENSMUSG00000020303	ENSMUST00000020546	protein_coding	c.-22C>T	.
LLCsr	SNP	11	32598456	T	C	33	20	0.3774	C	synonymous_variant	LOW	Stk10	ENSMUSG00000020272	ENSMUST00000102821	protein_coding	c.1023T>C	p.Thr341Thr
LLCsr	SNP	11	33117810	T	C	48	67	0.5826	C	synonymous_variant	LOW	Fgf18	ENSMUSG00000057967	ENSMUST00000020507	protein_coding	c.579A>G	p.Thr193Thr
LLCsr	SNP	11	33486051	T	C	53	32	0.3765	C	synonymous_variant	LOW	Ranbp17	ENSMUSG00000040594	ENSMUST00000102815	protein_coding	c.627A>G	p.Gln209Gln
LLCsr	SNP	11	33970232	C	A	83	33	0.2845	A	stop_gained	HIGH	Kcnmb1	ENSMUSG00000020155	ENSMUST00000020362	protein_coding	c.444C>A	p.Tyr148*
LLCsr	SNP	11	34231695	C	G	24	15	0.3846	G	missense_variant	MODERATE	Dock2	ENSMUSG00000020143	ENSMUST00000093193	protein_coding	c.4867G>C	p.Asp1623His
LLCsr	SNP	11	34402947	C	A	17	35	0.6731	A	missense_variant	MODERATE	Fam196b	ENSMUSG00000069911	ENSMUST00000093192	protein_coding	c.988C>A	p.Pro330Thr
LLCsr	SNP	11	34501175	T	A	34	31	0.4769	A	missense_variant	MODERATE	Dock2	ENSMUSG00000020143	ENSMUST00000093193	protein_coding	c.2549A>T	p.Lys850Met
LLCsr	SNP	11	35703122	G	C	22	9	0.2903	C	missense_variant	MODERATE	Slit3	ENSMUSG00000056427	ENSMUST00000069837	protein_coding	c.4138G>C	p.Gly1380Arg
LLCsr	SNP	11	35783472	G	T	146	61	0.2947	T	missense_variant	MODERATE	Pank3	ENSMUSG00000018846	ENSMUST00000018990	protein_coding	c.961G>T	p.Gly321Trp
LLCsr	SNP	11	35797895	C	T	44	20	0.3125	T	synonymous_variant	LOW	Fbll1	ENSMUSG00000051062	ENSMUST00000160726	protein_coding	c.540G>A	p.Leu180Leu
LLCsr	SNP	11	35809197	C	T	36	18	0.3333	T	missense_variant	MODERATE	Rars	ENSMUSG00000018848	ENSMUST00000018992	protein_coding	c.1771G>A	p.Asp591Asn
LLCsr	SNP	11	36008717	T	A	46	17	0.2698	A	missense_variant	MODERATE	Tenm2	ENSMUSG00000049336	ENSMUST00000057207	protein_coding	c.7616A>T	p.Lys2539Met
LLCsr	SNP	11	38219167	A	G	0	79	1	G	non_coding_exon_variant	MODIFIER	Gm12129	ENSMUSG00000082587	ENSMUST00000120104	processed_pseudogene	n.99A>G	.
LLCsr	SNP	11	38219984	G	A	0	78	1	A	non_coding_exon_variant	MODIFIER	Gm12129	ENSMUSG00000082587	ENSMUST00000120104	processed_pseudogene	n.916G>A	.
LLCsr	SNP	11	40423265	A	G	0	25	1	G	non_coding_exon_variant	MODIFIER	Gm12133	ENSMUSG00000082295	ENSMUST00000121775	processed_pseudogene	n.90T>C	.
LLCsr	SNP	11	40569391	T	A	0	22	1	A	non_coding_exon_variant	MODIFIER	Gm12136	ENSMUSG00000082390	ENSMUST00000120460	processed_pseudogene	n.1135A>T	.
LLCsr	SNP	11	40569583	C	A	0	38	1	A	non_coding_exon_variant	MODIFIER	Gm12136	ENSMUSG00000082390	ENSMUST00000120460	processed_pseudogene	n.943G>T	.
LLCsr	SNP	11	40569626	T	C	0	26	1	C	non_coding_exon_variant	MODIFIER	Gm12136	ENSMUSG00000082390	ENSMUST00000120460	processed_pseudogene	n.900A>G	.
LLCsr	SNP	11	40570020	T	A	0	30	1	A	non_coding_exon_variant	MODIFIER	Gm12136	ENSMUSG00000082390	ENSMUST00000120460	processed_pseudogene	n.506A>T	.
LLCsr	SNP	11	40570077	A	G	0	19	1	G	non_coding_exon_variant	MODIFIER	Gm12136	ENSMUSG00000082390	ENSMUST00000120460	processed_pseudogene	n.449T>C	.
LLCsr	SNP	11	40570235	A	G	0	23	1	G	non_coding_exon_variant	MODIFIER	Gm12136	ENSMUSG00000082390	ENSMUST00000120460	processed_pseudogene	n.291T>C	.
LLCsr	SNP	11	40570391	A	G	0	20	1	G	non_coding_exon_variant	MODIFIER	Gm12136	ENSMUSG00000082390	ENSMUST00000120460	processed_pseudogene	n.135T>C	.
LLCsr	SNP	11	40680021	G	A	0	59	1	A	3_prime_UTR_variant	MODIFIER	Mat2b	ENSMUSG00000042032	ENSMUST00000040167	protein_coding	c.*3C>T	.
LLCsr	SNP	11	40680075	A	G	0	57	1	G	synonymous_variant	LOW	Mat2b	ENSMUSG00000042032	ENSMUST00000040167	protein_coding	c.954T>C	p.Ser318Ser
LLCsr	SNP	11	40680091	G	A	0	54	1	A	missense_variant	MODERATE	Mat2b	ENSMUSG00000042032	ENSMUST00000040167	protein_coding	c.938C>T	p.Thr313Ile
LLCsr	SNP	11	40682490	G	T	0	136	1	T	synonymous_variant	LOW	Mat2b	ENSMUSG00000042032	ENSMUST00000040167	protein_coding	c.694C>A	p.Arg232Arg
LLCsr	SNP	11	40685303	A	T	0	60	1	T	synonymous_variant	LOW	Mat2b	ENSMUSG00000042032	ENSMUST00000040167	protein_coding	c.297T>A	p.Pro99Pro
LLCsr	SNP	11	40694886	C	T	0	25	1	T	intragenic_variant	MODIFIER	Mat2b	ENSMUSG00000042032	ENSMUSG00000042032	.	.	.
LLCsr	SNP	11	40703858	A	C	0	51	1	C	synonymous_variant	LOW	Hmmr	ENSMUSG00000020330	ENSMUST00000020579	protein_coding	c.2289T>G	p.Ala763Ala
LLCsr	SNP	11	40703867	T	C	0	55	1	C	synonymous_variant	LOW	Hmmr	ENSMUSG00000020330	ENSMUST00000020579	protein_coding	c.2280A>G	p.Leu760Leu
LLCsr	SNP	11	40705955	C	T	0	111	1	T	synonymous_variant	LOW	Hmmr	ENSMUSG00000020330	ENSMUST00000020579	protein_coding	c.2148G>A	p.Gln716Gln
LLCsr	SNP	11	40706039	T	C	0	121	1	C	synonymous_variant	LOW	Hmmr	ENSMUSG00000020330	ENSMUST00000020579	protein_coding	c.2064A>G	p.Lys688Lys
LLCsr	SNP	11	40707588	C	T	0	91	1	T	synonymous_variant	LOW	Hmmr	ENSMUSG00000020330	ENSMUST00000020579	protein_coding	c.1911G>A	p.Lys637Lys
LLCsr	SNP	11	40714002	G	T	0	71	1	T	missense_variant	MODERATE	Hmmr	ENSMUSG00000020330	ENSMUST00000020579	protein_coding	c.1241C>A	p.Thr414Lys
LLCsr	SNP	11	40714010	T	C	0	83	1	C	synonymous_variant	LOW	Hmmr	ENSMUSG00000020330	ENSMUST00000020579	protein_coding	c.1233A>G	p.Glu411Glu
LLCsr	SNP	11	40714124	G	A	0	52	1	A	synonymous_variant	LOW	Hmmr	ENSMUSG00000020330	ENSMUST00000020579	protein_coding	c.1119C>T	p.Val373Val
LLCsr	SNP	11	40714798	C	T	0	71	1	T	synonymous_variant	LOW	Hmmr	ENSMUSG00000020330	ENSMUST00000020579	protein_coding	c.963G>A	p.Leu321Leu
LLCsr	SNP	11	40715257	T	G	0	42	1	G	synonymous_variant	LOW	Hmmr	ENSMUSG00000020330	ENSMUST00000020579	protein_coding	c.885A>C	p.Leu295Leu
LLCsr	SNP	11	40723500	G	T	0	28	1	T	synonymous_variant	LOW	Hmmr	ENSMUSG00000020330	ENSMUST00000020579	protein_coding	c.360C>A	p.Leu120Leu
LLCsr	SNP	11	40736497	C	T	0	123	1	T	synonymous_variant	LOW	Nudcd2	ENSMUSG00000020328	ENSMUST00000020578	protein_coding	c.243C>T	p.Asp81Asp
LLCsr	SNP	11	40751309	T	C	0	98	1	C	synonymous_variant	LOW	Ccng1	ENSMUSG00000020326	ENSMUST00000020576	protein_coding	c.645A>G	p.Lys215Lys
LLCsr	SNP	11	40754044	A	C	0	47	1	C	missense_variant	MODERATE	Ccng1	ENSMUSG00000020326	ENSMUST00000020576	protein_coding	c.25T>G	p.Ser9Ala
LLCsr	SNP	11	41378238	C	T	0	25	1	T	non_coding_exon_variant	MODIFIER	Gm12140	ENSMUSG00000081112	ENSMUST00000121214	processed_pseudogene	n.161C>T	.
LLCsr	SNP	11	41378532	A	G	0	29	1	G	non_coding_exon_variant	MODIFIER	Gm12140	ENSMUSG00000081112	ENSMUST00000121214	processed_pseudogene	n.455A>G	.
LLCsr	SNP	11	41591299	G	A	0	66	1	A	non_coding_exon_variant	MODIFIER	Gm12142	ENSMUSG00000081847	ENSMUST00000117114	processed_pseudogene	n.178G>A	.
LLCsr	SNP	11	41591332	A	G	0	49	1	G	non_coding_exon_variant	MODIFIER	Gm12142	ENSMUSG00000081847	ENSMUST00000117114	processed_pseudogene	n.211A>G	.
LLCsr	SNP	11	41591993	A	G	0	31	1	G	non_coding_exon_variant	MODIFIER	Gm12142	ENSMUSG00000081847	ENSMUST00000117114	processed_pseudogene	n.444A>G	.
LLCsr	SNP	11	41913948	T	A	72	42	0.3684	A	intragenic_variant	MODIFIER	A230004M16Rik	ENSMUSG00000087306	ENSMUSG00000087306	.	.	.
LLCsr	SNP	11	41916146	C	G	0	29	1	G	intragenic_variant	MODIFIER	A230004M16Rik	ENSMUSG00000087306	ENSMUSG00000087306	.	.	.
LLCsr	SNP	11	41916215	T	A	39	36	0.48	A	intragenic_variant	MODIFIER	A230004M16Rik	ENSMUSG00000087306	ENSMUSG00000087306	.	.	.
LLCsr	SNP	11	41916497	C	G	0	60	1	G	intragenic_variant	MODIFIER	A230004M16Rik	ENSMUSG00000087306	ENSMUSG00000087306	.	.	.
LLCsr	SNP	11	41916556	C	T	0	35	1	T	intragenic_variant	MODIFIER	A230004M16Rik	ENSMUSG00000087306	ENSMUSG00000087306	.	.	.
LLCsr	SNP	11	41920362	T	C	0	44	1	C	intragenic_variant	MODIFIER	A230004M16Rik	ENSMUSG00000087306	ENSMUSG00000087306	.	.	.
LLCsr	SNP	11	41920522	G	A	0	99	1	A	synonymous_variant	LOW	Gabrg2	ENSMUSG00000020436	ENSMUST00000070735	protein_coding	c.795C>T	p.Phe265Phe
LLCsr	SNP	11	41967610	G	A	0	113	1	A	synonymous_variant	LOW	Gabrg2	ENSMUSG00000020436	ENSMUST00000070735	protein_coding	c.690C>T	p.Asp230Asp
LLCsr	SNP	11	41971686	T	C	0	49	1	C	intragenic_variant	MODIFIER	A230004M16Rik	ENSMUSG00000087306	ENSMUSG00000087306	.	.	.
LLCsr	SNP	11	41971785	A	G	0	108	1	G	synonymous_variant	LOW	Gabrg2	ENSMUSG00000020436	ENSMUST00000070735	protein_coding	c.471T>C	p.Ala157Ala
LLCsr	SNP	11	42320490	G	A	26	34	0.5667	A	synonymous_variant	LOW	Gabra6	ENSMUSG00000020428	ENSMUST00000155218	protein_coding	c.51C>T	p.Ala17Ala
LLCsr	SNP	11	43036720	G	A	64	33	0.3402	A	missense_variant	MODERATE	Gm9972	ENSMUSG00000055456	ENSMUST00000069051	protein_coding	c.193G>A	p.Val65Met
LLCsr	SNP	11	43036802	C	A	28	62	0.6889	A	missense_variant	MODERATE	Gm9972	ENSMUSG00000055456	ENSMUST00000069051	protein_coding	c.275C>A	p.Ala92Asp
LLCsr	SNP	11	43036893	C	T	59	23	0.2805	T	3_prime_UTR_variant	MODIFIER	Gm9972	ENSMUSG00000055456	ENSMUST00000069051	protein_coding	c.*57C>T	.
LLCsr	SNP	11	43037107	C	T	26	48	0.6486	T	3_prime_UTR_variant	MODIFIER	Gm9972	ENSMUSG00000055456	ENSMUST00000069051	protein_coding	c.*271C>T	.
LLCsr	SNP	11	43151557	T	C	0	29	1	C	intragenic_variant	MODIFIER	Atp10b	ENSMUSG00000055415	ENSMUSG00000055415	.	.	.
LLCsr	SNP	11	43151725	A	G	0	73	1	G	synonymous_variant	LOW	Atp10b	ENSMUSG00000055415	ENSMUST00000077659	protein_coding	c.111A>G	p.Arg37Arg
LLCsr	SNP	11	43153305	A	G	0	38	1	G	missense_variant	MODERATE	Atp10b	ENSMUSG00000055415	ENSMUST00000077659	protein_coding	c.357A>G	p.Ile119Met
LLCsr	SNP	11	43197429	T	C	0	72	1	C	non_coding_exon_variant	MODIFIER	Gm12146	ENSMUSG00000085533	ENSMUST00000127604	antisense	n.513A>G	.
LLCsr	SNP	11	43201979	G	A	50	21	0.2958	A	synonymous_variant	LOW	Atp10b	ENSMUSG00000055415	ENSMUST00000077659	protein_coding	c.1140G>A	p.Pro380Pro
LLCsr	SNP	11	43216324	T	C	39	11	0.22	C	synonymous_variant	LOW	Atp10b	ENSMUSG00000055415	ENSMUST00000077659	protein_coding	c.2184T>C	p.Ala728Ala
LLCsr	SNP	11	43259591	C	T	41	13	0.2407	T	missense_variant	MODERATE	Atp10b	ENSMUSG00000055415	ENSMUST00000077659	protein_coding	c.4115C>T	p.Thr1372Ile
LLCsr	SNP	11	43259639	G	A	16	35	0.6863	A	missense_variant	MODERATE	Atp10b	ENSMUSG00000055415	ENSMUST00000077659	protein_coding	c.4163G>A	p.Gly1388Glu
LLCsr	SNP	11	43420356	C	T	49	64	0.5664	T	synonymous_variant	LOW	Pttg1	ENSMUSG00000020415	ENSMUST00000020687	protein_coding	c.573G>A	p.Pro191Pro
LLCsr	SNP	11	43424761	G	A	0	80	1	A	synonymous_variant	LOW	Pttg1	ENSMUSG00000020415	ENSMUST00000020687	protein_coding	c.225C>T	p.Gly75Gly
LLCsr	SNP	11	43424829	C	A	14	36	0.72	A	missense_variant	MODERATE	Pttg1	ENSMUSG00000020415	ENSMUST00000020687	protein_coding	c.157G>T	p.Val53Leu
LLCsr	SNP	11	43425625	G	T	0	64	1	T	missense_variant	MODERATE	Pttg1	ENSMUSG00000020415	ENSMUST00000020687	protein_coding	c.46C>A	p.Arg16Ser
LLCsr	SNP	11	43438252	G	A	30	115	0.7931	A	synonymous_variant	LOW	Slu7	ENSMUSG00000020409	ENSMUST00000020681	protein_coding	c.300G>A	p.Glu100Glu
LLCsr	SNP	11	43441451	G	A	27	45	0.625	A	synonymous_variant	LOW	Slu7	ENSMUSG00000020409	ENSMUST00000020681	protein_coding	c.693G>A	p.Lys231Lys
LLCsr	SNP	11	43441475	C	T	47	35	0.4268	T	synonymous_variant	LOW	Slu7	ENSMUSG00000020409	ENSMUST00000020681	protein_coding	c.717C>T	p.Asp239Asp
LLCsr	SNP	11	43441906	G	A	77	36	0.3186	A	synonymous_variant	LOW	Slu7	ENSMUSG00000020409	ENSMUST00000020681	protein_coding	c.903G>A	p.Gly301Gly
LLCsr	SNP	11	43446158	C	G	0	66	1	G	synonymous_variant	LOW	Slu7	ENSMUSG00000020409	ENSMUST00000020681	protein_coding	c.1725C>G	p.Pro575Pro
LLCsr	SNP	11	43463244	G	A	32	15	0.3191	A	non_coding_exon_variant	MODIFIER	Gm12151	ENSMUSG00000084307	ENSMUST00000121374	processed_pseudogene	n.242C>T	.
LLCsr	SNP	11	43491034	C	T	19	35	0.6481	T	synonymous_variant	LOW	C1qtnf2	ENSMUSG00000046491	ENSMUST00000173002	protein_coding	c.672C>T	p.Gly224Gly
LLCsr	SNP	11	43491130	G	A	26	45	0.6338	A	synonymous_variant	LOW	C1qtnf2	ENSMUSG00000046491	ENSMUST00000173002	protein_coding	c.768G>A	p.Gln256Gln
LLCsr	SNP	11	43556689	G	A	22	26	0.5417	A	synonymous_variant	LOW	Ccnjl	ENSMUSG00000044707	ENSMUST00000050574	protein_coding	c.198G>A	p.Leu66Leu
LLCsr	SNP	11	43745436	A	G	24	40	0.625	G	5_prime_UTR_variant	MODIFIER	Ttc1	ENSMUSG00000041278	ENSMUST00000048578	protein_coding	c.-22T>C	.
LLCsr	SNP	11	44410164	T	C	25	17	0.4048	C	missense_variant	MODERATE	Il12b	ENSMUSG00000004296	ENSMUST00000102796	protein_coding	c.506T>C	p.Met169Thr
LLCsr	SNP	11	44412527	T	C	43	13	0.2321	C	missense_variant	MODERATE	Il12b	ENSMUSG00000004296	ENSMUST00000102796	protein_coding	c.880T>C	p.Phe294Leu
LLCsr	SNP	11	44412613	A	G	60	26	0.3023	G	synonymous_variant	LOW	Il12b	ENSMUSG00000004296	ENSMUST00000102796	protein_coding	c.966A>G	p.Ser322Ser
LLCsr	SNP	11	44455558	C	A	54	35	0.3933	A	3_prime_UTR_variant	MODIFIER	Ublcp1	ENSMUSG00000041231	ENSMUST00000102795	protein_coding	c.*30G>T	.
LLCsr	SNP	11	44463724	G	A	111	45	0.2885	A	synonymous_variant	LOW	Ublcp1	ENSMUSG00000041231	ENSMUST00000102795	protein_coding	c.481C>T	p.Leu161Leu
LLCsr	SNP	11	44561572	T	C	72	30	0.2941	C	synonymous_variant	LOW	Rnf145	ENSMUSG00000019189	ENSMUST00000019333	protein_coding	c.1377T>C	p.Arg459Arg
LLCsr	SNP	11	44561806	C	T	10	12	0.5455	T	synonymous_variant	LOW	Rnf145	ENSMUSG00000019189	ENSMUST00000019333	protein_coding	c.1611C>T	p.Cys537Cys
LLCsr	SNP	11	44620540	G	T	0	39	1	T	synonymous_variant	LOW	Ebf1	ENSMUSG00000057098	ENSMUST00000101326	protein_coding	c.261G>T	p.Thr87Thr
LLCsr	SNP	11	45813654	C	T	0	35	1	T	non_coding_exon_variant	MODIFIER	Gm12163	ENSMUSG00000083017	ENSMUST00000121597	processed_pseudogene	n.51C>T	.
LLCsr	SNP	11	45813751	T	G	0	60	1	G	non_coding_exon_variant	MODIFIER	Gm12163	ENSMUSG00000083017	ENSMUST00000121597	processed_pseudogene	n.148T>G	.
LLCsr	SNP	11	45813770	T	A	0	66	1	A	non_coding_exon_variant	MODIFIER	Gm12163	ENSMUSG00000083017	ENSMUST00000121597	processed_pseudogene	n.167T>A	.
LLCsr	SNP	11	45813932	T	C	0	106	1	C	non_coding_exon_variant	MODIFIER	Gm12163	ENSMUSG00000083017	ENSMUST00000121597	processed_pseudogene	n.329T>C	.
LLCsr	SNP	11	45902230	T	C	0	141	1	C	synonymous_variant	LOW	Clint1	ENSMUSG00000006169	ENSMUST00000109261	protein_coding	c.1032T>C	p.Phe344Phe
LLCsr	SNP	11	45906430	A	G	0	78	1	G	missense_variant	MODERATE	Clint1	ENSMUSG00000006169	ENSMUST00000109261	protein_coding	c.1337A>G	p.Asn446Ser
LLCsr	SNP	11	45991874	C	T	0	29	1	T	missense_variant	MODERATE	Sox30	ENSMUSG00000040489	ENSMUST00000049038	protein_coding	c.1730C>T	p.Ala577Val
LLCsr	SNP	11	46051997	C	T	0	140	1	T	missense_variant	MODERATE	Gm12166	ENSMUSG00000069899	ENSMUST00000093169	protein_coding	c.298G>A	p.Ala100Thr
LLCsr	SNP	11	46238177	C	T	19	9	0.3214	T	synonymous_variant	LOW	Fndc9	ENSMUSG00000048721	ENSMUST00000060185	protein_coding	c.522C>T	p.Asp174Asp
LLCsr	SNP	11	46238498	C	T	0	138	1	T	3_prime_UTR_variant	MODIFIER	Fndc9	ENSMUSG00000048721	ENSMUST00000060185	protein_coding	c.*162C>T	.
LLCsr	SNP	11	46239070	A	C	0	21	1	C	3_prime_UTR_variant	MODIFIER	Fndc9	ENSMUSG00000048721	ENSMUST00000060185	protein_coding	c.*734A>C	.
LLCsr	SNP	11	46239495	A	C	0	106	1	C	3_prime_UTR_variant	MODIFIER	Fndc9	ENSMUSG00000048721	ENSMUST00000060185	protein_coding	c.*1159A>C	.
LLCsr	SNP	11	46239819	A	G	0	58	1	G	3_prime_UTR_variant	MODIFIER	Fndc9	ENSMUSG00000048721	ENSMUST00000060185	protein_coding	c.*1483A>G	.
LLCsr	SNP	11	46239820	T	C	2	55	0.9649	C	3_prime_UTR_variant	MODIFIER	Fndc9	ENSMUSG00000048721	ENSMUST00000060185	protein_coding	c.*1484T>C	.
LLCsr	SNP	11	46270604	C	A	30	14	0.3182	A	missense_variant	MODERATE	Cyfip2	ENSMUSG00000020340	ENSMUST00000093165	protein_coding	c.1058G>T	p.Arg353Leu
LLCsr	SNP	11	46336478	G	A	0	87	1	A	synonymous_variant	LOW	Itk	ENSMUSG00000020395	ENSMUST00000109237	protein_coding	c.1335C>T	p.His445His
LLCsr	SNP	11	46336532	A	G	0	71	1	G	synonymous_variant	LOW	Itk	ENSMUSG00000020395	ENSMUST00000109237	protein_coding	c.1281T>C	p.Tyr427Tyr
LLCsr	SNP	11	46342442	T	C	0	87	1	C	synonymous_variant	LOW	Itk	ENSMUSG00000020395	ENSMUST00000109237	protein_coding	c.825A>G	p.Thr275Thr
LLCsr	SNP	11	46344810	C	T	0	178	1	T	non_coding_exon_variant	MODIFIER	Gm12167	ENSMUSG00000085853	ENSMUST00000148132	antisense	n.368C>T	.
LLCsr	SNP	11	46355799	T	C	0	40	1	C	synonymous_variant	LOW	Itk	ENSMUSG00000020395	ENSMUST00000109237	protein_coding	c.591A>G	p.Ala197Ala
LLCsr	SNP	11	46407214	A	G	1	48	0.9796	G	synonymous_variant	LOW	Fam71b	ENSMUSG00000020401	ENSMUST00000063166	protein_coding	c.1344A>G	p.Pro448Pro
LLCsr	SNP	11	46456392	C	T	0	56	1	T	synonymous_variant	LOW	Havcr2	ENSMUSG00000020399	ENSMUST00000020668	protein_coding	c.195C>T	p.Asn65Asn
LLCsr	SNP	11	46456476	C	T	0	72	1	T	synonymous_variant	LOW	Havcr2	ENSMUSG00000020399	ENSMUST00000020668	protein_coding	c.279C>T	p.Asp93Asp
LLCsr	SNP	11	46528416	C	G	0	29	1	G	missense_variant	MODERATE	Gm12169	ENSMUSG00000078924	ENSMUST00000109228	protein_coding	c.58C>G	p.His20Asp
LLCsr	SNP	11	46528591	A	G	0	116	1	G	missense_variant	MODERATE	Gm12169	ENSMUSG00000078924	ENSMUST00000109228	protein_coding	c.233A>G	p.Asn78Ser
LLCsr	SNP	11	46538021	A	C	0	69	1	C	3_prime_UTR_variant	MODIFIER	Gm12169	ENSMUSG00000078924	ENSMUST00000109228	protein_coding	c.*16A>C	.
LLCsr	SNP	11	46556062	G	C	0	109	1	C	non_coding_exon_variant	MODIFIER	Gm12171	ENSMUSG00000086981	ENSMUST00000150895	lincRNA	n.252G>C	.
LLCsr	SNP	11	46644893	T	C	0	37	1	C	non_coding_exon_variant	MODIFIER	Gm4926	ENSMUSG00000086909	ENSMUST00000132691	lincRNA	n.114A>G	.
LLCsr	SNP	11	46679660	G	T	0	34	1	T	missense_variant	MODERATE	Timd2	ENSMUSG00000040413	ENSMUST00000055102	protein_coding	c.587C>A	p.Ser196Tyr
LLCsr	SNP	11	46679661	A	C	0	34	1	C	missense_variant	MODERATE	Timd2	ENSMUSG00000040413	ENSMUST00000055102	protein_coding	c.586T>G	p.Ser196Ala
LLCsr	SNP	11	46756150	G	C	0	114	1	C	missense_variant	MODERATE	Havcr1	ENSMUSG00000040405	ENSMUST00000047568	protein_coding	c.410G>C	p.Arg137Thr
LLCsr	SNP	11	47132653	G	A	0	181	1	A	synonymous_variant	LOW	Sgcd	ENSMUSG00000020354	ENSMUST00000077221	protein_coding	c.324C>T	p.Asn108Asn
LLCsr	SNP	11	48734604	A	G	0	277	1	G	non_coding_exon_variant	MODIFIER	Gm12182	ENSMUSG00000083460	ENSMUST00000118655	processed_pseudogene	n.958T>C	.
LLCsr	SNP	11	48735176	G	A	0	340	1	A	non_coding_exon_variant	MODIFIER	Gm12182	ENSMUSG00000083460	ENSMUST00000118655	processed_pseudogene	n.386C>T	.
LLCsr	SNP	11	48735316	A	G	0	295	1	G	non_coding_exon_variant	MODIFIER	Gm12182	ENSMUSG00000083460	ENSMUST00000118655	processed_pseudogene	n.246T>C	.
LLCsr	SNP	11	48752179	T	G	0	155	1	G	non_coding_exon_variant	MODIFIER	Gm12183	ENSMUSG00000082454	ENSMUST00000120566	processed_pseudogene	n.1536A>C	.
LLCsr	SNP	11	48752974	G	A	0	99	1	A	non_coding_exon_variant	MODIFIER	Gm12183	ENSMUSG00000082454	ENSMUST00000120566	processed_pseudogene	n.741C>T	.
LLCsr	SNP	11	49070552	T	A	0	65	1	A	non_coding_exon_variant	MODIFIER	Gm12187	ENSMUSG00000083178	ENSMUST00000119584	unprocessed_pseudogene	n.519A>T	.
LLCsr	SNP	11	49070827	G	T	0	32	1	T	non_coding_exon_variant	MODIFIER	Gm12187	ENSMUSG00000083178	ENSMUST00000119584	unprocessed_pseudogene	n.244C>A	.
LLCsr	SNP	11	49095397	T	C	0	98	1	C	5_prime_UTR_variant	MODIFIER	Ifi47	ENSMUSG00000078920	ENSMUST00000046704	protein_coding	c.-11T>C	.
LLCsr	SNP	11	49095438	G	A	0	92	1	A	missense_variant	MODERATE	Ifi47	ENSMUSG00000078920	ENSMUST00000046704	protein_coding	c.31G>A	p.Gly11Ser
LLCsr	SNP	11	49095454	G	A	0	81	1	A	missense_variant	MODERATE	Ifi47	ENSMUSG00000078920	ENSMUST00000046704	protein_coding	c.47G>A	p.Ser16Asn
LLCsr	SNP	11	49095589	T	G	0	54	1	G	missense_variant	MODERATE	Ifi47	ENSMUSG00000078920	ENSMUST00000046704	protein_coding	c.182T>G	p.Ile61Ser
LLCsr	SNP	11	49095837	G	A	0	92	1	A	missense_variant	MODERATE	Ifi47	ENSMUSG00000078920	ENSMUST00000046704	protein_coding	c.430G>A	p.Ala144Thr
LLCsr	SNP	11	49096052	A	T	0	80	1	T	synonymous_variant	LOW	Ifi47	ENSMUSG00000078920	ENSMUST00000046704	protein_coding	c.645A>T	p.Arg215Arg
LLCsr	SNP	11	49096223	G	T	0	78	1	T	synonymous_variant	LOW	Ifi47	ENSMUSG00000078920	ENSMUST00000046704	protein_coding	c.816G>T	p.Ser272Ser
LLCsr	SNP	11	49096268	C	T	0	85	1	T	synonymous_variant	LOW	Ifi47	ENSMUSG00000078920	ENSMUST00000046704	protein_coding	c.861C>T	p.Ile287Ile
LLCsr	SNP	11	49096505	G	A	0	81	1	A	synonymous_variant	LOW	Ifi47	ENSMUSG00000078920	ENSMUST00000046704	protein_coding	c.1098G>A	p.Ala366Ala
LLCsr	SNP	11	49096809	G	A	0	121	1	A	3_prime_UTR_variant	MODIFIER	Ifi47	ENSMUSG00000078920	ENSMUST00000046704	protein_coding	c.*139G>A	.
LLCsr	SNP	11	49113050	G	A	0	63	1	A	synonymous_variant	LOW	Olfr1396	ENSMUSG00000047511	ENSMUST00000060398	protein_coding	c.708C>T	p.Thr236Thr
LLCsr	SNP	11	49113163	A	G	0	49	1	G	synonymous_variant	LOW	Olfr1396	ENSMUSG00000047511	ENSMUST00000060398	protein_coding	c.595T>C	p.Leu199Leu
LLCsr	SNP	11	49113380	C	G	0	82	1	G	missense_variant	MODERATE	Olfr1396	ENSMUSG00000047511	ENSMUST00000060398	protein_coding	c.378G>C	p.Leu126Phe
LLCsr	SNP	11	49113395	T	C	0	86	1	C	synonymous_variant	LOW	Olfr1396	ENSMUSG00000047511	ENSMUST00000060398	protein_coding	c.363A>G	p.Gly121Gly
LLCsr	SNP	11	49134582	C	T	90	36	0.2857	T	missense_variant	MODERATE	Olfr56	ENSMUSG00000040328	ENSMUST00000056759	protein_coding	c.293C>T	p.Pro98Leu
LLCsr	SNP	11	49135100	A	C	0	91	1	C	synonymous_variant	LOW	Olfr56	ENSMUSG00000040328	ENSMUST00000056759	protein_coding	c.811A>C	p.Arg271Arg
LLCsr	SNP	11	49135233	G	A	0	57	1	A	3_prime_UTR_variant	MODIFIER	Olfr56	ENSMUSG00000040328	ENSMUST00000056759	protein_coding	c.*92G>A	.
LLCsr	SNP	11	49148262	G	A	0	55	1	A	missense_variant	MODERATE	Olfr1395	ENSMUSG00000050763	ENSMUST00000059379	protein_coding	c.4G>A	p.Ala2Thr
LLCsr	SNP	11	49148729	G	A	0	97	1	A	synonymous_variant	LOW	Olfr1395	ENSMUSG00000050763	ENSMUST00000059379	protein_coding	c.471G>A	p.Gly157Gly
LLCsr	SNP	11	49149035	A	G	0	66	1	G	synonymous_variant	LOW	Olfr1395	ENSMUSG00000050763	ENSMUST00000059379	protein_coding	c.777A>G	p.Thr259Thr
LLCsr	SNP	11	49149155	C	G	0	30	1	G	synonymous_variant	LOW	Olfr1395	ENSMUSG00000050763	ENSMUST00000059379	protein_coding	c.897C>G	p.Thr299Thr
LLCsr	SNP	11	49149166	G	A	0	27	1	A	missense_variant	MODERATE	Olfr1395	ENSMUSG00000050763	ENSMUST00000059379	protein_coding	c.908G>A	p.Arg303Lys
LLCsr	SNP	11	49160469	A	G	0	88	1	G	missense_variant	MODERATE	Olfr1394	ENSMUSG00000048378	ENSMUST00000052668	protein_coding	c.454A>G	p.Met152Val
LLCsr	SNP	11	49160543	G	A	0	61	1	A	synonymous_variant	LOW	Olfr1394	ENSMUSG00000048378	ENSMUST00000052668	protein_coding	c.528G>A	p.Val176Val
LLCsr	SNP	11	49160585	C	T	0	58	1	T	synonymous_variant	LOW	Olfr1394	ENSMUSG00000048378	ENSMUST00000052668	protein_coding	c.570C>T	p.Ser190Ser
LLCsr	SNP	11	49160819	A	G	0	61	1	G	synonymous_variant	LOW	Olfr1394	ENSMUSG00000048378	ENSMUST00000052668	protein_coding	c.804A>G	p.Arg268Arg
LLCsr	SNP	11	49174852	T	C	0	47	1	C	missense_variant	MODERATE	Btnl9	ENSMUSG00000040283	ENSMUST00000066531	protein_coding	c.1175A>G	p.Gln392Arg
LLCsr	SNP	11	49175614	G	A	0	26	1	A	synonymous_variant	LOW	Btnl9	ENSMUSG00000040283	ENSMUST00000066531	protein_coding	c.1122C>T	p.Leu374Leu
LLCsr	SNP	11	49175621	A	G	0	28	1	G	missense_variant	MODERATE	Btnl9	ENSMUSG00000040283	ENSMUST00000066531	protein_coding	c.1115T>C	p.Ile372Thr
LLCsr	SNP	11	49175978	C	T	0	40	1	T	missense_variant	MODERATE	Btnl9	ENSMUSG00000040283	ENSMUST00000066531	protein_coding	c.815G>A	p.Arg272His
LLCsr	SNP	11	49178719	A	G	0	62	1	G	synonymous_variant	LOW	Btnl9	ENSMUSG00000040283	ENSMUST00000066531	protein_coding	c.732T>C	p.Ile244Ile
LLCsr	SNP	11	49178791	T	C	0	98	1	C	synonymous_variant	LOW	Btnl9	ENSMUSG00000040283	ENSMUST00000066531	protein_coding	c.660A>G	p.Gly220Gly
LLCsr	SNP	11	49178887	A	G	0	98	1	G	synonymous_variant	LOW	Btnl9	ENSMUSG00000040283	ENSMUST00000066531	protein_coding	c.564T>C	p.Gly188Gly
LLCsr	SNP	11	49180583	C	G	0	51	1	G	missense_variant	MODERATE	Btnl9	ENSMUSG00000040283	ENSMUST00000066531	protein_coding	c.412G>C	p.Asp138His
LLCsr	SNP	11	49180628	C	G	0	70	1	G	missense_variant	MODERATE	Btnl9	ENSMUSG00000040283	ENSMUST00000066531	protein_coding	c.367G>C	p.Val123Leu
LLCsr	SNP	11	49180629	T	G	0	70	1	G	missense_variant	MODERATE	Btnl9	ENSMUSG00000040283	ENSMUST00000066531	protein_coding	c.366A>C	p.Lys122Asn
LLCsr	SNP	11	49180874	A	G	0	46	1	G	synonymous_variant	LOW	Btnl9	ENSMUSG00000040283	ENSMUST00000066531	protein_coding	c.121T>C	p.Leu41Leu
LLCsr	SNP	11	49183078	G	A	0	60	1	A	5_prime_UTR_premature_start_codon_gain_variant	LOW	Btnl9	ENSMUSG00000040283	ENSMUST00000066531	protein_coding	c.-7C>T	.
LLCsr	SNP	11	49215451	T	C	0	163	1	C	missense_variant	MODERATE	Zfp62	ENSMUSG00000046311	ENSMUST00000061757	protein_coding	c.368T>C	p.Leu123Ser
LLCsr	SNP	11	49262068	C	T	0	49	1	T	3_prime_UTR_variant	MODIFIER	Mgat1	ENSMUSG00000020346	ENSMUST00000081794	protein_coding	c.*33C>T	.
LLCsr	SNP	11	49280404	G	C	0	236	1	C	synonymous_variant	LOW	Olfr1393	ENSMUSG00000059864	ENSMUST00000078932	protein_coding	c.255G>C	p.Leu85Leu
LLCsr	SNP	11	49294204	A	T	0	245	1	T	missense_variant	MODERATE	Olfr1392	ENSMUSG00000101750	ENSMUST00000189851	protein_coding	c.882A>T	p.Lys294Asn
LLCsr	SNP	11	49340654	G	C	97	48	0.331	C	missense_variant	MODERATE	Olfr1390	ENSMUSG00000045421	ENSMUST00000062719	protein_coding	c.121G>C	p.Gly41Arg
LLCsr	SNP	11	49430849	G	T	0	189	1	T	synonymous_variant	LOW	Olfr1389	ENSMUSG00000102024	ENSMUST00000185284	protein_coding	c.372G>T	p.Ala124Ala
LLCsr	SNP	11	49431403	A	G	77	37	0.3246	G	missense_variant	MODERATE	Olfr1389	ENSMUSG00000102024	ENSMUST00000185284	protein_coding	c.926A>G	p.Asp309Gly
LLCsr	SNP	11	49443940	G	A	0	154	1	A	missense_variant	MODERATE	Olfr1388	ENSMUSG00000047702	ENSMUST00000055584	protein_coding	c.88G>A	p.Ala30Thr
LLCsr	SNP	11	49444346	T	C	0	214	1	C	missense_variant	MODERATE	Olfr1388	ENSMUSG00000047702	ENSMUST00000055584	protein_coding	c.494T>C	p.Val165Ala
LLCsr	SNP	11	49444508	A	G	0	102	1	G	missense_variant	MODERATE	Olfr1388	ENSMUSG00000047702	ENSMUST00000055584	protein_coding	c.656A>G	p.His219Arg
LLCsr	SNP	11	49459980	G	A	0	269	1	A	synonymous_variant	LOW	Olfr1387	ENSMUSG00000063386	ENSMUST00000073824	protein_coding	c.300G>A	p.Gln100Gln
LLCsr	SNP	11	49514578	A	G	0	91	1	G	synonymous_variant	LOW	Olfr1384	ENSMUSG00000044170	ENSMUST00000060434	protein_coding	c.939A>G	p.Arg313Arg
LLCsr	SNP	11	49637234	C	T	29	10	0.2564	T	synonymous_variant	LOW	Flt4	ENSMUSG00000020357	ENSMUST00000020617	protein_coding	c.2883C>T	p.Arg961Arg
LLCsr	SNP	11	50127330	A	G	0	150	1	G	non_coding_exon_variant	MODIFIER	Gm12194	ENSMUSG00000084302	ENSMUST00000117756	processed_pseudogene	n.589T>C	.
LLCsr	SNP	11	50127459	A	G	0	261	1	G	non_coding_exon_variant	MODIFIER	Gm12194	ENSMUSG00000084302	ENSMUST00000117756	processed_pseudogene	n.460T>C	.
LLCsr	SNP	11	50135924	T	C	0	29	1	C	missense_variant	MODERATE	Tbc1d9b	ENSMUSG00000036644	ENSMUST00000101270	protein_coding	c.218T>C	p.Ile73Thr
LLCsr	SNP	11	50159666	C	A	0	79	1	A	synonymous_variant	LOW	Tbc1d9b	ENSMUSG00000036644	ENSMUST00000101270	protein_coding	c.2442C>A	p.Ile814Ile
LLCsr	SNP	11	50232248	G	A	0	54	1	A	non_coding_exon_variant	MODIFIER	Mir6919	ENSMUSG00000098474	ENSMUST00000185146	miRNA	n.4G>A	.
LLCsr	SNP	11	50297101	A	C	0	253	1	C	missense_variant	MODERATE	Canx	ENSMUSG00000020368	ENSMUST00000020637	protein_coding	c.1679T>G	p.Val560Gly
LLCsr	SNP	11	50347781	G	A	0	28	1	A	non_coding_exon_variant	MODIFIER	Gm12196	ENSMUSG00000082545	ENSMUST00000120954	processed_pseudogene	n.154G>A	.
LLCsr	SNP	11	50756725	G	A	0	64	1	A	synonymous_variant	LOW	Adamts2	ENSMUSG00000036545	ENSMUST00000040523	protein_coding	c.924G>A	p.Leu308Leu
LLCsr	SNP	11	50756749	G	A	0	55	1	A	synonymous_variant	LOW	Adamts2	ENSMUSG00000036545	ENSMUST00000040523	protein_coding	c.948G>A	p.Leu316Leu
LLCsr	SNP	11	50781873	C	T	0	28	1	T	synonymous_variant	LOW	Adamts2	ENSMUSG00000036545	ENSMUST00000040523	protein_coding	c.1947C>T	p.His649His
LLCsr	SNP	11	50785580	T	C	0	115	1	C	synonymous_variant	LOW	Adamts2	ENSMUSG00000036545	ENSMUST00000040523	protein_coding	c.2121T>C	p.Arg707Arg
LLCsr	SNP	11	50785661	G	C	0	77	1	C	synonymous_variant	LOW	Adamts2	ENSMUSG00000036545	ENSMUST00000040523	protein_coding	c.2202G>C	p.Pro734Pro
LLCsr	SNP	11	50787286	A	G	0	61	1	G	synonymous_variant	LOW	Adamts2	ENSMUSG00000036545	ENSMUST00000040523	protein_coding	c.2391A>G	p.Glu797Glu
LLCsr	SNP	11	50787313	G	A	0	56	1	A	synonymous_variant	LOW	Adamts2	ENSMUSG00000036545	ENSMUST00000040523	protein_coding	c.2418G>A	p.Thr806Thr
LLCsr	SNP	11	50788753	T	C	0	48	1	C	synonymous_variant	LOW	Adamts2	ENSMUSG00000036545	ENSMUST00000040523	protein_coding	c.2559T>C	p.Asp853Asp
LLCsr	SNP	11	50803702	C	T	0	52	1	T	synonymous_variant	LOW	Adamts2	ENSMUSG00000036545	ENSMUST00000040523	protein_coding	c.3315C>T	p.Asp1105Asp
LLCsr	SNP	11	50803775	G	C	0	54	1	C	missense_variant	MODERATE	Adamts2	ENSMUSG00000036545	ENSMUST00000040523	protein_coding	c.3388G>C	p.Val1130Leu
LLCsr	SNP	11	50817816	G	A	0	78	1	A	synonymous_variant	LOW	Zfp354c	ENSMUSG00000044807	ENSMUST00000000632	protein_coding	c.153C>T	p.Ala51Ala
LLCsr	SNP	11	50817882	C	T	0	86	1	T	synonymous_variant	LOW	Zfp354c	ENSMUSG00000044807	ENSMUST00000000632	protein_coding	c.87G>A	p.Leu29Leu
LLCsr	SNP	11	50851650	C	T	0	29	1	T	non_coding_exon_variant	MODIFIER	Gm12660	ENSMUSG00000086226	ENSMUST00000123764	antisense	n.346G>A	.
LLCsr	SNP	11	50853321	A	C	0	68	1	C	synonymous_variant	LOW	Grm6	ENSMUSG00000000617	ENSMUST00000000631	protein_coding	c.618A>C	p.Gly206Gly
LLCsr	SNP	11	50853363	T	C	0	64	1	C	synonymous_variant	LOW	Grm6	ENSMUSG00000000617	ENSMUST00000000631	protein_coding	c.660T>C	p.Gly220Gly
LLCsr	SNP	11	50855732	G	A	0	62	1	A	synonymous_variant	LOW	Grm6	ENSMUSG00000000617	ENSMUST00000000631	protein_coding	c.888G>A	p.Leu296Leu
LLCsr	SNP	11	50857018	T	C	0	91	1	C	synonymous_variant	LOW	Grm6	ENSMUSG00000000617	ENSMUST00000000631	protein_coding	c.1056T>C	p.Ala352Ala
LLCsr	SNP	11	50860027	T	C	0	50	1	C	synonymous_variant	LOW	Grm6	ENSMUSG00000000617	ENSMUST00000000631	protein_coding	c.2016T>C	p.Ile672Ile
LLCsr	SNP	11	50860054	G	A	0	32	1	A	synonymous_variant	LOW	Grm6	ENSMUSG00000000617	ENSMUST00000000631	protein_coding	c.2043G>A	p.Thr681Thr
LLCsr	SNP	11	50923535	C	T	0	86	1	T	missense_variant	MODERATE	Zfp354b	ENSMUSG00000020335	ENSMUST00000109124	protein_coding	c.562G>A	p.Glu188Lys
LLCsr	SNP	11	50951067	A	C	0	29	1	C	missense_variant	MODERATE	Prop1	ENSMUSG00000044542	ENSMUST00000051159	protein_coding	c.511T>G	p.Ser171Ala
LLCsr	SNP	11	50951114	C	G	0	35	1	G	missense_variant	MODERATE	Prop1	ENSMUSG00000044542	ENSMUST00000051159	protein_coding	c.464G>C	p.Gly155Ala
LLCsr	SNP	11	50959725	G	A	0	45	1	A	non_coding_exon_variant	MODIFIER	Olfr1379-ps1	ENSMUSG00000083542	ENSMUST00000120726	processed_pseudogene	n.640G>A	.
LLCsr	SNP	11	50959775	T	C	0	29	1	C	non_coding_exon_variant	MODIFIER	Olfr1379-ps1	ENSMUSG00000083542	ENSMUST00000120726	processed_pseudogene	n.690T>C	.
LLCsr	SNP	11	50969654	C	T	0	168	1	T	missense_variant	MODERATE	Olfr1378	ENSMUSG00000050343	ENSMUST00000052285	protein_coding	c.635C>T	p.Thr212Ile
LLCsr	SNP	11	50969939	G	A	0	54	1	A	missense_variant	MODERATE	Olfr1378	ENSMUSG00000050343	ENSMUST00000052285	protein_coding	c.920G>A	p.Arg307Lys
LLCsr	SNP	11	50984750	G	A	0	92	1	A	synonymous_variant	LOW	Olfr1377	ENSMUSG00000061952	ENSMUST00000075177	protein_coding	c.48G>A	p.Gly16Gly
LLCsr	SNP	11	50984774	G	A	0	110	1	A	synonymous_variant	LOW	Olfr1377	ENSMUSG00000061952	ENSMUST00000075177	protein_coding	c.72G>A	p.Glu24Glu
LLCsr	SNP	11	50985389	A	C	0	179	1	C	synonymous_variant	LOW	Olfr1377	ENSMUSG00000061952	ENSMUST00000075177	protein_coding	c.687A>C	p.Pro229Pro
LLCsr	SNP	11	51007070	T	C	0	164	1	C	missense_variant	MODERATE	Olfr51	ENSMUSG00000060918	ENSMUST00000076514	protein_coding	c.97T>C	p.Trp33Arg
LLCsr	SNP	11	51007195	A	G	8	206	0.9626	G	synonymous_variant	LOW	Olfr51	ENSMUSG00000060918	ENSMUST00000076514	protein_coding	c.222A>G	p.Pro74Pro
LLCsr	SNP	11	51007734	C	T	0	140	1	T	missense_variant	MODERATE	Olfr51	ENSMUSG00000060918	ENSMUST00000076514	protein_coding	c.761C>T	p.Ala254Val
LLCsr	SNP	11	51048484	G	C	96	153	0.6145	C	non_coding_exon_variant	MODIFIER	Olfr1375-ps1	ENSMUSG00000057890	ENSMUST00000073543	processed_pseudogene	n.376G>C	.
LLCsr	SNP	11	51048786	G	A	0	250	1	A	non_coding_exon_variant	MODIFIER	Olfr1375-ps1	ENSMUSG00000057890	ENSMUST00000073543	processed_pseudogene	n.678G>A	.
LLCsr	SNP	11	51048923	T	A	0	205	1	A	non_coding_exon_variant	MODIFIER	Olfr1375-ps1	ENSMUSG00000057890	ENSMUST00000073543	processed_pseudogene	n.815T>A	.
LLCsr	SNP	11	51059992	A	C	0	164	1	C	5_prime_UTR_premature_start_codon_gain_variant	LOW	Zfp354a	ENSMUSG00000020364	ENSMUST00000109119	protein_coding	c.-130A>C	.
LLCsr	SNP	11	51060064	A	G	0	147	1	G	5_prime_UTR_variant	MODIFIER	Zfp354a	ENSMUSG00000020364	ENSMUST00000109119	protein_coding	c.-58A>G	.
LLCsr	SNP	11	51234096	T	A	23	14	0.3784	A	non_coding_exon_variant	MODIFIER	Gm12569	ENSMUSG00000061469	ENSMUST00000126189	antisense	n.134T>A	.
LLCsr	SNP	11	51234259	C	G	1	36	0.973	G	non_coding_exon_variant	MODIFIER	Gm12569	ENSMUSG00000061469	ENSMUST00000126189	antisense	n.297C>G	.
LLCsr	SNP	11	51234867	C	T	2	57	0.9661	T	non_coding_exon_variant	MODIFIER	Gm12569	ENSMUSG00000061469	ENSMUST00000126189	antisense	n.610C>T	.
LLCsr	SNP	11	51558458	C	T	0	80	1	T	synonymous_variant	LOW	Col23a1	ENSMUSG00000063564	ENSMUST00000102765	protein_coding	c.636C>T	p.Gly212Gly
LLCsr	SNP	11	51567899	G	C	0	62	1	C	missense_variant	MODERATE	Col23a1	ENSMUSG00000063564	ENSMUST00000102765	protein_coding	c.862G>C	p.Ala288Pro
LLCsr	SNP	11	51572503	T	C	0	58	1	C	synonymous_variant	LOW	Col23a1	ENSMUSG00000063564	ENSMUST00000102765	protein_coding	c.1236T>C	p.Pro412Pro
LLCsr	SNP	11	51593924	A	G	0	38	1	G	missense_variant	MODERATE	Phykpl	ENSMUSG00000020359	ENSMUST00000020625	protein_coding	c.710A>G	p.His237Arg
LLCsr	SNP	11	51594120	C	T	0	60	1	T	synonymous_variant	LOW	Phykpl	ENSMUSG00000020359	ENSMUST00000020625	protein_coding	c.906C>T	p.Thr302Thr
LLCsr	SNP	11	51602506	A	C	0	34	1	C	intragenic_variant	MODIFIER	Phykpl	ENSMUSG00000020359	ENSMUSG00000020359	.	.	.
LLCsr	SNP	11	51602890	G	C	0	46	1	C	intragenic_variant	MODIFIER	Phykpl	ENSMUSG00000020359	ENSMUSG00000020359	.	.	.
LLCsr	SNP	11	51604674	G	A	0	58	1	A	synonymous_variant	LOW	Hnrnpab	ENSMUSG00000020358	ENSMUST00000109103	protein_coding	c.537C>T	p.Phe179Phe
LLCsr	SNP	11	51626751	T	G	0	21	1	G	synonymous_variant	LOW	Rmnd5b	ENSMUSG00000001054	ENSMUST00000001081	protein_coding	c.679A>C	p.Arg227Arg
LLCsr	SNP	11	51627943	T	C	0	71	1	C	synonymous_variant	LOW	Rmnd5b	ENSMUSG00000001054	ENSMUST00000001081	protein_coding	c.222A>G	p.Lys74Lys
LLCsr	SNP	11	51645473	G	C	0	38	1	C	synonymous_variant	LOW	N4bp3	ENSMUSG00000001053	ENSMUST00000001080	protein_coding	c.531C>G	p.Gly177Gly
LLCsr	SNP	11	51651161	C	A	0	24	1	A	missense_variant	MODERATE	D930048N14Rik	ENSMUSG00000052563	ENSMUST00000064493	protein_coding	c.178C>A	p.Pro60Thr
LLCsr	SNP	11	51712346	A	G	0	44	1	G	synonymous_variant	LOW	Sec24a	ENSMUSG00000036391	ENSMUST00000109097	protein_coding	c.2274T>C	p.Thr758Thr
LLCsr	SNP	11	51817092	C	T	0	69	1	T	missense_variant	MODERATE	Jade2	ENSMUSG00000020387	ENSMUST00000020655	protein_coding	c.2293G>A	p.Asp765Asn
LLCsr	SNP	11	51817308	G	T	24	7	0.2258	T	missense_variant	MODERATE	Jade2	ENSMUSG00000020387	ENSMUST00000020655	protein_coding	c.2077C>A	p.His693Asn
LLCsr	SNP	11	51817473	C	T	0	69	1	T	missense_variant	MODERATE	Jade2	ENSMUSG00000020387	ENSMUST00000020655	protein_coding	c.1912G>A	p.Ala638Thr
LLCsr	SNP	11	51818533	C	A	0	48	1	A	missense_variant	MODERATE	Jade2	ENSMUSG00000020387	ENSMUST00000020655	protein_coding	c.1648G>T	p.Val550Leu
LLCsr	SNP	11	51818588	T	C	0	50	1	C	synonymous_variant	LOW	Jade2	ENSMUSG00000020387	ENSMUST00000020655	protein_coding	c.1593A>G	p.Ser531Ser
LLCsr	SNP	11	51849029	T	C	0	117	1	C	missense_variant	MODERATE	Jade2	ENSMUSG00000020387	ENSMUST00000020655	protein_coding	c.23A>G	p.Tyr8Cys
LLCsr	SNP	11	52155425	C	T	0	85	1	T	non_coding_exon_variant	MODIFIER	Olfr1372-ps1	ENSMUSG00000084141	ENSMUST00000121007	processed_pseudogene	n.859G>A	.
LLCsr	SNP	11	52282158	G	C	0	66	1	C	synonymous_variant	LOW	Tcf7	ENSMUSG00000000782	ENSMUST00000086844	protein_coding	c.60C>G	p.Ser20Ser
LLCsr	SNP	11	52374340	C	T	0	95	1	T	synonymous_variant	LOW	Vdac1	ENSMUSG00000020402	ENSMUST00000020673	protein_coding	c.78C>T	p.Ser26Ser
LLCsr	SNP	11	52374922	T	C	0	122	1	C	synonymous_variant	LOW	Vdac1	ENSMUSG00000020402	ENSMUST00000020673	protein_coding	c.111T>C	p.Phe37Phe
LLCsr	SNP	11	52374940	T	C	0	129	1	C	synonymous_variant	LOW	Vdac1	ENSMUSG00000020402	ENSMUST00000020673	protein_coding	c.129T>C	p.Asp43Asp
LLCsr	SNP	11	52376692	G	A	0	156	1	A	synonymous_variant	LOW	Vdac1	ENSMUSG00000020402	ENSMUST00000020673	protein_coding	c.354G>A	p.Pro118Pro
LLCsr	SNP	11	52396482	C	T	0	25	1	T	synonymous_variant	LOW	9530068E07Rik	ENSMUSG00000036275	ENSMUST00000036952	protein_coding	c.15C>T	p.Ala5Ala
LLCsr	SNP	11	52403073	C	T	0	68	1	T	missense_variant	MODERATE	9530068E07Rik	ENSMUSG00000036275	ENSMUST00000036952	protein_coding	c.164C>T	p.Ala55Val
LLCsr	SNP	11	52403347	C	T	0	33	1	T	synonymous_variant	LOW	9530068E07Rik	ENSMUSG00000036275	ENSMUST00000036952	protein_coding	c.438C>T	p.Tyr146Tyr
LLCsr	SNP	11	52403443	G	C	0	55	1	C	synonymous_variant	LOW	9530068E07Rik	ENSMUSG00000036275	ENSMUST00000036952	protein_coding	c.534G>C	p.Val178Val
LLCsr	SNP	11	53134053	G	A	0	59	1	A	missense_variant	MODERATE	Fstl4	ENSMUSG00000036264	ENSMUST00000036796	protein_coding	c.751G>A	p.Glu251Lys
LLCsr	SNP	11	53134073	T	C	0	58	1	C	synonymous_variant	LOW	Fstl4	ENSMUSG00000036264	ENSMUST00000036796	protein_coding	c.771T>C	p.Thr257Thr
LLCsr	SNP	11	53429149	C	T	0	118	1	T	splice_region_variant&synonymous_variant	LOW	Uqcrq	ENSMUSG00000044894	ENSMUST00000061326	protein_coding	c.156G>A	p.Pro52Pro
LLCsr	SNP	11	53430691	G	A	0	30	1	A	5_prime_UTR_variant	MODIFIER	Uqcrq	ENSMUSG00000044894	ENSMUST00000061326	protein_coding	c.-2C>T	.
LLCsr	SNP	11	53433398	C	T	0	35	1	T	5_prime_UTR_variant	MODIFIER	Gdf9	ENSMUSG00000018238	ENSMUST00000018382	protein_coding	c.-8C>T	.
LLCsr	SNP	11	53436760	A	T	28	69	0.7113	T	missense_variant	MODERATE	Gdf9	ENSMUSG00000018238	ENSMUST00000018382	protein_coding	c.542A>T	p.Lys181Met
LLCsr	SNP	11	53437105	T	C	0	51	1	C	missense_variant	MODERATE	Gdf9	ENSMUSG00000018238	ENSMUST00000018382	protein_coding	c.887T>C	p.Ile296Thr
LLCsr	SNP	11	53437361	C	T	0	96	1	T	synonymous_variant	LOW	Gdf9	ENSMUSG00000018238	ENSMUST00000018382	protein_coding	c.1143C>T	p.Tyr381Tyr
LLCsr	SNP	11	53463367	C	A	0	55	1	A	missense_variant	MODERATE	Shroom1	ENSMUSG00000018387	ENSMUST00000109013	protein_coding	c.113C>A	p.Thr38Lys
LLCsr	SNP	11	53463872	A	G	0	33	1	G	synonymous_variant	LOW	Shroom1	ENSMUSG00000018387	ENSMUST00000109013	protein_coding	c.618A>G	p.Leu206Leu
LLCsr	SNP	11	53464091	G	A	0	49	1	A	synonymous_variant	LOW	Shroom1	ENSMUSG00000018387	ENSMUST00000109013	protein_coding	c.837G>A	p.Ala279Ala
LLCsr	SNP	11	53470038	G	T	0	38	1	T	synonymous_variant	LOW	Gm9837	ENSMUSG00000049427	ENSMUST00000057722	protein_coding	c.348C>A	p.Pro116Pro
LLCsr	SNP	11	53536043	C	T	0	40	1	T	synonymous_variant	LOW	2017-09-08	ENSMUSG00000018398	ENSMUST00000121334	protein_coding	c.630C>T	p.Asn210Asn
LLCsr	SNP	11	53548472	A	G	0	29	1	G	3_prime_UTR_variant	MODIFIER	2017-09-08	ENSMUSG00000018398	ENSMUST00000121334	protein_coding	c.*13A>G	.
LLCsr	SNP	11	53548499	A	G	0	22	1	G	3_prime_UTR_variant	MODIFIER	2017-09-08	ENSMUSG00000018398	ENSMUST00000121334	protein_coding	c.*40A>G	.
LLCsr	SNP	11	53548503	C	T	0	22	1	T	3_prime_UTR_variant	MODIFIER	2017-09-08	ENSMUSG00000018398	ENSMUST00000121334	protein_coding	c.*44C>T	.
LLCsr	SNP	11	53578918	C	T	67	42	0.3853	T	missense_variant	MODERATE	Kif3a	ENSMUSG00000018395	ENSMUST00000118353	protein_coding	c.355C>T	p.Leu119Phe
LLCsr	SNP	11	53598822	T	C	0	70	1	C	missense_variant	MODERATE	Kif3a	ENSMUSG00000018395	ENSMUST00000118353	protein_coding	c.2120T>C	p.Met707Thr
LLCsr	SNP	11	53601098	G	A	0	64	1	A	intragenic_variant	MODIFIER	Kif3a	ENSMUSG00000018395	ENSMUSG00000018395	.	.	.
LLCsr	SNP	11	53632146	G	C	0	63	1	C	synonymous_variant	LOW	Il13	ENSMUSG00000020383	ENSMUST00000020650	protein_coding	c.315C>G	p.Pro105Pro
LLCsr	SNP	11	53634563	T	C	0	54	1	C	synonymous_variant	LOW	Il13	ENSMUSG00000020383	ENSMUST00000020650	protein_coding	c.72A>G	p.Pro24Pro
LLCsr	SNP	11	53634569	C	T	0	50	1	T	synonymous_variant	LOW	Il13	ENSMUSG00000020383	ENSMUST00000020650	protein_coding	c.66G>A	p.Pro22Pro
LLCsr	SNP	11	53692299	T	C	0	49	1	C	synonymous_variant	LOW	Rad50	ENSMUSG00000020380	ENSMUST00000020649	protein_coding	c.1266A>G	p.Glu422Glu
LLCsr	SNP	11	53692721	G	C	118	55	0.3179	C	missense_variant	MODERATE	Rad50	ENSMUSG00000020380	ENSMUST00000020649	protein_coding	c.1232C>G	p.Ala411Gly
LLCsr	SNP	11	53698271	C	A	0	82	1	A	missense_variant	MODERATE	Rad50	ENSMUSG00000020380	ENSMUST00000020649	protein_coding	c.599G>T	p.Gly200Val
LLCsr	SNP	11	53723769	G	A	0	106	1	A	missense_variant	MODERATE	Il5	ENSMUSG00000036117	ENSMUST00000048605	protein_coding	c.236G>A	p.Arg79His
LLCsr	SNP	11	53723993	A	G	0	103	1	G	synonymous_variant	LOW	Il5	ENSMUSG00000036117	ENSMUST00000048605	protein_coding	c.381A>G	p.Thr127Thr
LLCsr	SNP	11	53953005	A	G	0	116	1	G	synonymous_variant	LOW	Slc22a21	ENSMUSG00000063652	ENSMUST00000076493	protein_coding	c.1455T>C	p.Tyr485Tyr
LLCsr	SNP	11	53953149	C	T	0	77	1	T	synonymous_variant	LOW	Slc22a21	ENSMUSG00000063652	ENSMUST00000076493	protein_coding	c.1311G>A	p.Val437Val
LLCsr	SNP	11	53957977	G	A	0	60	1	A	synonymous_variant	LOW	Slc22a21	ENSMUSG00000063652	ENSMUST00000076493	protein_coding	c.948C>T	p.Ser316Ser
LLCsr	SNP	11	53959349	T	G	1	150	0.9934	G	synonymous_variant	LOW	Slc22a21	ENSMUSG00000063652	ENSMUST00000076493	protein_coding	c.679A>C	p.Arg227Arg
LLCsr	SNP	11	53967115	C	T	0	114	1	T	non_coding_exon_variant	MODIFIER	Gm12219	ENSMUSG00000080768	ENSMUST00000119198	processed_pseudogene	n.391G>A	.
LLCsr	SNP	11	53967199	G	A	0	136	1	A	non_coding_exon_variant	MODIFIER	Gm12219	ENSMUSG00000080768	ENSMUST00000119198	processed_pseudogene	n.307C>T	.
LLCsr	SNP	11	53967381	C	G	0	73	1	G	non_coding_exon_variant	MODIFIER	Gm12219	ENSMUSG00000080768	ENSMUST00000119198	processed_pseudogene	n.125G>C	.
LLCsr	SNP	11	53979605	G	T	0	78	1	T	synonymous_variant	LOW	Slc22a21	ENSMUSG00000063652	ENSMUST00000076493	protein_coding	c.253C>A	p.Arg85Arg
LLCsr	SNP	11	53979621	C	T	0	74	1	T	synonymous_variant	LOW	Slc22a21	ENSMUSG00000063652	ENSMUST00000076493	protein_coding	c.237G>A	p.Gln79Gln
LLCsr	SNP	11	53979624	A	G	0	73	1	G	synonymous_variant	LOW	Slc22a21	ENSMUSG00000063652	ENSMUST00000076493	protein_coding	c.234T>C	p.Pro78Pro
LLCsr	SNP	11	53979884	C	G	0	23	1	G	5_prime_UTR_variant	MODIFIER	Slc22a21	ENSMUSG00000063652	ENSMUST00000076493	protein_coding	c.-27G>C	.
LLCsr	SNP	11	53983513	T	C	16	8	0.3333	C	3_prime_UTR_variant	MODIFIER	Slc22a4	ENSMUSG00000020334	ENSMUST00000020586	protein_coding	c.*97A>G	.
LLCsr	SNP	11	53983522	A	G	0	29	1	G	3_prime_UTR_variant	MODIFIER	Slc22a4	ENSMUSG00000020334	ENSMUST00000020586	protein_coding	c.*88T>C	.
LLCsr	SNP	11	54055025	A	G	0	97	1	G	3_prime_UTR_variant	MODIFIER	Pdlim4	ENSMUSG00000020388	ENSMUST00000018755	protein_coding	c.*10T>C	.
LLCsr	SNP	11	54159036	G	A	0	23	1	A	non_coding_exon_variant	MODIFIER	Gm12221	ENSMUSG00000036045	ENSMUST00000125096	processed_pseudogene	n.111G>A	.
LLCsr	SNP	11	54159178	C	A	0	24	1	A	non_coding_exon_variant	MODIFIER	Gm12221	ENSMUSG00000036045	ENSMUST00000125096	processed_pseudogene	n.253C>A	.
LLCsr	SNP	11	54159462	G	A	0	22	1	A	non_coding_exon_variant	MODIFIER	Gm12221	ENSMUSG00000036045	ENSMUST00000125096	processed_pseudogene	n.537G>A	.
LLCsr	SNP	11	54159523	T	G	0	25	1	G	non_coding_exon_variant	MODIFIER	Gm12221	ENSMUSG00000036045	ENSMUST00000125096	processed_pseudogene	n.598T>G	.
LLCsr	SNP	11	54159903	C	T	0	54	1	T	non_coding_exon_variant	MODIFIER	Gm12221	ENSMUSG00000036045	ENSMUST00000125096	processed_pseudogene	n.978C>T	.
LLCsr	SNP	11	54159949	G	A	0	50	1	A	non_coding_exon_variant	MODIFIER	Gm12221	ENSMUSG00000036045	ENSMUST00000125096	processed_pseudogene	n.1024G>A	.
LLCsr	SNP	11	54159969	A	G	0	56	1	G	non_coding_exon_variant	MODIFIER	Gm12221	ENSMUSG00000036045	ENSMUST00000125096	processed_pseudogene	n.1044A>G	.
LLCsr	SNP	11	54199668	A	T	4	18	0.8182	T	non_coding_exon_variant	MODIFIER	Gm12222	ENSMUSG00000060068	ENSMUST00000121368	processed_pseudogene	n.236A>T	.
LLCsr	SNP	11	54247515	A	G	0	54	1	G	3_prime_UTR_variant	MODIFIER	Csf2	ENSMUSG00000018916	ENSMUST00000019060	protein_coding	c.*73T>C	.
LLCsr	SNP	11	54247598	C	A	0	183	1	A	missense_variant	MODERATE	Csf2	ENSMUSG00000018916	ENSMUST00000019060	protein_coding	c.416G>T	p.Gly139Val
LLCsr	SNP	11	54249464	C	T	0	71	1	T	synonymous_variant	LOW	Csf2	ENSMUSG00000018916	ENSMUST00000019060	protein_coding	c.147G>A	p.Thr49Thr
LLCsr	SNP	11	54371810	A	G	0	59	1	G	synonymous_variant	LOW	4930404A10Rik	ENSMUSG00000020332	ENSMUST00000094193	protein_coding	c.291A>G	p.Thr97Thr
LLCsr	SNP	11	54625923	A	T	0	103	1	T	synonymous_variant	LOW	Rapgef6	ENSMUSG00000037533	ENSMUST00000101206	protein_coding	c.1005A>T	p.Ile335Ile
LLCsr	SNP	11	54639801	C	T	181	60	0.249	T	missense_variant	MODERATE	Rapgef6	ENSMUSG00000037533	ENSMUST00000101206	protein_coding	c.1783C>T	p.Leu595Phe
LLCsr	SNP	11	54649260	A	G	1	96	0.9897	G	synonymous_variant	LOW	Rapgef6	ENSMUSG00000037533	ENSMUST00000101206	protein_coding	c.2160A>G	p.Pro720Pro
LLCsr	SNP	11	54661104	A	C	88	28	0.2414	C	missense_variant	MODERATE	Rapgef6	ENSMUSG00000037533	ENSMUST00000101206	protein_coding	c.2782A>C	p.Met928Leu
LLCsr	SNP	11	54664084	T	C	0	161	1	C	synonymous_variant	LOW	Rapgef6	ENSMUSG00000037533	ENSMUST00000101206	protein_coding	c.2946T>C	p.Asp982Asp
LLCsr	SNP	11	54841102	A	C	0	76	1	C	3_prime_UTR_variant	MODIFIER	Lyrm7	ENSMUSG00000020268	ENSMUST00000144164	protein_coding	c.*30T>G	.
LLCsr	SNP	11	54853246	A	G	0	175	1	G	synonymous_variant	LOW	Lyrm7	ENSMUSG00000020268	ENSMUST00000144164	protein_coding	c.72T>C	p.Asn24Asn
LLCsr	SNP	11	54866453	T	C	0	24	1	C	5_prime_UTR_variant	MODIFIER	Hint1	ENSMUSG00000020267	ENSMUST00000020504	protein_coding	c.-37T>C	.
LLCsr	SNP	11	54866483	G	A	0	39	1	A	5_prime_UTR_variant	MODIFIER	Hint1	ENSMUSG00000020267	ENSMUST00000020504	protein_coding	c.-7G>A	.
LLCsr	SNP	11	54870281	C	T	0	78	1	T	synonymous_variant	LOW	Hint1	ENSMUSG00000020267	ENSMUST00000020504	protein_coding	c.309C>T	p.Asp103Asp
LLCsr	SNP	11	54903049	T	C	0	40	1	C	synonymous_variant	LOW	Gpx3	ENSMUSG00000018339	ENSMUST00000082430	protein_coding	c.84T>C	p.Ser28Ser
LLCsr	SNP	11	54908593	C	T	0	57	1	T	synonymous_variant	LOW	Gpx3	ENSMUSG00000018339	ENSMUST00000082430	protein_coding	c.294C>T	p.Gly98Gly
LLCsr	SNP	11	54910905	C	T	0	29	1	T	3_prime_UTR_variant	MODIFIER	Tnip1	ENSMUSG00000020400	ENSMUST00000018482	protein_coding	c.*632G>A	.
LLCsr	SNP	11	54915555	C	G	0	25	1	G	synonymous_variant	LOW	Tnip1	ENSMUSG00000020400	ENSMUST00000018482	protein_coding	c.1851G>C	p.Gly617Gly
LLCsr	SNP	11	54917284	G	A	0	66	1	A	missense_variant	MODERATE	Tnip1	ENSMUSG00000020400	ENSMUST00000018482	protein_coding	c.1598C>T	p.Ala533Val
LLCsr	SNP	11	54918636	T	C	0	28	1	C	synonymous_variant	LOW	Tnip1	ENSMUSG00000020400	ENSMUST00000018482	protein_coding	c.1404A>G	p.Leu468Leu
LLCsr	SNP	11	54926756	G	A	0	41	1	A	missense_variant	MODERATE	Tnip1	ENSMUSG00000020400	ENSMUST00000018482	protein_coding	c.923C>T	p.Ala308Val
LLCsr	SNP	11	54929206	C	T	0	75	1	T	synonymous_variant	LOW	Tnip1	ENSMUSG00000020400	ENSMUST00000018482	protein_coding	c.774G>A	p.Thr258Thr
LLCsr	SNP	11	54937958	A	G	0	52	1	G	missense_variant	MODERATE	Tnip1	ENSMUSG00000020400	ENSMUST00000018482	protein_coding	c.382T>C	p.Ser128Pro
LLCsr	SNP	11	54938009	C	T	0	36	1	T	missense_variant	MODERATE	Tnip1	ENSMUSG00000020400	ENSMUST00000018482	protein_coding	c.331G>A	p.Ala111Thr
LLCsr	SNP	11	54939662	G	A	0	42	1	A	synonymous_variant	LOW	Tnip1	ENSMUSG00000020400	ENSMUST00000018482	protein_coding	c.210C>T	p.Ser70Ser
LLCsr	SNP	11	54940825	C	G	0	27	1	G	missense_variant	MODERATE	Tnip1	ENSMUSG00000020400	ENSMUST00000018482	protein_coding	c.22G>C	p.Gly8Arg
LLCsr	SNP	11	54947619	A	T	0	32	1	T	non_coding_exon_variant	MODIFIER	Gm12230	ENSMUSG00000082180	ENSMUST00000118301	processed_pseudogene	n.185A>T	.
LLCsr	SNP	11	54947645	C	G	0	35	1	G	non_coding_exon_variant	MODIFIER	Gm12230	ENSMUSG00000082180	ENSMUST00000118301	processed_pseudogene	n.211C>G	.
LLCsr	SNP	11	54947723	C	T	0	44	1	T	non_coding_exon_variant	MODIFIER	Gm12230	ENSMUSG00000082180	ENSMUST00000118301	processed_pseudogene	n.289C>T	.
LLCsr	SNP	11	54947845	T	C	0	49	1	C	non_coding_exon_variant	MODIFIER	Gm12230	ENSMUSG00000082180	ENSMUST00000118301	processed_pseudogene	n.411T>C	.
LLCsr	SNP	11	54979434	T	C	0	34	1	C	3_prime_UTR_variant	MODIFIER	Anxa6	ENSMUSG00000018340	ENSMUST00000108883	protein_coding	c.*28A>G	.
LLCsr	SNP	11	54979461	T	C	0	50	1	C	3_prime_UTR_variant	MODIFIER	Anxa6	ENSMUSG00000018340	ENSMUST00000108883	protein_coding	c.*1A>G	.
LLCsr	SNP	11	54983345	T	C	57	25	0.3049	C	missense_variant	MODERATE	Anxa6	ENSMUSG00000018340	ENSMUST00000108883	protein_coding	c.1792A>G	p.Lys598Glu
LLCsr	SNP	11	54985101	A	G	0	92	1	G	synonymous_variant	LOW	Anxa6	ENSMUSG00000018340	ENSMUST00000108883	protein_coding	c.1755T>C	p.Asp585Asp
LLCsr	SNP	11	54992287	T	C	0	52	1	C	splice_region_variant&synonymous_variant	LOW	Anxa6	ENSMUSG00000018340	ENSMUST00000108883	protein_coding	c.1518A>G	p.Thr506Thr
LLCsr	SNP	11	54994945	G	A	0	75	1	A	synonymous_variant	LOW	Anxa6	ENSMUSG00000018340	ENSMUST00000108883	protein_coding	c.1173C>T	p.Thr391Thr
LLCsr	SNP	11	54996350	A	G	0	79	1	G	synonymous_variant	LOW	Anxa6	ENSMUSG00000018340	ENSMUST00000108883	protein_coding	c.1101T>C	p.Ala367Ala
LLCsr	SNP	11	55001328	T	C	0	40	1	C	synonymous_variant	LOW	Anxa6	ENSMUSG00000018340	ENSMUST00000108883	protein_coding	c.801A>G	p.Leu267Leu
LLCsr	SNP	11	55004674	C	T	0	103	1	T	synonymous_variant	LOW	Anxa6	ENSMUSG00000018340	ENSMUST00000108883	protein_coding	c.729G>A	p.Leu243Leu
LLCsr	SNP	11	55005135	G	A	0	93	1	A	synonymous_variant	LOW	Anxa6	ENSMUSG00000018340	ENSMUST00000108883	protein_coding	c.618C>T	p.Arg206Arg
LLCsr	SNP	11	55005806	A	G	0	58	1	G	synonymous_variant	LOW	Anxa6	ENSMUSG00000018340	ENSMUST00000108883	protein_coding	c.525T>C	p.Asp175Asp
LLCsr	SNP	11	55009174	A	G	0	29	1	G	synonymous_variant	LOW	Anxa6	ENSMUSG00000018340	ENSMUST00000108883	protein_coding	c.345T>C	p.Leu115Leu
LLCsr	SNP	11	55009197	C	T	0	24	1	T	missense_variant	MODERATE	Anxa6	ENSMUSG00000018340	ENSMUST00000108883	protein_coding	c.322G>A	p.Val108Ile
LLCsr	SNP	11	55011725	T	C	0	43	1	C	missense_variant	MODERATE	Anxa6	ENSMUSG00000018340	ENSMUST00000108883	protein_coding	c.182A>G	p.Asn61Ser
LLCsr	SNP	11	55050418	A	C	0	49	1	C	3_prime_UTR_variant	MODIFIER	Ccdc69	ENSMUSG00000049588	ENSMUST00000055040	protein_coding	c.*59T>G	.
LLCsr	SNP	11	55050456	A	G	0	86	1	G	3_prime_UTR_variant	MODIFIER	Ccdc69	ENSMUSG00000049588	ENSMUST00000055040	protein_coding	c.*21T>C	.
LLCsr	SNP	11	55052384	G	A	0	38	1	A	synonymous_variant	LOW	Ccdc69	ENSMUSG00000049588	ENSMUST00000055040	protein_coding	c.393C>T	p.His131His
LLCsr	SNP	11	55052420	T	C	0	22	1	C	synonymous_variant	LOW	Ccdc69	ENSMUSG00000049588	ENSMUST00000055040	protein_coding	c.357A>G	p.Leu119Leu
LLCsr	SNP	11	55055002	A	G	0	73	1	G	synonymous_variant	LOW	Ccdc69	ENSMUSG00000049588	ENSMUST00000055040	protein_coding	c.177T>C	p.Asp59Asp
LLCsr	SNP	11	55055020	C	T	0	58	1	T	synonymous_variant	LOW	Ccdc69	ENSMUSG00000049588	ENSMUST00000055040	protein_coding	c.159G>A	p.Glu53Glu
LLCsr	SNP	11	55060494	T	C	0	26	1	C	missense_variant	MODERATE	Ccdc69	ENSMUSG00000049588	ENSMUST00000055040	protein_coding	c.100A>G	p.Ile34Val
LLCsr	SNP	11	55108978	C	T	0	20	1	T	synonymous_variant	LOW	Gm2a	ENSMUSG00000000594	ENSMUST00000000608	protein_coding	c.324C>T	p.Tyr108Tyr
LLCsr	SNP	11	55118368	G	T	0	68	1	T	non_coding_exon_variant	MODIFIER	Gm12231	ENSMUSG00000044751	ENSMUST00000119447	processed_pseudogene	n.428C>A	.
LLCsr	SNP	11	55118445	T	C	0	48	1	C	non_coding_exon_variant	MODIFIER	Gm12231	ENSMUSG00000044751	ENSMUST00000119447	processed_pseudogene	n.351A>G	.
LLCsr	SNP	11	55118517	G	A	0	82	1	A	non_coding_exon_variant	MODIFIER	Gm12231	ENSMUSG00000044751	ENSMUST00000119447	processed_pseudogene	n.279C>T	.
LLCsr	SNP	11	55123792	A	G	0	123	1	G	non_coding_exon_variant	MODIFIER	Mup-ps22	ENSMUSG00000080738	ENSMUST00000121611	processed_pseudogene	n.98A>G	.
LLCsr	SNP	11	55123864	A	G	0	160	1	G	non_coding_exon_variant	MODIFIER	Mup-ps22	ENSMUSG00000080738	ENSMUST00000121611	processed_pseudogene	n.170A>G	.
LLCsr	SNP	11	55123937	A	G	0	161	1	G	splice_region_variant&non_coding_exon_variant	LOW	Mup-ps22	ENSMUSG00000080738	ENSMUST00000121611	processed_pseudogene	n.243A>G	.
LLCsr	SNP	11	55124816	G	A	0	26	1	A	splice_region_variant	LOW	Slc36a3	ENSMUSG00000049491	ENSMUST00000020502	protein_coding	c.*77C>T	.
LLCsr	SNP	11	55125058	A	G	0	58	1	G	synonymous_variant	LOW	Slc36a3	ENSMUSG00000049491	ENSMUST00000020502	protein_coding	c.1269T>C	p.Ile423Ile
LLCsr	SNP	11	55125667	T	C	1	70	0.9859	C	synonymous_variant	LOW	Slc36a3	ENSMUSG00000049491	ENSMUST00000020502	protein_coding	c.1101A>G	p.Arg367Arg
LLCsr	SNP	11	55125718	G	A	0	54	1	A	synonymous_variant	LOW	Slc36a3	ENSMUSG00000049491	ENSMUST00000020502	protein_coding	c.1050C>T	p.Ala350Ala
LLCsr	SNP	11	55159431	A	G	0	27	1	G	synonymous_variant	LOW	Slc36a2	ENSMUSG00000020264	ENSMUST00000039305	protein_coding	c.1350T>C	p.Phe450Phe
LLCsr	SNP	11	55159439	T	C	0	32	1	C	missense_variant	MODERATE	Slc36a2	ENSMUSG00000020264	ENSMUST00000039305	protein_coding	c.1342A>G	p.Met448Val
LLCsr	SNP	11	55162713	A	G	0	39	1	G	synonymous_variant	LOW	Slc36a2	ENSMUSG00000020264	ENSMUST00000039305	protein_coding	c.1098T>C	p.Ser366Ser
LLCsr	SNP	11	55162776	G	A	0	34	1	A	synonymous_variant	LOW	Slc36a2	ENSMUSG00000020264	ENSMUST00000039305	protein_coding	c.1035C>T	p.Ile345Ile
LLCsr	SNP	11	55162779	A	G	0	34	1	G	synonymous_variant	LOW	Slc36a2	ENSMUSG00000020264	ENSMUST00000039305	protein_coding	c.1032T>C	p.Gly344Gly
LLCsr	SNP	11	55174683	C	T	0	61	1	T	synonymous_variant	LOW	Slc36a2	ENSMUSG00000020264	ENSMUST00000039305	protein_coding	c.495G>A	p.Ala165Ala
LLCsr	SNP	11	55179367	A	G	1	105	0.9906	G	missense_variant	MODERATE	Slc36a2	ENSMUSG00000020264	ENSMUST00000039305	protein_coding	c.383T>C	p.Phe128Ser
LLCsr	SNP	11	55180739	G	A	0	30	1	A	synonymous_variant	LOW	Slc36a2	ENSMUSG00000020264	ENSMUST00000039305	protein_coding	c.297C>T	p.Ile99Ile
LLCsr	SNP	11	55181581	G	C	0	161	1	C	synonymous_variant	LOW	Slc36a2	ENSMUSG00000020264	ENSMUST00000039305	protein_coding	c.204C>G	p.Leu68Leu
LLCsr	SNP	11	55214036	C	G	0	68	1	G	synonymous_variant	LOW	Slc36a1	ENSMUSG00000020261	ENSMUST00000020499	protein_coding	c.102C>G	p.Pro34Pro
LLCsr	SNP	11	55219030	C	T	0	89	1	T	synonymous_variant	LOW	Slc36a1	ENSMUSG00000020261	ENSMUST00000020499	protein_coding	c.163C>T	p.Leu55Leu
LLCsr	SNP	11	55220418	T	C	0	144	1	C	synonymous_variant	LOW	Slc36a1	ENSMUSG00000020261	ENSMUST00000020499	protein_coding	c.363T>C	p.Tyr121Tyr
LLCsr	SNP	11	55223658	G	A	0	102	1	A	synonymous_variant	LOW	Slc36a1	ENSMUSG00000020261	ENSMUST00000020499	protein_coding	c.561G>A	p.Pro187Pro
LLCsr	SNP	11	55223772	C	T	0	69	1	T	synonymous_variant	LOW	Slc36a1	ENSMUSG00000020261	ENSMUST00000020499	protein_coding	c.675C>T	p.Ile225Ile
LLCsr	SNP	11	55226016	T	C	0	105	1	C	synonymous_variant	LOW	Slc36a1	ENSMUSG00000020261	ENSMUST00000020499	protein_coding	c.870T>C	p.Ile290Ile
LLCsr	SNP	11	55226038	A	G	0	90	1	G	missense_variant	MODERATE	Slc36a1	ENSMUSG00000020261	ENSMUST00000020499	protein_coding	c.892A>G	p.Ile298Val
LLCsr	SNP	11	55252209	A	G	1	71	0.9861	G	synonymous_variant	LOW	Fat2	ENSMUSG00000055333	ENSMUST00000068853	protein_coding	c.12813T>C	p.Asn4271Asn
LLCsr	SNP	11	55252302	G	A	1	44	0.9778	A	synonymous_variant	LOW	Fat2	ENSMUSG00000055333	ENSMUST00000068853	protein_coding	c.12720C>T	p.Pro4240Pro
LLCsr	SNP	11	55256236	G	A	0	65	1	A	missense_variant	MODERATE	Fat2	ENSMUSG00000055333	ENSMUST00000068853	protein_coding	c.11933C>T	p.Pro3978Leu
LLCsr	SNP	11	55262444	G	A	0	41	1	A	synonymous_variant	LOW	Fat2	ENSMUSG00000055333	ENSMUST00000068853	protein_coding	c.10941C>T	p.Ser3647Ser
LLCsr	SNP	11	55262456	C	T	0	37	1	T	synonymous_variant	LOW	Fat2	ENSMUSG00000055333	ENSMUST00000068853	protein_coding	c.10929G>A	p.Glu3643Glu
LLCsr	SNP	11	55262525	A	G	0	47	1	G	synonymous_variant	LOW	Fat2	ENSMUSG00000055333	ENSMUST00000068853	protein_coding	c.10860T>C	p.His3620His
LLCsr	SNP	11	55262531	A	G	0	46	1	G	synonymous_variant	LOW	Fat2	ENSMUSG00000055333	ENSMUST00000068853	protein_coding	c.10854T>C	p.His3618His
LLCsr	SNP	11	55262707	G	T	0	95	1	T	synonymous_variant	LOW	Fat2	ENSMUSG00000055333	ENSMUST00000068853	protein_coding	c.10678C>A	p.Arg3560Arg
LLCsr	SNP	11	55262762	C	T	0	69	1	T	synonymous_variant	LOW	Fat2	ENSMUSG00000055333	ENSMUST00000068853	protein_coding	c.10623G>A	p.Thr3541Thr
LLCsr	SNP	11	55265946	T	C	0	30	1	C	synonymous_variant	LOW	Fat2	ENSMUSG00000055333	ENSMUST00000068853	protein_coding	c.10428A>G	p.Val3476Val
LLCsr	SNP	11	55265970	A	G	0	36	1	G	synonymous_variant	LOW	Fat2	ENSMUSG00000055333	ENSMUST00000068853	protein_coding	c.10404T>C	p.Ile3468Ile
LLCsr	SNP	11	55265979	A	G	0	36	1	G	synonymous_variant	LOW	Fat2	ENSMUSG00000055333	ENSMUST00000068853	protein_coding	c.10395T>C	p.Phe3465Phe
LLCsr	SNP	11	55269398	A	G	0	40	1	G	synonymous_variant	LOW	Fat2	ENSMUSG00000055333	ENSMUST00000068853	protein_coding	c.9888T>C	p.Ser3296Ser
LLCsr	SNP	11	55270179	G	A	0	71	1	A	synonymous_variant	LOW	Fat2	ENSMUSG00000055333	ENSMUST00000068853	protein_coding	c.9724C>T	p.Leu3242Leu
LLCsr	SNP	11	55270182	A	G	0	71	1	G	missense_variant	MODERATE	Fat2	ENSMUSG00000055333	ENSMUST00000068853	protein_coding	c.9721T>C	p.Tyr3241His
LLCsr	SNP	11	55273053	G	A	0	59	1	A	synonymous_variant	LOW	Fat2	ENSMUSG00000055333	ENSMUST00000068853	protein_coding	c.9375C>T	p.Phe3125Phe
LLCsr	SNP	11	55273140	T	C	0	90	1	C	synonymous_variant	LOW	Fat2	ENSMUSG00000055333	ENSMUST00000068853	protein_coding	c.9288A>G	p.Ser3096Ser
LLCsr	SNP	11	55273211	A	T	0	76	1	T	missense_variant	MODERATE	Fat2	ENSMUSG00000055333	ENSMUST00000068853	protein_coding	c.9217T>A	p.Ser3073Thr
LLCsr	SNP	11	55281186	G	A	0	66	1	A	synonymous_variant	LOW	Fat2	ENSMUSG00000055333	ENSMUST00000068853	protein_coding	c.8700C>T	p.Asp2900Asp
LLCsr	SNP	11	55281360	A	G	0	73	1	G	synonymous_variant	LOW	Fat2	ENSMUSG00000055333	ENSMUST00000068853	protein_coding	c.8526T>C	p.Pro2842Pro
LLCsr	SNP	11	55281720	C	T	0	77	1	T	synonymous_variant	LOW	Fat2	ENSMUSG00000055333	ENSMUST00000068853	protein_coding	c.8166G>A	p.Pro2722Pro
LLCsr	SNP	11	55281750	T	C	0	68	1	C	synonymous_variant	LOW	Fat2	ENSMUSG00000055333	ENSMUST00000068853	protein_coding	c.8136A>G	p.Gly2712Gly
LLCsr	SNP	11	55281927	T	C	0	61	1	C	synonymous_variant	LOW	Fat2	ENSMUSG00000055333	ENSMUST00000068853	protein_coding	c.7959A>G	p.Leu2653Leu
LLCsr	SNP	11	55281942	C	T	0	51	1	T	synonymous_variant	LOW	Fat2	ENSMUSG00000055333	ENSMUST00000068853	protein_coding	c.7944G>A	p.Glu2648Glu
LLCsr	SNP	11	55281963	G	A	0	56	1	A	synonymous_variant	LOW	Fat2	ENSMUSG00000055333	ENSMUST00000068853	protein_coding	c.7923C>T	p.Thr2641Thr
LLCsr	SNP	11	55282077	G	A	0	72	1	A	synonymous_variant	LOW	Fat2	ENSMUSG00000055333	ENSMUST00000068853	protein_coding	c.7809C>T	p.Pro2603Pro
LLCsr	SNP	11	55282083	A	G	0	77	1	G	synonymous_variant	LOW	Fat2	ENSMUSG00000055333	ENSMUST00000068853	protein_coding	c.7803T>C	p.Asp2601Asp
LLCsr	SNP	11	55282137	C	T	0	91	1	T	synonymous_variant	LOW	Fat2	ENSMUSG00000055333	ENSMUST00000068853	protein_coding	c.7749G>A	p.Pro2583Pro
LLCsr	SNP	11	55282188	T	C	0	107	1	C	synonymous_variant	LOW	Fat2	ENSMUSG00000055333	ENSMUST00000068853	protein_coding	c.7698A>G	p.Val2566Val
LLCsr	SNP	11	55282217	T	C	0	115	1	C	missense_variant	MODERATE	Fat2	ENSMUSG00000055333	ENSMUST00000068853	protein_coding	c.7669A>G	p.Ile2557Val
LLCsr	SNP	11	55282758	A	G	0	110	1	G	synonymous_variant	LOW	Fat2	ENSMUSG00000055333	ENSMUST00000068853	protein_coding	c.7128T>C	p.Pro2376Pro
LLCsr	SNP	11	55282776	C	T	0	105	1	T	synonymous_variant	LOW	Fat2	ENSMUSG00000055333	ENSMUST00000068853	protein_coding	c.7110G>A	p.Ser2370Ser
LLCsr	SNP	11	55282830	C	T	0	86	1	T	synonymous_variant	LOW	Fat2	ENSMUSG00000055333	ENSMUST00000068853	protein_coding	c.7056G>A	p.Thr2352Thr
LLCsr	SNP	11	55282848	G	A	0	76	1	A	synonymous_variant	LOW	Fat2	ENSMUSG00000055333	ENSMUST00000068853	protein_coding	c.7038C>T	p.Arg2346Arg
LLCsr	SNP	11	55282908	T	C	0	76	1	C	synonymous_variant	LOW	Fat2	ENSMUSG00000055333	ENSMUST00000068853	protein_coding	c.6978A>G	p.Gly2326Gly
LLCsr	SNP	11	55282941	A	G	0	85	1	G	synonymous_variant	LOW	Fat2	ENSMUSG00000055333	ENSMUST00000068853	protein_coding	c.6945T>C	p.Gly2315Gly
LLCsr	SNP	11	55282983	T	C	0	103	1	C	synonymous_variant	LOW	Fat2	ENSMUSG00000055333	ENSMUST00000068853	protein_coding	c.6903A>G	p.Ser2301Ser
LLCsr	SNP	11	55283232	T	G	0	71	1	G	synonymous_variant	LOW	Fat2	ENSMUSG00000055333	ENSMUST00000068853	protein_coding	c.6654A>C	p.Thr2218Thr
LLCsr	SNP	11	55283325	G	A	0	139	1	A	synonymous_variant	LOW	Fat2	ENSMUSG00000055333	ENSMUST00000068853	protein_coding	c.6561C>T	p.Tyr2187Tyr
LLCsr	SNP	11	55283450	G	T	0	109	1	T	synonymous_variant	LOW	Fat2	ENSMUSG00000055333	ENSMUST00000068853	protein_coding	c.6436C>A	p.Arg2146Arg
LLCsr	SNP	11	55283946	G	A	0	51	1	A	synonymous_variant	LOW	Fat2	ENSMUSG00000055333	ENSMUST00000068853	protein_coding	c.5940C>T	p.Asn1980Asn
LLCsr	SNP	11	55284006	T	C	0	82	1	C	synonymous_variant	LOW	Fat2	ENSMUSG00000055333	ENSMUST00000068853	protein_coding	c.5880A>G	p.Gln1960Gln
LLCsr	SNP	11	55284389	T	A	0	91	1	A	missense_variant	MODERATE	Fat2	ENSMUSG00000055333	ENSMUST00000068853	protein_coding	c.5497A>T	p.Thr1833Ser
LLCsr	SNP	11	55284648	A	G	0	62	1	G	synonymous_variant	LOW	Fat2	ENSMUSG00000055333	ENSMUST00000068853	protein_coding	c.5238T>C	p.Val1746Val
LLCsr	SNP	11	55284852	T	C	0	91	1	C	synonymous_variant	LOW	Fat2	ENSMUSG00000055333	ENSMUST00000068853	protein_coding	c.5034A>G	p.Pro1678Pro
LLCsr	SNP	11	55284969	C	T	0	84	1	T	synonymous_variant	LOW	Fat2	ENSMUSG00000055333	ENSMUST00000068853	protein_coding	c.4917G>A	p.Gln1639Gln
LLCsr	SNP	11	55284990	C	T	0	76	1	T	synonymous_variant	LOW	Fat2	ENSMUSG00000055333	ENSMUST00000068853	protein_coding	c.4896G>A	p.Ala1632Ala
LLCsr	SNP	11	55285906	C	T	52	31	0.3735	T	missense_variant	MODERATE	Fat2	ENSMUSG00000055333	ENSMUST00000068853	protein_coding	c.4762G>A	p.Ala1588Thr
LLCsr	SNP	11	55287697	C	T	0	20	1	T	synonymous_variant	LOW	Fat2	ENSMUSG00000055333	ENSMUST00000068853	protein_coding	c.4536G>A	p.Leu1512Leu
LLCsr	SNP	11	55296239	T	C	0	61	1	C	synonymous_variant	LOW	Fat2	ENSMUSG00000055333	ENSMUST00000068853	protein_coding	c.3780A>G	p.Pro1260Pro
LLCsr	SNP	11	55296248	T	G	0	56	1	G	synonymous_variant	LOW	Fat2	ENSMUSG00000055333	ENSMUST00000068853	protein_coding	c.3771A>C	p.Pro1257Pro
LLCsr	SNP	11	55296368	A	G	0	47	1	G	synonymous_variant	LOW	Fat2	ENSMUSG00000055333	ENSMUST00000068853	protein_coding	c.3651T>C	p.Asn1217Asn
LLCsr	SNP	11	55298563	A	G	0	74	1	G	synonymous_variant	LOW	Fat2	ENSMUSG00000055333	ENSMUST00000068853	protein_coding	c.3628T>C	p.Leu1210Leu
LLCsr	SNP	11	55303738	T	C	0	52	1	C	synonymous_variant	LOW	Fat2	ENSMUSG00000055333	ENSMUST00000068853	protein_coding	c.3474A>G	p.Gln1158Gln
LLCsr	SNP	11	55303831	A	G	0	64	1	G	synonymous_variant	LOW	Fat2	ENSMUSG00000055333	ENSMUST00000068853	protein_coding	c.3381T>C	p.Val1127Val
LLCsr	SNP	11	55309034	T	A	0	42	1	A	synonymous_variant	LOW	Fat2	ENSMUSG00000055333	ENSMUST00000068853	protein_coding	c.3213A>T	p.Leu1071Leu
LLCsr	SNP	11	55309230	C	T	0	56	1	T	missense_variant	MODERATE	Fat2	ENSMUSG00000055333	ENSMUST00000068853	protein_coding	c.3017G>A	p.Arg1006Lys
LLCsr	SNP	11	55309394	A	G	0	42	1	G	synonymous_variant	LOW	Fat2	ENSMUSG00000055333	ENSMUST00000068853	protein_coding	c.2853T>C	p.Asp951Asp
LLCsr	SNP	11	55309708	T	C	0	87	1	C	missense_variant	MODERATE	Fat2	ENSMUSG00000055333	ENSMUST00000068853	protein_coding	c.2539A>G	p.Thr847Ala
LLCsr	SNP	11	55309799	T	G	0	77	1	G	missense_variant	MODERATE	Fat2	ENSMUSG00000055333	ENSMUST00000068853	protein_coding	c.2448A>C	p.Lys816Asn
LLCsr	SNP	11	55309901	G	A	0	58	1	A	synonymous_variant	LOW	Fat2	ENSMUSG00000055333	ENSMUST00000068853	protein_coding	c.2346C>T	p.Thr782Thr
LLCsr	SNP	11	55310303	G	A	0	75	1	A	synonymous_variant	LOW	Fat2	ENSMUSG00000055333	ENSMUST00000068853	protein_coding	c.1944C>T	p.Tyr648Tyr
LLCsr	SNP	11	55310345	A	G	0	75	1	G	synonymous_variant	LOW	Fat2	ENSMUSG00000055333	ENSMUST00000068853	protein_coding	c.1902T>C	p.Thr634Thr
LLCsr	SNP	11	55310363	G	A	0	85	1	A	synonymous_variant	LOW	Fat2	ENSMUSG00000055333	ENSMUST00000068853	protein_coding	c.1884C>T	p.Leu628Leu
LLCsr	SNP	11	55310431	C	T	0	119	1	T	missense_variant	MODERATE	Fat2	ENSMUSG00000055333	ENSMUST00000068853	protein_coding	c.1816G>A	p.Glu606Lys
LLCsr	SNP	11	55310501	C	G	0	97	1	G	synonymous_variant	LOW	Fat2	ENSMUSG00000055333	ENSMUST00000068853	protein_coding	c.1746G>C	p.Ser582Ser
LLCsr	SNP	11	55310681	G	A	0	57	1	A	synonymous_variant	LOW	Fat2	ENSMUSG00000055333	ENSMUST00000068853	protein_coding	c.1566C>T	p.Tyr522Tyr
LLCsr	SNP	11	55310903	A	G	0	71	1	G	synonymous_variant	LOW	Fat2	ENSMUSG00000055333	ENSMUST00000068853	protein_coding	c.1344T>C	p.Ile448Ile
LLCsr	SNP	11	55310927	A	G	0	75	1	G	synonymous_variant	LOW	Fat2	ENSMUSG00000055333	ENSMUST00000068853	protein_coding	c.1320T>C	p.Ala440Ala
LLCsr	SNP	11	55311211	T	C	0	69	1	C	missense_variant	MODERATE	Fat2	ENSMUSG00000055333	ENSMUST00000068853	protein_coding	c.1036A>G	p.Ile346Val
LLCsr	SNP	11	55311212	G	C	0	69	1	C	synonymous_variant	LOW	Fat2	ENSMUSG00000055333	ENSMUST00000068853	protein_coding	c.1035C>G	p.Ser345Ser
LLCsr	SNP	11	55311434	A	G	0	89	1	G	synonymous_variant	LOW	Fat2	ENSMUSG00000055333	ENSMUST00000068853	protein_coding	c.813T>C	p.Ile271Ile
LLCsr	SNP	11	55395916	G	A	0	41	1	A	synonymous_variant	LOW	Sparc	ENSMUSG00000018593	ENSMUST00000018737	protein_coding	c.765C>T	p.Arg255Arg
LLCsr	SNP	11	55398676	A	G	0	46	1	G	synonymous_variant	LOW	Sparc	ENSMUSG00000018593	ENSMUST00000018737	protein_coding	c.603T>C	p.Asn201Asn
LLCsr	SNP	11	55399294	A	G	0	71	1	G	synonymous_variant	LOW	Sparc	ENSMUSG00000018593	ENSMUST00000018737	protein_coding	c.480T>C	p.Thr160Thr
LLCsr	SNP	11	55450475	T	A	0	61	1	A	3_prime_UTR_variant	MODIFIER	Atox1	ENSMUSG00000018585	ENSMUST00000108857	protein_coding	c.*26A>T	.
LLCsr	SNP	11	55461113	G	A	0	57	1	A	5_prime_UTR_variant	MODIFIER	Atox1	ENSMUSG00000018585	ENSMUST00000108857	protein_coding	c.-20C>T	.
LLCsr	SNP	11	55463853	A	G	0	47	1	G	non_coding_exon_variant	MODIFIER	Gm12235	ENSMUSG00000081107	ENSMUST00000118596	processed_pseudogene	n.157T>C	.
LLCsr	SNP	11	55463957	A	G	0	65	1	G	non_coding_exon_variant	MODIFIER	Gm12235	ENSMUSG00000081107	ENSMUST00000118596	processed_pseudogene	n.53T>C	.
LLCsr	SNP	11	55485676	C	T	0	150	1	T	synonymous_variant	LOW	G3bp1	ENSMUSG00000018583	ENSMUST00000018727	protein_coding	c.33C>T	p.Val11Val
LLCsr	SNP	11	55485706	T	C	0	132	1	C	synonymous_variant	LOW	G3bp1	ENSMUSG00000018583	ENSMUST00000018727	protein_coding	c.63T>C	p.Thr21Thr
LLCsr	SNP	11	55485731	T	C	0	92	1	C	synonymous_variant	LOW	G3bp1	ENSMUSG00000018583	ENSMUST00000018727	protein_coding	c.88T>C	p.Leu30Leu
LLCsr	SNP	11	55495424	T	C	0	130	1	C	synonymous_variant	LOW	G3bp1	ENSMUSG00000018583	ENSMUST00000018727	protein_coding	c.708T>C	p.Asp236Asp
LLCsr	SNP	11	55514828	A	G	0	28	1	G	synonymous_variant	LOW	Glra1	ENSMUSG00000000263	ENSMUST00000075603	protein_coding	c.1359T>C	p.Asp453Asp
LLCsr	SNP	11	55514849	A	G	0	69	1	G	synonymous_variant	LOW	Glra1	ENSMUSG00000000263	ENSMUST00000075603	protein_coding	c.1338T>C	p.Tyr446Tyr
LLCsr	SNP	11	55521009	A	G	0	25	1	G	synonymous_variant	LOW	Glra1	ENSMUSG00000000263	ENSMUST00000075603	protein_coding	c.972T>C	p.Ser324Ser
LLCsr	SNP	11	55521018	G	A	0	26	1	A	synonymous_variant	LOW	Glra1	ENSMUSG00000000263	ENSMUST00000075603	protein_coding	c.963C>T	p.Phe321Phe
LLCsr	SNP	11	55527272	G	T	0	38	1	T	synonymous_variant	LOW	Glra1	ENSMUSG00000000263	ENSMUST00000075603	protein_coding	c.895C>A	p.Arg299Arg
LLCsr	SNP	11	55532357	G	A	0	44	1	A	synonymous_variant	LOW	Glra1	ENSMUSG00000000263	ENSMUST00000075603	protein_coding	c.624C>T	p.Asp208Asp
LLCsr	SNP	11	55536324	G	A	0	76	1	A	synonymous_variant	LOW	Glra1	ENSMUSG00000000263	ENSMUST00000075603	protein_coding	c.433C>T	p.Leu145Leu
LLCsr	SNP	11	55536405	A	G	0	66	1	G	synonymous_variant	LOW	Glra1	ENSMUSG00000000263	ENSMUST00000075603	protein_coding	c.352T>C	p.Leu118Leu
LLCsr	SNP	11	55607746	A	T	0	124	1	T	5_prime_UTR_variant	MODIFIER	Glra1	ENSMUSG00000000263	ENSMUST00000075603	protein_coding	c.-13T>A	.
LLCsr	SNP	11	55607749	G	T	0	123	1	T	5_prime_UTR_variant	MODIFIER	Glra1	ENSMUSG00000000263	ENSMUST00000075603	protein_coding	c.-16C>A	.
LLCsr	SNP	11	56027223	A	T	0	45	1	T	synonymous_variant	LOW	Nmur2	ENSMUSG00000037393	ENSMUST00000037682	protein_coding	c.939T>A	p.Ala313Ala
LLCsr	SNP	11	56029580	T	G	0	32	1	G	synonymous_variant	LOW	Nmur2	ENSMUSG00000037393	ENSMUST00000037682	protein_coding	c.838A>C	p.Arg280Arg
LLCsr	SNP	11	56040278	T	C	0	83	1	C	missense_variant	MODERATE	Nmur2	ENSMUSG00000037393	ENSMUST00000037682	protein_coding	c.606A>G	p.Ile202Met
LLCsr	SNP	11	56040316	C	T	0	13	1	T	missense_variant	MODERATE	Nmur2	ENSMUSG00000037393	ENSMUST00000037682	protein_coding	c.568G>A	p.Val190Met
LLCsr	SNP	11	56040317	A	G	0	14	1	G	synonymous_variant	LOW	Nmur2	ENSMUSG00000037393	ENSMUST00000037682	protein_coding	c.567T>C	p.Ser189Ser
LLCsr	SNP	11	56040533	A	G	0	47	1	G	synonymous_variant	LOW	Nmur2	ENSMUSG00000037393	ENSMUST00000037682	protein_coding	c.351T>C	p.Leu117Leu
LLCsr	SNP	11	56040686	T	C	0	30	1	C	synonymous_variant	LOW	Nmur2	ENSMUSG00000037393	ENSMUST00000037682	protein_coding	c.198A>G	p.Gln66Gln
LLCsr	SNP	11	56040752	A	G	0	46	1	G	synonymous_variant	LOW	Nmur2	ENSMUSG00000037393	ENSMUST00000037682	protein_coding	c.132T>C	p.Tyr44Tyr
LLCsr	SNP	11	58097110	C	T	44	15	0.2542	T	non_coding_exon_variant	MODIFIER	Gm12247	ENSMUSG00000081223	ENSMUST00000117585	processed_pseudogene	n.664G>A	.
LLCsr	SNP	11	58097276	G	T	40	56	0.5833	T	non_coding_exon_variant	MODIFIER	Gm12247	ENSMUSG00000081223	ENSMUST00000117585	processed_pseudogene	n.498C>A	.
LLCsr	SNP	11	58171695	G	C	96	52	0.3514	C	missense_variant	MODERATE	Mrpl22	ENSMUSG00000020514	ENSMUST00000020820	protein_coding	c.10G>C	p.Ala4Pro
LLCsr	SNP	11	58222262	A	C	31	63	0.6702	C	3_prime_UTR_variant	MODIFIER	Irgm2	ENSMUSG00000069874	ENSMUST00000058704	protein_coding	c.*1590A>C	.
LLCsr	SNP	11	58439982	G	A	63	33	0.3438	A	missense_variant	MODERATE	Gm12253	ENSMUSG00000058287	ENSMUST00000108825	protein_coding	c.566G>A	p.Cys189Tyr
LLCsr	SNP	11	58831495	A	G	129	63	0.3281	G	missense_variant	MODERATE	Olfr312	ENSMUSG00000096806	ENSMUST00000078217	protein_coding	c.340A>G	p.Thr114Ala
LLCsr	SNP	11	59001080	G	A	20	13	0.3939	A	synonymous_variant	LOW	Obscn	ENSMUSG00000061462	ENSMUST00000047441	protein_coding	c.20625C>T	p.His6875His
LLCsr	SNP	11	59006289	G	A	17	5	0.2273	A	non_coding_exon_variant	MODIFIER	Gm10435	ENSMUSG00000072902	ENSMUST00000101162	antisense	n.1874G>A	.
LLCsr	SNP	11	59038918	C	G	21	30	0.5882	G	missense_variant	MODERATE	Obscn	ENSMUSG00000061462	ENSMUST00000047441	protein_coding	c.15470G>C	p.Arg5157Pro
LLCsr	SNP	11	59465476	T	G	33	19	0.3654	G	missense_variant	MODERATE	Zfp867	ENSMUSG00000054519	ENSMUST00000057799	protein_coding	c.129A>C	p.Glu43Asp
LLCsr	SNP	11	59493784	C	A	26	15	0.3659	A	missense_variant	MODERATE	Zkscan17	ENSMUSG00000020472	ENSMUST00000013262	protein_coding	c.712G>T	p.Asp238Tyr
LLCsr	SNP	11	60185192	G	A	44	21	0.3231	A	synonymous_variant	LOW	Rai1	ENSMUSG00000062115	ENSMUST00000064190	protein_coding	c.81G>A	p.Leu27Leu
LLCsr	SNP	11	60488773	C	T	64	18	0.2195	T	synonymous_variant	LOW	Myo15	ENSMUSG00000042678	ENSMUST00000071880	protein_coding	c.4305C>T	p.Asp1435Asp
LLCsr	SNP	11	60493039	G	A	36	19	0.3455	A	synonymous_variant	LOW	Myo15	ENSMUSG00000042678	ENSMUST00000071880	protein_coding	c.4911G>A	p.Lys1637Lys
LLCsr	SNP	11	61916141	T	C	62	29	0.3187	C	missense_variant	MODERATE	Akap10	ENSMUSG00000047804	ENSMUST00000102650	protein_coding	c.262A>G	p.Thr88Ala
LLCsr	SNP	11	62249360	G	T	12	36	0.75	T	missense_variant	MODERATE	Adora2b	ENSMUSG00000018500	ENSMUST00000018644	protein_coding	c.259G>T	p.Val87Leu
LLCsr	SNP	11	62750214	G	A	22	39	0.6393	A	non_coding_exon_variant	MODIFIER	Gm27194	ENSMUSG00000098292	ENSMUST00000175753	lincRNA	n.363G>A	.
LLCsr	SNP	11	63073481	T	C	0	82	1	C	synonymous_variant	LOW	Tekt3	ENSMUSG00000042189	ENSMUST00000035732	protein_coding	c.636T>C	p.His212His
LLCsr	SNP	11	63241358	G	T	17	26	0.6047	T	non_coding_exon_variant	MODIFIER	Gm12285	ENSMUSG00000083052	ENSMUST00000117347	processed_pseudogene	n.118C>A	.
LLCsr	SNP	11	64436110	A	G	13	7	0.35	G	missense_variant	MODERATE	Hs3st3a1	ENSMUSG00000047759	ENSMUST00000058652	protein_coding	c.44A>G	p.Glu15Gly
LLCsr	SNP	11	65153351	G	T	38	25	0.3968	T	missense_variant	MODERATE	1700086D15Rik	ENSMUSG00000020548	ENSMUST00000020855	protein_coding	c.16C>A	p.His6Asn
LLCsr	SNP	11	65196335	C	A	58	19	0.2468	A	missense_variant	MODERATE	Myocd	ENSMUSG00000020542	ENSMUST00000108695	protein_coding	c.765G>T	p.Lys255Asn
LLCsr	SNP	11	65955044	C	A	22	34	0.6071	A	missense_variant	MODERATE	Dnah9	ENSMUSG00000056752	ENSMUST00000080665	protein_coding	c.9013G>T	p.Val3005Leu
LLCsr	SNP	11	66053073	C	A	44	22	0.3333	A	missense_variant	MODERATE	Dnah9	ENSMUSG00000056752	ENSMUST00000080665	protein_coding	c.5736G>T	p.Gln1912His
LLCsr	SNP	11	66075144	A	G	26	23	0.4694	G	missense_variant	MODERATE	Dnah9	ENSMUSG00000056752	ENSMUST00000080665	protein_coding	c.5045T>C	p.Leu1682Pro
LLCsr	SNP	11	66159921	T	G	19	9	0.3214	G	missense_variant	MODERATE	Dnah9	ENSMUSG00000056752	ENSMUST00000080665	protein_coding	c.544A>C	p.Thr182Pro
LLCsr	SNP	11	66926006	G	A	54	21	0.28	A	missense_variant	MODERATE	Pirt	ENSMUSG00000048070	ENSMUST00000123434	protein_coding	c.142G>A	p.Glu48Lys
LLCsr	SNP	11	67038271	C	A	32	8	0.2	A	missense_variant	MODERATE	Adprm	ENSMUSG00000020910	ENSMUST00000116363	protein_coding	c.893G>T	p.Gly298Val
LLCsr	SNP	11	67041761	C	G	61	80	0.5674	G	synonymous_variant	LOW	Adprm	ENSMUSG00000020910	ENSMUST00000116363	protein_coding	c.321G>C	p.Thr107Thr
LLCsr	SNP	11	67248587	G	C	81	37	0.3136	C	missense_variant	MODERATE	Myh4	ENSMUSG00000057003	ENSMUST00000018632	protein_coding	c.1729G>C	p.Glu577Gln
LLCsr	SNP	11	67289664	G	T	64	37	0.3663	T	missense_variant	MODERATE	Myh8	ENSMUSG00000055775	ENSMUST00000019625	protein_coding	c.1725G>T	p.Lys575Asn
LLCsr	SNP	11	67289738	A	G	66	20	0.2326	G	missense_variant	MODERATE	Myh8	ENSMUSG00000055775	ENSMUST00000019625	protein_coding	c.1799A>G	p.Asn600Ser
LLCsr	SNP	11	67289968	G	A	76	35	0.3153	A	synonymous_variant	LOW	Myh8	ENSMUSG00000055775	ENSMUST00000019625	protein_coding	c.1923G>A	p.Lys641Lys
LLCsr	SNP	11	67301440	C	T	26	23	0.4694	T	synonymous_variant	LOW	Myh8	ENSMUSG00000055775	ENSMUST00000019625	protein_coding	c.4218C>T	p.His1406His
LLCsr	SNP	11	67367223	A	C	50	14	0.2188	C	missense_variant	MODERATE	Myh13	ENSMUSG00000060180	ENSMUST00000081911	protein_coding	c.5240A>C	p.Asn1747Thr
LLCsr	SNP	11	67695628	G	A	32	14	0.3043	A	missense_variant	MODERATE	Rcvrn	ENSMUSG00000020907	ENSMUST00000021290	protein_coding	c.212G>A	p.Arg71His
LLCsr	SNP	11	68752000	C	T	140	64	0.3137	T	missense_variant	MODERATE	Myh10	ENSMUSG00000020900	ENSMUST00000092984	protein_coding	c.803C>T	p.Ala268Val
LLCsr	SNP	11	69100688	C	A	34	26	0.4333	A	missense_variant	MODERATE	Per1	ENSMUSG00000020893	ENSMUST00000021271	protein_coding	c.47C>A	p.Pro16His
LLCsr	SNP	11	69164362	A	C	20	20	0.5	C	missense_variant	MODERATE	Alox12b	ENSMUSG00000032807	ENSMUST00000036424	protein_coding	c.958A>C	p.Ile320Leu
LLCsr	SNP	11	69169791	G	T	19	9	0.3214	T	splice_region_variant	LOW	Alox12b	ENSMUSG00000032807	ENSMUST00000036424	protein_coding	c.*66G>T	.
LLCsr	SNP	11	69406556	G	A	79	26	0.2476	A	synonymous_variant	LOW	Kdm6b	ENSMUSG00000018476	ENSMUST00000094077	protein_coding	c.969C>T	p.Ser323Ser
LLCsr	SNP	11	69406557	G	A	78	26	0.25	A	missense_variant	MODERATE	Kdm6b	ENSMUSG00000018476	ENSMUST00000094077	protein_coding	c.968C>T	p.Ser323Phe
LLCsr	SNP	11	69496648	G	A	25	14	0.359	A	synonymous_variant	LOW	Dnah2	ENSMUSG00000005237	ENSMUST00000108659	protein_coding	c.2751C>T	p.Phe917Phe
LLCsr	SNP	11	69587267	G	T	29	48	0.6234	T	stop_gained	HIGH	Trp53	ENSMUSG00000059552	ENSMUST00000108658	protein_coding	c.94G>T	p.Glu32*
LLCsr	SNP	11	69590672	G	C	66	35	0.3465	C	missense_variant	MODERATE	Trp53	ENSMUSG00000059552	ENSMUST00000108658	protein_coding	c.1001G>C	p.Arg334Pro
LLCsr	SNP	11	69669089	C	A	104	30	0.2239	A	missense_variant	MODERATE	Eif4a1	ENSMUSG00000059796	ENSMUST00000163666	protein_coding	c.503G>T	p.Arg168Leu
LLCsr	SNP	11	69743673	C	A	90	37	0.2913	A	missense_variant	MODERATE	Polr2a	ENSMUSG00000005198	ENSMUST00000058470	protein_coding	c.2063G>T	p.Gly688Val
LLCsr	SNP	11	69825827	C	A	23	18	0.439	A	missense_variant	MODERATE	Nlgn2	ENSMUSG00000051790	ENSMUST00000056484	protein_coding	c.1887G>T	p.Trp629Cys
LLCsr	SNP	11	69856532	G	A	13	25	0.6579	A	missense_variant	MODERATE	Tnk1	ENSMUSG00000001583	ENSMUST00000108628	protein_coding	c.272C>T	p.Pro91Leu
LLCsr	SNP	11	69908838	G	C	55	22	0.2857	C	missense_variant	MODERATE	Neurl4	ENSMUSG00000047284	ENSMUST00000061837	protein_coding	c.3038G>C	p.Cys1013Ser
LLCsr	SNP	11	70615727	G	A	75	37	0.3304	A	synonymous_variant	LOW	Chrne	ENSMUSG00000014609	ENSMUST00000014753	protein_coding	c.966C>T	p.Cys322Cys
LLCsr	SNP	11	71019149	C	A	18	11	0.3793	A	missense_variant	MODERATE	Derl2	ENSMUSG00000018442	ENSMUST00000108523	protein_coding	c.88G>T	p.Ala30Ser
LLCsr	SNP	11	71161067	T	C	20	31	0.6078	C	missense_variant&splice_region_variant	MODERATE	Nlrp1b	ENSMUSG00000070390	ENSMUST00000108514	protein_coding	c.3053A>G	p.Lys1018Arg
LLCsr	SNP	11	71201244	C	A	90	34	0.2742	A	missense_variant	MODERATE	Nlrp1b	ENSMUSG00000070390	ENSMUST00000108514	protein_coding	c.55G>T	p.Gly19Cys
LLCsr	SNP	11	71228239	C	T	10	15	0.6	T	intragenic_variant	MODIFIER	Nlrp1b	ENSMUSG00000070390	ENSMUSG00000070390	.	.	.
LLCsr	SNP	11	72029426	C	T	39	11	0.22	T	missense_variant	MODERATE	Aipl1	ENSMUSG00000040554	ENSMUST00000048207	protein_coding	c.815G>A	p.Arg272His
LLCsr	SNP	11	72359819	T	G	34	17	0.3333	G	missense_variant	MODERATE	Tekt1	ENSMUSG00000020799	ENSMUST00000021155	protein_coding	c.50A>C	p.Tyr17Ser
LLCsr	SNP	11	72447874	A	T	36	29	0.4462	T	missense_variant	MODERATE	Mybbp1a	ENSMUSG00000040463	ENSMUST00000045633	protein_coding	c.2299A>T	p.Asn767Tyr
LLCsr	SNP	11	73160573	C	A	24	22	0.4783	A	5_prime_UTR_variant	MODIFIER	P2rx5	ENSMUSG00000005950	ENSMUST00000006104	protein_coding	c.-24C>A	.
LLCsr	SNP	11	73354357	C	A	164	92	0.3594	A	synonymous_variant	LOW	Olfr20	ENSMUSG00000062128	ENSMUST00000120137	protein_coding	c.603C>A	p.Val201Val
LLCsr	SNP	11	74239962	A	G	106	43	0.2886	G	non_coding_exon_variant	MODIFIER	Olfr404-ps1	ENSMUSG00000083188	ENSMUST00000121065	unprocessed_pseudogene	n.432A>G	.
LLCsr	SNP	11	74298802	G	A	82	34	0.2931	A	non_coding_exon_variant	MODIFIER	Olfr408-ps1	ENSMUSG00000082378	ENSMUST00000121710	unprocessed_pseudogene	n.272C>T	.
LLCsr	SNP	11	74317217	C	A	75	54	0.4186	A	non_coding_exon_variant	MODIFIER	Olfr409-ps1	ENSMUSG00000083886	ENSMUST00000118809	unprocessed_pseudogene	n.191C>A	.
LLCsr	SNP	11	74323316	T	C	40	24	0.375	C	non_coding_exon_variant	MODIFIER	Gm12332	ENSMUSG00000083299	ENSMUST00000121397	processed_pseudogene	n.771T>C	.
LLCsr	SNP	11	74859894	C	T	28	9	0.2432	T	missense_variant	MODERATE	Sgsm2	ENSMUSG00000038351	ENSMUST00000081799	protein_coding	c.1429G>A	p.Gly477Ser
LLCsr	SNP	11	75301303	C	G	30	72	0.7059	G	3_prime_UTR_variant	MODIFIER	Rpa1	ENSMUSG00000000751	ENSMUST00000000767	protein_coding	c.*2G>C	.
LLCsr	SNP	11	75505166	G	T	55	18	0.2466	T	missense_variant	MODERATE	Prpf8	ENSMUSG00000020850	ENSMUST00000018449	protein_coding	c.5865G>T	p.Lys1955Asn
LLCsr	SNP	11	75510733	G	A	34	19	0.3585	A	missense_variant	MODERATE	Rilp	ENSMUSG00000038195	ENSMUST00000042972	protein_coding	c.421G>A	p.Glu141Lys
LLCsr	SNP	11	75703441	C	T	37	30	0.4478	T	missense_variant	MODERATE	Crk	ENSMUSG00000017776	ENSMUST00000017920	protein_coding	c.853C>T	p.His285Tyr
LLCsr	SNP	11	76945831	C	A	60	27	0.3103	A	5_prime_UTR_variant	MODIFIER	Blmh	ENSMUSG00000020840	ENSMUST00000021197	protein_coding	c.-50C>A	.
LLCsr	SNP	11	77914889	C	T	26	9	0.2571	T	non_coding_exon_variant	MODIFIER	Gm11190	ENSMUSG00000055045	ENSMUST00000132487	lincRNA	n.652G>A	.
LLCsr	SNP	11	78222422	C	A	39	35	0.473	A	missense_variant	MODERATE	Supt6	ENSMUSG00000002052	ENSMUST00000002121	protein_coding	c.2764G>T	p.Asp922Tyr
LLCsr	SNP	11	78225482	T	C	57	32	0.3596	C	missense_variant	MODERATE	Supt6	ENSMUSG00000002052	ENSMUST00000002121	protein_coding	c.2054A>G	p.Tyr685Cys
LLCsr	SNP	11	79547114	G	A	29	60	0.6742	A	synonymous_variant	LOW	Nf1	ENSMUSG00000020716	ENSMUST00000071325	protein_coding	c.6297G>A	p.Ala2099Ala
LLCsr	SNP	11	80032048	C	A	42	27	0.3913	A	missense_variant	MODERATE	Suz12	ENSMUSG00000017548	ENSMUST00000017692	protein_coding	c.2084C>A	p.Ser695Tyr
LLCsr	SNP	11	80640292	C	T	58	46	0.4423	T	missense_variant	MODERATE	Myo1d	ENSMUSG00000035441	ENSMUST00000041065	protein_coding	c.1840G>A	p.Gly614Arg
LLCsr	SNP	11	80682415	C	A	42	64	0.6038	A	missense_variant	MODERATE	Myo1d	ENSMUSG00000035441	ENSMUST00000041065	protein_coding	c.585G>T	p.Gln195His
LLCsr	SNP	11	81863706	A	T	32	13	0.2889	T	stop_gained	HIGH	5530401A14Rik	ENSMUSG00000020703	ENSMUST00000021044	protein_coding	c.52A>T	p.Lys18*
LLCsr	SNP	11	84524016	C	T	23	8	0.2581	T	missense_variant	MODERATE	Lhx1	ENSMUSG00000018698	ENSMUST00000018842	protein_coding	c.160G>A	p.Asp54Asn
LLCsr	SNP	11	84901410	G	T	47	23	0.3286	T	synonymous_variant	LOW	Myo19	ENSMUSG00000020527	ENSMUST00000093969	protein_coding	c.1704G>T	p.Thr568Thr
LLCsr	SNP	11	85111504	C	T	32	51	0.6145	T	non_coding_exon_variant	MODIFIER	Rpl13-ps1	ENSMUSG00000082806	ENSMUST00000121801	processed_pseudogene	n.290G>A	.
LLCsr	SNP	11	85914667	G	T	26	16	0.381	T	missense_variant	MODERATE	Tbx4	ENSMUSG00000000094	ENSMUST00000000096	protein_coding	c.1581G>T	p.Gln527His
LLCsr	SNP	11	86493190	T	C	160	71	0.3074	C	synonymous_variant	LOW	Rnft1	ENSMUSG00000020521	ENSMUST00000020827	protein_coding	c.915T>C	p.Thr305Thr
LLCsr	SNP	11	87781306	G	T	46	24	0.3429	T	missense_variant	MODERATE	Bzrap1	ENSMUSG00000034156	ENSMUST00000039627	protein_coding	c.5202G>T	p.Glu1734Asp
LLCsr	SNP	11	89639580	T	G	109	49	0.3101	G	missense_variant	MODERATE	Ankfn1	ENSMUSG00000047773	ENSMUST00000128717	protein_coding	c.50A>C	p.Lys17Thr
LLCsr	SNP	11	90607146	T	C	64	42	0.3962	C	missense_variant	MODERATE	Stxbp4	ENSMUSG00000020546	ENSMUST00000143203	protein_coding	c.326A>G	p.Lys109Arg
LLCsr	SNP	11	90861315	T	G	50	15	0.2308	G	non_coding_exon_variant	MODIFIER	Gm11516	ENSMUSG00000083764	ENSMUST00000118450	processed_pseudogene	n.34A>C	.
LLCsr	SNP	11	94363796	T	C	0	104	1	C	synonymous_variant	LOW	Abcc3	ENSMUSG00000020865	ENSMUST00000178136	protein_coding	c.1962A>G	p.Ala654Ala
LLCsr	SNP	11	94368445	C	T	45	28	0.3836	T	missense_variant	MODERATE	Abcc3	ENSMUSG00000020865	ENSMUST00000178136	protein_coding	c.1169G>A	p.Arg390Lys
LLCsr	SNP	11	94418828	C	A	25	12	0.3243	A	missense_variant	MODERATE	Cacna1g	ENSMUSG00000020866	ENSMUST00000107789	protein_coding	c.4905G>T	p.Gln1635His
LLCsr	SNP	11	94443281	C	A	21	8	0.2759	A	missense_variant	MODERATE	Cacna1g	ENSMUSG00000020866	ENSMUST00000107789	protein_coding	c.2533G>T	p.Val845Phe
LLCsr	SNP	11	94521485	C	T	20	10	0.3333	T	5_prime_UTR_variant	MODIFIER	Mycbpap	ENSMUSG00000039110	ENSMUST00000093945	protein_coding	c.-40G>A	.
LLCsr	SNP	11	94601796	C	T	18	16	0.4706	T	5_prime_UTR_variant	MODIFIER	Acsf2	ENSMUSG00000076435	ENSMUST00000103164	protein_coding	c.-26G>A	.
LLCsr	SNP	11	94650632	T	G	24	10	0.2941	G	synonymous_variant	LOW	Eme1	ENSMUSG00000039055	ENSMUST00000039949	protein_coding	c.363A>C	p.Thr121Thr
LLCsr	SNP	11	94668066	G	C	23	7	0.2333	C	missense_variant	MODERATE	Xylt2	ENSMUSG00000020868	ENSMUST00000116349	protein_coding	c.1477C>G	p.Leu493Val
LLCsr	SNP	11	94742554	G	T	35	21	0.375	T	missense_variant	MODERATE	Cdc34-ps	ENSMUSG00000020870	ENSMUST00000021240	protein_coding	c.579G>T	p.Lys193Asn
LLCsr	SNP	11	96194556	C	T	31	10	0.2439	T	synonymous_variant	LOW	Hoxb13	ENSMUSG00000049604	ENSMUST00000062709	protein_coding	c.114C>T	p.Pro38Pro
LLCsr	SNP	11	96249015	C	A	21	38	0.6441	A	non_coding_exon_variant	MODIFIER	Gm11539	ENSMUSG00000083337	ENSMUST00000119837	processed_pseudogene	n.383C>A	.
LLCsr	SNP	11	96320084	G	A	36	26	0.4194	A	missense_variant	MODERATE	Hoxb4	ENSMUSG00000038692	ENSMUST00000049241	protein_coding	c.509G>A	p.Arg170His
LLCsr	SNP	11	96336442	G	A	63	28	0.3077	A	intragenic_variant	MODIFIER	Hoxb3	ENSMUSG00000048763	ENSMUSG00000048763	.	.	.
LLCsr	SNP	11	96353420	G	A	31	17	0.3542	A	missense_variant	MODERATE	Hoxb2	ENSMUSG00000075588	ENSMUST00000100523	protein_coding	c.856G>A	p.Glu286Lys
LLCsr	SNP	11	97024704	T	G	90	32	0.2623	G	3_prime_UTR_variant	MODIFIER	Sp6	ENSMUSG00000038560	ENSMUST00000047997	protein_coding	c.*2111T>G	.
LLCsr	SNP	11	97207125	G	C	29	11	0.275	C	synonymous_variant	LOW	Npepps	ENSMUSG00000001441	ENSMUST00000001480	protein_coding	c.2754C>G	p.Pro918Pro
LLCsr	SNP	11	97336657	A	C	95	45	0.3214	C	missense_variant	MODERATE	Gpr179	ENSMUSG00000070337	ENSMUST00000093942	protein_coding	c.4671T>G	p.His1557Gln
LLCsr	SNP	11	98029488	G	A	57	22	0.2785	A	missense_variant	MODERATE	Rpl19	ENSMUSG00000017404	ENSMUST00000017548	protein_coding	c.329G>A	p.Arg110Gln
LLCsr	SNP	11	98089592	C	T	57	19	0.25	T	stop_retained_variant	LOW	Fbxl20	ENSMUSG00000020883	ENSMUST00000103143	protein_coding	c.1310G>A	p.Ter437Ter
LLCsr	SNP	11	98350954	G	T	25	33	0.569	T	non_coding_exon_variant	MODIFIER	1700003D09Rik	ENSMUSG00000085944	ENSMUST00000141929	processed_transcript	n.1153C>A	.
LLCsr	SNP	11	98397998	G	T	14	12	0.4615	T	synonymous_variant	LOW	Pgap3	ENSMUSG00000038208	ENSMUST00000090827	protein_coding	c.330C>A	p.Ala110Ala
LLCsr	SNP	11	98453796	G	C	44	20	0.3125	C	missense_variant	MODERATE	Grb7	ENSMUSG00000019312	ENSMUST00000019456	protein_coding	c.1024G>C	p.Gly342Arg
LLCsr	SNP	11	98702434	C	G	23	43	0.6515	G	missense_variant	MODERATE	Csf3	ENSMUSG00000038067	ENSMUST00000038886	protein_coding	c.376C>G	p.Gln126Glu
LLCsr	SNP	11	98761864	A	G	54	23	0.2987	G	missense_variant	MODERATE	Thra	ENSMUSG00000058756	ENSMUST00000064187	protein_coding	c.514A>G	p.Thr172Ala
LLCsr	SNP	11	99421693	A	T	33	81	0.7105	T	missense_variant	MODERATE	Krt12	ENSMUSG00000020912	ENSMUST00000017741	protein_coding	c.524T>A	p.Leu175Gln
LLCsr	SNP	11	99538583	C	A	16	31	0.6596	A	synonymous_variant	LOW	Krt40	ENSMUSG00000059169	ENSMUST00000074253	protein_coding	c.1164G>T	p.Thr388Thr
LLCsr	SNP	11	99539950	C	A	44	11	0.2	A	missense_variant	MODERATE	Krt40	ENSMUSG00000059169	ENSMUST00000074253	protein_coding	c.897G>T	p.Glu299Asp
LLCsr	SNP	11	99837840	C	T	47	94	0.6667	T	missense_variant	MODERATE	2300003K06Rik	ENSMUSG00000078257	ENSMUST00000105054	protein_coding	c.176G>A	p.Cys59Tyr
LLCsr	SNP	11	99880036	A	G	126	52	0.2921	G	3_prime_UTR_variant	MODIFIER	Gm11567	ENSMUSG00000059845	ENSMUST00000078442	protein_coding	c.*211A>G	.
LLCsr	SNP	11	99908677	A	G	69	107	0.608	G	3_prime_UTR_variant	MODIFIER	Krtap31-1	ENSMUSG00000070334	ENSMUST00000093935	protein_coding	c.*171A>G	.
LLCsr	SNP	11	99908773	G	T	140	78	0.3578	T	3_prime_UTR_variant	MODIFIER	Krtap31-1	ENSMUSG00000070334	ENSMUST00000093935	protein_coding	c.*267G>T	.
LLCsr	SNP	11	99932727	C	T	47	23	0.3286	T	non_coding_exon_variant	MODIFIER	Gm11560	ENSMUSG00000086688	ENSMUST00000117567	processed_pseudogene	n.566C>T	.
LLCsr	SNP	11	99948904	A	G	132	63	0.3231	G	missense_variant	MODERATE	Krtap9-5	ENSMUSG00000078255	ENSMUST00000105052	protein_coding	c.430A>G	p.Thr144Ala
LLCsr	SNP	11	99978446	G	C	13	19	0.5938	C	stop_gained	HIGH	Krtap29-1	ENSMUSG00000078254	ENSMUST00000105051	protein_coding	c.608C>G	p.Ser203*
LLCsr	SNP	11	100206942	A	C	64	29	0.3118	C	missense_variant	MODERATE	Krt14	ENSMUSG00000045545	ENSMUST00000007272	protein_coding	c.514T>G	p.Phe172Val
LLCsr	SNP	11	100246243	G	A	61	31	0.337	A	synonymous_variant	LOW	Krt16	ENSMUSG00000053797	ENSMUST00000007280	protein_coding	c.1401C>T	p.Ser467Ser
LLCsr	SNP	11	100571493	C	T	25	13	0.3421	T	stop_gained	HIGH	Ttc25	ENSMUSG00000006784	ENSMUST00000092684	protein_coding	c.1576C>T	p.Arg526*
LLCsr	SNP	11	100711353	C	T	94	35	0.2713	T	missense_variant	MODERATE	Kat2a	ENSMUSG00000020918	ENSMUST00000103118	protein_coding	c.574G>A	p.Val192Ile
LLCsr	SNP	11	100747664	C	A	36	16	0.3077	A	missense_variant	MODERATE	Kcnh4	ENSMUSG00000035355	ENSMUST00000107361	protein_coding	c.1739G>T	p.Gly580Val
LLCsr	SNP	11	101215215	A	C	64	29	0.3118	C	missense_variant	MODERATE	Ezh1	ENSMUSG00000006920	ENSMUST00000107285	protein_coding	c.343T>G	p.Tyr115Asp
LLCsr	SNP	11	101265235	G	T	50	21	0.2958	T	non_coding_exon_variant	MODIFIER	Gm11615	ENSMUSG00000085083	ENSMUST00000156205	antisense	n.345C>A	.
LLCsr	SNP	11	101277187	T	C	39	15	0.2778	C	3_prime_UTR_variant	MODIFIER	Wnk4	ENSMUSG00000035112	ENSMUST00000103108	protein_coding	c.*152T>C	.
LLCsr	SNP	11	101291326	G	A	15	12	0.4444	A	intragenic_variant	MODIFIER	Cntd1	ENSMUSG00000078653	ENSMUSG00000078653	.	.	.
LLCsr	SNP	11	101410393	T	C	54	26	0.325	C	synonymous_variant	LOW	Aarsd1	ENSMUSG00000075528	ENSMUST00000070395	protein_coding	c.822A>G	p.Ala274Ala
LLCsr	SNP	11	101774133	C	A	27	7	0.2059	A	missense_variant	MODERATE	Etv4	ENSMUSG00000017724	ENSMUST00000017868	protein_coding	c.496G>T	p.Ala166Ser
LLCsr	SNP	11	102147853	G	A	11	15	0.5769	A	synonymous_variant	LOW	Nags	ENSMUSG00000048217	ENSMUST00000055409	protein_coding	c.1119G>A	p.Val373Val
LLCsr	SNP	11	102155755	C	A	25	33	0.569	A	missense_variant	MODERATE	Tmem101	ENSMUSG00000020921	ENSMUST00000021296	protein_coding	c.287G>T	p.Gly96Val
LLCsr	SNP	11	102774329	G	A	81	25	0.2358	A	synonymous_variant	LOW	Adam11	ENSMUSG00000020926	ENSMUST00000068150	protein_coding	c.1296G>A	p.Glu432Glu
LLCsr	SNP	11	102915236	G	A	93	31	0.25	A	missense_variant	MODERATE	Kif18b	ENSMUSG00000051378	ENSMUST00000021311	protein_coding	c.496C>T	p.His166Tyr
LLCsr	SNP	11	103340179	A	T	13	26	0.6667	T	missense_variant	MODERATE	Arhgap27	ENSMUSG00000034255	ENSMUST00000107024	protein_coding	c.880T>A	p.Ser294Thr
LLCsr	SNP	11	103360780	T	G	15	5	0.25	G	missense_variant	MODERATE	Arhgap27	ENSMUSG00000034255	ENSMUST00000107024	protein_coding	c.121A>C	p.Ser41Arg
LLCsr	SNP	11	103910566	T	C	55	18	0.2466	C	missense_variant	MODERATE	Nsf	ENSMUSG00000034187	ENSMUST00000103075	protein_coding	c.622A>G	p.Ile208Val
LLCsr	SNP	11	104720542	T	A	103	50	0.3268	A	missense_variant	MODERATE	Gm11639	ENSMUSG00000040838	ENSMUST00000148007	protein_coding	c.990T>A	p.Asp330Glu
LLCsr	SNP	11	105095861	G	C	120	54	0.3103	C	missense_variant	MODERATE	Efcab3	ENSMUSG00000020690	ENSMUST00000021029	protein_coding	c.85G>C	p.Gly29Arg
LLCsr	SNP	11	105332301	G	A	38	22	0.3667	A	missense_variant	MODERATE	Mrc2	ENSMUSG00000020695	ENSMUST00000100335	protein_coding	c.1369G>A	p.Gly457Arg
LLCsr	SNP	11	105935345	C	G	22	14	0.3889	G	3_prime_UTR_variant	MODIFIER	Cyb561	ENSMUSG00000019590	ENSMUST00000019734	protein_coding	c.*30G>C	.
LLCsr	SNP	11	106284131	G	T	56	17	0.2329	T	synonymous_variant	LOW	Tcam1	ENSMUSG00000020712	ENSMUST00000044462	protein_coding	c.411G>T	p.Val137Val
LLCsr	SNP	11	107479603	C	T	30	9	0.2308	T	synonymous_variant	LOW	Psmd12	ENSMUSG00000020720	ENSMUST00000021063	protein_coding	c.27C>T	p.Ala9Ala
LLCsr	SNP	11	107636193	G	A	71	34	0.3238	A	missense_variant	MODERATE	Helz	ENSMUSG00000020721	ENSMUST00000075012	protein_coding	c.2506G>A	p.Ala836Thr
LLCsr	SNP	11	107670365	G	C	23	19	0.4524	C	missense_variant	MODERATE	Helz	ENSMUSG00000020721	ENSMUST00000075012	protein_coding	c.4252G>C	p.Ala1418Pro
LLCsr	SNP	11	109281488	G	C	66	39	0.3714	C	missense_variant	MODERATE	Rgs9	ENSMUSG00000020599	ENSMUST00000020920	protein_coding	c.115C>G	p.Gln39Glu
LLCsr	SNP	11	109678366	G	C	32	10	0.2381	C	missense_variant	MODERATE	Fam20a	ENSMUSG00000020614	ENSMUST00000020938	protein_coding	c.802C>G	p.His268Asp
LLCsr	SNP	11	110108665	G	A	117	48	0.2909	A	stop_gained	HIGH	Abca9	ENSMUSG00000041797	ENSMUST00000044850	protein_coding	c.4363C>T	p.Gln1455*
LLCsr	SNP	11	110135349	G	A	79	29	0.2685	A	synonymous_variant	LOW	Abca9	ENSMUSG00000041797	ENSMUST00000044850	protein_coding	c.2884C>T	p.Leu962Leu
LLCsr	SNP	11	110196698	G	A	91	44	0.3259	A	missense_variant	MODERATE	Abca6	ENSMUSG00000044749	ENSMUST00000044003	protein_coding	c.3403C>T	p.Leu1135Phe
LLCsr	SNP	11	110278330	T	C	50	23	0.3151	C	missense_variant	MODERATE	Abca5	ENSMUSG00000018800	ENSMUST00000043961	protein_coding	c.4085A>G	p.Tyr1362Cys
LLCsr	SNP	11	111026040	G	T	40	16	0.2857	T	3_prime_UTR_variant	MODIFIER	Kcnj16	ENSMUSG00000051497	ENSMUST00000106635	protein_coding	c.*267G>T	.
LLCsr	SNP	11	111027931	T	C	53	24	0.3117	C	3_prime_UTR_variant	MODIFIER	Kcnj16	ENSMUSG00000051497	ENSMUST00000106635	protein_coding	c.*2158T>C	.
LLCsr	SNP	11	113624651	G	T	87	34	0.281	T	missense_variant	MODERATE	Sstr2	ENSMUSG00000047904	ENSMUST00000146390	protein_coding	c.395G>T	p.Cys132Phe
LLCsr	SNP	11	113830805	T	C	20	6	0.2308	C	synonymous_variant	LOW	Sdk2	ENSMUSG00000041592	ENSMUST00000041627	protein_coding	c.3984A>G	p.Pro1328Pro
LLCsr	SNP	11	113868067	G	A	56	23	0.2911	A	missense_variant	MODERATE	Sdk2	ENSMUSG00000041592	ENSMUST00000041627	protein_coding	c.1330C>T	p.Arg444Cys
LLCsr	SNP	11	114791848	C	T	21	17	0.4474	T	missense_variant	MODERATE	Btbd17	ENSMUSG00000000202	ENSMUST00000000206	protein_coding	c.1037G>A	p.Ser346Asn
LLCsr	SNP	11	114864204	C	T	30	16	0.3478	T	missense_variant	MODERATE	Gprc5c	ENSMUSG00000051043	ENSMUST00000053361	protein_coding	c.706C>T	p.Arg236Cys
LLCsr	SNP	11	114890403	G	A	48	27	0.36	A	synonymous_variant	LOW	Cd300a	ENSMUSG00000034652	ENSMUST00000106582	protein_coding	c.39G>A	p.Leu13Leu
LLCsr	SNP	11	115183186	T	G	22	11	0.3333	G	missense_variant	MODERATE	Nat9	ENSMUSG00000015542	ENSMUST00000103038	protein_coding	c.566A>C	p.Gln189Pro
LLCsr	SNP	11	115249462	G	A	13	13	0.5	A	3_prime_UTR_variant	MODIFIER	Grin2c	ENSMUSG00000020734	ENSMUST00000003351	protein_coding	c.*109C>T	.
LLCsr	SNP	11	115882271	G	A	33	18	0.3529	A	missense_variant	MODERATE	Myo15b	ENSMUSG00000034427	ENSMUST00000093911	protein_coding	c.3436G>A	p.Val1146Ile
LLCsr	SNP	11	116147708	C	T	42	21	0.3333	T	splice_region_variant&synonymous_variant	LOW	Fbf1	ENSMUSG00000020776	ENSMUST00000103031	protein_coding	c.2586G>A	p.Gln862Gln
LLCsr	SNP	11	116865956	G	T	63	26	0.2921	T	missense_variant&splice_region_variant	MODERATE	Mfsd11	ENSMUSG00000020818	ENSMUST00000021173	protein_coding	c.748G>T	p.Gly250Cys
LLCsr	SNP	11	118002508	G	A	50	20	0.2857	A	synonymous_variant	LOW	Pgs1	ENSMUSG00000017715	ENSMUST00000132676	protein_coding	c.660G>A	p.Val220Val
LLCsr	SNP	11	118407996	C	A	53	22	0.2933	A	missense_variant	MODERATE	Cant1	ENSMUSG00000025575	ENSMUST00000106289	protein_coding	c.1051G>T	p.Asp351Tyr
LLCsr	SNP	11	118446558	T	A	29	52	0.642	A	synonymous_variant	LOW	C1qtnf1	ENSMUSG00000017446	ENSMUST00000017590	protein_coding	c.213T>A	p.Ser71Ser
LLCsr	SNP	11	119283776	C	T	34	12	0.2609	T	synonymous_variant	LOW	Gaa	ENSMUSG00000025579	ENSMUST00000026666	protein_coding	c.2448C>T	p.Asn816Asn
LLCsr	SNP	11	119542649	C	G	24	32	0.5714	G	missense_variant	MODERATE	Nptx1	ENSMUSG00000025582	ENSMUST00000026670	protein_coding	c.1123G>C	p.Glu375Gln
LLCsr	SNP	11	120956703	C	G	58	37	0.3895	G	missense_variant	MODERATE	Slc16a3	ENSMUSG00000025161	ENSMUST00000070653	protein_coding	c.716C>G	p.Ala239Gly
LLCsr	SNP	12	3407850	C	T	50	29	0.3671	T	stop_gained	HIGH	1110002L01Rik	ENSMUSG00000071456	ENSMUST00000180149	protein_coding	c.288G>A	p.Trp96*
LLCsr	SNP	12	4297486	T	C	64	29	0.3118	C	missense_variant	MODERATE	Ncoa1	ENSMUSG00000020647	ENSMUST00000085814	protein_coding	c.1087A>G	p.Ile363Val
LLCsr	SNP	12	7995645	A	C	23	24	0.5106	C	missense_variant	MODERATE	Apob	ENSMUSG00000020609	ENSMUST00000037811	protein_coding	c.2789A>C	p.Lys930Thr
LLCsr	SNP	12	8004969	T	G	27	12	0.3077	G	missense_variant	MODERATE	Apob	ENSMUSG00000020609	ENSMUST00000037811	protein_coding	c.3967T>G	p.Phe1323Val
LLCsr	SNP	12	8015121	G	C	67	20	0.2299	C	missense_variant	MODERATE	Apob	ENSMUSG00000020609	ENSMUST00000037811	protein_coding	c.12089G>C	p.Arg4030Thr
LLCsr	SNP	12	8342569	G	T	1	35	0.9722	T	3_prime_UTR_variant	MODIFIER	Hs1bp3	ENSMUSG00000020605	ENSMUST00000020927	protein_coding	c.*482G>T	.
LLCsr	SNP	12	14149958	G	A	20	10	0.3333	A	missense_variant	MODERATE	Fam84a	ENSMUSG00000020607	ENSMUST00000020926	protein_coding	c.767C>T	p.Thr256Met
LLCsr	SNP	12	16825387	G	T	51	29	0.3625	T	3_prime_UTR_variant	MODIFIER	E2f6	ENSMUSG00000057469	ENSMUST00000020908	protein_coding	c.*3G>T	.
LLCsr	SNP	12	19490728	C	T	34	17	0.3333	T	non_coding_exon_variant	MODIFIER	Gm6802	ENSMUSG00000059229	ENSMUST00000167843	processed_transcript	n.421C>T	.
LLCsr	SNP	12	21295130	G	T	0	104	1	T	stop_gained	HIGH	Cpsf3	ENSMUSG00000054309	ENSMUST00000067284	protein_coding	c.442G>T	p.Gly148*
LLCsr	SNP	12	21295131	G	T	0	103	1	T	missense_variant	MODERATE	Cpsf3	ENSMUSG00000054309	ENSMUST00000067284	protein_coding	c.443G>T	p.Gly148Val
LLCsr	SNP	12	28752004	G	T	0	30	1	T	missense_variant&splice_region_variant	MODERATE	Tssc1	ENSMUSG00000036613	ENSMUST00000035657	protein_coding	c.42G>T	p.Gln14His
LLCsr	SNP	12	29851736	G	A	37	20	0.3509	A	missense_variant	MODERATE	Myt1l	ENSMUSG00000061911	ENSMUST00000049784	protein_coding	c.2489G>A	p.Arg830Gln
LLCsr	SNP	12	31278754	G	C	147	63	0.3	C	missense_variant	MODERATE	Lamb1	ENSMUSG00000002900	ENSMUST00000002979	protein_coding	c.775G>C	p.Asp259His
LLCsr	SNP	12	31709113	G	A	81	48	0.3721	A	missense_variant	MODERATE	Gpr22	ENSMUSG00000044067	ENSMUST00000057783	protein_coding	c.1009C>T	p.His337Tyr
LLCsr	SNP	12	32850580	A	G	45	13	0.2241	G	3_prime_UTR_variant	MODIFIER	Nampt	ENSMUSG00000020572	ENSMUST00000020886	protein_coding	c.*47A>G	.
LLCsr	SNP	12	35194844	T	G	39	10	0.2041	G	non_coding_exon_variant	MODIFIER	Mir680-3	ENSMUSG00000076253	ENSMUST00000102298	miRNA	n.54A>C	.
LLCsr	SNP	12	35500589	G	A	38	52	0.5778	A	3_prime_UTR_variant	MODIFIER	Ahr	ENSMUSG00000019256	ENSMUST00000116436	protein_coding	c.*100C>T	.
LLCsr	SNP	12	35504451	A	G	26	73	0.7374	G	synonymous_variant	LOW	Ahr	ENSMUSG00000019256	ENSMUST00000116436	protein_coding	c.1668T>C	p.Thr556Thr
LLCsr	SNP	12	36547934	A	C	45	46	0.5055	C	missense_variant	MODERATE	Ispd	ENSMUSG00000043153	ENSMUST00000062041	protein_coding	c.1213A>C	p.Ser405Arg
LLCsr	SNP	12	38438618	G	A	35	19	0.3519	A	missense_variant	MODERATE	Dgkb	ENSMUSG00000036095	ENSMUST00000040500	protein_coding	c.1982G>A	p.Gly661Glu
LLCsr	SNP	12	40213226	C	T	129	61	0.3211	T	missense_variant	MODERATE	Ifrd1	ENSMUSG00000001627	ENSMUST00000001672	protein_coding	c.595G>A	p.Ala199Thr
LLCsr	SNP	12	40730100	A	C	79	20	0.202	C	missense_variant	MODERATE	Dock4	ENSMUSG00000035954	ENSMUST00000037488	protein_coding	c.1899A>C	p.Lys633Asn
LLCsr	SNP	12	46700859	C	G	0	101	1	G	missense_variant	MODERATE	Nova1	ENSMUSG00000021047	ENSMUST00000021438	protein_coding	c.634G>C	p.Asp212His
LLCsr	SNP	12	49385474	C	G	10	20	0.6667	G	missense_variant	MODERATE	Foxg1	ENSMUSG00000020950	ENSMUST00000021333	protein_coding	c.989C>G	p.Pro330Arg
LLCsr	SNP	12	49385727	G	A	11	35	0.7609	A	synonymous_variant	LOW	Foxg1	ENSMUSG00000020950	ENSMUST00000021333	protein_coding	c.1242G>A	p.Pro414Pro
LLCsr	SNP	12	50394635	G	C	275	73	0.2098	C	missense_variant	MODERATE	Prkd1	ENSMUSG00000002688	ENSMUST00000002765	protein_coding	c.967C>G	p.Pro323Ala
LLCsr	SNP	12	51357113	T	C	190	63	0.249	C	missense_variant	MODERATE	G2e3	ENSMUSG00000035293	ENSMUST00000119211	protein_coding	c.449T>C	p.Phe150Ser
LLCsr	SNP	12	51593772	C	T	4	20	0.8333	T	synonymous_variant	LOW	Coch	ENSMUSG00000020953	ENSMUST00000085412	protein_coding	c.69C>T	p.Phe23Phe
LLCsr	SNP	12	51768929	C	T	133	41	0.2356	T	synonymous_variant	LOW	Hectd1	ENSMUSG00000035247	ENSMUST00000179265	protein_coding	c.4374G>A	p.Ala1458Ala
LLCsr	SNP	12	53010488	C	T	19	29	0.6042	T	synonymous_variant	LOW	Akap6	ENSMUSG00000061603	ENSMUST00000095737	protein_coding	c.2736C>T	p.Leu912Leu
LLCsr	SNP	12	57159249	C	G	65	22	0.2529	G	intragenic_variant	MODIFIER	Slc25a21	ENSMUSG00000035472	ENSMUSG00000035472	.	.	.
LLCsr	SNP	12	57576429	C	A	0	66	1	A	synonymous_variant	LOW	Ttc6	ENSMUSG00000046782	ENSMUST00000172939	protein_coding	c.613C>A	p.Arg205Arg
LLCsr	SNP	12	57705539	A	G	0	96	1	G	splice_region_variant&synonymous_variant	LOW	Ttc6	ENSMUSG00000046782	ENSMUST00000172939	protein_coding	c.4230A>G	p.Ala1410Ala
LLCsr	SNP	12	66689391	A	C	108	35	0.2448	C	synonymous_variant	LOW	Mdga2	ENSMUSG00000034912	ENSMUST00000037181	protein_coding	c.855T>G	p.Pro285Pro
LLCsr	SNP	12	69174897	A	G	207	64	0.2362	G	missense_variant	MODERATE	Lrr1	ENSMUSG00000034883	ENSMUST00000110621	protein_coding	c.812A>G	p.His271Arg
LLCsr	SNP	12	69341391	G	A	66	85	0.5629	A	stop_gained	HIGH	Nemf	ENSMUSG00000020982	ENSMUST00000021368	protein_coding	c.1114C>T	p.Gln372*
LLCsr	SNP	12	71123137	C	G	95	34	0.2636	G	3_prime_UTR_variant	MODIFIER	Tomm20l	ENSMUSG00000021078	ENSMUST00000021482	protein_coding	c.*35C>G	.
LLCsr	SNP	12	72223414	C	T	15	78	0.8387	T	missense_variant	MODERATE	Rtn1	ENSMUSG00000021087	ENSMUST00000078505	protein_coding	c.1903G>A	p.Ala635Thr
LLCsr	SNP	12	72308536	T	C	83	26	0.2385	C	missense_variant	MODERATE	Rtn1	ENSMUSG00000021087	ENSMUST00000078505	protein_coding	c.635A>G	p.His212Arg
LLCsr	SNP	12	73113286	C	A	0	69	1	A	5_prime_UTR_variant	MODIFIER	Six4	ENSMUSG00000034460	ENSMUST00000043208	protein_coding	c.-102G>T	.
LLCsr	SNP	12	73123829	A	G	0	106	1	G	5_prime_UTR_variant	MODIFIER	Mnat1	ENSMUSG00000021103	ENSMUST00000021523	protein_coding	c.-9A>G	.
LLCsr	SNP	12	76206979	G	T	0	86	1	T	synonymous_variant	LOW	Tex21	ENSMUSG00000021056	ENSMUST00000021453	protein_coding	c.1159C>A	p.Arg387Arg
LLCsr	SNP	12	78562866	G	A	0	133	1	A	missense_variant	MODERATE	Gphn	ENSMUSG00000047454	ENSMUST00000110388	protein_coding	c.983G>A	p.Arg328Lys
LLCsr	SNP	12	78819278	T	G	36	66	0.6471	G	missense_variant	MODERATE	Mpp5	ENSMUSG00000021112	ENSMUST00000082024	protein_coding	c.876T>G	p.Ser292Arg
LLCsr	SNP	12	79295607	C	G	52	28	0.35	G	missense_variant	MODERATE	Zfyve26	ENSMUSG00000066440	ENSMUST00000021547	protein_coding	c.64G>C	p.Glu22Gln
LLCsr	SNP	12	81722385	T	G	0	32	1	G	missense_variant	MODERATE	Map3k9	ENSMUSG00000042724	ENSMUST00000035987	protein_coding	c.2888A>C	p.Glu963Ala
LLCsr	SNP	12	83660675	C	A	98	49	0.3333	A	missense_variant	MODERATE	Rbm25	ENSMUSG00000010608	ENSMUST00000048155	protein_coding	c.861C>A	p.His287Gln
LLCsr	SNP	12	83674614	A	G	51	15	0.2273	G	synonymous_variant	LOW	Rbm25	ENSMUSG00000010608	ENSMUST00000048155	protein_coding	c.1953A>G	p.Gln651Gln
LLCsr	SNP	12	84109196	T	C	68	45	0.3982	C	missense_variant	MODERATE	Acot6	ENSMUSG00000043487	ENSMUST00000056822	protein_coding	c.917T>C	p.Leu306Pro
LLCsr	SNP	12	84109417	G	A	59	26	0.3059	A	missense_variant	MODERATE	Acot6	ENSMUSG00000043487	ENSMUST00000056822	protein_coding	c.1138G>A	p.Val380Ile
LLCsr	SNP	12	85269375	C	G	109	40	0.2685	G	missense_variant	MODERATE	Mlh3	ENSMUSG00000021245	ENSMUST00000019378	protein_coding	c.36G>C	p.Lys12Asn
LLCsr	SNP	12	87069206	G	A	0	70	1	A	missense_variant	MODERATE	Tmem63c	ENSMUSG00000034145	ENSMUST00000110187	protein_coding	c.620G>A	p.Gly207Glu
LLCsr	SNP	12	87081860	T	G	0	51	1	G	missense_variant	MODERATE	Tmem63c	ENSMUSG00000034145	ENSMUST00000110187	protein_coding	c.1658T>G	p.Leu553Arg
LLCsr	SNP	12	87980070	A	C	323	129	0.2854	C	missense_variant	MODERATE	Gm2046	ENSMUSG00000079030	ENSMUST00000110148	protein_coding	c.281A>C	p.Lys94Thr
LLCsr	SNP	12	89260441	A	C	72	23	0.2421	C	missense_variant	MODERATE	Nrxn3	ENSMUSG00000066392	ENSMUST00000163134	protein_coding	c.1964A>C	p.Asn655Thr
LLCsr	SNP	12	89348446	T	G	57	28	0.3294	G	missense_variant	MODERATE	Nrxn3	ENSMUSG00000066392	ENSMUST00000163134	protein_coding	c.2245T>G	p.Leu749Val
LLCsr	SNP	12	98275092	G	A	0	46	1	A	start_lost	HIGH	Gpr65	ENSMUSG00000021886	ENSMUST00000075072	protein_coding	c.3G>A	p.Met1?
LLCsr	SNP	12	101933051	A	G	99	37	0.2721	G	synonymous_variant	LOW	Atxn3	ENSMUSG00000021189	ENSMUST00000021606	protein_coding	c.789T>C	p.Ser263Ser
LLCsr	SNP	12	102766264	C	G	116	43	0.2704	G	missense_variant	MODERATE	Ubr7	ENSMUSG00000041712	ENSMUST00000046404	protein_coding	c.514C>G	p.Pro172Ala
LLCsr	SNP	12	103047044	G	C	0	82	1	C	missense_variant&splice_region_variant	MODERATE	Unc79	ENSMUSG00000021198	ENSMUST00000179002	protein_coding	c.893G>C	p.Gly298Ala
LLCsr	SNP	12	103646765	G	C	20	22	0.5238	C	3_prime_UTR_variant	MODIFIER	Serpina6	ENSMUSG00000060807	ENSMUST00000044159	protein_coding	c.*81C>G	.
LLCsr	SNP	12	104116553	T	G	0	99	1	G	missense_variant	MODERATE	Serpina3a	ENSMUSG00000041536	ENSMUST00000185595	protein_coding	c.674T>G	p.Leu225Arg
LLCsr	SNP	12	104119683	C	A	0	157	1	A	stop_gained	HIGH	Serpina3a	ENSMUSG00000041536	ENSMUST00000185595	protein_coding	c.1056C>A	p.Tyr352*
LLCsr	SNP	12	104130478	C	T	35	66	0.6535	T	missense_variant	MODERATE	Serpina3b	ENSMUSG00000066364	ENSMUST00000085052	protein_coding	c.17C>T	p.Ala6Val
LLCsr	SNP	12	104315048	A	G	100	48	0.3243	G	missense_variant	MODERATE	Serpina3j	ENSMUSG00000079013	ENSMUST00000109957	protein_coding	c.479A>G	p.His160Arg
LLCsr	SNP	12	104318609	G	T	22	48	0.6857	T	missense_variant	MODERATE	Serpina3j	ENSMUSG00000079013	ENSMUST00000109957	protein_coding	c.1044G>T	p.Lys348Asn
LLCsr	SNP	12	104360757	C	A	24	36	0.6	A	non_coding_exon_variant	MODIFIER	Serpina3l-ps	ENSMUSG00000091157	ENSMUST00000163975	unprocessed_pseudogene	n.900C>A	.
LLCsr	SNP	12	104392684	T	C	109	45	0.2922	C	synonymous_variant	LOW	Serpina3m	ENSMUSG00000079012	ENSMUST00000101078	protein_coding	c.954T>C	p.Thr318Thr
LLCsr	SNP	12	104692412	C	T	52	24	0.3158	T	synonymous_variant	LOW	Dicer1	ENSMUSG00000041415	ENSMUST00000041987	protein_coding	c.5370G>A	p.Lys1790Lys
LLCsr	SNP	12	104696893	G	A	46	21	0.3134	A	synonymous_variant	LOW	Dicer1	ENSMUSG00000041415	ENSMUST00000041987	protein_coding	c.4428C>T	p.Gly1476Gly
LLCsr	SNP	12	106459365	C	G	0	32	1	G	non_coding_exon_variant	MODIFIER	Gm3191	ENSMUSG00000091762	ENSMUST00000167139	processed_pseudogene	n.216C>G	.
LLCsr	SNP	12	109549677	G	A	64	39	0.3786	A	non_coding_exon_variant	MODIFIER	Meg3	ENSMUSG00000021268	ENSMUST00000146701	lincRNA	n.1244G>A	.
LLCsr	SNP	12	109618260	A	G	27	37	0.5781	G	intragenic_variant	MODIFIER	Rian	ENSMUSG00000097451	ENSMUSG00000097451	.	.	.
LLCsr	SNP	12	110522506	A	T	34	59	0.6344	T	missense_variant	MODERATE	Ppp2r5c	ENSMUSG00000017843	ENSMUST00000084985	protein_coding	c.110A>T	p.Asp37Val
LLCsr	SNP	12	111109981	T	G	28	28	0.5	G	missense_variant	MODERATE	Rcor1	ENSMUSG00000037896	ENSMUST00000084968	protein_coding	c.1372T>G	p.Ser458Ala
LLCsr	SNP	12	111858250	C	T	73	42	0.3652	T	missense_variant	MODERATE	Ppp1r13b	ENSMUSG00000021285	ENSMUST00000054815	protein_coding	c.314G>A	p.Ser105Asn
LLCsr	SNP	12	112176700	C	A	29	9	0.2368	A	synonymous_variant	LOW	Kif26a	ENSMUSG00000021294	ENSMUST00000128402	protein_coding	c.3387C>A	p.Pro1129Pro
LLCsr	SNP	12	112608488	G	A	28	42	0.6	A	synonymous_variant	LOW	Inf2	ENSMUSG00000037679	ENSMUST00000101029	protein_coding	c.2415G>A	p.Thr805Thr
LLCsr	SNP	12	112680018	C	G	14	6	0.3	G	missense_variant	MODERATE	Zbtb42	ENSMUSG00000037638	ENSMUST00000169593	protein_coding	c.626C>G	p.Ser209Cys
LLCsr	SNP	12	113161866	C	T	26	9	0.2571	T	missense_variant	MODERATE	4930427A07Rik	ENSMUSG00000037466	ENSMUST00000049271	protein_coding	c.907C>T	p.Pro303Ser
LLCsr	SNP	12	113611342	C	T	0	253	1	T	non_coding_exon_variant	MODIFIER	Ighv2-3	ENSMUSG00000094164	ENSMUST00000178229	IG_LV_gene	n.192G>A	.
LLCsr	SNP	12	113655230	A	G	20	10	0.3333	G	non_coding_exon_variant	MODIFIER	Gm17309	ENSMUSG00000090395	ENSMUST00000166255	IG_LV_gene	n.264A>G	.
LLCsr	SNP	12	113736565	G	A	95	164	0.6332	A	non_coding_exon_variant	MODIFIER	Ighv5-9-1	ENSMUSG00000095210	ENSMUST00000103452	IG_LV_gene	n.6C>T	.
LLCsr	SNP	12	113981951	T	C	63	113	0.642	C	non_coding_exon_variant	MODIFIER	Ighv11-1	ENSMUSG00000094533	ENSMUST00000103466	IG_LV_gene	n.281A>G	.
LLCsr	SNP	12	114469136	G	A	122	251	0.6729	A	non_coding_exon_variant	MODIFIER	Ighv1-2	ENSMUSG00000078991	ENSMUST00000109711	IG_LV_gene	n.92C>T	.
LLCsr	SNP	12	114538910	A	G	43	13	0.2321	G	non_coding_exon_variant	MODIFIER	Ighv1-7	ENSMUSG00000095200	ENSMUST00000103496	IG_LV_gene	n.19T>C	.
LLCsr	SNP	12	114616111	C	A	109	192	0.6379	A	non_coding_exon_variant	MODIFIER	Ighv1-12	ENSMUSG00000095416	ENSMUST00000103500	IG_LV_gene	n.33G>T	.
LLCsr	SNP	12	114630848	C	A	79	28	0.2617	A	non_coding_exon_variant	MODIFIER	Gm17686	ENSMUSG00000090765	ENSMUST00000095364	IG_LV_gene	n.169C>A	.
LLCsr	SNP	12	114657536	C	A	92	139	0.6017	A	non_coding_exon_variant	MODIFIER	Ighv1-15	ENSMUSG00000094062	ENSMUST00000103502	IG_LV_gene	n.159G>T	.
LLCsr	SNP	12	114914668	A	C	147	262	0.6406	C	non_coding_exon_variant	MODIFIER	Ighv1-39	ENSMUSG00000095130	ENSMUST00000103515	IG_LV_gene	n.282T>G	.
LLCsr	SNP	12	114991151	C	T	112	43	0.2774	T	non_coding_exon_variant	MODIFIER	Ighv1-47	ENSMUSG00000076709	ENSMUST00000103518	IG_LV_gene	n.251G>A	.
LLCsr	SNP	12	115312455	A	C	1	302	0.9967	C	non_coding_exon_variant	MODIFIER	Ighv1-58	ENSMUSG00000095889	ENSMUST00000103529	IG_LV_gene	n.62T>G	.
LLCsr	SNP	12	115468588	G	T	80	28	0.2593	T	non_coding_exon_variant	MODIFIER	Ighv8-9	ENSMUSG00000095117	ENSMUST00000103533	IG_LV_gene	n.45C>A	.
LLCsr	SNP	12	115802941	G	A	0	457	1	A	non_coding_exon_variant	MODIFIER	Gm16710	ENSMUSG00000094124	ENSMUST00000103543	IG_LV_gene	n.55C>T	.
LLCsr	SNP	12	116872019	G	C	60	29	0.3258	C	missense_variant	MODERATE	Ptprn2	ENSMUSG00000056553	ENSMUST00000070733	protein_coding	c.973G>C	p.Asp325His
LLCsr	SNP	12	117151066	T	A	25	18	0.4186	A	non_coding_exon_variant	MODIFIER	RP23-393F10.2	ENSMUSG00000099907	ENSMUST00000185746	retained_intron	n.204A>T	.
LLCsr	SNP	12	118299049	G	C	0	199	1	C	missense_variant	MODERATE	Sp4	ENSMUSG00000025323	ENSMUST00000026367	protein_coding	c.1261C>G	p.Gln421Glu
LLCsr	SNP	12	118928738	T	G	16	131	0.8912	G	missense_variant	MODERATE	Abcb5	ENSMUSG00000072791	ENSMUST00000035515	protein_coding	c.1285A>C	p.Ser429Arg
LLCsr	SNP	12	119446500	A	C	44	168	0.7925	C	missense_variant	MODERATE	Macc1	ENSMUSG00000041886	ENSMUST00000048880	protein_coding	c.1002A>C	p.Gln334His
LLCsr	SNP	13	6570690	G	C	42	17	0.2881	C	missense_variant	MODERATE	Pitrm1	ENSMUSG00000021193	ENSMUST00000021611	protein_coding	c.2324G>C	p.Cys775Ser
LLCsr	SNP	13	8940480	G	T	60	73	0.5489	T	non_coding_exon_variant	MODIFIER	Rpl10a-ps2	ENSMUSG00000061988	ENSMUST00000071184	processed_pseudogene	n.498C>A	.
LLCsr	SNP	13	11605183	G	T	47	41	0.4659	T	missense_variant	MODERATE	Ryr2	ENSMUSG00000021313	ENSMUST00000021750	protein_coding	c.11527C>A	p.Gln3843Lys
LLCsr	SNP	13	11669947	C	A	40	50	0.5556	A	missense_variant	MODERATE	Ryr2	ENSMUSG00000021313	ENSMUST00000021750	protein_coding	c.9107G>T	p.Gly3036Val
LLCsr	SNP	13	11742044	C	T	33	27	0.45	T	missense_variant	MODERATE	Ryr2	ENSMUSG00000021313	ENSMUST00000021750	protein_coding	c.4723G>A	p.Glu1575Lys
LLCsr	SNP	13	12418191	G	A	47	44	0.4835	A	missense_variant	MODERATE	Heatr1	ENSMUSG00000050244	ENSMUST00000059270	protein_coding	c.3421G>A	p.Ala1141Thr
LLCsr	SNP	13	13190595	C	A	58	66	0.5323	A	missense_variant	MODERATE	Prl2c5	ENSMUSG00000055360	ENSMUST00000126540	protein_coding	c.334C>A	p.Leu112Ile
LLCsr	SNP	13	14316236	T	C	11	18	0.6207	C	missense_variant	MODERATE	Hecw1	ENSMUSG00000021301	ENSMUST00000110516	protein_coding	c.2170A>G	p.Ile724Val
LLCsr	SNP	13	15720090	G	C	27	34	0.5574	C	missense_variant	MODERATE	Gli3	ENSMUSG00000021318	ENSMUST00000110510	protein_coding	c.1848G>C	p.Lys616Asn
LLCsr	SNP	13	15725309	G	A	32	46	0.5897	A	missense_variant	MODERATE	Gli3	ENSMUSG00000021318	ENSMUST00000110510	protein_coding	c.3280G>A	p.Asp1094Asn
LLCsr	SNP	13	16976217	A	G	0	121	1	G	synonymous_variant	LOW	Sugct	ENSMUSG00000055137	ENSMUST00000068545	protein_coding	c.1087T>C	p.Leu363Leu
LLCsr	SNP	13	17252518	G	A	0	79	1	A	synonymous_variant	LOW	Sugct	ENSMUSG00000055137	ENSMUST00000068545	protein_coding	c.1056C>T	p.Ser352Ser
LLCsr	SNP	13	17718130	A	G	0	55	1	G	synonymous_variant	LOW	Cdk13	ENSMUSG00000041297	ENSMUST00000042365	protein_coding	c.4467T>C	p.Tyr1489Tyr
LLCsr	SNP	13	17763147	G	A	0	97	1	A	synonymous_variant	LOW	Cdk13	ENSMUSG00000041297	ENSMUST00000042365	protein_coding	c.2310C>T	p.Ile770Ile
LLCsr	SNP	13	17803456	G	A	14	15	0.5172	A	missense_variant	MODERATE	Cdk13	ENSMUSG00000041297	ENSMUST00000042365	protein_coding	c.1196C>T	p.Pro399Leu
LLCsr	SNP	13	17821047	C	T	0	338	1	T	non_coding_exon_variant	MODIFIER	Gm18859	ENSMUSG00000081285	ENSMUST00000118792	processed_pseudogene	n.102C>T	.
LLCsr	SNP	13	17821634	G	C	0	209	1	C	non_coding_exon_variant	MODIFIER	Gm18859	ENSMUSG00000081285	ENSMUST00000118792	processed_pseudogene	n.689G>C	.
LLCsr	SNP	13	18381984	G	A	0	57	1	A	missense_variant	MODERATE	Pou6f2	ENSMUSG00000009734	ENSMUST00000139064	protein_coding	c.56C>T	p.Ala19Val
LLCsr	SNP	13	18381995	G	C	0	53	1	C	missense_variant	MODERATE	Pou6f2	ENSMUSG00000009734	ENSMUST00000139064	protein_coding	c.45C>G	p.Asp15Glu
LLCsr	SNP	13	18382016	C	T	0	52	1	T	synonymous_variant	LOW	Pou6f2	ENSMUSG00000009734	ENSMUST00000139064	protein_coding	c.24G>A	p.Leu8Leu
LLCsr	SNP	13	18810542	C	T	0	57	1	T	synonymous_variant	LOW	Vps41	ENSMUSG00000041236	ENSMUST00000072961	protein_coding	c.558C>T	p.Ala186Ala
LLCsr	SNP	13	18811617	C	T	0	39	1	T	synonymous_variant	LOW	Vps41	ENSMUSG00000041236	ENSMUST00000072961	protein_coding	c.618C>T	p.Pro206Pro
LLCsr	SNP	13	18814268	T	G	71	36	0.3364	G	missense_variant	MODERATE	Vps41	ENSMUSG00000041236	ENSMUST00000072961	protein_coding	c.756T>G	p.Asp252Glu
LLCsr	SNP	13	18838678	C	T	0	78	1	T	synonymous_variant	LOW	Vps41	ENSMUSG00000041236	ENSMUST00000072961	protein_coding	c.1209C>T	p.His403His
LLCsr	SNP	13	18838699	C	T	0	65	1	T	synonymous_variant	LOW	Vps41	ENSMUSG00000041236	ENSMUST00000072961	protein_coding	c.1230C>T	p.Tyr410Tyr
LLCsr	SNP	13	18842215	G	A	0	108	1	A	synonymous_variant	LOW	Vps41	ENSMUSG00000041236	ENSMUST00000072961	protein_coding	c.1482G>A	p.Gln494Gln
LLCsr	SNP	13	18862548	A	G	0	78	1	G	synonymous_variant	LOW	Vps41	ENSMUSG00000041236	ENSMUST00000072961	protein_coding	c.2268A>G	p.Arg756Arg
LLCsr	SNP	13	19137584	A	C	25	25	0.5	C	missense_variant	MODERATE	Amph	ENSMUSG00000021314	ENSMUST00000003345	protein_coding	c.1432A>C	p.Thr478Pro
LLCsr	SNP	13	19149870	G	A	0	20	1	A	3_prime_UTR_variant	MODIFIER	Amph	ENSMUSG00000021314	ENSMUST00000003345	protein_coding	c.*27G>A	.
LLCsr	SNP	13	19185244	C	G	0	62	1	G	non_coding_exon_variant	MODIFIER	Tcrg-V4	ENSMUSG00000076745	ENSMUST00000103554	IG_LV_gene	n.157C>G	.
LLCsr	SNP	13	19214248	G	A	1	155	0.9936	A	synonymous_variant	LOW	Tcrg-C1	ENSMUSG00000076749	ENSMUST00000103558	IG_C_gene	c.144G>A	p.Lys48Lys
LLCsr	SNP	13	19214299	C	G	0	138	1	G	missense_variant	MODERATE	Tcrg-C1	ENSMUSG00000076749	ENSMUST00000103558	IG_C_gene	c.195C>G	p.Asn65Lys
LLCsr	SNP	13	19336618	A	G	97	107	0.5245	G	non_coding_exon_variant	MODIFIER	Trgv2	ENSMUSG00000076754	ENSMUST00000103563	IG_LV_gene	n.305T>C	.
LLCsr	SNP	13	19344674	G	A	0	108	1	A	missense_variant	MODERATE	Tcrg-C4	ENSMUSG00000076757	ENSMUST00000103566	IG_C_gene	c.142G>A	p.Glu48Lys
LLCsr	SNP	13	19367793	A	G	0	34	1	G	synonymous_variant	LOW	Stard3nl	ENSMUSG00000003062	ENSMUST00000039694	protein_coding	c.600T>C	p.Pro200Pro
LLCsr	SNP	13	19367805	C	T	0	27	1	T	synonymous_variant	LOW	Stard3nl	ENSMUSG00000003062	ENSMUST00000039694	protein_coding	c.588G>A	p.Ala196Ala
LLCsr	SNP	13	19370338	T	C	0	48	1	C	synonymous_variant	LOW	Stard3nl	ENSMUSG00000003062	ENSMUST00000039694	protein_coding	c.465A>G	p.Val155Val
LLCsr	SNP	13	19623489	T	G	0	32	1	G	synonymous_variant	LOW	Sfrp4	ENSMUSG00000021319	ENSMUST00000002883	protein_coding	c.57T>G	p.Val19Val
LLCsr	SNP	13	19627266	T	C	0	74	1	C	synonymous_variant	LOW	Sfrp4	ENSMUSG00000021319	ENSMUST00000002883	protein_coding	c.753T>C	p.His251His
LLCsr	SNP	13	19632370	C	T	13	8	0.381	T	synonymous_variant	LOW	Sfrp4	ENSMUSG00000021319	ENSMUST00000002883	protein_coding	c.1047C>T	p.Ser349Ser
LLCsr	SNP	13	19650742	C	T	0	58	1	T	splice_region_variant	LOW	Nme8	ENSMUSG00000041138	ENSMUST00000091763	protein_coding	c.*12G>A	.
LLCsr	SNP	13	19652243	A	C	32	33	0.5077	C	missense_variant	MODERATE	Nme8	ENSMUSG00000041138	ENSMUST00000091763	protein_coding	c.1479T>G	p.Ile493Met
LLCsr	SNP	13	19751747	C	A	86	69	0.4452	A	missense_variant	MODERATE	Gpr141	ENSMUSG00000053101	ENSMUST00000065335	protein_coding	c.857G>T	p.Gly286Val
LLCsr	SNP	13	19995672	G	C	56	62	0.5254	C	non_coding_exon_variant	MODIFIER	Gm5446	ENSMUSG00000050243	ENSMUST00000091762	processed_pseudogene	n.132C>G	.
LLCsr	SNP	13	20185389	T	C	0	44	1	C	5_prime_UTR_variant	MODIFIER	Elmo1	ENSMUSG00000041112	ENSMUST00000072519	protein_coding	c.-38T>C	.
LLCsr	SNP	13	20274546	T	C	40	30	0.4286	C	missense_variant	MODERATE	Elmo1	ENSMUSG00000041112	ENSMUST00000072519	protein_coding	c.476T>C	p.Leu159Pro
LLCsr	SNP	13	20274607	C	T	0	43	1	T	synonymous_variant	LOW	Elmo1	ENSMUSG00000041112	ENSMUST00000072519	protein_coding	c.537C>T	p.Ala179Ala
LLCsr	SNP	13	20449492	T	C	0	84	1	C	synonymous_variant	LOW	Elmo1	ENSMUSG00000041112	ENSMUST00000072519	protein_coding	c.1323T>C	p.Phe441Phe
LLCsr	SNP	13	20605218	G	C	0	43	1	C	synonymous_variant	LOW	Elmo1	ENSMUSG00000041112	ENSMUST00000072519	protein_coding	c.2103G>C	p.Leu701Leu
LLCsr	SNP	13	20704416	C	T	0	138	1	T	non_coding_exon_variant	MODIFIER	Gm7611	ENSMUSG00000097951	ENSMUST00000182329	processed_pseudogene	n.967G>A	.
LLCsr	SNP	13	20704761	A	G	0	123	1	G	non_coding_exon_variant	MODIFIER	Gm7611	ENSMUSG00000097951	ENSMUST00000182329	processed_pseudogene	n.622T>C	.
LLCsr	SNP	13	20704787	A	C	0	128	1	C	non_coding_exon_variant	MODIFIER	Gm7611	ENSMUSG00000097951	ENSMUST00000182329	processed_pseudogene	n.596T>G	.
LLCsr	SNP	13	20705001	T	C	0	192	1	C	non_coding_exon_variant	MODIFIER	Gm7611	ENSMUSG00000097951	ENSMUST00000182329	processed_pseudogene	n.382A>G	.
LLCsr	SNP	13	20705242	G	A	0	197	1	A	non_coding_exon_variant	MODIFIER	Gm7611	ENSMUSG00000097951	ENSMUST00000182329	processed_pseudogene	n.141C>T	.
LLCsr	SNP	13	20705342	C	T	0	131	1	T	non_coding_exon_variant	MODIFIER	Gm7611	ENSMUSG00000097951	ENSMUST00000182329	processed_pseudogene	n.41G>A	.
LLCsr	SNP	13	20794329	C	T	0	24	1	T	5_prime_UTR_variant	MODIFIER	Aoah	ENSMUSG00000021322	ENSMUST00000021757	protein_coding	c.-65C>T	.
LLCsr	SNP	13	20794376	T	C	0	42	1	C	5_prime_UTR_variant	MODIFIER	Aoah	ENSMUSG00000021322	ENSMUST00000021757	protein_coding	c.-18T>C	.
LLCsr	SNP	13	20840112	G	A	2	178	0.9889	A	synonymous_variant	LOW	Aoah	ENSMUSG00000021322	ENSMUST00000021757	protein_coding	c.237G>A	p.Lys79Lys
LLCsr	SNP	13	20905668	C	G	0	153	1	G	missense_variant	MODERATE	Aoah	ENSMUSG00000021322	ENSMUST00000021757	protein_coding	c.455C>G	p.Pro152Arg
LLCsr	SNP	13	20910096	A	G	0	130	1	G	missense_variant	MODERATE	Aoah	ENSMUSG00000021322	ENSMUST00000021757	protein_coding	c.550A>G	p.Ile184Val
LLCsr	SNP	13	20999943	C	T	0	84	1	T	synonymous_variant	LOW	Aoah	ENSMUSG00000021322	ENSMUST00000021757	protein_coding	c.1176C>T	p.Tyr392Tyr
LLCsr	SNP	13	20999967	A	G	0	88	1	G	synonymous_variant	LOW	Aoah	ENSMUSG00000021322	ENSMUST00000021757	protein_coding	c.1200A>G	p.Thr400Thr
LLCsr	SNP	13	21000066	T	C	0	97	1	C	synonymous_variant	LOW	Aoah	ENSMUSG00000021322	ENSMUST00000021757	protein_coding	c.1299T>C	p.Pro433Pro
LLCsr	SNP	13	21005093	C	T	0	60	1	T	synonymous_variant	LOW	Aoah	ENSMUSG00000021322	ENSMUST00000021757	protein_coding	c.1485C>T	p.Phe495Phe
LLCsr	SNP	13	21072872	A	T	30	27	0.4737	T	missense_variant	MODERATE	Olfr1370	ENSMUSG00000042869	ENSMUST00000058168	protein_coding	c.428T>A	p.Leu143His
LLCsr	SNP	13	21116610	T	G	0	78	1	G	missense_variant	MODERATE	Olfr1369-ps1	ENSMUSG00000060404	ENSMUST00000079050	protein_coding	c.917T>G	p.Met306Arg
LLCsr	SNP	13	21116626	T	C	0	70	1	C	synonymous_variant	LOW	Olfr1369-ps1	ENSMUSG00000060404	ENSMUST00000079050	protein_coding	c.933T>C	p.Phe311Phe
LLCsr	SNP	13	21192184	C	G	0	47	1	G	missense_variant	MODERATE	Trim27	ENSMUSG00000021326	ENSMUST00000021761	protein_coding	c.1101C>G	p.Ile367Met
LLCsr	SNP	13	21192622	G	A	0	43	1	A	synonymous_variant	LOW	Trim27	ENSMUSG00000021326	ENSMUST00000021761	protein_coding	c.1539G>A	p.Pro513Pro
LLCsr	SNP	13	21287455	T	C	0	81	1	C	missense_variant	MODERATE	Gpx5	ENSMUSG00000004344	ENSMUST00000110491	protein_coding	c.625A>G	p.Ile209Val
LLCsr	SNP	13	21291450	A	G	0	53	1	G	synonymous_variant	LOW	Gpx5	ENSMUSG00000004344	ENSMUST00000110491	protein_coding	c.153T>C	p.Asp51Asp
LLCsr	SNP	13	21296316	C	A	0	21	1	A	non_coding_exon_variant	MODIFIER	Gm11270	ENSMUSG00000084414	ENSMUST00000117685	processed_pseudogene	n.403G>T	.
LLCsr	SNP	13	21296717	A	T	0	57	1	T	non_coding_exon_variant	MODIFIER	Gm11270	ENSMUSG00000084414	ENSMUST00000117685	processed_pseudogene	n.2T>A	.
LLCsr	SNP	13	21313715	A	G	0	75	1	G	missense_variant	MODERATE	Gpx6	ENSMUSG00000004341	ENSMUST00000004453	protein_coding	c.155A>G	p.Glu52Gly
LLCsr	SNP	13	21316987	C	T	0	47	1	T	splice_region_variant&synonymous_variant	LOW	Gpx6	ENSMUSG00000004341	ENSMUST00000004453	protein_coding	c.244C>T	p.Leu82Leu
LLCsr	SNP	13	21316996	T	C	0	39	1	C	synonymous_variant	LOW	Gpx6	ENSMUSG00000004341	ENSMUST00000004453	protein_coding	c.253T>C	p.Leu85Leu
LLCsr	SNP	13	21317043	A	G	0	43	1	G	synonymous_variant	LOW	Gpx6	ENSMUSG00000004341	ENSMUST00000004453	protein_coding	c.300A>G	p.Pro100Pro
LLCsr	SNP	13	21317055	T	C	0	49	1	C	synonymous_variant	LOW	Gpx6	ENSMUSG00000004341	ENSMUST00000004453	protein_coding	c.312T>C	p.Phe104Phe
LLCsr	SNP	13	21318943	G	A	0	30	1	A	missense_variant	MODERATE	Gpx6	ENSMUSG00000004341	ENSMUST00000004453	protein_coding	c.526G>A	p.Val176Ile
LLCsr	SNP	13	21319100	T	C	0	26	1	C	3_prime_UTR_variant	MODIFIER	Gpx6	ENSMUSG00000004341	ENSMUST00000004453	protein_coding	c.*17T>C	.
LLCsr	SNP	13	21363814	G	A	0	92	1	A	synonymous_variant	LOW	Zscan12	ENSMUSG00000036721	ENSMUST00000053293	protein_coding	c.165G>A	p.Gln55Gln
LLCsr	SNP	13	21363850	G	C	0	92	1	C	synonymous_variant	LOW	Zscan12	ENSMUSG00000036721	ENSMUST00000053293	protein_coding	c.201G>C	p.Leu67Leu
LLCsr	SNP	13	21380927	G	A	0	49	1	A	non_coding_exon_variant	MODIFIER	Gm11271	ENSMUSG00000081191	ENSMUST00000116054	processed_pseudogene	n.204C>T	.
LLCsr	SNP	13	21380978	T	C	0	66	1	C	non_coding_exon_variant	MODIFIER	Gm11271	ENSMUSG00000081191	ENSMUST00000116054	processed_pseudogene	n.153A>G	.
LLCsr	SNP	13	21381061	G	A	0	85	1	A	non_coding_exon_variant	MODIFIER	Gm11271	ENSMUSG00000081191	ENSMUST00000116054	processed_pseudogene	n.70C>T	.
LLCsr	SNP	13	21381091	A	G	0	81	1	G	non_coding_exon_variant	MODIFIER	Gm11271	ENSMUSG00000081191	ENSMUST00000116054	processed_pseudogene	n.40T>C	.
LLCsr	SNP	13	21394573	C	T	0	28	1	T	missense_variant	MODERATE	Zkscan3	ENSMUSG00000021327	ENSMUST00000070785	protein_coding	c.574G>A	p.Val192Met
LLCsr	SNP	13	21396379	C	T	13	27	0.675	T	synonymous_variant	LOW	Zkscan3	ENSMUSG00000021327	ENSMUST00000070785	protein_coding	c.138G>A	p.Gly46Gly
LLCsr	SNP	13	21396423	C	A	10	53	0.8413	A	missense_variant	MODERATE	Zkscan3	ENSMUSG00000021327	ENSMUST00000070785	protein_coding	c.94G>T	p.Ala32Ser
LLCsr	SNP	13	21422821	A	T	35	36	0.507	T	missense_variant	MODERATE	Pgbd1	ENSMUSG00000055313	ENSMUST00000099719	protein_coding	c.1202T>A	p.Ile401Asn
LLCsr	SNP	13	21423407	G	A	0	68	1	A	stop_gained	HIGH	Pgbd1	ENSMUSG00000055313	ENSMUST00000099719	protein_coding	c.616C>T	p.Gln206*
LLCsr	SNP	13	21423575	C	T	0	42	1	T	missense_variant	MODERATE	Pgbd1	ENSMUSG00000055313	ENSMUST00000099719	protein_coding	c.448G>A	p.Gly150Arg
LLCsr	SNP	13	21448302	T	C	0	58	1	C	synonymous_variant	LOW	Zscan26	ENSMUSG00000022228	ENSMUST00000110485	protein_coding	c.258A>G	p.Val86Val
LLCsr	SNP	13	21468217	C	T	0	32	1	T	synonymous_variant	LOW	Nkapl	ENSMUSG00000059395	ENSMUST00000068235	protein_coding	c.225G>A	p.Pro75Pro
LLCsr	SNP	13	21483991	C	T	0	35	1	T	missense_variant	MODERATE	Zkscan4	ENSMUSG00000054931	ENSMUST00000062609	protein_coding	c.698C>T	p.Ala233Val
LLCsr	SNP	13	21484838	A	G	0	34	1	G	3_prime_UTR_variant	MODIFIER	Zkscan4	ENSMUSG00000054931	ENSMUST00000062609	protein_coding	c.*102A>G	.
LLCsr	SNP	13	21496543	G	A	27	38	0.5846	A	3_prime_UTR_variant	MODIFIER	AK157302	ENSMUSG00000078139	ENSMUST00000104942	protein_coding	c.*848G>A	.
LLCsr	SNP	13	21537269	A	T	0	60	1	T	synonymous_variant	LOW	Olfr1366	ENSMUSG00000048996	ENSMUST00000168629	protein_coding	c.735T>A	p.Ser245Ser
LLCsr	SNP	13	21537934	G	C	0	32	1	C	missense_variant	MODERATE	Olfr1366	ENSMUSG00000048996	ENSMUST00000168629	protein_coding	c.70C>G	p.Leu24Val
LLCsr	SNP	13	21555138	C	G	0	104	1	G	missense_variant	MODERATE	Olfr1535	ENSMUSG00000054890	ENSMUST00000068163	protein_coding	c.883G>C	p.Ala295Pro
LLCsr	SNP	13	21555177	T	C	0	86	1	C	missense_variant	MODERATE	Olfr1535	ENSMUSG00000054890	ENSMUST00000068163	protein_coding	c.844A>G	p.Met282Val
LLCsr	SNP	13	21555427	C	A	42	25	0.3731	A	missense_variant	MODERATE	Olfr1535	ENSMUSG00000054890	ENSMUST00000068163	protein_coding	c.594G>T	p.Lys198Asn
LLCsr	SNP	13	21555798	C	T	0	51	1	T	missense_variant	MODERATE	Olfr1535	ENSMUSG00000054890	ENSMUST00000068163	protein_coding	c.223G>A	p.Ala75Thr
LLCsr	SNP	13	21555859	G	A	0	40	1	A	synonymous_variant	LOW	Olfr1535	ENSMUSG00000054890	ENSMUST00000068163	protein_coding	c.162C>T	p.His54His
LLCsr	SNP	13	21555961	T	C	0	44	1	C	synonymous_variant	LOW	Olfr1535	ENSMUSG00000054890	ENSMUST00000068163	protein_coding	c.60A>G	p.Arg20Arg
LLCsr	SNP	13	21573747	C	T	0	27	1	T	synonymous_variant	LOW	Olfr1364	ENSMUSG00000046016	ENSMUST00000057453	protein_coding	c.708G>A	p.Ser236Ser
LLCsr	SNP	13	21574439	T	C	0	29	1	C	missense_variant	MODERATE	Olfr1364	ENSMUSG00000046016	ENSMUST00000057453	protein_coding	c.16A>G	p.Ile6Val
LLCsr	SNP	13	21611200	A	G	0	36	1	G	synonymous_variant	LOW	Olfr1362	ENSMUSG00000051258	ENSMUST00000051874	protein_coding	c.768T>C	p.Ile256Ile
LLCsr	SNP	13	21611427	G	T	0	29	1	T	missense_variant	MODERATE	Olfr1362	ENSMUSG00000051258	ENSMUST00000051874	protein_coding	c.541C>A	p.Leu181Met
LLCsr	SNP	13	21611431	A	G	0	27	1	G	synonymous_variant	LOW	Olfr1362	ENSMUSG00000051258	ENSMUST00000051874	protein_coding	c.537T>C	p.Cys179Cys
LLCsr	SNP	13	21611469	G	A	0	39	1	A	missense_variant	MODERATE	Olfr1362	ENSMUSG00000051258	ENSMUST00000051874	protein_coding	c.499C>T	p.Pro167Ser
LLCsr	SNP	13	21611635	C	T	0	50	1	T	synonymous_variant	LOW	Olfr1362	ENSMUSG00000051258	ENSMUST00000051874	protein_coding	c.333G>A	p.Glu111Glu
LLCsr	SNP	13	21611674	C	T	0	42	1	T	synonymous_variant	LOW	Olfr1362	ENSMUSG00000051258	ENSMUST00000051874	protein_coding	c.294G>A	p.Val98Val
LLCsr	SNP	13	21638744	A	G	0	68	1	G	missense_variant	MODERATE	Olfr11	ENSMUSG00000036658	ENSMUST00000043081	protein_coding	c.778T>C	p.Phe260Leu
LLCsr	SNP	13	21659298	C	T	0	37	1	T	synonymous_variant	LOW	Olfr1361	ENSMUSG00000049737	ENSMUST00000055615	protein_coding	c.24G>A	p.Lys8Lys
LLCsr	SNP	13	22041270	G	A	97	85	0.467	A	synonymous_variant	LOW	Hist1h4i	ENSMUSG00000060639	ENSMUST00000102977	protein_coding	c.54C>T	p.Arg18Arg
LLCsr	SNP	13	22043583	C	T	56	50	0.4717	T	synonymous_variant	LOW	Hist1h2bj	ENSMUSG00000069300	ENSMUST00000110452	protein_coding	c.354C>T	p.Ala118Ala
LLCsr	SNP	13	22083569	A	G	25	43	0.6324	G	non_coding_exon_variant	MODIFIER	Gm11285	ENSMUSG00000084072	ENSMUST00000118443	unprocessed_pseudogene	n.219T>C	.
LLCsr	SNP	13	22083631	T	C	27	30	0.5263	C	non_coding_exon_variant	MODIFIER	Gm11285	ENSMUSG00000084072	ENSMUST00000118443	unprocessed_pseudogene	n.157A>G	.
LLCsr	SNP	13	22102278	A	G	0	127	1	G	missense_variant	MODERATE	Vmn1r189	ENSMUSG00000099611	ENSMUST00000186062	protein_coding	c.388T>C	p.Phe130Leu
LLCsr	SNP	13	22102293	T	A	0	113	1	A	missense_variant	MODERATE	Vmn1r189	ENSMUSG00000099611	ENSMUST00000186062	protein_coding	c.373A>T	p.Arg125Trp
LLCsr	SNP	13	22145231	G	A	0	95	1	A	non_coding_exon_variant	MODIFIER	Vmn1r190-ps	ENSMUSG00000089973	ENSMUST00000155950	unprocessed_pseudogene	n.113C>T	.
LLCsr	SNP	13	22164082	C	G	0	53	1	G	non_coding_exon_variant	MODIFIER	Gm11284	ENSMUSG00000083319	ENSMUST00000121910	processed_pseudogene	n.1691G>C	.
LLCsr	SNP	13	22164976	T	A	0	36	1	A	non_coding_exon_variant	MODIFIER	Gm11284	ENSMUSG00000083319	ENSMUST00000121910	processed_pseudogene	n.797A>T	.
LLCsr	SNP	13	22244725	T	C	0	47	1	C	synonymous_variant	LOW	Vmn1r194	ENSMUSG00000069297	ENSMUST00000091737	protein_coding	c.511T>C	p.Leu171Leu
LLCsr	SNP	13	22278382	C	A	0	43	1	A	synonymous_variant	LOW	Vmn1r195	ENSMUSG00000069296	ENSMUST00000091736	protein_coding	c.21C>A	p.Ile7Ile
LLCsr	SNP	13	22278588	G	T	0	81	1	T	missense_variant	MODERATE	Vmn1r195	ENSMUSG00000069296	ENSMUST00000091736	protein_coding	c.227G>T	p.Gly76Val
LLCsr	SNP	13	22278710	T	G	0	59	1	G	missense_variant	MODERATE	Vmn1r195	ENSMUSG00000069296	ENSMUST00000091736	protein_coding	c.349T>G	p.Phe117Val
LLCsr	SNP	13	22278861	A	G	0	52	1	G	missense_variant	MODERATE	Vmn1r195	ENSMUSG00000069296	ENSMUST00000091736	protein_coding	c.500A>G	p.Glu167Gly
LLCsr	SNP	13	22282414	G	A	0	48	1	A	non_coding_exon_variant	MODIFIER	Gm11295	ENSMUSG00000084038	ENSMUST00000121379	processed_pseudogene	n.62G>A	.
LLCsr	SNP	13	22282822	A	G	0	26	1	G	non_coding_exon_variant	MODIFIER	Gm11295	ENSMUSG00000084038	ENSMUST00000121379	processed_pseudogene	n.361A>G	.
LLCsr	SNP	13	22283412	A	G	0	22	1	G	non_coding_exon_variant	MODIFIER	Gm11295	ENSMUSG00000084038	ENSMUST00000121379	processed_pseudogene	n.668A>G	.
LLCsr	SNP	13	22293297	T	C	0	48	1	C	synonymous_variant	LOW	Vmn1r196	ENSMUSG00000069295	ENSMUST00000091735	protein_coding	c.105T>C	p.Cys35Cys
LLCsr	SNP	13	22293617	T	C	0	68	1	C	missense_variant	MODERATE	Vmn1r196	ENSMUSG00000069295	ENSMUST00000091735	protein_coding	c.425T>C	p.Met142Thr
LLCsr	SNP	13	22293883	C	A	0	152	1	A	missense_variant	MODERATE	Vmn1r196	ENSMUSG00000069295	ENSMUST00000091735	protein_coding	c.691C>A	p.Leu231Met
LLCsr	SNP	13	22556411	A	G	95	122	0.5622	G	missense_variant	MODERATE	Vmn1r204	ENSMUSG00000094637	ENSMUST00000091728	protein_coding	c.211A>G	p.Ser71Gly
LLCsr	SNP	13	22626269	G	T	11	10	0.4762	T	non_coding_exon_variant	MODIFIER	Vmn1r-ps109	ENSMUSG00000081914	ENSMUST00000119308	unprocessed_pseudogene	n.214C>A	.
LLCsr	SNP	13	22805704	A	G	138	149	0.5192	G	missense_variant	MODERATE	Vmn1r209	ENSMUSG00000071491	ENSMUST00000095961	protein_coding	c.815T>C	p.Leu272Pro
LLCsr	SNP	13	22883681	T	C	95	85	0.4722	C	missense_variant	MODERATE	Vmn1r212	ENSMUSG00000071490	ENSMUST00000095960	protein_coding	c.481A>G	p.Ser161Gly
LLCsr	SNP	13	23012309	C	A	102	82	0.4457	A	missense_variant	MODERATE	Vmn1r213	ENSMUSG00000060024	ENSMUST00000076897	protein_coding	c.1061C>A	p.Thr354Asn
LLCsr	SNP	13	23076508	T	G	75	74	0.4966	G	synonymous_variant	LOW	Vmn1r215	ENSMUSG00000099917	ENSMUST00000072972	protein_coding	c.717T>G	p.Leu239Leu
LLCsr	SNP	13	23099448	C	A	71	47	0.3983	A	synonymous_variant	LOW	Vmn1r216	ENSMUSG00000057799	ENSMUST00000080253	protein_coding	c.300C>A	p.Thr100Thr
LLCsr	SNP	13	23163101	T	C	122	109	0.4719	C	synonymous_variant	LOW	Vmn1r219	ENSMUSG00000061376	ENSMUST00000076180	protein_coding	c.459T>C	p.Gly153Gly
LLCsr	SNP	13	23585954	C	G	40	41	0.5062	G	start_lost	HIGH	Hist1h2be	ENSMUSG00000047246	ENSMUST00000051091	protein_coding	c.3G>C	p.Met1?
LLCsr	SNP	13	23696111	T	C	7	15	0.6818	C	synonymous_variant	LOW	Hist1h1t	ENSMUSG00000036211	ENSMUST00000041052	protein_coding	c.246T>C	p.Arg82Arg
LLCsr	SNP	13	23696285	G	C	14	12	0.4615	C	synonymous_variant	LOW	Hist1h1t	ENSMUSG00000036211	ENSMUST00000041052	protein_coding	c.420G>C	p.Ser140Ser
LLCsr	SNP	13	23696447	A	G	12	25	0.6757	G	synonymous_variant	LOW	Hist1h1t	ENSMUSG00000036211	ENSMUST00000041052	protein_coding	c.582A>G	p.Lys194Lys
LLCsr	SNP	13	23705904	T	C	19	11	0.3667	C	synonymous_variant	LOW	Hfe	ENSMUSG00000006611	ENSMUST00000091706	protein_coding	c.885A>G	p.Gln295Gln
LLCsr	SNP	13	23729489	C	T	13	19	0.5938	T	non_coding_exon_variant	MODIFIER	Gm11338	ENSMUSG00000083206	ENSMUST00000120086	unprocessed_pseudogene	n.543C>T	.
LLCsr	SNP	13	23739148	T	C	18	34	0.6538	C	synonymous_variant	LOW	Hist1h1c	ENSMUSG00000036181	ENSMUST00000040914	protein_coding	c.300T>C	p.Gly100Gly
LLCsr	SNP	13	23740239	G	T	68	68	0.5	T	3_prime_UTR_variant	MODIFIER	Hist1h1c	ENSMUSG00000036181	ENSMUST00000040914	protein_coding	c.*752G>T	.
LLCsr	SNP	13	23756485	G	A	30	52	0.6341	A	non_coding_exon_variant	MODIFIER	4930558J22Rik	ENSMUSG00000075029	ENSMUST00000139822	processed_transcript	n.817C>T	.
LLCsr	SNP	13	23756787	C	T	17	28	0.6222	T	non_coding_exon_variant	MODIFIER	4930558J22Rik	ENSMUSG00000075029	ENSMUST00000139822	processed_transcript	n.515G>A	.
LLCsr	SNP	13	23756951	A	T	58	41	0.4141	T	non_coding_exon_variant	MODIFIER	4930558J22Rik	ENSMUSG00000075029	ENSMUST00000139822	processed_transcript	n.351T>A	.
LLCsr	SNP	13	23757113	C	G	93	67	0.4188	G	synonymous_variant	LOW	Hist1h4b	ENSMUSG00000069266	ENSMUST00000102965	protein_coding	c.93C>G	p.Thr31Thr
LLCsr	SNP	13	23757340	A	G	50	58	0.537	G	3_prime_UTR_variant	MODIFIER	Hist1h4b	ENSMUSG00000069266	ENSMUST00000102965	protein_coding	c.*8A>G	.
LLCsr	SNP	13	23760760	G	A	14	14	0.5	A	3_prime_UTR_variant	MODIFIER	Hist1h4a	ENSMUSG00000060093	ENSMUST00000102964	protein_coding	c.*86C>T	.
LLCsr	SNP	13	23764115	G	C	17	21	0.5526	C	missense_variant	MODERATE	Hist1h1a	ENSMUSG00000049539	ENSMUST00000055770	protein_coding	c.399G>C	p.Lys133Asn
LLCsr	SNP	13	23782591	C	T	29	33	0.5323	T	missense_variant	MODERATE	Trim38	ENSMUSG00000064140	ENSMUST00000074067	protein_coding	c.20C>T	p.Thr7Met
LLCsr	SNP	13	23791130	T	G	48	50	0.5102	G	missense_variant	MODERATE	Trim38	ENSMUSG00000064140	ENSMUST00000074067	protein_coding	c.1051T>G	p.Tyr351Asp
LLCsr	SNP	13	23845440	A	C	39	42	0.5185	C	synonymous_variant	LOW	Slc17a3	ENSMUSG00000036083	ENSMUST00000039721	protein_coding	c.195A>C	p.Ala65Ala
LLCsr	SNP	13	23846385	G	A	22	51	0.6986	A	missense_variant	MODERATE	Slc17a3	ENSMUSG00000036083	ENSMUST00000039721	protein_coding	c.478G>A	p.Ala160Thr
LLCsr	SNP	13	23875654	C	A	25	26	0.5098	A	missense_variant	MODERATE	Slc17a1	ENSMUSG00000021335	ENSMUST00000006785	protein_coding	c.367C>A	p.Leu123Ile
LLCsr	SNP	13	23933956	A	T	54	48	0.4706	T	missense_variant	MODERATE	Hist1h2ba	ENSMUSG00000050799	ENSMUST00000052776	protein_coding	c.201T>A	p.Phe67Leu
LLCsr	SNP	13	23959707	A	G	19	22	0.5366	G	missense_variant	MODERATE	Scgn	ENSMUSG00000021337	ENSMUST00000021770	protein_coding	c.673T>C	p.Phe225Leu
LLCsr	SNP	13	24320638	G	A	39	44	0.5301	A	non_coding_exon_variant	MODIFIER	Gm11341	ENSMUSG00000081909	ENSMUST00000122316	processed_pseudogene	n.337G>A	.
LLCsr	SNP	13	24831425	G	T	10	14	0.5833	T	5_prime_UTR_variant	MODIFIER	Acot13	ENSMUSG00000006717	ENSMUST00000006900	protein_coding	c.-119C>A	.
LLCsr	SNP	13	24883861	A	G	33	26	0.4407	G	missense_variant	MODERATE	D130043K22Rik	ENSMUSG00000006711	ENSMUST00000006893	protein_coding	c.2579A>G	p.Asp860Gly
LLCsr	SNP	13	27249458	C	T	62	32	0.3404	T	missense_variant	MODERATE	Prl3b1	ENSMUSG00000038891	ENSMUST00000035273	protein_coding	c.595C>T	p.Arg199Cys
LLCsr	SNP	13	27351017	G	T	95	38	0.2857	T	stop_gained	HIGH	Prl8a2	ENSMUSG00000018259	ENSMUST00000018403	protein_coding	c.274G>T	p.Glu92*
LLCsr	SNP	13	27564556	G	A	31	41	0.5694	A	5_prime_UTR_variant	MODIFIER	Prl8a9	ENSMUSG00000006490	ENSMUST00000006662	protein_coding	c.-10C>T	.
LLCsr	SNP	13	28952747	C	A	31	21	0.4038	A	missense_variant	MODERATE	Sox4	ENSMUSG00000076431	ENSMUST00000067230	protein_coding	c.275G>T	p.Arg92Leu
LLCsr	SNP	13	30194622	G	A	34	32	0.4848	A	synonymous_variant	LOW	Mboat1	ENSMUSG00000038732	ENSMUST00000047311	protein_coding	c.183G>A	p.Glu61Glu
LLCsr	SNP	13	30975949	C	T	42	40	0.4878	T	3_prime_UTR_variant	MODIFIER	Gm5447	ENSMUSG00000056257	ENSMUST00000070258	protein_coding	c.*1307C>T	.
LLCsr	SNP	13	31626609	A	C	39	20	0.339	C	missense_variant	MODERATE	Foxf2	ENSMUSG00000038402	ENSMUST00000042054	protein_coding	c.530A>C	p.Asp177Ala
LLCsr	SNP	13	31885017	A	T	48	55	0.534	T	non_coding_exon_variant	MODIFIER	Gm11380	ENSMUSG00000083149	ENSMUST00000118067	processed_pseudogene	n.793A>T	.
LLCsr	SNP	13	32968567	G	A	38	30	0.4412	A	missense_variant	MODERATE	Serpinb6b	ENSMUSG00000042842	ENSMUST00000110293	protein_coding	c.58G>A	p.Gly20Ser
LLCsr	SNP	13	33006641	G	A	63	75	0.5435	A	synonymous_variant	LOW	Serpinb9	ENSMUSG00000045827	ENSMUST00000006391	protein_coding	c.99G>A	p.Ala33Ala
LLCsr	SNP	13	33029486	G	A	62	70	0.5303	A	missense_variant	MODERATE	Serpinb9b	ENSMUSG00000021403	ENSMUST00000006392	protein_coding	c.25G>A	p.Gly9Ser
LLCsr	SNP	13	33038067	T	C	17	53	0.7571	C	synonymous_variant	LOW	Serpinb9b	ENSMUSG00000021403	ENSMUST00000006392	protein_coding	c.663T>C	p.Tyr221Tyr
LLCsr	SNP	13	33038118	C	T	21	48	0.6957	T	synonymous_variant	LOW	Serpinb9b	ENSMUSG00000021403	ENSMUST00000006392	protein_coding	c.714C>T	p.Asp238Asp
LLCsr	SNP	13	33121191	T	C	34	58	0.6304	C	non_coding_exon_variant	MODIFIER	Gm11383	ENSMUSG00000082893	ENSMUST00000121346	processed_pseudogene	n.132A>G	.
LLCsr	SNP	13	33156465	G	A	23	30	0.566	A	missense_variant	MODERATE	Serpinb9c	ENSMUSG00000021404	ENSMUST00000021837	protein_coding	c.352C>T	p.Pro118Ser
LLCsr	SNP	13	33251715	T	A	119	76	0.3897	A	missense_variant	MODERATE	Serpinb9e	ENSMUSG00000062342	ENSMUST00000071873	protein_coding	c.130T>A	p.Leu44Met
LLCsr	SNP	13	33811097	C	A	78	62	0.4429	A	non_coding_exon_variant	MODIFIER	Gm16566	ENSMUSG00000089642	ENSMUST00000160387	processed_pseudogene	n.391C>A	.
LLCsr	SNP	13	33833253	A	C	43	56	0.5657	C	synonymous_variant	LOW	Serpinb6e	ENSMUSG00000069248	ENSMUST00000110275	protein_coding	c.783T>G	p.Thr261Thr
LLCsr	SNP	13	34028126	C	T	36	38	0.5135	T	missense_variant	MODERATE	Ripk1	ENSMUSG00000021408	ENSMUST00000021844	protein_coding	c.1418C>T	p.Thr473Ile
LLCsr	SNP	13	34050337	G	A	42	37	0.4684	A	synonymous_variant	LOW	Bphl	ENSMUSG00000038286	ENSMUST00000040656	protein_coding	c.435G>A	p.Ala145Ala
LLCsr	SNP	13	34197822	A	G	57	71	0.5547	G	synonymous_variant	LOW	Slc22a23	ENSMUSG00000038267	ENSMUST00000040336	protein_coding	c.1278T>C	p.Ile426Ile
LLCsr	SNP	13	34924628	T	C	42	40	0.4878	C	missense_variant	MODERATE	4933417A18Rik	ENSMUSG00000021415	ENSMUST00000160279	protein_coding	c.92T>C	p.Leu31Pro
LLCsr	SNP	13	34940959	A	G	66	90	0.5769	G	non_coding_exon_variant	MODIFIER	Gm8245	ENSMUSG00000098209	ENSMUST00000182434	processed_pseudogene	n.316A>G	.
LLCsr	SNP	13	34941097	T	C	102	139	0.5768	C	non_coding_exon_variant	MODIFIER	Gm8245	ENSMUSG00000098209	ENSMUST00000182434	processed_pseudogene	n.454T>C	.
LLCsr	SNP	13	34941292	G	C	60	75	0.5556	C	non_coding_exon_variant	MODIFIER	Gm8245	ENSMUSG00000098209	ENSMUST00000182434	processed_pseudogene	n.649G>C	.
LLCsr	SNP	13	34941423	T	C	59	88	0.5986	C	non_coding_exon_variant	MODIFIER	Gm8245	ENSMUSG00000098209	ENSMUST00000182434	processed_pseudogene	n.780T>C	.
LLCsr	SNP	13	34956880	T	C	76	76	0.5	C	synonymous_variant	LOW	Eci3	ENSMUSG00000021416	ENSMUST00000021853	protein_coding	c.318A>G	p.Ser106Ser
LLCsr	SNP	13	35669835	C	A	11	18	0.6207	A	5_prime_UTR_variant	MODIFIER	Cdyl	ENSMUSG00000059288	ENSMUST00000075220	protein_coding	c.-111C>A	.
LLCsr	SNP	13	35856892	G	A	14	13	0.4815	A	synonymous_variant	LOW	Cdyl	ENSMUSG00000059288	ENSMUST00000075220	protein_coding	c.1068G>A	p.Ser356Ser
LLCsr	SNP	13	35858204	A	G	9	29	0.7632	G	synonymous_variant	LOW	Cdyl	ENSMUSG00000059288	ENSMUST00000075220	protein_coding	c.1224A>G	p.Thr408Thr
LLCsr	SNP	13	35896796	A	G	31	46	0.5974	G	synonymous_variant	LOW	Rpp40	ENSMUSG00000021418	ENSMUST00000171686	protein_coding	c.1023T>C	p.Phe341Phe
LLCsr	SNP	13	35896856	G	A	19	31	0.62	A	synonymous_variant	LOW	Rpp40	ENSMUSG00000021418	ENSMUST00000171686	protein_coding	c.963C>T	p.Pro321Pro
LLCsr	SNP	13	35904444	C	T	64	55	0.4622	T	synonymous_variant	LOW	Rpp40	ENSMUSG00000021418	ENSMUST00000171686	protein_coding	c.243G>A	p.Glu81Glu
LLCsr	SNP	13	35969450	C	G	14	15	0.5172	G	synonymous_variant	LOW	Ppp1r3g	ENSMUSG00000050423	ENSMUST00000132661	protein_coding	c.852C>G	p.Pro284Pro
LLCsr	SNP	13	35969681	T	A	28	39	0.5821	A	3_prime_UTR_variant	MODIFIER	Ppp1r3g	ENSMUSG00000050423	ENSMUST00000132661	protein_coding	c.*39T>A	.
LLCsr	SNP	13	36204932	C	T	24	19	0.4419	T	missense_variant	MODERATE	Fars2	ENSMUSG00000021420	ENSMUST00000021857	protein_coding	c.403C>T	p.His135Tyr
LLCsr	SNP	13	36537340	C	G	34	28	0.4516	G	synonymous_variant	LOW	Fars2	ENSMUSG00000021420	ENSMUST00000021857	protein_coding	c.1257C>G	p.Arg419Arg
LLCsr	SNP	13	37930403	A	G	14	11	0.44	G	synonymous_variant	LOW	Rreb1	ENSMUSG00000039087	ENSMUST00000037232	protein_coding	c.1737A>G	p.Gln579Gln
LLCsr	SNP	13	37931357	C	T	19	27	0.587	T	synonymous_variant	LOW	Rreb1	ENSMUSG00000039087	ENSMUST00000037232	protein_coding	c.2691C>T	p.Pro897Pro
LLCsr	SNP	13	37987559	T	C	37	38	0.5067	C	synonymous_variant	LOW	Ssr1	ENSMUSG00000021427	ENSMUST00000021864	protein_coding	c.501A>G	p.Arg167Arg
LLCsr	SNP	13	38023049	G	A	62	43	0.4095	A	synonymous_variant	LOW	Cage1	ENSMUSG00000044566	ENSMUST00000074969	protein_coding	c.1137C>T	p.Asn379Asn
LLCsr	SNP	13	38025749	C	T	18	8	0.3077	T	missense_variant	MODERATE	Cage1	ENSMUSG00000044566	ENSMUST00000074969	protein_coding	c.251G>A	p.Arg84Lys
LLCsr	SNP	13	38040133	C	T	16	27	0.6279	T	synonymous_variant	LOW	Riok1	ENSMUSG00000021428	ENSMUST00000021866	protein_coding	c.132C>T	p.Leu44Leu
LLCsr	SNP	13	38185654	A	G	24	30	0.5556	G	synonymous_variant	LOW	Dsp	ENSMUSG00000054889	ENSMUST00000124830	protein_coding	c.2415A>G	p.Glu805Glu
LLCsr	SNP	13	38191736	A	G	31	22	0.4151	G	missense_variant	MODERATE	Dsp	ENSMUSG00000054889	ENSMUST00000124830	protein_coding	c.3496A>G	p.Ser1166Gly
LLCsr	SNP	13	38192134	G	A	23	31	0.5741	A	synonymous_variant	LOW	Dsp	ENSMUSG00000054889	ENSMUST00000124830	protein_coding	c.3894G>A	p.Gln1298Gln
LLCsr	SNP	13	38193004	G	A	22	12	0.3529	A	synonymous_variant	LOW	Dsp	ENSMUSG00000054889	ENSMUST00000124830	protein_coding	c.4764G>A	p.Glu1588Glu
LLCsr	SNP	11	5143900	T	C	0	68	1	C	synonymous_variant	LOW	Emid1	ENSMUSG00000034164	ENSMUST00000062821	protein_coding	c.246A>G	p.Lys82Lys
LLCsr	SNP	11	5144354	A	C	0	56	1	C	synonymous_variant	LOW	Emid1	ENSMUSG00000034164	ENSMUST00000062821	protein_coding	c.156T>G	p.Gly52Gly
LLCsr	SNP	11	5144386	T	C	0	40	1	C	missense_variant	MODERATE	Emid1	ENSMUSG00000034164	ENSMUST00000062821	protein_coding	c.124A>G	p.Thr42Ala
LLCsr	SNP	11	5195061	T	C	0	48	1	C	synonymous_variant	LOW	Kremen1	ENSMUSG00000020393	ENSMUST00000020662	protein_coding	c.1314A>G	p.Gly438Gly
LLCsr	SNP	11	5195105	C	T	0	37	1	T	missense_variant	MODERATE	Kremen1	ENSMUSG00000020393	ENSMUST00000020662	protein_coding	c.1270G>A	p.Ala424Thr
LLCsr	SNP	11	5199686	C	T	0	27	1	T	synonymous_variant	LOW	Kremen1	ENSMUSG00000020393	ENSMUST00000020662	protein_coding	c.984G>A	p.Glu328Glu
LLCsr	SNP	11	5281282	A	C	0	47	1	C	missense_variant	MODERATE	Znrf3	ENSMUSG00000041961	ENSMUST00000109867	protein_coding	c.2230T>G	p.Ser744Ala
LLCsr	SNP	13	40142790	C	T	0	42	1	T	missense_variant	MODERATE	Ofcc1	ENSMUSG00000047094	ENSMUST00000054635	protein_coding	c.1567G>A	p.Val523Met
LLCsr	SNP	13	40180514	G	T	24	30	0.5556	T	missense_variant	MODERATE	Ofcc1	ENSMUSG00000047094	ENSMUST00000054635	protein_coding	c.1100C>A	p.Pro367His
LLCsr	SNP	13	40255468	A	G	0	45	1	G	synonymous_variant	LOW	Ofcc1	ENSMUSG00000047094	ENSMUST00000054635	protein_coding	c.480T>C	p.Ala160Ala
LLCsr	SNP	13	40255495	G	A	0	45	1	A	synonymous_variant	LOW	Ofcc1	ENSMUSG00000047094	ENSMUST00000054635	protein_coding	c.453C>T	p.Asp151Asp
LLCsr	SNP	13	40255511	G	A	0	39	1	A	missense_variant	MODERATE	Ofcc1	ENSMUSG00000047094	ENSMUST00000054635	protein_coding	c.437C>T	p.Pro146Leu
LLCsr	SNP	13	40280532	G	T	0	28	1	T	missense_variant	MODERATE	Ofcc1	ENSMUSG00000047094	ENSMUST00000054635	protein_coding	c.96C>A	p.Asp32Glu
LLCsr	SNP	13	40705864	T	C	0	106	1	C	3_prime_UTR_variant	MODIFIER	Gm9979	ENSMUSG00000055732	ENSMUST00000069457	protein_coding	c.*41T>C	.
LLCsr	SNP	13	40706458	T	C	0	65	1	C	3_prime_UTR_variant	MODIFIER	Gm9979	ENSMUSG00000055732	ENSMUST00000069457	protein_coding	c.*635T>C	.
LLCsr	SNP	13	40707172	T	C	0	42	1	C	3_prime_UTR_variant	MODIFIER	Gm9979	ENSMUSG00000055732	ENSMUST00000069457	protein_coding	c.*1349T>C	.
LLCsr	SNP	13	40721291	G	A	0	37	1	A	synonymous_variant	LOW	Tfap2a	ENSMUSG00000021359	ENSMUST00000110193	protein_coding	c.861C>T	p.Thr287Thr
LLCsr	SNP	13	40860764	A	C	0	54	1	C	intragenic_variant	MODIFIER	Gcnt2	ENSMUSG00000021360	ENSMUSG00000021360	.	.	.
LLCsr	SNP	13	40860852	A	G	0	57	1	G	intragenic_variant	MODIFIER	Gcnt2	ENSMUSG00000021360	ENSMUSG00000021360	.	.	.
LLCsr	SNP	13	41102757	C	T	0	23	1	T	stop_retained_variant	LOW	Gcm2	ENSMUSG00000021362	ENSMUST00000021791	protein_coding	c.1515G>A	p.Ter505Ter
LLCsr	SNP	13	41102959	A	G	0	30	1	G	missense_variant	MODERATE	Gcm2	ENSMUSG00000021362	ENSMUST00000021791	protein_coding	c.1313T>C	p.Val438Ala
LLCsr	SNP	13	41103010	A	T	18	12	0.4	T	missense_variant	MODERATE	Gcm2	ENSMUSG00000021362	ENSMUST00000021791	protein_coding	c.1262T>A	p.Met421Lys
LLCsr	SNP	13	41103074	C	T	0	19	1	T	missense_variant	MODERATE	Gcm2	ENSMUSG00000021362	ENSMUST00000021791	protein_coding	c.1198G>A	p.Gly400Ser
LLCsr	SNP	13	41103145	C	G	0	25	1	G	missense_variant	MODERATE	Gcm2	ENSMUSG00000021362	ENSMUST00000021791	protein_coding	c.1127G>C	p.Ser376Thr
LLCsr	SNP	13	41103202	A	G	0	31	1	G	missense_variant	MODERATE	Gcm2	ENSMUSG00000021362	ENSMUST00000021791	protein_coding	c.1070T>C	p.Leu357Ser
LLCsr	SNP	13	41103382	T	A	0	76	1	A	missense_variant	MODERATE	Gcm2	ENSMUSG00000021362	ENSMUST00000021791	protein_coding	c.890A>T	p.Glu297Val
LLCsr	SNP	13	41103663	T	C	0	24	1	C	synonymous_variant	LOW	Gcm2	ENSMUSG00000021362	ENSMUST00000021791	protein_coding	c.609A>G	p.Gly203Gly
LLCsr	SNP	13	41104579	C	T	0	65	1	T	missense_variant	MODERATE	Gcm2	ENSMUSG00000021362	ENSMUST00000021791	protein_coding	c.572G>A	p.Gly191Glu
LLCsr	SNP	13	41105498	T	C	0	92	1	C	synonymous_variant	LOW	Gcm2	ENSMUSG00000021362	ENSMUST00000021791	protein_coding	c.369A>G	p.Ser123Ser
LLCsr	SNP	13	41105731	A	G	0	32	1	G	synonymous_variant	LOW	Gcm2	ENSMUSG00000021362	ENSMUST00000021791	protein_coding	c.261T>C	p.Cys87Cys
LLCsr	SNP	13	41135161	A	G	0	50	1	G	missense_variant	MODERATE	Sycp2l	ENSMUSG00000038651	ENSMUST00000124093	protein_coding	c.697A>G	p.Asn233Asp
LLCsr	SNP	13	41137915	C	A	60	52	0.4643	A	synonymous_variant	LOW	Sycp2l	ENSMUSG00000038651	ENSMUST00000124093	protein_coding	c.768C>A	p.Leu256Leu
LLCsr	SNP	13	41141770	G	T	75	70	0.4828	T	missense_variant	MODERATE	Sycp2l	ENSMUSG00000038651	ENSMUST00000124093	protein_coding	c.912G>T	p.Gln304His
LLCsr	SNP	13	41143498	A	G	0	68	1	G	missense_variant	MODERATE	Sycp2l	ENSMUSG00000038651	ENSMUST00000124093	protein_coding	c.1054A>G	p.Ile352Val
LLCsr	SNP	13	43785140	A	T	17	8	0.32	T	5_prime_UTR_premature_start_codon_gain_variant	LOW	Cd83	ENSMUSG00000015396	ENSMUST00000015540	protein_coding	c.-74A>T	.
LLCsr	SNP	13	45520866	T	G	16	19	0.5429	G	missense_variant	MODERATE	Gmpr	ENSMUSG00000000253	ENSMUST00000000260	protein_coding	c.306T>G	p.Ser102Arg
LLCsr	SNP	13	46177522	T	A	20	14	0.4118	A	missense_variant	MODERATE	Gm10113	ENSMUSG00000062282	ENSMUST00000072437	protein_coding	c.250A>T	p.Arg84Trp
LLCsr	SNP	13	46684115	A	C	12	23	0.6571	C	synonymous_variant	LOW	Nup153	ENSMUSG00000021374	ENSMUST00000021803	protein_coding	c.3630T>G	p.Pro1210Pro
LLCsr	SNP	13	46704739	A	G	24	39	0.619	G	synonymous_variant	LOW	Nup153	ENSMUSG00000021374	ENSMUST00000021803	protein_coding	c.1293T>C	p.Ile431Ile
LLCsr	SNP	13	48807733	C	A	16	19	0.5429	A	missense_variant	MODERATE	Phf2	ENSMUSG00000038025	ENSMUST00000035540	protein_coding	c.2480G>T	p.Arg827Leu
LLCsr	SNP	13	48967395	G	C	19	15	0.4412	C	missense_variant	MODERATE	Fam120a	ENSMUSG00000038014	ENSMUST00000060805	protein_coding	c.434C>G	p.Ala145Gly
LLCsr	SNP	13	49070977	C	T	37	37	0.5	T	missense_variant	MODERATE	Wnk2	ENSMUSG00000037989	ENSMUST00000091623	protein_coding	c.3401G>A	p.Arg1134Gln
LLCsr	SNP	13	49732376	A	T	29	41	0.5857	T	missense_variant	MODERATE	Iars	ENSMUSG00000037851	ENSMUST00000047363	protein_coding	c.3590A>T	p.Glu1197Val
LLCsr	SNP	13	51149105	A	T	30	69	0.697	T	missense_variant	MODERATE	Spin1	ENSMUSG00000021395	ENSMUST00000095797	protein_coding	c.733A>T	p.Ile245Phe
LLCsr	SNP	13	51171573	G	A	37	21	0.3621	A	missense_variant	MODERATE	Nxnl2	ENSMUSG00000021396	ENSMUST00000021828	protein_coding	c.251G>A	p.Arg84His
LLCsr	SNP	13	52507689	C	G	29	46	0.6133	G	missense_variant	MODERATE	Diras2	ENSMUSG00000047842	ENSMUST00000057442	protein_coding	c.581G>C	p.Gly194Ala
LLCsr	SNP	13	52640702	G	C	34	85	0.7143	C	missense_variant	MODERATE	Syk	ENSMUSG00000021457	ENSMUST00000055087	protein_coding	c.1471G>C	p.Ala491Pro
LLCsr	SNP	13	52929480	C	A	19	37	0.6607	A	synonymous_variant	LOW	Auh	ENSMUSG00000021460	ENSMUST00000021913	protein_coding	c.162G>T	p.Val54Val
LLCsr	SNP	13	53117181	C	A	31	19	0.38	A	synonymous_variant	LOW	Ror2	ENSMUSG00000021464	ENSMUST00000021918	protein_coding	c.1137G>T	p.Thr379Thr
LLCsr	SNP	13	54214792	C	T	118	38	0.2436	T	synonymous_variant	LOW	Hrh2	ENSMUSG00000034987	ENSMUST00000038101	protein_coding	c.786C>T	p.Asp262Asp
LLCsr	SNP	13	54537088	A	C	27	95	0.7787	C	missense_variant	MODERATE	Simc1	ENSMUSG00000043183	ENSMUST00000121401	protein_coding	c.3142A>C	p.Thr1048Pro
LLCsr	SNP	13	55075407	C	A	198	64	0.2443	A	stop_gained	HIGH	Uimc1	ENSMUSG00000025878	ENSMUST00000026997	protein_coding	c.1051G>T	p.Glu351*
LLCsr	SNP	13	56895578	G	A	26	54	0.675	A	5_prime_UTR_variant	MODIFIER	Trpc7	ENSMUSG00000021541	ENSMUST00000022023	protein_coding	c.-84C>T	.
LLCsr	SNP	13	59717140	T	C	79	34	0.3009	C	missense_variant	MODERATE	Spata31d1b	ENSMUSG00000091311	ENSMUST00000165133	protein_coding	c.2101T>C	p.Ser701Pro
LLCsr	SNP	13	60719624	C	G	43	62	0.5905	G	missense_variant	MODERATE	Dapk1	ENSMUSG00000021559	ENSMUST00000044083	protein_coding	c.644C>G	p.Ser215Cys
LLCsr	SNP	13	60771821	C	T	141	296	0.6773	T	non_coding_exon_variant	MODIFIER	Gm10312	ENSMUSG00000096874	ENSMUST00000078515	processed_pseudogene	n.42C>T	.
LLCsr	SNP	13	60798558	G	A	57	95	0.625	A	missense_variant	MODERATE	Ctsll3	ENSMUSG00000056728	ENSMUST00000043754	protein_coding	c.938C>T	p.Ala313Val
LLCsr	SNP	13	60853662	T	C	157	47	0.2304	C	missense_variant&splice_region_variant	MODERATE	4930486L24Rik	ENSMUSG00000050345	ENSMUST00000091569	protein_coding	c.250A>G	p.Thr84Ala
LLCsr	SNP	13	63015430	T	G	134	54	0.2872	G	missense_variant	MODERATE	2010111I01Rik	ENSMUSG00000021458	ENSMUST00000091560	protein_coding	c.264T>G	p.Ser88Arg
LLCsr	SNP	13	63834651	A	C	149	61	0.2905	C	missense_variant	MODERATE	Ercc6l2	ENSMUSG00000021470	ENSMUST00000095724	protein_coding	c.200A>C	p.Asp67Ala
LLCsr	SNP	13	64751763	C	G	41	70	0.6306	G	missense_variant	MODERATE	Cntnap3	ENSMUSG00000033063	ENSMUST00000091554	protein_coding	c.2915G>C	p.Arg972Pro
LLCsr	SNP	13	64762016	C	G	32	68	0.68	G	missense_variant	MODERATE	Cntnap3	ENSMUSG00000033063	ENSMUST00000091554	protein_coding	c.2274G>C	p.Lys758Asn
LLCsr	SNP	13	64920304	G	T	43	22	0.3385	T	stop_gained	HIGH	Spata31	ENSMUSG00000056223	ENSMUST00000070216	protein_coding	c.265G>T	p.Glu89*
LLCsr	SNP	13	65036769	C	G	78	33	0.2973	G	missense_variant	MODERATE	Spata31d1c	ENSMUSG00000074849	ENSMUST00000099427	protein_coding	c.2124C>G	p.Ser708Arg
LLCsr	SNP	13	65066682	T	C	59	35	0.3723	C	synonymous_variant	LOW	Hiatl1	ENSMUSG00000038212	ENSMUST00000054730	protein_coding	c.1455A>G	p.Pro485Pro
LLCsr	SNP	13	65177381	A	C	6	21	0.7778	C	3_prime_UTR_variant	MODIFIER	Nlrp4f	ENSMUSG00000032999	ENSMUST00000037372	protein_coding	c.*318T>G	.
LLCsr	SNP	13	66007874	T	G	71	56	0.4409	G	non_coding_exon_variant	MODIFIER	Gm6910	ENSMUSG00000055763	ENSMUST00000069489	processed_pseudogene	n.203T>G	.
LLCsr	SNP	13	66431826	G	A	48	34	0.4146	A	synonymous_variant	LOW	2410141K09Rik	ENSMUSG00000074832	ENSMUST00000172579	protein_coding	c.597C>T	p.Pro199Pro
LLCsr	SNP	13	67372222	C	A	108	189	0.6364	A	missense_variant	MODERATE	Zfp456	ENSMUSG00000078995	ENSMUST00000057070	protein_coding	c.175G>T	p.Gly59Trp
LLCsr	SNP	13	67389997	G	A	4	16	0.8	A	stop_gained	HIGH	Zfp429	ENSMUSG00000078994	ENSMUST00000109732	protein_coding	c.1327C>T	p.Gln443*
LLCsr	SNP	13	67431336	A	G	15	45	0.75	G	intragenic_variant	MODIFIER	Zfp874a	ENSMUSG00000069206	ENSMUSG00000069206	.	.	.
LLCsr	SNP	13	67540535	A	G	93	32	0.256	G	missense_variant	MODERATE	Zfp748	ENSMUSG00000095432	ENSMUST00000181892	protein_coding	c.2605T>C	p.Cys869Arg
LLCsr	SNP	13	67621736	C	A	47	23	0.3286	A	missense_variant	MODERATE	A530054K11Rik	ENSMUSG00000021510	ENSMUST00000012314	protein_coding	c.373G>T	p.Ala125Ser
LLCsr	SNP	13	67661390	G	A	109	41	0.2733	A	non_coding_exon_variant	MODIFIER	Gm26587	ENSMUSG00000097470	ENSMUST00000180795	processed_pseudogene	n.934G>A	.
LLCsr	SNP	13	69503718	A	G	89	32	0.2645	G	missense_variant	MODERATE	Papd7	ENSMUSG00000034575	ENSMUST00000044081	protein_coding	c.854T>C	p.Ile285Thr
LLCsr	SNP	13	69633775	A	G	57	16	0.2192	G	missense_variant	MODERATE	Nsun2	ENSMUSG00000021595	ENSMUST00000109699	protein_coding	c.2198A>G	p.Lys733Arg
LLCsr	SNP	13	69704033	G	A	20	40	0.6667	A	3_prime_UTR_variant	MODIFIER	Ube2ql1	ENSMUSG00000052981	ENSMUST00000065118	protein_coding	c.*9C>T	.
LLCsr	SNP	13	70007386	G	T	47	17	0.2656	T	non_coding_exon_variant	MODIFIER	Gm6132	ENSMUSG00000095343	ENSMUST00000179566	processed_pseudogene	n.229C>A	.
LLCsr	SNP	13	70772094	G	T	10	30	0.75	T	missense_variant	MODERATE	Adamts16	ENSMUSG00000049538	ENSMUST00000080145	protein_coding	c.1906C>A	p.Gln636Lys
LLCsr	SNP	13	70884067	A	G	85	38	0.3089	G	missense_variant	MODERATE	8030423J24Rik	ENSMUSG00000021600	ENSMUST00000022091	protein_coding	c.257A>G	p.Asp86Gly
LLCsr	SNP	13	71960110	T	C	49	19	0.2794	C	missense_variant	MODERATE	Irx1	ENSMUSG00000060969	ENSMUST00000077337	protein_coding	c.452A>G	p.Lys151Arg
LLCsr	SNP	13	72630674	G	A	72	28	0.28	A	missense_variant	MODERATE	Irx2	ENSMUSG00000001504	ENSMUST00000074372	protein_coding	c.356G>A	p.Arg119His
LLCsr	SNP	13	72630777	T	C	0	124	1	C	synonymous_variant	LOW	Irx2	ENSMUSG00000001504	ENSMUST00000074372	protein_coding	c.459T>C	p.Ile153Ile
LLCsr	SNP	13	72631498	G	T	9	16	0.64	T	synonymous_variant	LOW	Irx2	ENSMUSG00000001504	ENSMUST00000074372	protein_coding	c.900G>T	p.Ala300Ala
LLCsr	SNP	13	72631832	C	T	21	26	0.5532	T	missense_variant	MODERATE	Irx2	ENSMUSG00000001504	ENSMUST00000074372	protein_coding	c.1234C>T	p.Arg412Trp
LLCsr	SNP	13	73965392	G	T	54	15	0.2174	T	missense_variant	MODERATE	Zdhhc11	ENSMUSG00000069189	ENSMUST00000091493	protein_coding	c.52G>T	p.Ala18Ser
LLCsr	SNP	13	73992717	T	C	66	31	0.3196	C	3_prime_UTR_variant	MODIFIER	Zdhhc11	ENSMUSG00000069189	ENSMUST00000091493	protein_coding	c.*75T>C	.
LLCsr	SNP	13	74213907	G	A	13	30	0.6977	A	missense_variant	MODERATE	Ahrr	ENSMUSG00000021575	ENSMUST00000022059	protein_coding	c.1856C>T	p.Ala619Val
LLCsr	SNP	13	74864745	C	A	20	35	0.6364	A	non_coding_exon_variant	MODIFIER	Hnrnpa1l2-ps	ENSMUSG00000086743	ENSMUST00000129154	processed_pseudogene	n.355C>A	.
LLCsr	SNP	13	76008262	T	C	63	92	0.5935	C	synonymous_variant	LOW	Rfesd	ENSMUSG00000043190	ENSMUST00000050997	protein_coding	c.24A>G	p.Gln8Gln
LLCsr	SNP	13	81413095	T	G	48	16	0.25	G	synonymous_variant	LOW	Gpr98	ENSMUSG00000069170	ENSMUST00000095585	protein_coding	c.16299A>C	p.Thr5433Thr
LLCsr	SNP	13	81439555	T	G	21	39	0.65	G	missense_variant	MODERATE	Gpr98	ENSMUSG00000069170	ENSMUST00000095585	protein_coding	c.13496A>C	p.Lys4499Thr
LLCsr	SNP	13	83739993	C	T	124	63	0.3369	T	non_coding_exon_variant	MODIFIER	C130071C03Rik	ENSMUSG00000050334	ENSMUST00000131907	lincRNA	n.2275C>T	.
LLCsr	SNP	13	89663093	G	A	53	23	0.3026	A	non_coding_exon_variant	MODIFIER	Gm16318	ENSMUSG00000089972	ENSMUST00000162402	processed_pseudogene	n.324G>A	.
LLCsr	SNP	13	89678154	A	T	29	76	0.7238	T	missense_variant	MODERATE	Vcan	ENSMUSG00000021614	ENSMUST00000109546	protein_coding	c.9530T>A	p.Val3177Glu
LLCsr	SNP	13	89691025	C	A	150	44	0.2268	A	synonymous_variant	LOW	Vcan	ENSMUSG00000021614	ENSMUST00000109546	protein_coding	c.6399G>T	p.Thr2133Thr
LLCsr	SNP	13	91770877	T	G	61	26	0.2989	G	synonymous_variant	LOW	Acot12	ENSMUSG00000021620	ENSMUST00000022120	protein_coding	c.690T>G	p.Ser230Ser
LLCsr	SNP	13	92576023	G	C	5	31	0.8611	C	5_prime_UTR_variant	MODIFIER	Spz1	ENSMUSG00000046957	ENSMUST00000050658	protein_coding	c.-57C>G	.
LLCsr	SNP	13	93063579	C	G	0	38	1	G	missense_variant	MODERATE	Cmya5	ENSMUSG00000047419	ENSMUST00000062122	protein_coding	c.10240G>C	p.Ala3414Pro
LLCsr	SNP	13	93387622	A	T	9	41	0.82	T	missense_variant	MODERATE	Homer1	ENSMUSG00000007617	ENSMUST00000079086	protein_coding	c.674A>T	p.Lys225Met
LLCsr	SNP	13	95721566	T	C	127	45	0.2616	C	synonymous_variant	LOW	Iqgap2	ENSMUSG00000021676	ENSMUST00000068603	protein_coding	c.1179A>G	p.Gln393Gln
LLCsr	SNP	13	96082383	G	T	81	135	0.625	T	missense_variant	MODERATE	Gm17190	ENSMUSG00000099115	ENSMUST00000185178	protein_coding	c.226G>T	p.Gly76Cys
LLCsr	SNP	13	96650528	T	G	95	30	0.24	G	3_prime_UTR_variant	MODIFIER	Hmgcr	ENSMUSG00000021670	ENSMUST00000022176	protein_coding	c.*51A>C	.
LLCsr	SNP	13	97149331	G	A	114	37	0.245	A	synonymous_variant	LOW	Gfm2	ENSMUSG00000021666	ENSMUST00000161639	protein_coding	c.327G>A	p.Val109Val
LLCsr	SNP	13	98356241	C	T	45	58	0.5631	T	3_prime_UTR_variant	MODIFIER	Foxd1	ENSMUSG00000078302	ENSMUST00000105098	protein_coding	c.*251C>T	.
LLCsr	SNP	13	100126919	G	A	40	24	0.375	A	missense_variant	MODERATE	Smn1	ENSMUSG00000021645	ENSMUST00000022147	protein_coding	c.194G>A	p.Gly65Asp
LLCsr	SNP	13	100161909	A	T	0	335	1	T	missense_variant	MODERATE	Naip2	ENSMUSG00000078945	ENSMUST00000067975	protein_coding	c.1618T>A	p.Tyr540Asn
LLCsr	SNP	13	100415936	G	A	43	83	0.6587	A	non_coding_exon_variant	MODIFIER	Rpl31-ps13	ENSMUSG00000051723	ENSMUST00000060994	processed_pseudogene	n.372G>A	.
LLCsr	SNP	13	100432487	A	G	96	195	0.6701	G	missense_variant	MODERATE	Naip1	ENSMUSG00000021640	ENSMUST00000022142	protein_coding	c.935T>C	p.Ile312Thr
LLCsr	SNP	13	100664134	G	T	78	27	0.2571	T	intragenic_variant	MODIFIER	Ak6	ENSMUSG00000078941	ENSMUSG00000078941	.	.	.
LLCsr	SNP	13	100809265	T	A	37	13	0.26	A	synonymous_variant	LOW	Slc30a5	ENSMUSG00000021629	ENSMUST00000067246	protein_coding	c.1578A>T	p.Gly526Gly
LLCsr	SNP	13	102704981	G	T	63	119	0.6538	T	synonymous_variant	LOW	Cd180	ENSMUSG00000021624	ENSMUST00000022124	protein_coding	c.534G>T	p.Leu178Leu
LLCsr	SNP	13	103758227	T	A	166	63	0.2751	A	synonymous_variant	LOW	Srek1	ENSMUSG00000032621	ENSMUST00000074616	protein_coding	c.621A>T	p.Ser207Ser
LLCsr	SNP	13	103759268	G	A	63	53	0.4569	A	missense_variant	MODERATE	Srek1	ENSMUSG00000032621	ENSMUST00000074616	protein_coding	c.448C>T	p.Pro150Ser
LLCsr	SNP	13	104967121	T	C	93	43	0.3162	C	synonymous_variant	LOW	Rgs7bp	ENSMUSG00000021719	ENSMUST00000063551	protein_coding	c.471A>G	p.Glu157Glu
LLCsr	SNP	13	105249612	T	C	39	49	0.5568	C	missense_variant&splice_region_variant	MODERATE	Rnf180	ENSMUSG00000021720	ENSMUST00000069686	protein_coding	c.1190A>G	p.Gln397Arg
LLCsr	SNP	13	110354151	G	A	37	60	0.6186	A	5_prime_UTR_variant	MODIFIER	Gapt	ENSMUSG00000046006	ENSMUST00000058806	protein_coding	c.-24C>T	.
LLCsr	SNP	13	110397718	C	T	33	71	0.6827	T	synonymous_variant	LOW	Plk2	ENSMUSG00000021701	ENSMUST00000022212	protein_coding	c.831C>T	p.Phe277Phe
LLCsr	SNP	13	111593497	T	A	67	136	0.67	A	intragenic_variant	MODIFIER	Gm15286	ENSMUSG00000086649	ENSMUSG00000086649	.	.	.
LLCsr	SNP	13	112884818	C	T	34	13	0.2766	T	non_coding_exon_variant	MODIFIER	Gm26943	ENSMUSG00000098067	ENSMUST00000182295	processed_pseudogene	n.593C>T	.
LLCsr	SNP	13	112989779	C	G	20	43	0.6825	G	missense_variant	MODERATE	Ccno	ENSMUSG00000042417	ENSMUST00000038404	protein_coding	c.781C>G	p.Gln261Glu
LLCsr	SNP	13	115007049	C	A	112	43	0.2774	A	missense_variant	MODERATE	Itga1	ENSMUSG00000042284	ENSMUST00000061673	protein_coding	c.945G>T	p.Arg315Ser
LLCsr	SNP	13	115101558	A	C	5	24	0.8276	C	5_prime_UTR_variant	MODIFIER	Itga1	ENSMUSG00000042284	ENSMUST00000061673	protein_coding	c.-27T>G	.
LLCsr	SNP	13	118384642	C	T	172	64	0.2712	T	missense_variant	MODERATE	Mrps30	ENSMUSG00000021731	ENSMUST00000022245	protein_coding	c.760G>A	p.Glu254Lys
LLCsr	SNP	14	6833207	A	G	45	16	0.2623	G	missense_variant	MODERATE	Gm3642	ENSMUSG00000096685	ENSMUST00000166895	protein_coding	c.781T>C	p.Phe261Leu
LLCsr	SNP	14	11227946	A	T	286	140	0.3286	T	missense_variant	MODERATE	Rpl21-ps4	ENSMUSG00000072714	ENSMUST00000080237	protein_coding	c.395A>T	p.Lys132Ile
LLCsr	SNP	14	12237136	T	C	63	30	0.3226	C	missense_variant	MODERATE	Ptprg	ENSMUSG00000021745	ENSMUST00000022264	protein_coding	c.4154T>C	p.Leu1385Pro
LLCsr	SNP	14	13158662	C	G	62	34	0.3542	G	missense_variant	MODERATE	Gm5087	ENSMUSG00000051729	ENSMUST00000060526	protein_coding	c.334G>C	p.Glu112Gln
LLCsr	SNP	14	15358436	C	A	54	43	0.4433	A	stop_gained	HIGH	Lrrc3b	ENSMUSG00000045201	ENSMUST00000055211	protein_coding	c.169G>T	p.Glu57*
LLCsr	SNP	14	20077451	C	A	53	14	0.209	A	missense_variant	MODERATE	Saysd1	ENSMUSG00000045107	ENSMUST00000059666	protein_coding	c.404G>T	p.Gly135Val
LLCsr	SNP	14	20141957	C	G	86	30	0.2586	G	missense_variant	MODERATE	Kcnk5	ENSMUSG00000023243	ENSMUST00000024011	protein_coding	c.1135G>C	p.Gly379Arg
LLCsr	SNP	14	23039740	G	A	89	46	0.3407	A	non_coding_exon_variant	MODIFIER	Gm10248	ENSMUSG00000068680	ENSMUST00000090409	antisense	n.1185C>T	.
LLCsr	SNP	14	25719690	G	C	30	12	0.2857	C	missense_variant	MODERATE	Zcchc24	ENSMUSG00000055538	ENSMUST00000069180	protein_coding	c.549C>G	p.Asn183Lys
LLCsr	SNP	14	26723887	G	C	90	38	0.2969	C	synonymous_variant	LOW	Dnah12	ENSMUSG00000021879	ENSMUST00000022433	protein_coding	c.1944G>C	p.Arg648Arg
LLCsr	SNP	14	29063934	C	T	76	25	0.2475	T	missense_variant	MODERATE	Cacna2d3	ENSMUSG00000021991	ENSMUST00000022567	protein_coding	c.1795G>A	p.Val599Met
LLCsr	SNP	14	30505648	G	A	27	7	0.2059	A	synonymous_variant	LOW	Dcp1a	ENSMUSG00000021962	ENSMUST00000022535	protein_coding	c.534G>A	p.Leu178Leu
LLCsr	SNP	14	30765989	T	C	42	28	0.4	C	5_prime_UTR_premature_start_codon_gain_variant	LOW	Sfmbt1	ENSMUSG00000006527	ENSMUST00000054230	protein_coding	c.-85T>C	.
LLCsr	SNP	14	31545070	G	A	80	38	0.322	A	missense_variant	MODERATE	Colq	ENSMUSG00000057606	ENSMUST00000112027	protein_coding	c.512C>T	p.Pro171Leu
LLCsr	SNP	14	31610114	C	T	47	26	0.3562	T	synonymous_variant	LOW	Hacl1	ENSMUSG00000021884	ENSMUST00000022437	protein_coding	c.1701G>A	p.Thr567Thr
LLCsr	SNP	14	33104073	A	G	24	18	0.4286	G	missense_variant	MODERATE	Wdfy4	ENSMUSG00000051506	ENSMUST00000130509	protein_coding	c.3518T>C	p.Val1173Ala
LLCsr	SNP	14	33955005	T	A	26	7	0.2121	A	synonymous_variant	LOW	Rbp3	ENSMUSG00000041534	ENSMUST00000035695	protein_coding	c.909T>A	p.Pro303Pro
LLCsr	SNP	14	33955858	G	C	25	15	0.375	C	missense_variant	MODERATE	Rbp3	ENSMUSG00000041534	ENSMUST00000035695	protein_coding	c.1762G>C	p.Ala588Pro
LLCsr	SNP	14	34594782	G	T	68	37	0.3524	T	missense_variant	MODERATE	Opn4	ENSMUSG00000021799	ENSMUST00000022331	protein_coding	c.1049C>A	p.Thr350Asn
LLCsr	SNP	14	34597417	G	C	52	24	0.3158	C	missense_variant	MODERATE	Opn4	ENSMUSG00000021799	ENSMUST00000022331	protein_coding	c.364C>G	p.Gln122Glu
LLCsr	SNP	14	43748817	G	A	218	100	0.3145	A	missense_variant	MODERATE	Gm6526	ENSMUSG00000091698	ENSMUST00000100643	protein_coding	c.199G>A	p.Glu67Lys
LLCsr	SNP	14	44285693	C	A	61	32	0.3441	A	missense_variant	MODERATE	Gm8220	ENSMUSG00000091725	ENSMUST00000164663	protein_coding	c.112C>A	p.His38Asn
LLCsr	SNP	14	44853340	G	T	57	21	0.2692	T	synonymous_variant	LOW	Ptgdr	ENSMUSG00000071489	ENSMUST00000095959	protein_coding	c.960C>A	p.Ile320Ile
LLCsr	SNP	14	45292413	G	A	53	36	0.4045	A	synonymous_variant	LOW	Ero1l	ENSMUSG00000021831	ENSMUST00000022378	protein_coding	c.1062C>T	p.Phe354Phe
LLCsr	SNP	14	47568390	C	A	19	5	0.2083	A	missense_variant	MODERATE	Atg14	ENSMUSG00000037526	ENSMUST00000042988	protein_coding	c.17G>T	p.Gly6Val
LLCsr	SNP	14	48409311	T	A	327	165	0.3354	A	non_coding_exon_variant	MODIFIER	Gm3534	ENSMUSG00000098192	ENSMUST00000182522	processed_pseudogene	n.694T>A	.
LLCsr	SNP	14	49928621	A	G	57	29	0.3372	G	missense_variant	MODERATE	Olfr723	ENSMUSG00000093825	ENSMUST00000164157	protein_coding	c.922T>C	p.Cys308Arg
LLCsr	SNP	14	50035401	T	G	130	65	0.3333	G	initiator_codon_variant	LOW	Olfr725	ENSMUSG00000068437	ENSMUST00000089844	protein_coding	c.1A>C	p.Met1?
LLCsr	SNP	14	50148357	A	C	58	36	0.383	C	missense_variant	MODERATE	Olfr729	ENSMUSG00000049011	ENSMUST00000061020	protein_coding	c.516T>G	p.Asn172Lys
LLCsr	SNP	14	50964336	G	A	90	48	0.3478	A	missense_variant	MODERATE	Pnp2	ENSMUSG00000068417	ENSMUST00000095925	protein_coding	c.778G>A	p.Val260Ile
LLCsr	SNP	14	51556725	A	C	43	16	0.2712	C	non_coding_exon_variant	MODIFIER	Gm16290	ENSMUSG00000089836	ENSMUST00000161175	unprocessed_pseudogene	n.384T>G	.
LLCsr	SNP	14	52232817	C	A	60	47	0.4393	A	missense_variant	MODERATE	Chd8	ENSMUSG00000053754	ENSMUST00000089752	protein_coding	c.1335G>T	p.Lys445Asn
LLCsr	SNP	14	53047570	G	A	177	56	0.2403	A	non_coding_exon_variant	MODIFIER	Trav16d-dv11	ENSMUSG00000076796	ENSMUST00000103606	IG_LV_gene	n.102G>A	.
LLCsr	SNP	14	53591398	T	C	137	80	0.3687	C	non_coding_exon_variant	MODIFIER	Trav9-2	ENSMUSG00000094966	ENSMUST00000103654	IG_LV_gene	n.224T>C	.
LLCsr	SNP	14	55504585	G	A	26	12	0.3158	A	missense_variant	MODERATE	Lrrc16b	ENSMUSG00000022211	ENSMUST00000076236	protein_coding	c.3511G>A	p.Asp1171Asn
LLCsr	SNP	14	55700217	G	T	53	16	0.2319	T	synonymous_variant	LOW	Tgm1	ENSMUSG00000022218	ENSMUST00000002389	protein_coding	c.2434C>A	p.Arg812Arg
LLCsr	SNP	14	56059840	G	A	17	7	0.2917	A	3_prime_UTR_variant	MODIFIER	Mcpt4	ENSMUSG00000061068	ENSMUST00000043249	protein_coding	c.*117C>T	.
LLCsr	SNP	14	57598032	C	G	52	23	0.3067	G	missense_variant	MODERATE	Xpo4	ENSMUSG00000021952	ENSMUST00000089482	protein_coding	c.1831G>C	p.Val611Leu
LLCsr	SNP	14	60141460	G	C	59	32	0.3516	C	intragenic_variant	MODIFIER	Atp8a2	ENSMUSG00000021983	ENSMUSG00000021983	.	.	.
LLCsr	SNP	14	61210989	A	G	89	43	0.3258	G	missense_variant	MODERATE	Sacs	ENSMUSG00000048279	ENSMUST00000119943	protein_coding	c.10483A>G	p.Lys3495Glu
LLCsr	SNP	14	61611635	T	G	24	14	0.3684	G	intragenic_variant	MODIFIER	Dleu2	ENSMUSG00000097589	ENSMUSG00000097589	.	.	.
LLCsr	SNP	14	62587764	G	A	42	28	0.4	A	missense_variant	MODERATE	Fam124a	ENSMUSG00000035184	ENSMUST00000039064	protein_coding	c.706G>A	p.Val236Met
LLCsr	SNP	14	69797170	T	C	45	23	0.3382	C	missense_variant	MODERATE	Rhobtb2	ENSMUSG00000022075	ENSMUST00000022665	protein_coding	c.605A>G	p.Asn202Ser
LLCsr	SNP	14	70401451	G	A	55	32	0.3678	A	synonymous_variant	LOW	Piwil2	ENSMUSG00000033644	ENSMUST00000048129	protein_coding	c.1416C>T	p.His472His
LLCsr	SNP	14	75125261	A	T	25	10	0.2857	T	synonymous_variant	LOW	Lrrc63	ENSMUSG00000021997	ENSMUST00000022574	protein_coding	c.828T>A	p.Ala276Ala
LLCsr	SNP	14	75242410	G	A	41	19	0.3167	A	missense_variant	MODERATE	Cpb2	ENSMUSG00000021999	ENSMUST00000022576	protein_coding	c.56G>A	p.Gly19Asp
LLCsr	SNP	14	80021650	G	T	160	53	0.2488	T	missense_variant	MODERATE	Olfm4	ENSMUSG00000022026	ENSMUST00000088735	protein_coding	c.1337G>T	p.Trp446Leu
LLCsr	SNP	14	103291025	A	G	29	23	0.4423	G	synonymous_variant	LOW	Mycbp2	ENSMUSG00000033004	ENSMUST00000159855	protein_coding	c.1563T>C	p.His521His
LLCsr	SNP	14	115044260	C	T	0	38	1	T	non_coding_exon_variant	MODIFIER	Mir17hg	ENSMUSG00000089726	ENSMUST00000134140	lincRNA	n.1069C>T	.
LLCsr	SNP	14	115044262	A	G	0	38	1	G	splice_region_variant&non_coding_exon_variant	LOW	Mir20a	ENSMUSG00000065442	ENSMUST00000083508	miRNA	n.106A>G	.
LLCsr	SNP	14	118975174	A	C	0	23	1	C	missense_variant	MODERATE	Dnajc3	ENSMUSG00000022136	ENSMUST00000022734	protein_coding	c.1118A>C	p.Asp373Ala
LLCsr	SNP	14	121911570	A	T	0	20	1	T	3_prime_UTR_variant	MODIFIER	Gpr18	ENSMUSG00000050350	ENSMUST00000055475	protein_coding	c.*46T>A	.
LLCsr	SNP	15	4904160	T	G	55	24	0.3038	G	missense_variant&splice_region_variant	MODERATE	Mroh2b	ENSMUSG00000022155	ENSMUST00000045736	protein_coding	c.191T>G	p.Ile64Ser
LLCsr	SNP	15	8292261	C	G	86	37	0.3008	G	missense_variant	MODERATE	Nipbl	ENSMUSG00000022141	ENSMUST00000052965	protein_coding	c.7907G>C	p.Ser2636Thr
LLCsr	SNP	15	8350920	T	A	141	56	0.2843	A	missense_variant	MODERATE	Nipbl	ENSMUSG00000022141	ENSMUST00000052965	protein_coding	c.2387A>T	p.Glu796Val
LLCsr	SNP	15	9361850	G	T	119	45	0.2744	T	missense_variant	MODERATE	Ugt3a2	ENSMUSG00000049152	ENSMUST00000072403	protein_coding	c.711G>T	p.Leu237Phe
LLCsr	SNP	15	10461218	C	A	70	67	0.4891	A	missense_variant	MODERATE	Dnajc21	ENSMUSG00000044224	ENSMUST00000136591	protein_coding	c.645G>T	p.Lys215Asn
LLCsr	SNP	15	12184141	A	G	62	26	0.2955	G	3_prime_UTR_variant	MODIFIER	Zfr	ENSMUSG00000022201	ENSMUST00000122941	protein_coding	c.*3A>G	.
LLCsr	SNP	15	13051439	C	T	57	24	0.2963	T	synonymous_variant	LOW	Cdh6	ENSMUSG00000039385	ENSMUST00000036439	protein_coding	c.1107G>A	p.Thr369Thr
LLCsr	SNP	15	16850386	A	C	76	22	0.2245	C	missense_variant	MODERATE	Cdh9	ENSMUSG00000025370	ENSMUST00000026432	protein_coding	c.1604A>C	p.Asn535Thr
LLCsr	SNP	15	18164469	T	C	207	105	0.3365	C	non_coding_exon_variant	MODIFIER	Gm8318	ENSMUSG00000098222	ENSMUST00000182954	processed_pseudogene	n.584T>C	.
LLCsr	SNP	15	20665796	C	A	139	41	0.2278	A	synonymous_variant	LOW	Acot10	ENSMUSG00000047565	ENSMUST00000052910	protein_coding	c.858G>T	p.Val286Val
LLCsr	SNP	15	21586270	A	G	72	23	0.2421	G	missense_variant	MODERATE	Cdh12	ENSMUSG00000040452	ENSMUST00000075132	protein_coding	c.2174A>G	p.Asp725Gly
LLCsr	SNP	15	31593048	A	C	44	26	0.3714	C	missense_variant	MODERATE	Cct5	ENSMUSG00000022234	ENSMUST00000022842	protein_coding	c.998T>G	p.Ile333Ser
LLCsr	SNP	15	34472859	T	A	47	22	0.3188	A	missense_variant	MODERATE	Erich5	ENSMUSG00000044726	ENSMUST00000060894	protein_coding	c.1008T>A	p.Ser336Arg
LLCsr	SNP	15	34840004	G	T	67	21	0.2386	T	3_prime_UTR_variant	MODIFIER	Kcns2	ENSMUSG00000050963	ENSMUST00000072868	protein_coding	c.*78G>T	.
LLCsr	SNP	15	35879946	G	A	52	66	0.5593	A	missense_variant	MODERATE	Vps13b	ENSMUSG00000037646	ENSMUST00000048646	protein_coding	c.9166G>A	p.Gly3056Arg
LLCsr	SNP	15	39478581	T	C	30	36	0.5455	C	synonymous_variant	LOW	Rims2	ENSMUSG00000037386	ENSMUST00000042917	protein_coding	c.2665T>C	p.Leu889Leu
LLCsr	SNP	15	43866761	C	A	53	80	0.6015	A	missense_variant	MODERATE	Tmem74	ENSMUSG00000054409	ENSMUST00000067469	protein_coding	c.885G>T	p.Leu295Phe
LLCsr	SNP	15	44499263	G	C	55	32	0.3678	C	missense_variant	MODERATE	Pkhd1l1	ENSMUSG00000038725	ENSMUST00000166957	protein_coding	c.1684G>C	p.Asp562His
LLCsr	SNP	15	44568294	C	T	34	43	0.5584	T	missense_variant	MODERATE	Pkhd1l1	ENSMUSG00000038725	ENSMUST00000166957	protein_coding	c.10043C>T	p.Ala3348Val
LLCsr	SNP	15	45114441	C	T	28	9	0.2432	T	missense_variant	MODERATE	Kcnv1	ENSMUSG00000022342	ENSMUST00000022967	protein_coding	c.200G>A	p.Arg67His
LLCsr	SNP	15	54312201	C	T	99	39	0.2826	T	non_coding_exon_variant	MODIFIER	Gm5215	ENSMUSG00000050978	ENSMUST00000054380	processed_pseudogene	n.165G>A	.
LLCsr	SNP	15	64094446	C	T	49	74	0.6016	T	missense_variant	MODERATE	Asap1	ENSMUSG00000022377	ENSMUST00000023008	protein_coding	c.2809G>A	p.Glu937Lys
LLCsr	SNP	15	64920533	T	C	38	49	0.5632	C	synonymous_variant	LOW	Adcy8	ENSMUSG00000022376	ENSMUST00000023007	protein_coding	c.573A>G	p.Lys191Lys
LLCsr	SNP	15	66541578	T	A	45	49	0.5213	A	missense_variant	MODERATE	Tmem71	ENSMUSG00000036944	ENSMUST00000048372	protein_coding	c.644A>T	p.His215Leu
LLCsr	SNP	15	75926133	G	C	38	39	0.5065	C	stop_gained	HIGH	Tsta3	ENSMUSG00000022570	ENSMUST00000023231	protein_coding	c.659C>G	p.Ser220*
LLCsr	SNP	15	76001827	T	A	24	35	0.5932	A	3_prime_UTR_variant	MODIFIER	Fam83h	ENSMUSG00000046761	ENSMUST00000060807	protein_coding	c.*30A>T	.
LLCsr	SNP	15	76051432	G	A	81	23	0.2212	A	synonymous_variant	LOW	Scrib	ENSMUSG00000022568	ENSMUST00000002603	protein_coding	c.3774C>T	p.Ala1258Ala
LLCsr	SNP	15	76173947	C	G	54	59	0.5221	G	missense_variant	MODERATE	Plec	ENSMUSG00000022565	ENSMUST00000073418	protein_coding	c.12299G>C	p.Gly4100Ala
LLCsr	SNP	15	76178371	C	A	17	7	0.2917	A	missense_variant	MODERATE	Plec	ENSMUSG00000022565	ENSMUST00000073418	protein_coding	c.7875G>T	p.Gln2625His
LLCsr	SNP	15	76284150	C	A	16	24	0.6	A	synonymous_variant	LOW	Spatc1	ENSMUSG00000049653	ENSMUST00000074173	protein_coding	c.808C>A	p.Arg270Arg
LLCsr	SNP	15	76616764	C	T	14	16	0.5333	T	5_prime_UTR_premature_start_codon_gain_variant	LOW	Slc39a4	ENSMUSG00000063354	ENSMUST00000073428	protein_coding	c.-3G>A	.
LLCsr	SNP	15	77638007	A	C	62	91	0.5948	C	missense_variant	MODERATE	Apol11b	ENSMUSG00000091694	ENSMUST00000166623	protein_coding	c.89T>G	p.Ile30Arg
LLCsr	SNP	15	77735768	C	T	112	37	0.2483	T	missense_variant	MODERATE	Apol9b	ENSMUSG00000068246	ENSMUST00000109775	protein_coding	c.763C>T	p.Arg255Cys
LLCsr	SNP	15	77769604	T	A	48	16	0.25	A	missense_variant	MODERATE	Myh9	ENSMUSG00000022443	ENSMUST00000016771	protein_coding	c.3843A>T	p.Glu1281Asp
LLCsr	SNP	15	77813135	C	A	45	43	0.4886	A	missense_variant	MODERATE	Myh9	ENSMUSG00000022443	ENSMUST00000016771	protein_coding	c.78G>T	p.Trp26Cys
LLCsr	SNP	15	78602709	C	A	6	15	0.7143	A	missense_variant	MODERATE	Cyth4	ENSMUSG00000018008	ENSMUST00000043069	protein_coding	c.36C>A	p.Ser12Arg
LLCsr	SNP	15	78777474	C	G	38	35	0.4795	G	missense_variant	MODERATE	Card10	ENSMUSG00000033170	ENSMUST00000164826	protein_coding	c.2966G>C	p.Arg989Pro
LLCsr	SNP	15	79156535	C	A	20	49	0.7101	A	missense_variant	MODERATE	Sox10	ENSMUSG00000033006	ENSMUST00000040019	protein_coding	c.804G>T	p.Lys268Asn
LLCsr	SNP	15	79530308	G	C	24	17	0.4146	C	missense_variant	MODERATE	Ddx17	ENSMUSG00000055065	ENSMUST00000054014	protein_coding	c.1663C>G	p.Gln555Glu
LLCsr	SNP	15	80211349	G	A	34	10	0.2273	A	missense_variant	MODERATE	Mgat3	ENSMUSG00000042428	ENSMUST00000044970	protein_coding	c.376G>A	p.Glu126Lys
LLCsr	SNP	15	80902359	A	C	53	25	0.3205	C	missense_variant	MODERATE	Tnrc6b	ENSMUSG00000047888	ENSMUST00000067689	protein_coding	c.3831A>C	p.Gln1277His
LLCsr	SNP	15	81674605	C	T	101	39	0.2786	T	non_coding_exon_variant	MODIFIER	Gm18284	ENSMUSG00000092325	ENSMUST00000172604	processed_pseudogene	n.274G>A	.
LLCsr	SNP	15	81994825	C	T	40	15	0.2727	T	missense_variant	MODERATE	Desi1	ENSMUSG00000022472	ENSMUST00000152227	protein_coding	c.434G>A	p.Arg145Gln
LLCsr	SNP	15	82781122	G	A	24	15	0.3846	A	non_coding_exon_variant	MODIFIER	Cyp2d41-ps	ENSMUSG00000058613	ENSMUST00000180453	unprocessed_pseudogene	n.216C>T	.
LLCsr	SNP	15	83149792	C	T	78	34	0.3036	T	splice_region_variant&non_coding_exon_variant	LOW	Rnu12	ENSMUSG00000065176	ENSMUST00000083242	snRNA	n.149C>T	.
LLCsr	SNP	15	88965469	G	A	43	49	0.5326	A	synonymous_variant	LOW	Mlc1	ENSMUSG00000035805	ENSMUST00000109368	protein_coding	c.660C>T	p.Ser220Ser
LLCsr	SNP	15	89157528	C	A	20	37	0.6491	A	missense_variant	MODERATE	Plxnb2	ENSMUSG00000036606	ENSMUST00000060808	protein_coding	c.5072G>T	p.Arg1691Leu
LLCsr	SNP	15	89378418	G	A	44	25	0.3623	A	missense_variant	MODERATE	Odf3b	ENSMUSG00000047394	ENSMUST00000049968	protein_coding	c.335C>T	p.Ala112Val
LLCsr	SNP	15	89569384	G	A	34	34	0.5	A	missense_variant	MODERATE	Acr	ENSMUSG00000022622	ENSMUST00000023295	protein_coding	c.125G>A	p.Arg42Gln
LLCsr	SNP	15	91919126	A	G	174	83	0.323	G	intragenic_variant	MODIFIER	Muc19	ENSMUSG00000044021	ENSMUSG00000044021	.	.	.
LLCsr	SNP	15	92317930	C	A	55	97	0.6382	A	missense_variant	MODERATE	Cntn1	ENSMUSG00000055022	ENSMUST00000000109	protein_coding	c.2843C>A	p.Pro948Gln
LLCsr	SNP	15	92769995	A	C	61	40	0.396	C	missense_variant	MODERATE	Pdzrn4	ENSMUSG00000036218	ENSMUST00000169942	protein_coding	c.2027A>C	p.Asp676Ala
LLCsr	SNP	15	96371363	A	G	35	42	0.5455	G	missense_variant	MODERATE	Arid2	ENSMUSG00000033237	ENSMUST00000096250	protein_coding	c.3356A>G	p.Gln1119Arg
LLCsr	SNP	15	97968089	G	A	95	27	0.2213	A	missense_variant	MODERATE	Tmem106c	ENSMUSG00000052369	ENSMUST00000064200	protein_coding	c.559G>A	p.Val187Met
LLCsr	SNP	15	98122643	G	A	68	66	0.4925	A	missense_variant	MODERATE	Pfkm	ENSMUSG00000033065	ENSMUST00000051226	protein_coding	c.652G>A	p.Val218Ile
LLCsr	SNP	15	98340293	T	A	116	53	0.3136	A	missense_variant	MODERATE	Olfr284	ENSMUSG00000051793	ENSMUST00000063289	protein_coding	c.647A>T	p.Tyr216Phe
LLCsr	SNP	15	98813679	C	A	59	58	0.4957	A	missense_variant	MODERATE	Prkag1	ENSMUSG00000067713	ENSMUST00000168846	protein_coding	c.803G>T	p.Arg268Leu
LLCsr	SNP	15	98866683	G	A	51	55	0.5189	A	missense_variant	MODERATE	Kmt2d	ENSMUSG00000048154	ENSMUST00000023741	protein_coding	c.38C>T	p.Ser13Leu
LLCsr	SNP	15	98953494	G	A	47	14	0.2295	A	5_prime_UTR_variant	MODIFIER	Tuba1a	ENSMUSG00000072235	ENSMUST00000097014	protein_coding	c.-41C>T	.
LLCsr	SNP	15	99694749	C	T	44	30	0.4054	T	missense_variant	MODERATE	Asic1	ENSMUSG00000023017	ENSMUST00000023758	protein_coding	c.614C>T	p.Pro205Leu
LLCsr	SNP	15	99694750	A	T	43	30	0.411	T	synonymous_variant	LOW	Asic1	ENSMUSG00000023017	ENSMUST00000023758	protein_coding	c.615A>T	p.Pro205Pro
LLCsr	SNP	15	100814476	C	T	116	45	0.2795	T	missense_variant	MODERATE	Slc4a8	ENSMUSG00000023032	ENSMUST00000023776	protein_coding	c.3188C>T	p.Ser1063Leu
LLCsr	SNP	15	101018415	A	C	30	35	0.5385	C	missense_variant	MODERATE	Scn8a	ENSMUSG00000023033	ENSMUST00000082209	protein_coding	c.3704A>C	p.Lys1235Thr
LLCsr	SNP	15	101627694	G	T	77	75	0.4934	T	synonymous_variant	LOW	Gm5414	ENSMUSG00000064232	ENSMUST00000062879	protein_coding	c.495C>A	p.Ser165Ser
LLCsr	SNP	15	101800740	G	A	22	43	0.6615	A	missense_variant	MODERATE	Krt73	ENSMUSG00000063661	ENSMUST00000063292	protein_coding	c.631C>T	p.Arg211Trp
LLCsr	SNP	15	102073895	T	C	49	23	0.3194	C	5_prime_UTR_variant	MODIFIER	Eif4b	ENSMUSG00000058655	ENSMUST00000169681	protein_coding	c.-56T>C	.
LLCsr	SNP	15	102709125	G	A	13	10	0.4348	A	missense_variant	MODERATE	Calcoco1	ENSMUSG00000023055	ENSMUST00000023818	protein_coding	c.1742C>T	p.Pro581Leu
LLCsr	SNP	16	3964516	A	G	55	17	0.2361	G	missense_variant	MODERATE	Nlrc3	ENSMUSG00000049871	ENSMUST00000177551	protein_coding	c.1076T>C	p.Leu359Pro
LLCsr	SNP	16	3965175	C	G	22	10	0.3125	G	missense_variant	MODERATE	Nlrc3	ENSMUSG00000049871	ENSMUST00000177551	protein_coding	c.417G>C	p.Lys139Asn
LLCsr	SNP	16	8620902	C	G	75	35	0.3182	G	3_prime_UTR_variant	MODIFIER	Abat	ENSMUSG00000057880	ENSMUST00000065987	protein_coding	c.*2276C>G	.
LLCsr	SNP	16	8648668	G	T	47	30	0.3896	T	missense_variant	MODERATE	Pmm2	ENSMUSG00000022711	ENSMUST00000023396	protein_coding	c.356G>T	p.Arg119Leu
LLCsr	SNP	16	16365281	T	A	70	32	0.3137	A	non_coding_exon_variant	MODIFIER	Gm7765	ENSMUSG00000098037	ENSMUST00000182585	processed_pseudogene	n.877A>T	.
LLCsr	SNP	16	17213690	G	A	65	45	0.4091	A	3_prime_UTR_variant	MODIFIER	Rimbp3	ENSMUSG00000071636	ENSMUST00000169803	protein_coding	c.*156G>A	.
LLCsr	SNP	16	20822281	C	T	60	16	0.2105	T	non_coding_exon_variant	MODIFIER	CT010490.1	ENSMUSG00000099987	ENSMUST00000072429	pseudogene	n.397G>A	.
LLCsr	SNP	16	26701209	G	C	39	25	0.3906	C	missense_variant	MODERATE	Il1rap	ENSMUSG00000022514	ENSMUST00000096129	protein_coding	c.1024G>C	p.Glu342Gln
LLCsr	SNP	16	30514629	G	T	24	11	0.3143	T	3_prime_UTR_variant	MODIFIER	Tmem44	ENSMUSG00000022537	ENSMUST00000140402	protein_coding	c.*86C>A	.
LLCsr	SNP	16	31867891	G	A	43	28	0.3944	A	synonymous_variant	LOW	Dlg1	ENSMUSG00000022770	ENSMUST00000064477	protein_coding	c.2646G>A	p.Lys882Lys
LLCsr	SNP	16	31888124	T	C	35	27	0.4355	C	synonymous_variant	LOW	Mfi2	ENSMUSG00000022780	ENSMUST00000023464	protein_coding	c.915T>C	p.His305His
LLCsr	SNP	16	35932554	C	A	77	40	0.3419	A	missense_variant	MODERATE	Dtx3l	ENSMUSG00000049502	ENSMUST00000081933	protein_coding	c.1681G>T	p.Ala561Ser
LLCsr	SNP	16	36321725	G	C	230	119	0.341	C	missense_variant	MODERATE	BC117090	ENSMUSG00000079594	ENSMUST00000114850	protein_coding	c.288C>G	p.Phe96Leu
LLCsr	SNP	16	36722071	G	A	48	25	0.3425	A	missense_variant	MODERATE	Ildr1	ENSMUSG00000022900	ENSMUST00000023617	protein_coding	c.964G>A	p.Ala322Thr
LLCsr	SNP	16	36772445	A	G	0	79	1	G	missense_variant	MODERATE	Slc15a2	ENSMUSG00000022899	ENSMUST00000023616	protein_coding	c.629T>C	p.Met210Thr
LLCsr	SNP	16	36916106	T	A	47	20	0.2985	A	missense_variant	MODERATE	Golgb1	ENSMUSG00000034243	ENSMUST00000039855	protein_coding	c.5837T>A	p.Met1946Lys
LLCsr	SNP	16	36918960	T	G	30	15	0.3333	G	missense_variant	MODERATE	Golgb1	ENSMUSG00000034243	ENSMUST00000039855	protein_coding	c.7783T>G	p.Leu2595Val
LLCsr	SNP	16	38341828	G	C	30	10	0.25	C	5_prime_UTR_variant	MODIFIER	Maats1	ENSMUSG00000022805	ENSMUST00000023501	protein_coding	c.-51C>G	.
LLCsr	SNP	16	44217105	T	G	81	41	0.3361	G	synonymous_variant	LOW	Gm608	ENSMUSG00000068284	ENSMUST00000119746	protein_coding	c.1947T>G	p.Thr649Thr
LLCsr	SNP	16	44217827	G	A	113	77	0.4053	A	missense_variant	MODERATE	Gm608	ENSMUSG00000068284	ENSMUST00000119746	protein_coding	c.2669G>A	p.Ser890Asn
LLCsr	SNP	16	44332413	G	A	14	9	0.3913	A	missense_variant	MODERATE	Sidt1	ENSMUSG00000022696	ENSMUST00000047446	protein_coding	c.116C>T	p.Pro39Leu
LLCsr	SNP	16	45429207	A	C	50	24	0.3243	C	non_coding_exon_variant	MODIFIER	Gm16011	ENSMUSG00000081303	ENSMUST00000121567	processed_pseudogene	n.300T>G	.
LLCsr	SNP	16	46063991	G	T	40	25	0.3846	T	missense_variant	MODERATE	Cd96	ENSMUSG00000022657	ENSMUST00000023336	protein_coding	c.1094C>A	p.Thr365Lys
LLCsr	SNP	16	48615740	C	A	99	97	0.4949	A	missense_variant	MODERATE	Morc1	ENSMUSG00000022652	ENSMUST00000023330	protein_coding	c.2237C>A	p.Ser746Tyr
LLCsr	SNP	16	48935503	A	C	70	60	0.4615	C	missense_variant	MODERATE	Dzip3	ENSMUSG00000064061	ENSMUST00000121869	protein_coding	c.2783T>G	p.Leu928Arg
LLCsr	SNP	16	55226474	T	C	30	12	0.2857	C	synonymous_variant	LOW	Zpld1	ENSMUSG00000064310	ENSMUST00000036412	protein_coding	c.1131A>G	p.Gly377Gly
LLCsr	SNP	16	57198299	C	T	95	46	0.3262	T	synonymous_variant	LOW	Tbc1d23	ENSMUSG00000022749	ENSMUST00000023431	protein_coding	c.858G>A	p.Thr286Thr
LLCsr	SNP	16	59149059	G	A	162	71	0.3047	A	missense_variant	MODERATE	Olfr195	ENSMUSG00000062608	ENSMUST00000075381	protein_coding	c.208G>A	p.Asp70Asn
LLCsr	SNP	16	59167992	C	A	192	76	0.2836	A	missense_variant	MODERATE	Olfr196	ENSMUSG00000096695	ENSMUST00000077027	protein_coding	c.150G>T	p.Trp50Cys
LLCsr	SNP	16	59269583	A	G	87	50	0.365	G	missense_variant	MODERATE	Olfr201	ENSMUSG00000074995	ENSMUST00000099656	protein_coding	c.83T>C	p.Phe28Ser
LLCsr	SNP	16	59495735	G	C	16	7	0.3043	C	missense_variant	MODERATE	Crybg3	ENSMUSG00000022723	ENSMUST00000044604	protein_coding	c.2947C>G	p.Gln983Glu
LLCsr	SNP	16	59613916	T	C	38	27	0.4154	C	intragenic_variant	MODIFIER	Arl6	ENSMUSG00000022722	ENSMUSG00000022722	.	.	.
LLCsr	SNP	16	70495355	T	C	67	39	0.3679	C	missense_variant	MODERATE	Gbe1	ENSMUSG00000022707	ENSMUST00000023393	protein_coding	c.1574T>C	p.Leu525Pro
LLCsr	SNP	16	84806917	G	A	56	27	0.3253	A	synonymous_variant	LOW	Jam2	ENSMUSG00000053062	ENSMUST00000114195	protein_coding	c.219G>A	p.Leu73Leu
LLCsr	SNP	16	84809476	A	C	54	29	0.3494	C	missense_variant	MODERATE	Jam2	ENSMUSG00000053062	ENSMUST00000114195	protein_coding	c.377A>C	p.Lys126Thr
LLCsr	SNP	16	94123327	T	C	41	31	0.4306	C	missense_variant	MODERATE	Sim2	ENSMUSG00000062713	ENSMUST00000072182	protein_coding	c.1330T>C	p.Tyr444His
LLCsr	SNP	16	94499070	T	C	25	13	0.3421	C	missense_variant	MODERATE	Dscr3	ENSMUSG00000022898	ENSMUST00000023615	protein_coding	c.824A>G	p.Asn275Ser
LLCsr	SNP	17	3171150	C	T	124	48	0.2791	T	missense_variant	MODERATE	Scaf8	ENSMUSG00000046201	ENSMUST00000076734	protein_coding	c.911C>T	p.Ala304Val
LLCsr	SNP	17	3555059	C	G	56	35	0.3846	G	missense_variant	MODERATE	Tfb1m	ENSMUSG00000036983	ENSMUST00000041003	protein_coding	c.158G>C	p.Ser53Thr
LLCsr	SNP	17	5336858	G	T	58	32	0.3556	T	missense_variant	MODERATE	Arid1b	ENSMUSG00000069729	ENSMUST00000115797	protein_coding	c.4429G>T	p.Gly1477Cys
LLCsr	SNP	17	5753113	G	A	17	15	0.4688	A	3_prime_UTR_variant	MODIFIER	Zdhhc14	ENSMUSG00000034265	ENSMUST00000089185	protein_coding	c.*20G>A	.
LLCsr	SNP	17	7773367	G	A	90	26	0.2241	A	missense_variant	MODERATE	Fndc1	ENSMUSG00000071984	ENSMUST00000097425	protein_coding	c.1496C>T	p.Pro499Leu
LLCsr	SNP	17	8949401	G	T	87	32	0.2689	T	missense_variant	MODERATE	Pde10a	ENSMUSG00000023868	ENSMUST00000089085	protein_coding	c.907G>T	p.Asp303Tyr
LLCsr	SNP	17	12063076	G	A	117	53	0.3118	A	3_prime_UTR_variant	MODIFIER	Park2	ENSMUSG00000023826	ENSMUST00000191124	protein_coding	c.*1423G>A	.
LLCsr	SNP	17	12249584	G	A	68	26	0.2766	A	synonymous_variant	LOW	Map3k4	ENSMUSG00000014426	ENSMUST00000089058	protein_coding	c.3021C>T	p.Phe1007Phe
LLCsr	SNP	17	12648956	G	C	60	17	0.2208	C	3_prime_UTR_variant	MODIFIER	Slc22a1	ENSMUSG00000023829	ENSMUST00000024596	protein_coding	c.*62C>G	.
LLCsr	SNP	17	12662570	A	G	78	28	0.2642	G	missense_variant	MODERATE	Slc22a1	ENSMUSG00000023829	ENSMUST00000024596	protein_coding	c.1031T>C	p.Leu344Pro
LLCsr	SNP	17	12695377	A	C	56	25	0.3086	C	missense_variant	MODERATE	Igf2r	ENSMUSG00000023830	ENSMUST00000024599	protein_coding	c.5204T>G	p.Leu1735Arg
LLCsr	SNP	17	14106224	A	G	82	22	0.2115	G	non_coding_exon_variant	MODIFIER	RP23-138P14.4	ENSMUSG00000099476	ENSMUST00000188802	unprocessed_pseudogene	n.227T>C	.
LLCsr	SNP	17	14198035	A	G	36	17	0.3208	G	missense_variant	MODERATE	Dact2	ENSMUSG00000048826	ENSMUST00000053218	protein_coding	c.407T>C	p.Val136Ala
LLCsr	SNP	17	16320514	G	A	41	18	0.3051	A	intragenic_variant	MODIFIER	Chd1	ENSMUSG00000023852	ENSMUSG00000023852	.	.	.
LLCsr	SNP	17	17204336	G	A	41	13	0.2407	A	intragenic_variant	MODIFIER	Chd1	ENSMUSG00000023852	ENSMUSG00000023852	.	.	.
LLCsr	SNP	17	17536962	T	G	101	36	0.2628	G	missense_variant	MODERATE	Lnpep	ENSMUSG00000023845	ENSMUST00000041047	protein_coding	c.2675A>C	p.Lys892Thr
LLCsr	SNP	17	18085112	C	A	82	67	0.4497	A	missense_variant	MODERATE	Vmn2r91	ENSMUSG00000091206	ENSMUST00000172359	protein_coding	c.56C>A	p.Ser19Tyr
LLCsr	SNP	17	18256233	T	C	137	102	0.4268	C	missense_variant	MODERATE	Vmn2r94	ENSMUSG00000090417	ENSMUST00000172190	protein_coding	c.1201A>G	p.Lys401Glu
LLCsr	SNP	17	18694988	T	C	244	83	0.2538	C	non_coding_exon_variant	MODIFIER	Vmn2r-ps115	ENSMUSG00000093582	ENSMUST00000177393	unprocessed_pseudogene	n.481T>C	.
LLCsr	SNP	17	19154576	A	C	340	91	0.2111	C	non_coding_exon_variant	MODIFIER	Vmn2r-ps119	ENSMUSG00000093533	ENSMUST00000177481	unprocessed_pseudogene	n.838A>C	.
LLCsr	SNP	17	19158346	A	G	169	43	0.2028	G	non_coding_exon_variant	MODIFIER	Vmn2r-ps119	ENSMUSG00000093533	ENSMUST00000177481	unprocessed_pseudogene	n.1592A>G	.
LLCsr	SNP	17	19289420	T	G	138	45	0.2459	G	non_coding_exon_variant	MODIFIER	Vmn2r-ps120	ENSMUSG00000093776	ENSMUST00000176341	unprocessed_pseudogene	n.1008T>G	.
LLCsr	SNP	17	19378633	C	T	309	90	0.2256	T	missense_variant	MODERATE	Vmn2r99	ENSMUSG00000090304	ENSMUST00000176107	protein_coding	c.578C>T	p.Ala193Val
LLCsr	SNP	17	19394053	C	G	512	129	0.2012	G	synonymous_variant	LOW	Vmn2r99	ENSMUSG00000090304	ENSMUST00000176107	protein_coding	c.2034C>G	p.Val678Val
LLCsr	SNP	17	19521990	A	G	290	85	0.2267	G	missense_variant	MODERATE	Vmn2r100	ENSMUSG00000091859	ENSMUST00000166081	protein_coding	c.625A>G	p.Met209Val
LLCsr	SNP	17	19531245	T	C	296	85	0.2231	C	missense_variant	MODERATE	Vmn2r100	ENSMUSG00000091859	ENSMUST00000166081	protein_coding	c.1738T>C	p.Tyr580His
LLCsr	SNP	17	19812370	A	G	229	76	0.2492	G	missense_variant	MODERATE	Vmn2r103	ENSMUSG00000091771	ENSMUST00000172203	protein_coding	c.2405A>G	p.Lys802Arg
LLCsr	SNP	17	19868628	C	A	268	73	0.2141	A	non_coding_exon_variant	MODIFIER	Vmn2r-ps123	ENSMUSG00000093426	ENSMUST00000176763	unprocessed_pseudogene	n.1623C>A	.
LLCsr	SNP	17	20029712	A	C	436	120	0.2158	C	missense_variant	MODERATE	Vmn2r104	ENSMUSG00000090315	ENSMUST00000168050	protein_coding	c.2296T>G	p.Phe766Val
LLCsr	SNP	17	20113998	T	A	270	77	0.2219	A	missense_variant	MODERATE	Fpr-rs7	ENSMUSG00000071276	ENSMUST00000095637	protein_coding	c.229A>T	p.Ser77Cys
LLCsr	SNP	17	20570660	T	G	108	35	0.2448	G	missense_variant	MODERATE	Gm5145	ENSMUSG00000071273	ENSMUST00000095633	protein_coding	c.299T>G	p.Phe100Cys
LLCsr	SNP	17	21229682	T	A	163	45	0.2163	A	missense_variant	MODERATE	Vmn1r234	ENSMUSG00000057203	ENSMUST00000079633	protein_coding	c.857T>A	p.Leu286His
LLCsr	SNP	17	21456329	G	A	121	32	0.2092	A	missense_variant	MODERATE	Zfp51	ENSMUSG00000023892	ENSMUST00000039577	protein_coding	c.61G>A	p.Glu21Lys
LLCsr	SNP	17	22570812	A	G	192	181	0.4853	G	synonymous_variant	LOW	Vmn2r111	ENSMUSG00000095093	ENSMUST00000092491	protein_coding	c.1212T>C	p.Ala404Ala
LLCsr	SNP	17	22689871	A	G	0	79	1	G	missense_variant	MODERATE	Gm9805	ENSMUSG00000046088	ENSMUST00000055305	protein_coding	c.101A>G	p.Tyr34Cys
LLCsr	SNP	17	23815355	A	G	91	30	0.2479	G	synonymous_variant	LOW	Srrm2	ENSMUSG00000039218	ENSMUST00000190686	protein_coding	c.1260A>G	p.Pro420Pro
LLCsr	SNP	17	23945041	G	T	184	53	0.2236	T	missense_variant	MODERATE	Sbp	ENSMUSG00000024128	ENSMUST00000024940	protein_coding	c.196G>T	p.Val66Phe
LLCsr	SNP	17	23945246	G	A	138	46	0.25	A	missense_variant	MODERATE	Sbp	ENSMUSG00000024128	ENSMUST00000024940	protein_coding	c.401G>A	p.Gly134Glu
LLCsr	SNP	17	24615482	G	A	50	21	0.2958	A	synonymous_variant	LOW	Tsc2	ENSMUSG00000002496	ENSMUST00000097373	protein_coding	c.1834C>T	p.Leu612Leu
LLCsr	SNP	17	25239802	G	C	57	24	0.2963	C	missense_variant	MODERATE	Gnptg	ENSMUSG00000035521	ENSMUST00000115154	protein_coding	c.151C>G	p.Pro51Ala
LLCsr	SNP	17	25372602	C	T	28	16	0.3636	T	synonymous_variant	LOW	Tpsg1	ENSMUSG00000033200	ENSMUST00000024999	protein_coding	c.175C>T	p.Leu59Leu
LLCsr	SNP	17	25375243	T	A	43	11	0.2037	A	missense_variant	MODERATE	Cacna1h	ENSMUSG00000024112	ENSMUST00000078496	protein_coding	c.6940A>T	p.Thr2314Ser
LLCsr	SNP	17	25721086	T	C	43	13	0.2321	C	synonymous_variant	LOW	Chtf18	ENSMUSG00000019214	ENSMUST00000048054	protein_coding	c.2130A>G	p.Arg710Arg
LLCsr	SNP	17	25783541	C	A	98	25	0.2033	A	synonymous_variant	LOW	Haghl	ENSMUSG00000061046	ENSMUST00000077938	protein_coding	c.645G>T	p.Leu215Leu
LLCsr	SNP	17	25790144	G	T	127	35	0.216	T	missense_variant	MODERATE	Ccdc78	ENSMUSG00000071202	ENSMUST00000095500	protein_coding	c.1246G>T	p.Val416Leu
LLCsr	SNP	17	25937385	C	T	44	28	0.3889	T	stop_gained	HIGH	Pigq	ENSMUSG00000025728	ENSMUST00000097368	protein_coding	c.68G>A	p.Trp23*
LLCsr	SNP	17	25947132	G	A	21	13	0.3824	A	synonymous_variant	LOW	A930017K11Rik	ENSMUSG00000025727	ENSMUST00000162431	protein_coding	c.1180C>T	p.Leu394Leu
LLCsr	SNP	17	26093882	T	C	96	36	0.2727	C	missense_variant	MODERATE	Nme4	ENSMUSG00000024177	ENSMUST00000025007	protein_coding	c.301A>G	p.Ser101Gly
LLCsr	SNP	17	26099063	T	C	128	72	0.36	C	synonymous_variant	LOW	Gm8186	ENSMUSG00000049124	ENSMUST00000053575	protein_coding	c.159A>G	p.Gln53Gln
LLCsr	SNP	17	26841079	G	T	18	12	0.4	T	missense_variant	MODERATE	Nkx2-5	ENSMUSG00000015579	ENSMUST00000015723	protein_coding	c.277C>A	p.Pro93Thr
LLCsr	SNP	17	27022316	G	C	79	33	0.2946	C	intragenic_variant	MODIFIER	Ggnbp1	ENSMUSG00000048731	ENSMUSG00000048731	.	.	.
LLCsr	SNP	17	27438722	G	T	68	37	0.3524	T	synonymous_variant	LOW	Grm4	ENSMUSG00000063239	ENSMUST00000118161	protein_coding	c.1309C>A	p.Arg437Arg
LLCsr	SNP	17	27988847	A	C	28	10	0.2632	C	synonymous_variant	LOW	Anks1	ENSMUSG00000024219	ENSMUST00000025058	protein_coding	c.1191A>C	p.Arg397Arg
LLCsr	SNP	17	28225915	C	A	15	8	0.3478	A	missense_variant	MODERATE	Def6	ENSMUSG00000002257	ENSMUST00000002327	protein_coding	c.1286C>A	p.Ala429Asp
LLCsr	SNP	17	28415928	G	A	76	43	0.3613	A	synonymous_variant	LOW	Fkbp5	ENSMUSG00000024222	ENSMUST00000079413	protein_coding	c.606C>T	p.Ile202Ile
LLCsr	SNP	17	29333812	G	A	101	42	0.2937	A	synonymous_variant	LOW	Mtch1	ENSMUSG00000024012	ENSMUST00000095427	protein_coding	c.985C>T	p.Leu329Leu
LLCsr	SNP	17	29491618	A	G	45	23	0.3382	G	non_coding_exon_variant	MODIFIER	Gm26885	ENSMUSG00000097125	ENSMUST00000181920	lincRNA	n.308T>C	.
LLCsr	SNP	17	29526500	A	G	30	51	0.6296	G	synonymous_variant	LOW	Tmem217	ENSMUSG00000079580	ENSMUST00000114683	protein_coding	c.255T>C	p.Tyr85Tyr
LLCsr	SNP	17	29850666	C	T	66	23	0.2584	T	synonymous_variant	LOW	Mdga1	ENSMUSG00000043557	ENSMUST00000171691	protein_coding	c.405G>A	p.Thr135Thr
LLCsr	SNP	17	30649761	A	T	28	13	0.3171	T	missense_variant	MODERATE	Dnah8	ENSMUSG00000033826	ENSMUST00000170651	protein_coding	c.1168A>T	p.Met390Leu
LLCsr	SNP	17	30683658	T	A	85	57	0.4014	A	missense_variant	MODERATE	Dnah8	ENSMUSG00000033826	ENSMUST00000170651	protein_coding	c.2689T>A	p.Cys897Ser
LLCsr	SNP	17	30756739	A	C	160	63	0.2825	C	missense_variant	MODERATE	Dnah8	ENSMUSG00000033826	ENSMUST00000170651	protein_coding	c.8582A>C	p.Lys2861Thr
LLCsr	SNP	17	31183926	A	G	27	17	0.3864	G	missense_variant	MODERATE	Tmprss3	ENSMUSG00000024034	ENSMUST00000114549	protein_coding	c.1298T>C	p.Leu433Pro
LLCsr	SNP	17	31197689	C	A	74	21	0.2211	A	synonymous_variant	LOW	Tmprss3	ENSMUSG00000024034	ENSMUST00000114549	protein_coding	c.72G>T	p.Gly24Gly
LLCsr	SNP	17	32198405	G	A	18	7	0.28	A	missense_variant	MODERATE	Brd4	ENSMUSG00000024002	ENSMUST00000003726	protein_coding	c.3845C>T	p.Ala1282Val
LLCsr	SNP	17	32201512	G	C	12	14	0.5385	C	missense_variant	MODERATE	Brd4	ENSMUSG00000024002	ENSMUST00000003726	protein_coding	c.2671C>G	p.Pro891Ala
LLCsr	SNP	17	32359413	T	A	39	16	0.2909	A	missense_variant	MODERATE	Wiz	ENSMUSG00000024050	ENSMUST00000169488	protein_coding	c.1145A>T	p.His382Leu
LLCsr	SNP	17	32674277	C	T	55	30	0.3529	T	synonymous_variant	LOW	Cyp4f40	ENSMUSG00000090700	ENSMUST00000165061	protein_coding	c.1081C>T	p.Leu361Leu
LLCsr	SNP	17	33136344	T	C	78	36	0.3158	C	missense_variant	MODERATE	Morc2b	ENSMUSG00000048602	ENSMUST00000053896	protein_coding	c.2453A>G	p.Lys818Arg
LLCsr	SNP	17	33585616	C	T	51	16	0.2388	T	synonymous_variant	LOW	Myo1f	ENSMUSG00000024300	ENSMUST00000087605	protein_coding	c.1293C>T	p.Ile431Ile
LLCsr	SNP	17	33917189	G	T	49	20	0.2899	T	missense_variant	MODERATE	Zbtb22	ENSMUSG00000051390	ENSMUST00000053429	protein_coding	c.307G>T	p.Gly103Cys
LLCsr	SNP	17	33918594	T	C	33	12	0.2667	C	missense_variant	MODERATE	Zbtb22	ENSMUSG00000051390	ENSMUST00000053429	protein_coding	c.1712T>C	p.Val571Ala
LLCsr	SNP	17	34056934	G	C	81	26	0.243	C	missense_variant	MODERATE	Col11a2	ENSMUSG00000024330	ENSMUST00000114255	protein_coding	c.2405G>C	p.Arg802Pro
LLCsr	SNP	17	34267613	G	T	90	43	0.3233	T	missense_variant	MODERATE	H2-Ab1	ENSMUSG00000073421	ENSMUST00000040828	protein_coding	c.645G>T	p.Glu215Asp
LLCsr	SNP	17	34309718	C	G	55	32	0.3678	G	missense_variant	MODERATE	H2-Eb1	ENSMUSG00000060586	ENSMUST00000074557	protein_coding	c.222C>G	p.Phe74Leu
LLCsr	SNP	17	34824820	C	T	62	36	0.3673	T	missense_variant	MODERATE	Stk19	ENSMUSG00000061207	ENSMUST00000077477	protein_coding	c.502G>A	p.Val168Ile
LLCsr	SNP	17	34895453	G	C	18	10	0.3571	C	missense_variant	MODERATE	Zbtb12	ENSMUSG00000049823	ENSMUST00000052778	protein_coding	c.213G>C	p.Gln71His
LLCsr	SNP	17	35017098	C	G	43	26	0.3768	G	synonymous_variant	LOW	Vwa7	ENSMUSG00000007030	ENSMUST00000007245	protein_coding	c.27C>G	p.Ser9Ser
LLCsr	SNP	17	35139043	T	A	58	25	0.3012	A	missense_variant	MODERATE	Bag6	ENSMUSG00000024392	ENSMUST00000025250	protein_coding	c.444T>A	p.Asp148Glu
LLCsr	SNP	17	35513141	C	A	119	53	0.3081	A	3_prime_UTR_variant	MODIFIER	Tcf19	ENSMUSG00000050410	ENSMUST00000160885	protein_coding	c.*37G>T	.
LLCsr	SNP	17	35568867	T	A	35	11	0.2391	A	3_prime_UTR_variant	MODIFIER	2300002M23Rik	ENSMUSG00000039269	ENSMUST00000044326	protein_coding	c.*51T>A	.
LLCsr	SNP	17	35637501	G	A	24	12	0.3333	A	missense_variant	MODERATE	Dpcr1	ENSMUSG00000073408	ENSMUST00000095467	protein_coding	c.1205C>T	p.Pro402Leu
LLCsr	SNP	17	35685466	G	A	18	6	0.25	A	missense_variant	MODERATE	Ddr1	ENSMUSG00000003534	ENSMUST00000003628	protein_coding	c.1703C>T	p.Ala568Val
LLCsr	SNP	17	36226071	A	G	90	33	0.2683	G	non_coding_exon_variant	MODIFIER	CT030728.1	ENSMUSG00000099720	ENSMUST00000077584	pseudogene	n.70A>G	.
LLCsr	SNP	17	36408556	T	A	41	16	0.2807	A	non_coding_exon_variant	MODIFIER	Gm4256	ENSMUSG00000092508	ENSMUST00000174378	unprocessed_pseudogene	n.528A>T	.
LLCsr	SNP	17	36453209	C	T	224	111	0.3313	T	non_coding_exon_variant	MODIFIER	Gm4830	ENSMUSG00000044538	ENSMUST00000177182	processed_pseudogene	n.45G>A	.
LLCsr	SNP	17	36943148	C	A	12	9	0.4286	A	missense_variant	MODERATE	Rnf39	ENSMUSG00000036492	ENSMUST00000040498	protein_coding	c.61C>A	p.Pro21Thr
LLCsr	SNP	17	36965205	A	G	30	14	0.3182	G	synonymous_variant	LOW	Znrd1as	ENSMUSG00000036214	ENSMUST00000040177	protein_coding	c.468A>G	p.Glu156Glu
LLCsr	SNP	17	36981195	T	C	55	25	0.3125	C	5_prime_UTR_premature_start_codon_gain_variant	LOW	2410137M14Rik	ENSMUSG00000064308	ENSMUST00000039846	protein_coding	c.-53A>G	.
LLCsr	SNP	17	37176767	C	G	102	46	0.3108	G	non_coding_exon_variant	MODIFIER	Gm7031	ENSMUSG00000092270	ENSMUST00000173709	processed_pseudogene	n.914C>G	.
LLCsr	SNP	17	37313437	T	G	123	52	0.2971	G	3_prime_UTR_variant	MODIFIER	Olfr102	ENSMUSG00000091531	ENSMUST00000169373	protein_coding	c.*19A>C	.
LLCsr	SNP	17	37406505	C	A	66	23	0.2584	A	3_prime_UTR_variant	MODIFIER	Olfr107	ENSMUSG00000063188	ENSMUST00000077008	protein_coding	c.*26C>A	.
LLCsr	SNP	17	37499425	C	A	82	39	0.3223	A	missense_variant	MODERATE	Olfr110	ENSMUSG00000090894	ENSMUST00000168318	protein_coding	c.773C>A	p.Thr258Lys
LLCsr	SNP	17	37563907	T	A	200	70	0.2593	A	missense_variant	MODERATE	Olfr112	ENSMUSG00000051611	ENSMUST00000085548	protein_coding	c.403A>T	p.Ile135Phe
LLCsr	SNP	17	37726811	T	G	174	70	0.2869	G	synonymous_variant	LOW	Olfr120	ENSMUSG00000063994	ENSMUST00000077498	protein_coding	c.813T>G	p.Ser271Ser
LLCsr	SNP	17	37772432	T	A	140	47	0.2513	A	missense_variant	MODERATE	Olfr122	ENSMUSG00000083947	ENSMUST00000119082	protein_coding	c.805T>A	p.Ser269Thr
LLCsr	SNP	17	38067987	T	A	131	70	0.3483	A	missense_variant	MODERATE	Olfr130	ENSMUSG00000094878	ENSMUST00000087129	protein_coding	c.815T>A	p.Phe272Tyr
LLCsr	SNP	17	38082847	T	A	44	21	0.3231	A	missense_variant	MODERATE	Olfr131	ENSMUSG00000043312	ENSMUST00000059560	protein_coding	c.130A>T	p.Asn44Tyr
LLCsr	SNP	17	40228790	G	T	158	53	0.2512	T	missense_variant	MODERATE	Crisp3	ENSMUSG00000025433	ENSMUST00000026499	protein_coding	c.515C>A	p.Pro172His
LLCsr	SNP	17	43085421	A	C	31	9	0.225	C	missense_variant	MODERATE	Tnfrsf21	ENSMUSG00000023915	ENSMUST00000024708	protein_coding	c.1595A>C	p.Asn532Thr
LLCsr	SNP	17	43478979	G	C	74	26	0.26	C	missense_variant	MODERATE	Mep1a	ENSMUSG00000023914	ENSMUST00000024707	protein_coding	c.1478C>G	p.Ser493Cys
LLCsr	SNP	17	45465856	C	T	378	156	0.2921	T	non_coding_exon_variant	MODIFIER	Gm9104	ENSMUSG00000061242	ENSMUST00000095268	processed_pseudogene	n.69C>T	.
LLCsr	SNP	17	45533184	G	A	22	14	0.3889	A	missense_variant	MODERATE	Tcte1	ENSMUSG00000023949	ENSMUST00000113547	protein_coding	c.85G>A	p.Gly29Ser
LLCsr	SNP	17	45568996	C	A	49	24	0.3288	A	missense_variant	MODERATE	Hsp90ab1	ENSMUSG00000023944	ENSMUST00000024739	protein_coding	c.1593G>T	p.Lys531Asn
LLCsr	SNP	17	46247959	G	A	52	14	0.2121	A	missense_variant	MODERATE	Polr1c	ENSMUSG00000067148	ENSMUST00000087026	protein_coding	c.5C>T	p.Ala2Val
LLCsr	SNP	17	46520077	G	T	22	7	0.2414	T	missense_variant	MODERATE	Cul9	ENSMUSG00000040327	ENSMUST00000182485	protein_coding	c.4969C>A	p.Gln1657Lys
LLCsr	SNP	17	46635491	G	T	27	7	0.2059	T	missense_variant	MODERATE	Klc4	ENSMUSG00000003546	ENSMUST00000003642	protein_coding	c.1407C>A	p.Asn469Lys
LLCsr	SNP	17	46653132	C	T	21	6	0.2222	T	synonymous_variant	LOW	Cul7	ENSMUSG00000038545	ENSMUST00000043464	protein_coding	c.1134C>T	p.Tyr378Tyr
LLCsr	SNP	17	46678329	C	T	25	10	0.2857	T	missense_variant	MODERATE	Klhdc3	ENSMUSG00000063576	ENSMUST00000071841	protein_coding	c.106G>A	p.Glu36Lys
LLCsr	SNP	17	47400410	T	C	0	39	1	C	missense_variant	MODERATE	Guca1a	ENSMUSG00000023982	ENSMUST00000059348	protein_coding	c.10A>G	p.Ile4Val
LLCsr	SNP	17	47467994	C	T	26	11	0.2973	T	missense_variant	MODERATE	AI661453	ENSMUSG00000034382	ENSMUST00000150819	protein_coding	c.2644C>T	p.Arg882Cys
LLCsr	SNP	17	49686435	A	C	65	23	0.2614	C	missense_variant	MODERATE	Kif6	ENSMUSG00000023999	ENSMUST00000162854	protein_coding	c.554A>C	p.Lys185Thr
LLCsr	SNP	17	50287781	C	A	133	39	0.2267	A	missense_variant	MODERATE	Dazl	ENSMUSG00000010592	ENSMUST00000010736	protein_coding	c.332G>T	p.Gly111Val
LLCsr	SNP	17	52898492	C	T	75	37	0.3304	T	synonymous_variant	LOW	Kcnh8	ENSMUSG00000035580	ENSMUST00000039366	protein_coding	c.1614C>T	p.Ile538Ile
LLCsr	SNP	17	52956794	A	T	56	26	0.3171	T	missense_variant	MODERATE	Kcnh8	ENSMUSG00000035580	ENSMUST00000039366	protein_coding	c.2318A>T	p.Asn773Ile
LLCsr	SNP	17	53421913	A	C	29	17	0.3696	C	missense_variant	MODERATE	Efhb	ENSMUSG00000023931	ENSMUST00000024725	protein_coding	c.1747T>G	p.Phe583Val
LLCsr	SNP	17	53831844	T	C	100	36	0.2647	C	missense_variant	MODERATE	Sult1c2	ENSMUSG00000023122	ENSMUST00000023886	protein_coding	c.704A>G	p.Glu235Gly
LLCsr	SNP	17	55608021	G	A	45	21	0.3182	A	missense_variant	MODERATE	Vmn2r118	ENSMUSG00000091504	ENSMUST00000168440	protein_coding	c.1624C>T	p.Pro542Ser
LLCsr	SNP	17	56067564	G	C	26	18	0.4091	C	3_prime_UTR_variant	MODIFIER	Chaf1a	ENSMUSG00000002835	ENSMUST00000002914	protein_coding	c.*14G>C	.
LLCsr	SNP	17	56318358	A	G	33	14	0.2979	G	missense_variant	MODERATE	Uhrf1	ENSMUSG00000001228	ENSMUST00000001258	protein_coding	c.1804A>G	p.Thr602Ala
LLCsr	SNP	17	56511624	C	A	41	16	0.2807	A	missense_variant	MODERATE	Znrf4	ENSMUSG00000044526	ENSMUST00000052211	protein_coding	c.682G>T	p.Ala228Ser
LLCsr	SNP	17	56619293	C	A	122	69	0.3613	A	missense_variant	MODERATE	Lonp1	ENSMUSG00000041168	ENSMUST00000047226	protein_coding	c.1213G>T	p.Ala405Ser
LLCsr	SNP	17	57024155	C	T	51	26	0.3377	T	synonymous_variant	LOW	Khsrp	ENSMUSG00000007670	ENSMUST00000007814	protein_coding	c.1347G>A	p.Lys449Lys
LLCsr	SNP	17	57406912	C	T	118	47	0.2848	T	missense_variant	MODERATE	Emr1	ENSMUSG00000004730	ENSMUST00000004850	protein_coding	c.596C>T	p.Thr199Met
LLCsr	SNP	17	57411013	T	A	76	38	0.3333	A	missense_variant	MODERATE	Emr1	ENSMUSG00000004730	ENSMUST00000004850	protein_coding	c.1024T>A	p.Ser342Thr
LLCsr	SNP	17	57509545	A	C	83	37	0.3083	C	synonymous_variant	LOW	Vmn2r120	ENSMUSG00000090655	ENSMUST00000165781	protein_coding	c.1809T>G	p.Ser603Ser
LLCsr	SNP	17	57521984	T	C	63	24	0.2759	C	missense_variant	MODERATE	Vmn2r120	ENSMUSG00000090655	ENSMUST00000165781	protein_coding	c.1610A>G	p.Lys537Arg
LLCsr	SNP	17	57876443	A	G	93	44	0.3212	G	missense_variant	MODERATE	Cntnap5c	ENSMUSG00000038048	ENSMUST00000076038	protein_coding	c.143A>G	p.Asp48Gly
LLCsr	SNP	17	58313811	A	T	83	38	0.314	T	missense_variant	MODERATE	Cntnap5c	ENSMUSG00000038048	ENSMUST00000076038	protein_coding	c.2884A>T	p.Ser962Cys
LLCsr	SNP	17	58410190	A	G	88	40	0.3125	G	missense_variant	MODERATE	Cntnap5c	ENSMUSG00000038048	ENSMUST00000076038	protein_coding	c.3766A>G	p.Ile1256Val
LLCsr	SNP	17	66555783	G	A	58	32	0.3556	A	synonymous_variant	LOW	Themis3	ENSMUSG00000024105	ENSMUST00000024914	protein_coding	c.1179C>T	p.His393His
LLCsr	SNP	17	66920266	A	C	69	35	0.3365	C	synonymous_variant	LOW	Ptprm	ENSMUSG00000033278	ENSMUST00000037974	protein_coding	c.1887T>G	p.Arg629Arg
LLCsr	SNP	17	67716772	A	G	87	40	0.315	G	missense_variant	MODERATE	Lama1	ENSMUSG00000032796	ENSMUST00000035471	protein_coding	c.161A>G	p.Glu54Gly
LLCsr	SNP	17	67716837	T	G	66	70	0.5147	G	missense_variant	MODERATE	Lama1	ENSMUSG00000032796	ENSMUST00000035471	protein_coding	c.226T>G	p.Cys76Gly
LLCsr	SNP	17	67745145	G	T	82	23	0.219	T	missense_variant	MODERATE	Lama1	ENSMUSG00000032796	ENSMUST00000035471	protein_coding	c.1097G>T	p.Gly366Val
LLCsr	SNP	17	67752883	G	A	0	113	1	A	missense_variant	MODERATE	Lama1	ENSMUSG00000032796	ENSMUST00000035471	protein_coding	c.1966G>A	p.Asp656Asn
LLCsr	SNP	17	67782102	C	T	140	44	0.2391	T	synonymous_variant	LOW	Lama1	ENSMUSG00000032796	ENSMUST00000035471	protein_coding	c.4767C>T	p.Gly1589Gly
LLCsr	SNP	17	69287296	C	T	76	23	0.2323	T	stop_gained	HIGH	Epb4.1l3	ENSMUSG00000024044	ENSMUST00000112680	protein_coding	c.2668C>T	p.Arg890*
LLCsr	SNP	17	70929426	G	A	177	97	0.354	A	synonymous_variant	LOW	Gm16519	ENSMUSG00000066983	ENSMUST00000092011	protein_coding	c.369G>A	p.Ser123Ser
LLCsr	SNP	17	70975523	T	C	72	33	0.3143	C	synonymous_variant	LOW	Myl12b	ENSMUSG00000034868	ENSMUST00000038446	protein_coding	c.282A>G	p.Leu94Leu
LLCsr	SNP	17	70994557	C	T	36	16	0.3077	T	3_prime_UTR_variant	MODIFIER	Myl12a	ENSMUSG00000024048	ENSMUST00000024846	protein_coding	c.*55G>A	.
LLCsr	SNP	17	70996126	A	G	92	35	0.2756	G	synonymous_variant	LOW	Myl12a	ENSMUSG00000024048	ENSMUST00000024846	protein_coding	c.330T>C	p.Phe110Phe
LLCsr	SNP	17	71084290	C	A	130	64	0.3299	A	synonymous_variant	LOW	Myom1	ENSMUSG00000024049	ENSMUST00000073211	protein_coding	c.2793C>A	p.Ser931Ser
LLCsr	SNP	17	71109762	G	A	94	41	0.3037	A	stop_gained	HIGH	Myom1	ENSMUSG00000024049	ENSMUST00000073211	protein_coding	c.4119G>A	p.Trp1373*
LLCsr	SNP	17	71126193	A	T	38	22	0.3667	T	missense_variant	MODERATE	Myom1	ENSMUSG00000024049	ENSMUST00000073211	protein_coding	c.4828A>T	p.Thr1610Ser
LLCsr	SNP	17	71231429	T	C	51	24	0.32	C	synonymous_variant	LOW	Lpin2	ENSMUSG00000024052	ENSMUST00000126681	protein_coding	c.1183T>C	p.Leu395Leu
LLCsr	SNP	17	71238615	C	T	145	69	0.3224	T	synonymous_variant	LOW	Lpin2	ENSMUSG00000024052	ENSMUST00000126681	protein_coding	c.1569C>T	p.Phe523Phe
LLCsr	SNP	17	71252855	A	G	14	8	0.3636	G	synonymous_variant	LOW	Emilin2	ENSMUSG00000024053	ENSMUST00000024849	protein_coding	c.3126T>C	p.Asn1042Asn
LLCsr	SNP	17	71256548	T	C	14	6	0.3	C	missense_variant	MODERATE	Emilin2	ENSMUSG00000024053	ENSMUST00000024849	protein_coding	c.2501A>G	p.Gln834Arg
LLCsr	SNP	17	71273745	G	A	23	14	0.3784	A	missense_variant	MODERATE	Emilin2	ENSMUSG00000024053	ENSMUST00000024849	protein_coding	c.1985C>T	p.Ala662Val
LLCsr	SNP	17	71274018	A	C	53	38	0.4176	C	missense_variant	MODERATE	Emilin2	ENSMUSG00000024053	ENSMUST00000024849	protein_coding	c.1712T>G	p.Val571Gly
LLCsr	SNP	17	71274482	C	T	81	33	0.2895	T	synonymous_variant	LOW	Emilin2	ENSMUSG00000024053	ENSMUST00000024849	protein_coding	c.1248G>A	p.Ala416Ala
LLCsr	SNP	17	71274749	G	A	84	52	0.3824	A	synonymous_variant	LOW	Emilin2	ENSMUSG00000024053	ENSMUST00000024849	protein_coding	c.981C>T	p.Ile327Ile
LLCsr	SNP	17	71274884	A	G	51	15	0.2273	G	synonymous_variant	LOW	Emilin2	ENSMUSG00000024053	ENSMUST00000024849	protein_coding	c.846T>C	p.Ser282Ser
LLCsr	SNP	17	71274957	C	G	36	19	0.3455	G	missense_variant	MODERATE	Emilin2	ENSMUSG00000024053	ENSMUST00000024849	protein_coding	c.773G>C	p.Ser258Thr
LLCsr	SNP	17	71280710	A	G	59	22	0.2716	G	missense_variant	MODERATE	Emilin2	ENSMUSG00000024053	ENSMUST00000024849	protein_coding	c.406T>C	p.Ser136Pro
LLCsr	SNP	17	71365123	G	A	90	38	0.2969	A	synonymous_variant	LOW	Smchd1	ENSMUSG00000024054	ENSMUST00000127430	protein_coding	c.4935C>T	p.Phe1645Phe
LLCsr	SNP	17	71556381	A	T	63	25	0.2841	T	missense_variant	MODERATE	Spdya	ENSMUSG00000052525	ENSMUST00000144142	protein_coding	c.124A>T	p.Ser42Cys
LLCsr	SNP	17	71598252	C	A	87	34	0.281	A	non_coding_exon_variant	MODIFIER	Trmt61b	ENSMUSG00000085492	ENSMUST00000137830	processed_transcript	n.495G>T	.
LLCsr	SNP	17	71598406	T	C	22	13	0.3714	C	non_coding_exon_variant	MODIFIER	Trmt61b	ENSMUSG00000085492	ENSMUST00000137830	processed_transcript	n.341A>G	.
LLCsr	SNP	17	71598696	G	A	60	28	0.3182	A	non_coding_exon_variant	MODIFIER	Trmt61b	ENSMUSG00000085492	ENSMUST00000137830	processed_transcript	n.51C>T	.
LLCsr	SNP	17	71625382	G	A	101	45	0.3082	A	synonymous_variant	LOW	Wdr43	ENSMUSG00000041057	ENSMUST00000047086	protein_coding	c.255G>A	p.Ser85Ser
LLCsr	SNP	17	71631313	G	A	68	27	0.2842	A	non_coding_exon_variant	MODIFIER	Snord92	ENSMUSG00000093289	ENSMUST00000175548	snoRNA	n.33G>A	.
LLCsr	SNP	17	71640949	T	C	84	54	0.3913	C	non_coding_exon_variant	MODIFIER	Snord53	ENSMUSG00000092887	ENSMUST00000175146	snoRNA	n.71T>C	.
LLCsr	SNP	17	71685176	T	G	23	12	0.3429	G	intragenic_variant	MODIFIER	Fam179a	ENSMUSG00000045761	ENSMUSG00000045761	.	.	.
LLCsr	SNP	17	71695741	C	T	55	22	0.2857	T	missense_variant&splice_region_variant	MODERATE	Fam179a	ENSMUSG00000045761	ENSMUST00000144479	protein_coding	c.881C>T	p.Pro294Leu
LLCsr	SNP	17	71697861	G	A	58	23	0.284	A	synonymous_variant	LOW	Fam179a	ENSMUSG00000045761	ENSMUST00000144479	protein_coding	c.912G>A	p.Lys304Lys
LLCsr	SNP	17	71707143	T	C	41	14	0.2545	C	missense_variant	MODERATE	Fam179a	ENSMUSG00000045761	ENSMUST00000144479	protein_coding	c.1688T>C	p.Val563Ala
LLCsr	SNP	17	71716455	G	A	30	9	0.2308	A	missense_variant	MODERATE	Fam179a	ENSMUSG00000045761	ENSMUST00000144479	protein_coding	c.2365G>A	p.Val789Ile
LLCsr	SNP	17	71749712	A	G	32	10	0.2381	G	missense_variant	MODERATE	BC027072	ENSMUSG00000044375	ENSMUST00000057405	protein_coding	c.2969T>C	p.Leu990Pro
LLCsr	SNP	17	71831247	A	G	98	30	0.2344	G	missense_variant	MODERATE	Clip4	ENSMUSG00000024059	ENSMUST00000024854	protein_coding	c.1439A>G	p.His480Arg
LLCsr	SNP	17	71834230	T	C	69	35	0.3365	C	synonymous_variant	LOW	Clip4	ENSMUSG00000024059	ENSMUST00000024854	protein_coding	c.1578T>C	p.Asp526Asp
LLCsr	SNP	17	71856435	T	C	81	30	0.2703	C	synonymous_variant	LOW	Clip4	ENSMUSG00000024059	ENSMUST00000024854	protein_coding	c.2001T>C	p.Ala667Ala
LLCsr	SNP	17	71856510	C	T	62	24	0.2791	T	synonymous_variant	LOW	Clip4	ENSMUSG00000024059	ENSMUST00000024854	protein_coding	c.2076C>T	p.Arg692Arg
LLCsr	SNP	17	71880812	G	A	59	16	0.2133	A	synonymous_variant	LOW	Alk	ENSMUSG00000055471	ENSMUST00000086639	protein_coding	c.3933C>T	p.Thr1311Thr
LLCsr	SNP	17	71921891	T	G	67	28	0.2947	G	synonymous_variant	LOW	Alk	ENSMUSG00000055471	ENSMUST00000086639	protein_coding	c.2178A>C	p.Gly726Gly
LLCsr	SNP	17	71921966	G	C	35	20	0.3636	C	synonymous_variant	LOW	Alk	ENSMUSG00000055471	ENSMUST00000086639	protein_coding	c.2103C>G	p.Thr701Thr
LLCsr	SNP	17	71967563	A	G	31	11	0.2619	G	synonymous_variant	LOW	Alk	ENSMUSG00000055471	ENSMUST00000086639	protein_coding	c.1752T>C	p.Thr584Thr
LLCsr	SNP	17	73345168	C	A	54	21	0.28	A	missense_variant	MODERATE	Capn13	ENSMUSG00000043705	ENSMUST00000095208	protein_coding	c.825G>T	p.Lys275Asn
LLCsr	SNP	17	73939836	T	C	48	24	0.3333	C	missense_variant	MODERATE	Xdh	ENSMUSG00000024066	ENSMUST00000024866	protein_coding	c.232A>G	p.Thr78Ala
LLCsr	SNP	17	74548761	A	T	90	32	0.2623	T	missense_variant	MODERATE	Birc6	ENSMUSG00000024073	ENSMUST00000182597	protein_coding	c.565A>T	p.Thr189Ser
LLCsr	SNP	17	75290061	C	T	44	30	0.4054	T	synonymous_variant	LOW	Ltbp1	ENSMUSG00000001870	ENSMUST00000001927	protein_coding	c.2640C>T	p.His880His
LLCsr	SNP	17	84563887	T	C	75	29	0.2788	C	missense_variant	MODERATE	Plekhh2	ENSMUSG00000040852	ENSMUST00000047206	protein_coding	c.572T>C	p.Phe191Ser
LLCsr	SNP	17	85619419	C	A	103	39	0.2746	A	intragenic_variant	MODIFIER	Six3	ENSMUSG00000038805	ENSMUSG00000038805	.	.	.
LLCsr	SNP	17	86824413	C	A	32	10	0.2381	A	synonymous_variant	LOW	Epas1	ENSMUSG00000024140	ENSMUST00000024954	protein_coding	c.1041C>A	p.Ile347Ile
LLCsr	SNP	17	88755599	T	C	27	11	0.2895	C	missense_variant	MODERATE	Lhcgr	ENSMUSG00000024107	ENSMUST00000024916	protein_coding	c.644A>G	p.Glu215Gly
LLCsr	SNP	17	88985740	G	T	59	26	0.3059	T	synonymous_variant	LOW	Fshr	ENSMUSG00000032937	ENSMUST00000035701	protein_coding	c.1509C>A	p.Pro503Pro
LLCsr	SNP	17	88986320	T	C	39	19	0.3276	C	missense_variant	MODERATE	Fshr	ENSMUSG00000032937	ENSMUST00000035701	protein_coding	c.929A>G	p.Gln310Arg
LLCsr	SNP	17	90208447	G	A	14	7	0.3333	A	synonymous_variant	LOW	Nrxn1	ENSMUSG00000024109	ENSMUST00000161402	protein_coding	c.3615C>T	p.Ile1205Ile
LLCsr	SNP	18	3511988	G	A	53	39	0.4239	A	missense_variant	MODERATE	Bambi	ENSMUSG00000024232	ENSMUST00000025075	protein_coding	c.371G>A	p.Gly124Glu
LLCsr	SNP	18	9280885	A	T	68	29	0.299	T	synonymous_variant	LOW	Gjd4	ENSMUSG00000036855	ENSMUST00000041007	protein_coding	c.192T>A	p.Val64Val
LLCsr	SNP	18	9720937	A	G	86	27	0.2389	G	synonymous_variant	LOW	Colec12	ENSMUSG00000036103	ENSMUST00000040069	protein_coding	c.24A>G	p.Glu8Glu
LLCsr	SNP	18	10079186	A	G	61	21	0.2561	G	missense_variant	MODERATE	Rock1	ENSMUSG00000024290	ENSMUST00000067947	protein_coding	c.3281T>C	p.Leu1094Pro
LLCsr	SNP	18	10458264	T	C	59	16	0.2133	C	missense_variant	MODERATE	Greb1l	ENSMUSG00000042942	ENSMUST00000048977	protein_coding	c.40T>C	p.Phe14Leu
LLCsr	SNP	18	12472243	A	T	71	45	0.3879	T	missense_variant	MODERATE	Lama3	ENSMUSG00000024421	ENSMUST00000092070	protein_coding	c.3253A>T	p.Ser1085Cys
LLCsr	SNP	18	12503100	G	A	16	11	0.4074	A	missense_variant	MODERATE	Lama3	ENSMUSG00000024421	ENSMUST00000092070	protein_coding	c.4925G>A	p.Gly1642Glu
LLCsr	SNP	18	13846608	G	C	50	20	0.2857	C	missense_variant	MODERATE	Zfp521	ENSMUSG00000024420	ENSMUST00000025288	protein_coding	c.747C>G	p.Ser249Arg
LLCsr	SNP	18	14804517	A	G	48	20	0.2941	G	missense_variant	MODERATE	Taf4b	ENSMUSG00000054321	ENSMUST00000169862	protein_coding	c.646A>G	p.Asn216Asp
LLCsr	SNP	18	20409388	G	T	163	86	0.3454	T	missense_variant	MODERATE	Dsg1b	ENSMUSG00000061928	ENSMUST00000076737	protein_coding	c.2951G>T	p.Ser984Ile
LLCsr	SNP	18	20521515	T	A	98	44	0.3099	A	missense_variant	MODERATE	Dsg3	ENSMUSG00000056632	ENSMUST00000070892	protein_coding	c.275T>A	p.Ile92Asn
LLCsr	SNP	18	21093416	A	T	42	13	0.2364	T	missense_variant	MODERATE	Mep1b	ENSMUSG00000024313	ENSMUST00000082235	protein_coding	c.1334A>T	p.Gln445Leu
LLCsr	SNP	18	21093417	G	T	44	13	0.2281	T	missense_variant	MODERATE	Mep1b	ENSMUSG00000024313	ENSMUST00000082235	protein_coding	c.1335G>T	p.Gln445His
LLCsr	SNP	18	22521857	A	C	55	17	0.2361	C	missense_variant	MODERATE	Asxl3	ENSMUSG00000045215	ENSMUST00000097655	protein_coding	c.2923A>C	p.Lys975Gln
LLCsr	SNP	18	24985237	C	T	99	33	0.25	T	synonymous_variant	LOW	Fhod3	ENSMUSG00000034295	ENSMUST00000037097	protein_coding	c.630C>T	p.Ala210Ala
LLCsr	SNP	18	25115813	C	A	103	38	0.2695	A	synonymous_variant	LOW	Fhod3	ENSMUSG00000034295	ENSMUST00000037097	protein_coding	c.4048C>A	p.Arg1350Arg
LLCsr	SNP	18	36762369	G	C	65	44	0.4037	C	missense_variant	MODERATE	Wdr55	ENSMUSG00000042660	ENSMUST00000049323	protein_coding	c.398G>C	p.Ser133Thr
LLCsr	SNP	18	36939766	C	T	126	51	0.2881	T	intragenic_variant	MODIFIER	Pcdha10	ENSMUSG00000007440	ENSMUSG00000007440	.	.	.
LLCsr	SNP	18	36940885	T	C	187	65	0.2579	C	intragenic_variant	MODIFIER	Pcdha10	ENSMUSG00000007440	ENSMUSG00000007440	.	.	.
LLCsr	SNP	18	36948256	G	A	124	51	0.2914	A	intragenic_variant	MODIFIER	Pcdha10	ENSMUSG00000007440	ENSMUSG00000007440	.	.	.
LLCsr	SNP	18	36969890	T	A	104	57	0.354	A	intragenic_variant	MODIFIER	Pcdha10	ENSMUSG00000007440	ENSMUSG00000007440	.	.	.
LLCsr	SNP	18	36975780	T	C	37	21	0.3621	C	intragenic_variant	MODIFIER	Pcdha10	ENSMUSG00000007440	ENSMUSG00000007440	.	.	.
LLCsr	SNP	18	37011310	T	C	122	33	0.2129	C	3_prime_UTR_variant	MODIFIER	Gm10545	ENSMUSG00000073594	ENSMUST00000097612	protein_coding	c.*1350A>G	.
LLCsr	SNP	18	37020703	C	T	81	36	0.3077	T	intragenic_variant	MODIFIER	Pcdha10	ENSMUSG00000007440	ENSMUSG00000007440	.	.	.
LLCsr	SNP	18	37092263	C	T	65	29	0.3085	T	intragenic_variant	MODIFIER	Pcdha10	ENSMUSG00000007440	ENSMUSG00000007440	.	.	.
LLCsr	SNP	18	37303723	C	T	82	40	0.3279	T	3_prime_UTR_variant	MODIFIER	Pcdhb3	ENSMUSG00000045498	ENSMUST00000051754	protein_coding	c.*386C>T	.
LLCsr	SNP	18	37437328	G	A	59	95	0.6169	A	missense_variant	MODERATE	Pcdhb12	ENSMUSG00000043458	ENSMUST00000055495	protein_coding	c.1544G>A	p.Arg515Lys
LLCsr	SNP	18	37674679	C	T	57	41	0.4184	T	intragenic_variant	MODIFIER	Pcdhga12	ENSMUSG00000023036	ENSMUSG00000023036	.	.	.
LLCsr	SNP	18	37674800	G	T	99	48	0.3265	T	intragenic_variant	MODIFIER	Pcdhga12	ENSMUSG00000023036	ENSMUSG00000023036	.	.	.
LLCsr	SNP	18	37687194	C	T	39	71	0.6455	T	intragenic_variant	MODIFIER	Pcdhga12	ENSMUSG00000023036	ENSMUSG00000023036	.	.	.
LLCsr	SNP	18	37744477	G	C	127	65	0.3385	C	intragenic_variant	MODIFIER	Pcdhga12	ENSMUSG00000023036	ENSMUSG00000023036	.	.	.
LLCsr	SNP	18	37807809	C	G	60	26	0.3023	G	intragenic_variant	MODIFIER	Pcdhga12	ENSMUSG00000023036	ENSMUSG00000023036	.	.	.
LLCsr	SNP	18	37900666	A	C	47	18	0.2769	C	missense_variant	MODERATE	Diap1	ENSMUSG00000024456	ENSMUST00000025337	protein_coding	c.803T>G	p.Ile268Ser
LLCsr	SNP	18	37957570	C	A	20	6	0.2308	A	3_prime_UTR_variant	MODIFIER	Fchsd1	ENSMUSG00000038524	ENSMUST00000043437	protein_coding	c.*2019G>T	.
LLCsr	SNP	18	37973040	C	A	21	6	0.2222	A	3_prime_UTR_variant	MODIFIER	Arap3	ENSMUSG00000024451	ENSMUST00000042944	protein_coding	c.*132G>T	.
LLCsr	SNP	18	42305801	T	C	68	40	0.3704	C	synonymous_variant	LOW	Rbm27	ENSMUSG00000024491	ENSMUST00000091920	protein_coding	c.1266T>C	p.Tyr422Tyr
LLCsr	SNP	18	43059181	A	G	36	31	0.4627	G	synonymous_variant	LOW	Ppp2r2b	ENSMUSG00000024500	ENSMUST00000025377	protein_coding	c.60T>C	p.Ser20Ser
LLCsr	SNP	18	43171204	A	G	22	6	0.2143	G	non_coding_exon_variant	MODIFIER	Gm8181	ENSMUSG00000048188	ENSMUST00000062242	processed_pseudogene	n.46A>G	.
LLCsr	SNP	18	43171738	C	G	75	42	0.359	G	non_coding_exon_variant	MODIFIER	Gm8181	ENSMUSG00000048188	ENSMUST00000062242	processed_pseudogene	n.580C>G	.
LLCsr	SNP	18	43211925	C	T	16	11	0.4074	T	5_prime_UTR_premature_start_codon_gain_variant	LOW	Stk32a	ENSMUSG00000039954	ENSMUST00000045477	protein_coding	c.-63C>T	.
LLCsr	SNP	18	43358391	G	A	22	18	0.45	A	synonymous_variant	LOW	Dpysl3	ENSMUSG00000024501	ENSMUST00000121805	protein_coding	c.660C>T	p.His220His
LLCsr	SNP	18	43575530	A	G	113	67	0.3722	G	synonymous_variant	LOW	Jakmip2	ENSMUSG00000024502	ENSMUST00000082254	protein_coding	c.867T>C	p.Ala289Ala
LLCsr	SNP	18	43764394	C	A	57	18	0.24	A	5_prime_UTR_variant	MODIFIER	Scgb3a2	ENSMUSG00000038791	ENSMUST00000043803	protein_coding	c.-24C>A	.
LLCsr	SNP	18	43767047	G	A	21	10	0.3226	A	synonymous_variant	LOW	Scgb3a2	ENSMUSG00000038791	ENSMUST00000043803	protein_coding	c.399G>A	p.Val133Val
LLCsr	SNP	18	43784636	G	A	42	22	0.3438	A	synonymous_variant	LOW	Gm94	ENSMUSG00000071858	ENSMUST00000096570	protein_coding	c.163C>T	p.Leu55Leu
LLCsr	SNP	18	43963287	A	G	39	30	0.4348	G	5_prime_UTR_variant	MODIFIER	Spink5	ENSMUSG00000055561	ENSMUST00000069245	protein_coding	c.-19A>G	.
LLCsr	SNP	18	43964462	C	A	83	27	0.2455	A	synonymous_variant	LOW	Spink5	ENSMUSG00000055561	ENSMUST00000069245	protein_coding	c.75C>A	p.Gly25Gly
LLCsr	SNP	18	43977750	T	C	68	36	0.3462	C	synonymous_variant	LOW	Spink5	ENSMUSG00000055561	ENSMUST00000069245	protein_coding	c.387T>C	p.Ser129Ser
LLCsr	SNP	18	44018737	A	G	45	16	0.2623	G	synonymous_variant	LOW	Spink5	ENSMUSG00000055561	ENSMUST00000069245	protein_coding	c.2982A>G	p.Gly994Gly
LLCsr	SNP	18	44029581	T	C	105	57	0.3519	C	missense_variant	MODERATE	Spink14	ENSMUSG00000051050	ENSMUST00000060328	protein_coding	c.101T>C	p.Leu34Pro
LLCsr	SNP	18	44337083	A	C	66	28	0.2979	C	synonymous_variant	LOW	Myot	ENSMUSG00000024471	ENSMUST00000025349	protein_coding	c.126A>C	p.Ile42Ile
LLCsr	SNP	18	44354168	A	C	60	36	0.375	C	missense_variant	MODERATE	Myot	ENSMUSG00000024471	ENSMUST00000025349	protein_coding	c.1071A>C	p.Lys357Asn
LLCsr	SNP	18	44429902	G	A	42	22	0.3438	A	synonymous_variant	LOW	Mcc	ENSMUSG00000071856	ENSMUST00000089874	protein_coding	c.2997C>T	p.Asn999Asn
LLCsr	SNP	18	44676271	C	A	56	19	0.2533	A	splice_region_variant&non_coding_exon_variant	LOW	A930012L18Rik	ENSMUSG00000097610	ENSMUST00000181094	lincRNA	n.2364C>A	.
LLCsr	SNP	18	44841379	C	T	116	33	0.2215	T	synonymous_variant	LOW	Ythdc2	ENSMUSG00000034653	ENSMUST00000037763	protein_coding	c.1107C>T	p.Asn369Asn
LLCsr	SNP	18	45090135	C	A	40	23	0.3651	A	non_coding_exon_variant	MODIFIER	Gm26928	ENSMUSG00000098244	ENSMUST00000182674	processed_pseudogene	n.180G>T	.
LLCsr	SNP	18	45592216	A	C	66	17	0.2048	C	synonymous_variant	LOW	Kcnn2	ENSMUSG00000054477	ENSMUST00000066890	protein_coding	c.1573A>C	p.Arg525Arg
LLCsr	SNP	18	45685310	G	A	63	27	0.3	A	synonymous_variant	LOW	Kcnn2	ENSMUSG00000054477	ENSMUST00000066890	protein_coding	c.2268G>A	p.Leu756Leu
LLCsr	SNP	18	47270729	C	G	26	12	0.3158	G	missense_variant	MODERATE	Sema6a	ENSMUSG00000019647	ENSMUST00000135790	protein_coding	c.1825G>C	p.Ala609Pro
LLCsr	SNP	18	49846618	T	C	76	38	0.3333	C	missense_variant	MODERATE	Dmxl1	ENSMUSG00000037416	ENSMUST00000041772	protein_coding	c.319T>C	p.Phe107Leu
LLCsr	SNP	18	52488518	G	A	99	75	0.431	A	missense_variant	MODERATE	Srfbp1	ENSMUSG00000024528	ENSMUST00000025406	protein_coding	c.650G>A	p.Arg217Lys
LLCsr	SNP	18	52488614	A	T	77	47	0.379	T	missense_variant	MODERATE	Srfbp1	ENSMUSG00000024528	ENSMUST00000025406	protein_coding	c.746A>T	p.Glu249Val
LLCsr	SNP	18	52490494	T	C	127	37	0.2256	C	missense_variant	MODERATE	Srfbp1	ENSMUSG00000024528	ENSMUST00000025406	protein_coding	c.1192T>C	p.Tyr398His
LLCsr	SNP	18	52906550	G	A	33	11	0.25	A	synonymous_variant	LOW	Sncaip	ENSMUSG00000024534	ENSMUST00000025413	protein_coding	c.1815G>A	p.Arg605Arg
LLCsr	SNP	18	60818046	G	A	65	30	0.3158	A	synonymous_variant	LOW	Tcof1	ENSMUSG00000024613	ENSMUST00000175934	protein_coding	c.3405C>T	p.Thr1135Thr
LLCsr	SNP	18	61220863	T	A	42	19	0.3115	A	missense_variant	MODERATE	Pde6a	ENSMUSG00000024575	ENSMUST00000025468	protein_coding	c.259T>A	p.Phe87Ile
LLCsr	SNP	18	61231467	A	G	34	12	0.2609	G	missense_variant	MODERATE	Pde6a	ENSMUSG00000024575	ENSMUST00000025468	protein_coding	c.594A>G	p.Ile198Met
LLCsr	SNP	18	61522617	T	C	19	14	0.4242	C	missense_variant	MODERATE	Arhgef37	ENSMUSG00000045094	ENSMUST00000171629	protein_coding	c.269A>G	p.Gln90Arg
LLCsr	SNP	18	61743397	T	G	23	12	0.3429	G	missense_variant	MODERATE	Afap1l1	ENSMUSG00000033032	ENSMUST00000120472	protein_coding	c.1148A>C	p.Lys383Thr
LLCsr	SNP	18	61991215	C	A	75	27	0.2647	A	missense_variant	MODERATE	Sh3tc2	ENSMUSG00000045629	ENSMUST00000051720	protein_coding	c.2953C>A	p.His985Asn
LLCsr	SNP	18	63032981	G	A	31	10	0.2439	A	missense_variant	MODERATE	Piezo2	ENSMUSG00000041482	ENSMUST00000047480	protein_coding	c.6178C>T	p.Pro2060Ser
LLCsr	SNP	18	63865481	C	T	23	17	0.425	T	synonymous_variant	LOW	Wdr7	ENSMUSG00000040560	ENSMUST00000072726	protein_coding	c.3498C>T	p.Ser1166Ser
LLCsr	SNP	18	65625103	G	A	32	20	0.3846	A	synonymous_variant	LOW	Zfp532	ENSMUSG00000042439	ENSMUST00000182852	protein_coding	c.2106G>A	p.Leu702Leu
LLCsr	SNP	18	71306052	G	A	60	32	0.3478	A	missense_variant	MODERATE	Dcc	ENSMUSG00000060534	ENSMUST00000114943	protein_coding	c.3818C>T	p.Pro1273Leu
LLCsr	SNP	18	71384176	C	G	51	26	0.3377	G	missense_variant	MODERATE	Dcc	ENSMUSG00000060534	ENSMUST00000114943	protein_coding	c.2407G>C	p.Gly803Arg
LLCsr	SNP	18	73930392	C	G	21	8	0.2759	G	3_prime_UTR_variant	MODIFIER	Mapk4	ENSMUSG00000024558	ENSMUST00000091851	protein_coding	c.*6G>C	.
LLCsr	SNP	18	77475579	T	C	17	5	0.2273	C	missense_variant	MODERATE	Rnf165	ENSMUSG00000025427	ENSMUST00000026494	protein_coding	c.383A>G	p.Asn128Ser
LLCsr	SNP	18	88869549	T	G	48	33	0.4074	G	missense_variant	MODERATE	Socs6	ENSMUSG00000056153	ENSMUST00000070116	protein_coding	c.1241A>C	p.Tyr414Ser
LLCsr	SNP	19	3376532	C	T	68	21	0.236	T	missense_variant	MODERATE	Cpt1a	ENSMUSG00000024900	ENSMUST00000025835	protein_coding	c.1697C>T	p.Pro566Leu
LLCsr	SNP	19	3614281	C	T	41	12	0.2264	T	synonymous_variant	LOW	Lrp5	ENSMUSG00000024913	ENSMUST00000025856	protein_coding	c.2445G>A	p.Gln815Gln
LLCsr	SNP	19	3889088	G	T	71	53	0.4274	T	stop_gained	HIGH	Chka	ENSMUSG00000024843	ENSMUST00000025760	protein_coding	c.982G>T	p.Glu328*
LLCsr	SNP	19	3918821	C	T	68	32	0.32	T	missense_variant	MODERATE	Aldh3b1	ENSMUSG00000024885	ENSMUST00000051803	protein_coding	c.731G>A	p.Cys244Tyr
LLCsr	SNP	19	3920810	G	A	82	24	0.2264	A	synonymous_variant	LOW	Aldh3b1	ENSMUSG00000024885	ENSMUST00000051803	protein_coding	c.549C>T	p.Tyr183Tyr
LLCsr	SNP	19	4157146	T	A	19	14	0.4242	A	missense_variant	MODERATE	Rps6kb2	ENSMUSG00000024830	ENSMUST00000025749	protein_coding	c.1322A>T	p.Glu441Val
LLCsr	SNP	19	4195929	G	A	57	33	0.3667	A	3_prime_UTR_variant	MODIFIER	Rad9a	ENSMUSG00000024824	ENSMUST00000025740	protein_coding	c.*58C>T	.
LLCsr	SNP	19	5275064	C	A	63	40	0.3883	A	splice_region_variant&synonymous_variant	LOW	Sf3b2	ENSMUSG00000024853	ENSMUST00000025774	protein_coding	c.2379G>T	p.Thr793Thr
LLCsr	SNP	19	5307454	G	C	14	10	0.4167	C	missense_variant	MODERATE	Gal3st3	ENSMUSG00000047658	ENSMUST00000061169	protein_coding	c.856G>C	p.Ala286Pro
LLCsr	SNP	19	5348517	C	A	30	19	0.3878	A	synonymous_variant	LOW	Cst6	ENSMUSG00000024846	ENSMUST00000025764	protein_coding	c.246G>T	p.Val82Val
LLCsr	SNP	19	5745654	A	C	26	10	0.2778	C	missense_variant	MODERATE	Ltbp3	ENSMUSG00000024940	ENSMUST00000081496	protein_coding	c.537A>C	p.Lys179Asn
LLCsr	SNP	19	5885073	T	C	41	23	0.3594	C	3_prime_UTR_variant	MODIFIER	Slc25a45	ENSMUSG00000024818	ENSMUST00000025732	protein_coding	c.*82T>C	.
LLCsr	SNP	19	6317210	C	A	28	13	0.3171	A	stop_gained	HIGH	Cdc42bpg	ENSMUSG00000024769	ENSMUST00000025681	protein_coding	c.2778C>A	p.Cys926*
LLCsr	SNP	19	6384588	A	C	53	14	0.209	C	missense_variant	MODERATE	Pygm	ENSMUSG00000032648	ENSMUST00000035269	protein_coding	c.110A>C	p.His37Pro
LLCsr	SNP	19	6538902	T	G	17	6	0.2609	G	intragenic_variant	MODIFIER	Nrxn2	ENSMUSG00000033768	ENSMUSG00000033768	.	.	.
LLCsr	SNP	19	6542359	C	T	47	25	0.3472	T	missense_variant	MODERATE	Slc22a12	ENSMUSG00000061742	ENSMUST00000113451	protein_coding	c.394G>A	p.Val132Met
LLCsr	SNP	19	7028724	G	A	77	27	0.2596	A	synonymous_variant	LOW	Stip1	ENSMUSG00000024966	ENSMUST00000025918	protein_coding	c.927C>T	p.Ser309Ser
LLCsr	SNP	19	7427772	T	C	104	57	0.354	C	3_prime_UTR_variant	MODIFIER	Rtn3	ENSMUSG00000024758	ENSMUST00000065304	protein_coding	c.*58A>G	.
LLCsr	SNP	19	8117145	C	A	120	42	0.2593	A	missense_variant	MODERATE	Slc22a28	ENSMUSG00000063590	ENSMUST00000065651	protein_coding	c.511G>T	p.Gly171Trp
LLCsr	SNP	19	8588581	A	C	49	19	0.2794	C	non_coding_exon_variant	MODIFIER	Gm6425	ENSMUSG00000086174	ENSMUST00000136332	processed_pseudogene	n.616T>G	.
LLCsr	SNP	19	8743403	C	A	85	42	0.3307	A	missense_variant	MODERATE	Stx5a	ENSMUSG00000010110	ENSMUST00000010254	protein_coding	c.403C>A	p.Leu135Ile
LLCsr	SNP	19	8852364	G	A	44	15	0.2542	A	synonymous_variant	LOW	Lrrn4cl	ENSMUSG00000071656	ENSMUST00000096257	protein_coding	c.705G>A	p.Ala235Ala
LLCsr	SNP	19	8852461	G	C	43	18	0.2951	C	3_prime_UTR_variant	MODIFIER	Lrrn4cl	ENSMUSG00000071656	ENSMUST00000096257	protein_coding	c.*82G>C	.
LLCsr	SNP	19	9877783	C	T	31	22	0.4151	T	missense_variant	MODERATE	Incenp	ENSMUSG00000024660	ENSMUST00000025562	protein_coding	c.1763G>A	p.Arg588His
LLCsr	SNP	19	10215757	A	G	80	25	0.2381	G	missense_variant	MODERATE	Myrf	ENSMUSG00000036098	ENSMUST00000088013	protein_coding	c.2390T>C	p.Leu797Pro
LLCsr	SNP	19	10627168	A	T	165	92	0.358	T	missense_variant	MODERATE	Ddb1	ENSMUSG00000024740	ENSMUST00000025649	protein_coding	c.2875A>T	p.Ile959Phe
LLCsr	SNP	19	10855020	T	C	47	32	0.4051	C	missense_variant	MODERATE	Slc15a3	ENSMUSG00000024737	ENSMUST00000025646	protein_coding	c.1210T>C	p.Ser404Pro
LLCsr	SNP	19	10940235	G	A	42	21	0.3333	A	missense_variant	MODERATE	Ptgdr2	ENSMUSG00000034117	ENSMUST00000037261	protein_coding	c.115G>A	p.Gly39Arg
LLCsr	SNP	19	11068452	A	T	36	16	0.3077	T	missense_variant	MODERATE	Ms4a8a	ENSMUSG00000024730	ENSMUST00000025636	protein_coding	c.691T>A	p.Phe231Ile
LLCsr	SNP	19	11091773	T	A	126	72	0.3636	A	non_coding_exon_variant	MODIFIER	RP24-512H17.3	ENSMUSG00000101439	ENSMUST00000186376	processed_pseudogene	n.305A>T	.
LLCsr	SNP	19	11258787	C	A	62	32	0.3404	A	missense_variant	MODERATE	Ms4a1	ENSMUSG00000024673	ENSMUST00000169159	protein_coding	c.35G>T	p.Gly12Val
LLCsr	SNP	19	11302602	C	A	134	55	0.291	A	missense_variant	MODERATE	Ms4a14	ENSMUSG00000099398	ENSMUST00000187467	protein_coding	c.2591G>T	p.Arg864Met
LLCsr	SNP	19	11828210	C	A	106	36	0.2535	A	missense_variant	MODERATE	Olfr1417	ENSMUSG00000048292	ENSMUST00000061235	protein_coding	c.815G>T	p.Gly272Val
LLCsr	SNP	19	11896334	C	T	68	92	0.575	T	synonymous_variant	LOW	Olfr1420	ENSMUSG00000060878	ENSMUST00000072784	protein_coding	c.312C>T	p.Phe104Phe
LLCsr	SNP	19	11914385	C	A	167	68	0.2894	A	missense_variant	MODERATE	Patl1	ENSMUSG00000046139	ENSMUST00000061618	protein_coding	c.53C>A	p.Ala18Glu
LLCsr	SNP	19	12299125	C	T	77	39	0.3362	T	synonymous_variant	LOW	Olfr1436	ENSMUSG00000067513	ENSMUST00000087812	protein_coding	c.6G>A	p.Glu2Glu
LLCsr	SNP	19	12919744	T	C	147	64	0.3033	C	synonymous_variant	LOW	Olfr1448	ENSMUSG00000048456	ENSMUST00000054737	protein_coding	c.564A>G	p.Ser188Ser
[truncated: 22,402 more rows]
