# Supplementary material for: Comparison of the molecular and cellular phenotypes of common mouse syngeneic models with human tumors
Source: BMC Genomics. 2020 Jan 2;21:2. doi: 10.1186/s12864-019-6344-3 (PMC6941261; doi:10.1186/s12864-019-6344-3)
Supplement: Supplementary file 4 — Additional file 4: Table S3. Gene expression data by RNA-Seq. [file 12864_2019_6344_MOESM4_ESM.xlsx]

## Sheet: rnaseq.tpm
GeneSymbol	4T1.Cell	4T1.Cell	4T1.Cell	4T1.Tissue	4T1.Tissue	4T1.Tissue	A20.Cell	A20.Cell	A20.Cell	A20.Tissue	A20.Tissue	B16F10.Cell	B16F10.Cell	B16F10.Cell	B16F10.Tissue	B16F10.Tissue	CT26.Cell	CT26.Cell	CT26.Cell	CT26.Tissue	CT26.Tissue	EL4.Cell	EL4.Cell	EL4.Cell	EL4.Tissue	EL4.Tissue	EMT6.Cell	EMT6.Cell	EMT6.Cell	EMT6.Tissue	EMT6.Tissue	F9.Cell	F9.Cell	F9.Cell	F9.Tissue	F9.Tissue	LLCsr.Cell	LLCsr.Cell	LLCsr.Cell	LLCsr.Tissue	LLCsr.Tissue	MC38.Cell	MC38.Cell	MC38.Cell	MC38.Tissue	MC38.Tissue	RENCA.Cell	RENCA.Cell	RENCA.Cell
0610005C13Rik	0	0	0	0	0.04	0	0.37	0.09	0.11	0	0.09	0	0	0	0.04	0.04	0	0	0	0	0	0	0	0	0	0	0.04	0	0	0	0	0.2	0.17	0.29	0.82	0.65	0.07	0.07	0.04	0.04	0.11	0	0	0	0.12	0	0	0.17	0.08
0610007P14Rik	32.88	30.97	31.36	63.25	62.1	65.87	45.1	37.55	41.15	95.73	101.06	134.57	129.93	133.52	136.28	138.02	53.03	54.72	52.35	43.11	55.79	62.6	63.1	55.92	72.33	72.67	88.88	84.57	82.96	80.41	77.01	191.25	181.72	180.01	160.47	184.58	47.3	43.83	43.09	77.17	73.43	86.46	84.13	84.92	89.55	73.86	99.69	95.5	94.52
0610009B22Rik	34.34	30.83	35.75	43.93	48.74	48.38	11.75	11.86	13.19	43.29	41.64	68.58	62.32	70.49	57.88	59.99	43.85	37.78	42.6	23.71	23.45	31.6	28.42	26.68	33.09	33.67	17.9	17.07	19.65	25.29	25.43	46.74	44.7	46.87	39.85	39.2	22.68	19.84	20.97	39.48	40.04	31.96	32.14	29.67	36.3	39.69	61.74	59.64	63.28
0610009L18Rik	1.12	0.51	0.68	1.92	2.44	1.16	0.17	0.37	0.36	1.72	2.78	5.24	5.19	4.55	4.57	3.82	0.42	0.51	0.42	1.35	1.17	0.95	0.48	0.61	1.02	1.44	0.67	0.13	0.52	1.47	1.01	0.89	0.61	0.71	1.39	1.09	0.35	0.67	0.82	1.69	1.6	2.51	1.34	3.2	3	4.07	9.35	6.59	6.47
0610009O20Rik	40.9	39.96	41.14	29.08	26.28	28.02	29.74	24.51	21.22	42.49	37.49	37.61	37.31	36.11	38.66	38.67	44.18	46.12	44.95	40.09	43.65	26.98	28.15	29.78	46.15	46.7	31.33	33.72	30.11	27.16	27.03	32.18	31.91	31.62	40.31	43.11	48.22	47.86	47.24	55.5	57.59	34.48	34.73	34.85	31.22	30.24	59.89	60.65	60.88
0610010B08Rik	6.38	15.52	4.38	8.9	5.88	6.04	5.53	4.87	2.91	10.4	10.06	14.68	14.25	10.5	15.96	20.86	7.01	10.05	6.8	14.93	9.4	21.84	21.29	24.16	30.7	17.24	3.05	2.13	4.1	2.69	6.73	39.1	39.32	29.08	39.5	46.12	18.48	12.57	16.5	11.2	16.88	20.05	20.35	20.06	12.61	11.15	24.57	14.44	10.9
0610010F05Rik	22.96	22.2	22.63	22.62	18.3	19.19	5.12	4.33	3.93	7.3	7.14	15.36	15.17	15.17	17.15	17.98	20.54	19.86	19.59	13.9	16.08	16.36	15.56	15.61	22.54	25.36	13.7	13.29	13.45	13.18	10.47	9.69	10.13	9.55	10.5	9.17	7.43	7.15	7.38	20.84	18.58	29.97	30.64	28.99	25.55	22.3	17.69	17.2	16.63
0610010K14Rik	88.04	88.1	87.98	62.98	77.03	70.92	68.32	63.11	61.62	103.39	92.28	65.92	71.16	64.87	80.6	75.69	39.3	45.28	45.24	58.01	60.13	25.63	28.24	32.37	76.51	62.04	53.6	53.65	58.16	62.65	56.78	100.66	94.28	93.3	95.78	110.7	94.35	84.92	83.48	84.31	86.86	97.56	100.85	102.31	87.85	83.87	81.43	82.98	87.04
0610011F06Rik	38.44	36.6	38.58	28.22	25.89	30.39	33.26	37.57	37.05	25.32	19.92	49.56	43.58	44.53	33	32.56	6.85	8.2	8.3	10.19	11.47	51.69	53.69	58.14	38.96	34.17	22.63	19.13	19.8	8.61	7.81	18.9	17.05	16.95	11.87	14.31	39.55	35.47	38.46	22.43	20.76	16.35	16.61	18.23	10.52	8.28	71.73	77.71	79.84
0610012G03Rik	22.9	25.44	22.61	20.13	26.27	23.37	17.9	18.55	17.55	19.22	21.17	24.48	21.7	22.55	24.54	25.2	20.61	21.69	20.11	21.93	20.36	15.1	14.41	17.07	22.58	18.67	16.26	14.65	14.2	20.73	21.16	22.83	21.56	20.64	23.56	26.07	19.79	21.52	19.02	32.71	31.04	20.9	18.36	21.28	22.64	21.58	50.84	54.04	54.89
0610030E20Rik	15.35	14.97	14.65	16.9	12.77	13.55	9.3	7.7	6.32	17.58	16.03	23.35	23.39	23.02	22.94	27.09	22.4	23.42	22.48	24.7	22.38	33.91	33.24	32.64	28.77	30.51	13.29	13.92	13.13	13.3	14.21	3.48	3.76	3.39	6.92	6.32	17.37	20.63	21.59	15.99	17.31	11.3	11.67	11.52	17.41	18.51	28.9	30.44	29.99
0610031J06Rik	84.2	80.64	81.14	160.08	165.67	171.04	0.46	0.48	0.27	18.29	13.43	376.6	378.22	388.53	294.65	290.87	149.85	156.34	153.49	118.49	104.15	16.2	18.21	16.31	47.97	38.4	215.79	225.36	225.64	143.71	153.82	58.48	60.12	56.6	86.95	79.59	63.87	64.14	63.55	88.78	92.13	64.62	62	64.95	106.15	143.26	183.84	176.38	171.9
0610031O16Rik	0	0	0	0	0	0	0	0	0	0	0	0	0	0	0	0	0	0	0	0	0	0.28	0.14	0.46	0.58	0.53	0	0	0	0	0	0	0	0	0	0	0	0	0	0	0	0	0	0	0	0	0	0.14	0
0610037L13Rik	12.93	12.39	12.13	23.88	26.05	24.3	12.8	10.41	10.95	17.98	18.74	23.1	22.28	20.6	26.84	25.85	23.73	23.34	23.43	19.81	22.01	16.1	16.07	17.01	23.54	27.82	31.53	30.84	31.95	35.28	33.44	55.18	57.32	54.37	45.78	48.48	15.27	15.84	17.81	32.36	30.27	44.14	42.79	44.92	47.63	45.77	16.82	17.12	16.31
0610038B21Rik	0.54	0.24	0.37	0.33	0.31	0.19	1.05	0.78	1.01	0.1	0.08	0.28	0.32	0.48	0.23	0.29	0.07	0.19	0.23	0.2	0.22	0.18	0.16	0.27	0.12	0.08	0.11	0.13	0.17	0.11	0.11	0.16	0.1	0.16	0.07	0.06	0.29	0.38	0.27	0.36	0.47	0.4	0.74	0.52	0.44	0.46	0.2	0.16	0.14
0610039K10Rik	0	0	0	0.04	0.07	0.07	0	0.27	0.26	0.36	0.31	0	0	0.04	0	0	0.04	0.04	0.08	0.08	0.2	0.43	0.08	0.04	0.07	0	0	0	0.04	0	0	0	0.07	0	0	0	0	0.03	0.11	0.1	0.04	0	0.04	0	0.08	0.17	0	0.48	0.12
0610040B10Rik	0.5	0.61	1.01	1.8	1.97	1.74	14.15	9.28	17.84	15.13	15.62	1.86	1.63	0.66	1.51	1.12	3.87	5.52	9.31	2.39	3.24	5.81	4.48	4.97	4.39	5.01	0.9	2.78	2.9	0.45	0.79	1.1	1.32	1.89	0.88	0.21	0.19	0.71	0.74	2.02	1.95	6.68	6.6	4.49	4.69	4.61	6.92	3.12	5.23
0610040F04Rik	0.05	0.04	0.49	0.05	0.09	0.04	0	0.01	0	0.17	0	0.04	0.12	0.07	0.22	0.05	0	0.05	0	0.2	0.14	0.02	0.35	0	0	0.02	0	0	0	0.05	0.05	0.39	0.58	0.61	1.69	2.21	0.02	0	0	0.02	0	0	0	0.02	0.11	0.04	0.15	0.02	0.09
0610040J01Rik	0	0	0	1.39	1.31	1.05	0	0	0	0	0	0.03	0	0.02	0.16	0.21	0	0	0	0.05	0.14	0	0	0	0.56	0.49	0.07	0.02	0.02	0.42	0.23	0.08	0.13	0.05	0.24	0.13	0	0.02	0	0.27	0.26	0	0	0.1	0.61	0.53	0	0	0
0610043K17Rik	0.3	0	0.15	0.5	0.06	0.29	0	0.16	0	0	0.23	0	0	0.33	0.07	0.27	0	0	0	0.14	0.28	0.55	0.62	0	0	0	0.2	0	0.26	0	0.2	0.36	0.43	0.42	0.73	0.9	0	0.06	0	0	0.06	0.12	0	0	0.67	0.36	0.34	0.49	0.41
1010001N08Rik	0	0	0	0.19	0.26	0	0	0	0	0	0	0	0	0	0	0	0	0	0	0.06	0	0	0	0	0	0.16	0	0	0	0.24	0.12	0	0	0	0.33	0.51	0	0	0	0.05	0.05	0.16	0.21	0.21	1.07	1.61	0	0	0
1100001G20Rik	0	0	0	2.3	7.82	9.03	4.33	2.21	1.38	9.59	4.42	0	0.23	0	0.23	0.11	0	0.25	0.24	0.92	5.25	0	0	0	1.31	4.84	0.11	0	0	5.4	1.13	0	0	0	6.78	1.6	0.1	0	0	3.87	3.94	0.31	0	0.11	4.61	0	0	0	0
1110001J03Rik	45.96	54.61	50.78	33.01	49.73	48.23	88	108.25	102.74	114.61	105.45	136.71	119.65	116.83	151.27	148.73	36.23	28.34	28.29	30.11	45.57	26.88	24.13	28.38	35.69	36.81	17.56	11.81	13.7	29.13	29.5	76.23	69.6	87.98	73.16	73.73	32.43	31.73	27.96	55.12	53.87	71.18	65.51	75.04	42.95	38.7	54.92	57.05	49.91
1110002L01Rik	11.09	11.05	11.72	7.97	7.41	7.38	14.7	13.14	12.24	33.54	37.92	19.98	19.92	18.96	17.06	18.77	11.66	10.43	9.98	6.03	7.09	10.71	11.15	11.42	17.29	16.85	12.72	13.73	12.77	7.14	6.61	15.37	13.36	14.8	10.56	11.58	1.48	1.62	1.92	5.5	6.08	10.23	9.89	9.66	9.19	6.35	49.41	48.73	47.74
1110004E09Rik	49.78	58.18	50.77	28.09	28.11	28.81	28.24	27.22	28.16	41.13	42.23	36.01	35.02	32.25	38.13	38.51	19.05	17.26	18.83	18.38	20.66	21.51	20.69	22.85	49.24	46.64	38.3	35.77	33.11	26.86	23.58	64.55	64.14	64.91	40.02	46.28	23.77	21.57	20.22	19.26	21.57	49.89	46.11	50.07	33.51	26.99	85.73	80	79.42
1110004F10Rik	282.7	286.99	287.76	132.28	141.98	142.5	66.95	68.34	65.05	132.91	129.7	220.77	217.81	212.65	196.71	195.61	203.8	197.43	196.14	120.34	124.85	109.29	117.07	113.04	151.4	156.76	128.1	131.13	126.44	120.2	102.72	173.71	165.05	168.1	127.67	145.92	160.76	154.65	150.31	155.94	150.86	163.15	171.14	159.65	149.06	143.27	165.23	166.63	160.55
1110006O24Rik	1.01	0.88	1.07	0.69	1.08	1.14	1.02	1.61	1.47	2.74	2.72	2.12	2.53	1.93	2.18	2.82	1.78	1.8	2.16	2.07	2.51	0.97	0.92	2.22	2.21	2.56	0.35	0.86	0.53	0.8	0.7	1.07	0.64	1.2	0.94	1.15	0.48	0.5	0.81	1.76	1.66	3.3	2.2	2.02	3.6	3.54	2.33	1.98	1.94
1110007C09Rik	49.58	43.27	48.1	62.47	79.46	67.97	6.77	6.14	4.81	9.69	9.44	82.7	79.51	76.08	67.61	62.13	110.37	112.17	116.38	132.83	123.28	87.66	98.86	95.83	103.7	81.27	145.97	145.76	143.01	96.1	118	13.82	12.55	11.09	34.45	21.33	187.92	172.45	177.68	84.79	100.62	37.25	40.71	40.01	19.3	44.97	86.69	97.22	103.51
1110008F13Rik	172.49	177.15	167.16	130.37	138.8	137.66	70.55	70.08	70.84	148.78	146.19	105	103.76	112.64	147.72	144.28	228.21	207.97	217.84	139.91	152.5	93.5	96.6	97.94	177.36	167.98	191.92	199.7	193.52	194.36	162.33	190.72	193.33	187.84	160.41	173.02	146.37	142.74	134.49	156.14	142.23	182.64	178.78	177.18	159.98	137.41	343.78	340.52	338.07
1110008L16Rik	8.59	8.32	7.88	8.06	8.65	9.35	13.83	12.25	10.11	18.79	20.81	7.72	7.9	7.71	9.98	10.46	8.61	8.35	9.35	5.19	6.35	7.68	7.78	7.61	9.92	10.51	8.58	10.53	9.07	9.7	7.75	20.5	21.04	20.06	23.81	26.81	16.21	16.58	16.68	17.57	17.83	10.96	10.31	10.74	10.53	8.7	20.84	19.36	18.61
1110008P14Rik	48.59	53.17	46.87	87.42	96.78	91.66	21.16	22.19	23.79	25.5	24.77	63.22	54.77	53.05	57.63	58.01	61.17	70.02	67.5	20.06	34.33	19.36	21.26	22.17	45.29	35.37	56.35	45.15	45.43	25.29	28.1	33.6	31.12	34.72	24.6	27.66	9.2	7.5	8.54	19.14	19.81	23.89	26.94	28.41	19.29	19.41	91.95	127.97	119.45
1110012L19Rik	24.17	23.29	23.92	30.67	27.5	28.54	11.02	11.27	13.14	17.6	16.98	24.58	27.36	27.15	22.57	24.71	52.83	55.01	56.44	25.59	29.14	16.11	18.52	18.14	13.68	14.71	20.31	23.16	23.77	23.88	21.81	28.51	26.95	26.98	19.96	19.41	36.59	33.85	32.47	39.75	38.24	36.09	35.71	41.33	42.64	44.04	31.26	30.91	31.16
1110015O18Rik	0	0	0	0	0	0	0	0	0	0	0	0.02	0	0.04	0	0	0	0	0	0	0	0.43	0.07	0.86	0.65	0.77	0	0	0	0	0	0	0	0	0	0	0	0	0	0	0	0	0	0	0	0	0	0	0
1110017D15Rik	0	0.05	0	0.13	0.2	0.42	0	0	0	0.11	0	0.15	0.13	0.19	0.13	0.06	0.39	0.78	0.17	0.38	0.06	0.06	0.33	0	0	0.09	0.16	0.52	0.09	0.29	0.09	0	0	0	0.27	0	0.64	0.98	0.86	0.09	0.23	0.1	0.12	0	0.16	0.62	0.1	0	0.25
1110019D14Rik	0.9	0.89	0.83	1.75	2.14	2	0.53	0.69	0.74	2.93	2.36	5.38	5.81	5.4	5.34	5.24	2.26	3.03	2.9	3.37	3.66	0.76	0.57	0.36	0.85	0.83	1.4	1.28	1.57	1.63	1.91	1.58	2.17	2.2	2.19	1.64	1.83	2.65	2.6	5.36	5.1	1.97	1.59	1.75	2.62	2.13	10.51	9.36	10.93
1110020A21Rik	1.13	0.67	0.2	0.6	0.6	1.17	0.45	0.31	0.69	1.99	1.11	0.81	0.86	1.16	1.09	1.05	1.56	1.1	1.24	1.42	0.94	0.58	0.71	0.53	0.39	0.24	0.18	0.17	0.47	0.26	0.18	0.61	0.54	0.51	0.74	0.84	0.38	0.92	1.53	0.95	1.32	0.68	0.92	1.23	1.22	0.92	2.53	3.21	2.91
1110025L11Rik	0	0	0	0	0	0	0	0	0	40.85	1.73	0	0	0	0	0	0	0	0	0	0	0	0	0	0	3.87	0	0	0.27	0	0	0	0	0	0	0	0	0	0	0	0	0	0	0	0	0	0	0	0
1110028F11Rik	0.03	0.08	0.05	0	0.06	0.01	0.32	0.14	0.23	0.53	0.52	0	0	0	0	0	0	0	0	0.02	0.13	0.29	0.17	0.3	1.45	1.56	0	0	0	0.01	0.01	0	0	0	0.04	0	0	0	0	0	0	0	0	0	0	0	0.13	0.2	0.12
1110028F18Rik	0	0	0	0.03	0.02	0.04	0	0	0	0	0	0.14	0.13	0.13	0.05	0.05	0	0	0	0	0	0.03	0.18	0.08	0.02	0	0	0.05	0	0	0.05	0	0.02	0	0.03	0.05	0	0	0	0	0	0	0	0	0.1	0	0.03	0	0
1110032A03Rik	4.15	4.17	3.75	5.56	5.55	6.1	2.25	2.65	2.27	6.45	5.12	11.69	12.89	11.22	9.18	8.52	10.26	9.58	10.47	6.15	6.48	4.11	4.81	4.31	3.68	4.22	4.07	5.07	4.87	3.87	4.05	3.5	2.72	3.13	3.46	3.75	2.76	2.99	3.26	6.67	7.1	2.13	2.44	3.27	5.1	7.07	11.46	12.99	13.18
1110032F04Rik	0	0	0	0.26	0.18	0.2	0	0	0	0.17	0.14	0	0	0	0	0.01	0	0	0	0.11	0.11	0	0	0	0.08	0.02	0	0	0	0.09	0.01	0.09	0.1	0.06	0.11	0.14	0	0	0	0.08	0.08	0	0	0	0.27	0.09	0	0	0
1110034G24Rik	1.82	2.11	1.91	4.72	4.13	3.79	8.8	8.55	8.58	8.96	9.18	5.05	4.96	4.72	4.95	5.58	7.92	7.66	7.8	4.07	4.61	5.44	4.97	4.54	5.16	4.91	2.73	3.67	2.28	3.04	2.77	10.89	10.46	11.35	10.18	10.26	1.73	1.93	1.97	2.74	3.28	2.79	2.85	2.74	4.89	4.29	5.6	6.45	6.28
1110036E04Rik	0	0	0	0.05	0	0	0	0	0	0	0	0	0	0	0	0	0	0	0	0	0	0	0	0	0	0	0	0	0	0	0	0	0	0	0	0	0	0	0	0	0	0	0	0	0	0.16	0	0	0.1
1110037F02Rik	16.41	15.68	16.38	25.7	18.64	20.5	50.37	42.51	35.88	72.49	80.57	27.47	28.17	27.5	26.84	27.51	21.8	23.33	23.72	21.98	21.3	16.13	16.08	16.09	11.42	12.5	17.48	17.03	17.53	21.19	20.29	26.28	28.5	26.17	23.46	24.78	25.54	25.66	25.81	25.97	24.8	23.76	23.48	24.24	28.73	29.69	17.81	16.91	16.44
1110038B12Rik	1153.79	1173.87	1150.16	224.74	208.07	215.26	1006.34	984.35	1045.43	283.05	293.98	259.62	257.4	256.29	188.64	201.21	424.31	433.51	429.85	303.55	303.37	258.49	271.29	279.07	414.24	412.32	458.55	415.96	408.8	256.34	269.58	194.93	182.14	175.07	235.96	242.42	370.22	371.83	346.42	362.49	404.61	253.4	261.98	271.87	196.61	194.43	457.75	497.09	493.71
1110038F14Rik	24.51	26.94	27.64	33.5	39.67	35.63	16.19	15.43	14.23	24.47	22.54	58.2	54.43	54.56	49.37	50.34	46.25	46.85	44.94	78.37	76.78	27.84	27.83	31.3	43.4	38.26	42.41	37.84	40.08	42.09	46.15	61	59.4	59.76	49.12	54.85	39.36	37.9	37.29	42.52	45.22	32.43	33.18	34.62	56.51	50.77	57.93	67.47	68.56
1110046J04Rik	13.17	13.39	15.21	9.73	14.73	12.45	0.08	0.04	0.3	0.43	0.68	1.86	1.32	1.22	1.32	0.99	12.66	14.37	12.4	9.55	6.47	0.1	0.21	0.05	0.5	0.53	36.24	39.25	42.82	14.15	17.4	0.31	0.31	0.53	1.08	0.61	11.04	9.88	10.98	5.29	5.8	8.73	7.31	8.15	10.38	11.69	2.3	4.41	3.57
1110051M20Rik	0	0	0	2.1	2.02	2.28	3.36	3.19	2.58	4.78	3.62	31.66	32.74	32.35	27.27	28.16	14.38	13.51	15	8.68	9.92	13.77	14.95	12.21	19.36	20.04	7.73	10.21	9.51	11	10.72	6.99	6.24	6.28	5.17	5.81	0.03	0.02	0	0.81	0.57	16.96	14.73	15.22	17.76	18.23	0	0	0
1110054M08Rik	1.76	2.45	2.56	5.05	5.01	4.29	3.68	3.53	4.43	7.85	3.24	9.99	9.84	11.21	6.34	6.38	3.71	4.67	4.55	7.24	7.52	4.87	3.97	4.36	0.95	2.24	3.88	3.79	4.12	3.01	4.95	2.61	3.03	3.39	2.74	2.09	2.27	2.31	2	1.22	1.61	4.21	4.43	3.98	5.02	4.38	12.9	11.96	11.47
1110057K04Rik	52.4	52.3	53.09	50.06	40.47	46.53	26.66	24.87	22.95	41.52	43.02	58.2	57.57	59.16	54.05	59.02	55.45	59.17	58.77	27.92	32.91	29.4	30.18	28.11	50.66	48.15	75.97	78.99	77.23	67.6	59.73	34.31	36.69	35.64	34.63	33.96	28.05	32.15	30.63	30.84	30.53	36.57	38.17	34.19	40.35	34.01	74.87	70.24	68.39
1110058L19Rik	18.23	19.33	20.31	43.42	51.82	48.94	24.11	24.96	28	51.16	62.7	55.43	59.77	64.08	50.96	55.27	29.02	25.9	27.03	28.99	26.82	33.81	29.69	31.93	25.55	29.02	29.46	26.23	22.38	27.54	27.59	35.44	33.46	34.07	36.43	40.77	34.37	36.49	34.03	39.4	37.97	23.07	25.07	22.69	35.57	37.84	64.95	62.35	54.12
1110059E24Rik	93.09	99.82	98.08	49.69	52.2	52.5	33.26	37.67	37.53	70.43	64.96	29.43	29.21	29.4	27.98	30.63	48.88	45.28	45.8	35.91	36.68	39.91	34.49	36.14	43.27	41.12	53.16	47.68	51.56	43.14	39.27	44.7	43.95	48.86	68.55	68.73	66.95	66.84	67.99	56.63	50.07	93.47	95.27	86.24	84.38	75.31	39.98	42.08	42.45
1110059G10Rik	8.84	8.15	8.02	8.86	8.52	9	6.2	6.19	6.73	8.96	8.78	7.3	7.34	6.96	7.76	6.98	10.35	10.35	9.64	7.29	7.25	5.18	4.79	4.93	4.84	5.14	6.48	5.84	6.66	6.3	6.15	5.79	6.49	6.06	6.6	6.24	7.42	7.23	7.48	11.26	10.69	6.26	5.8	5.41	8.13	7.8	6.18	6.14	6.19
1110065P20Rik	30.44	27.79	29.5	23.72	32.44	29.71	18.47	19.5	19.04	24.54	18.13	40.6	42.9	40.91	41.82	37.95	21.57	23.79	22.98	23.21	20.94	31.92	30.75	38.43	29.74	31.06	41.48	41.89	37.67	31.8	31.43	18.72	18.56	21.24	18.53	20.86	32.13	35.32	30.32	25.45	24.4	52.16	50.62	46.94	51.76	53.68	72.13	77.17	74.5
1190002F15Rik	49.19	44.49	51.78	22.54	27.96	25.11	4.53	5.02	3.72	12.11	8.93	103.62	102.6	97.28	66.81	63.95	22.18	23.11	25.73	33.6	42.52	235.83	222.81	209.56	94.49	79.12	20.94	24.77	19.14	24.09	24.89	47.3	44.09	49.48	39.51	40.52	106.09	101.1	98.89	47.92	49.31	25.62	26.65	22.34	22.19	21.39	60.11	66.5	54.71
1190002N15Rik	5.08	5.25	5.13	8.53	7.38	7.17	9.56	8.47	6.96	13.28	14.11	0.06	0.06	0.04	0.55	0.6	6.48	6.47	6.43	15.28	12.19	28.99	32.93	32.14	22.19	23.67	7.79	7.5	8.16	17.81	18.04	11.57	14.27	12.47	14.52	13.11	0	0	0.01	1.79	1.86	18.33	19.62	16.84	16.25	21.22	20.07	18.59	18.1
1190003K10Rik	0	0	0	0	0	0	0	0	0	0	0	0	0	0	0	0	0	0	0	0	0	0	0	0.1	0	0	0	0	0	0	0	0	0	0	0	0	0	0	0	0	0	0	0	0	0	0	0	0	0
1190005I06Rik	7.13	6.35	5.32	3.55	4.43	4.5	1.94	2.16	2.65	0.74	0.25	14.44	13.67	14.12	7.97	7.42	0.39	0.23	0.39	0.48	0.71	1.19	1.79	1.61	0.48	1.19	11.23	11.64	10.04	6.93	7.13	41.49	40.77	37.56	29.36	30.39	4.68	4.5	5.3	1.72	1.9	4.09	3.65	4.73	2.65	3	1.29	2.37	2.55
1190007I07Rik	9.37	9.64	5.56	10.41	11.99	11.51	16.44	17.19	16.66	25.6	25.38	24.28	24.8	22.9	23.5	30.16	5.33	5.75	4.93	3.45	6.19	36.13	30.83	31.86	59.38	49.72	17.93	17.24	15.15	6.53	6.13	23.64	23.81	26.62	19.35	25.18	14.98	14.76	13.93	13.72	15.41	14.11	11.71	13.03	7.91	6.17	37.84	42.19	42.35
1200014J11Rik	16.72	16.66	17.03	14.61	13.29	13.28	14.23	12.86	11.13	21.08	19.97	27.4	27.76	27.59	23.71	23.95	14.01	14.29	14.72	10.93	10.35	16.06	15.6	14.8	13.96	16.17	8.39	8.48	8.51	11.56	11	24.54	24.55	24.02	40.84	42.49	10.38	11.88	11.39	12.66	11.37	18.35	19.18	18.86	18.99	21.57	16.67	16.33	15.58
1300002E11Rik	14.47	14.07	12.77	12.79	14.75	11.5	33.71	32.53	32.01	40.16	39.16	21.84	22.63	18.53	23.21	21.76	13.76	13.82	12.92	11.21	13.32	29.53	32.54	30.97	26.02	25.03	14.44	15.47	13.93	15.36	10.5	12.91	12.05	13.32	9.68	15.29	2.84	4.32	4.23	12.28	10.71	9.53	10.36	10.12	11.55	10.67	39.78	39.43	42.05
1300002K09Rik	0	0	0	2.09	0.96	0.79	0.01	0	0	1.17	0.84	0	0.01	0	0.27	0.51	0.02	0.07	0.01	0.68	0.56	0.01	0.01	0	0.27	0.09	0	0	0.05	0.29	0.26	0.02	0.02	0	0.22	0.08	0.01	0	0.01	0.4	0.67	0.01	0	0.04	1.42	1.97	3.24	2.66	3.63
1300017J02Rik	0.08	0.03	0.05	0.03	0	0.04	0.44	0.34	0.28	0.23	0.05	0.2	0.16	0.24	0.12	0.1	0	0.14	0.06	0	0.03	0.06	0.12	0.01	0.01	0.06	0.09	0.15	0.06	0	0	0.06	0.03	0.1	0.03	0.03	0.01	0.05	0.03	0.04	0	0.08	0.04	0.03	0.1	0.03	0.06	0.03	0.04
1500004A13Rik	0.3	0.19	0.22	0.29	0.07	0.13	0.17	0.11	0.1	0.57	0.75	0.15	0.04	0.09	0.17	0.22	0.22	0.3	0.33	0.18	0.23	0.65	0.65	0.38	0.16	0.13	0.2	0.18	0.21	0.05	0.09	0.14	0.09	0.12	0.07	0.11	0.29	0.57	0.56	0.34	0.46	0.06	0.17	0.11	0.42	0.22	0.17	0.16	0.16
1500009C09Rik	0	0.02	0	0.3	0	0.04	0	0	0	0	0.05	0	0	0	0	0	0.32	0.07	0.07	0.13	0.11	0.09	0	0	0	0	0	0.12	0.08	0.02	0.07	0.02	0.02	0.19	0.13	0.02	0.02	0	0	0	0.04	0.04	0.02	0	0.28	0.19	0.04	0	0.07
1500009L16Rik	0	0	0	1.57	0.6	0.46	0	0	0	0.58	0.78	4.27	3.85	4.31	7.03	7.7	0	0	0.03	0.65	0.89	86.55	86.83	91.16	54.71	44.49	0.03	0	0.11	0.58	1.05	10.78	11.44	9.79	5.22	3.86	0.56	0.64	0.5	0.34	0.27	0	0	0.03	0.46	0.73	0	0	0
1500011B03Rik	14.7	17.73	18.4	21.68	29.98	23.04	25.34	25.87	22.25	105.97	110.17	18.26	18.26	20.5	13.92	13.08	2.19	1.91	1.58	8.2	7.55	19.88	21.19	24.12	22.48	24.33	14.76	16.21	15.55	12.92	14.28	64.06	57.46	61.53	43.87	55.35	16.37	16.46	19.33	23.67	21.25	4.61	4.97	5.82	8.87	7.51	7.74	8.16	6.05
1500011K16Rik	37.24	43.26	36.64	16.29	15.6	14.62	28.23	32.31	31.94	6.1	6.42	29	24.15	21.57	23.96	22.17	34.28	32.7	34.9	24.29	31.51	41.39	37.08	45.62	26.38	21.76	40.79	35.33	33.89	16.65	20.58	23.26	18.71	23.05	17.53	15.51	28.41	24.41	25.87	17.22	21.36	16.47	16.56	17.66	13.32	14.72	53.94	75.67	70.6
1500012F01Rik	1074.56	1040.68	1071.54	202.2	192.58	195.85	1440.82	1670.05	1710.96	319.26	405.99	140.54	132.13	138.64	161.11	177.45	515.66	499.89	502.45	250.79	242.19	339.94	302.84	294.58	240.18	250.88	235.83	234.28	255.93	137.27	152.7	100.13	90.03	93.53	203.57	177.91	243.28	277.09	292.34	263.34	277.24	222.24	239.14	234.88	201.03	199.6	975.82	1005.47	949.25
1500012K07Rik	0	0	0	0	0	0	0	0	0	0	0	0	0	0	0	0	0	0	0	0	0	0	0	0	0	0	0	0	0	0	0	0	0	0	0	0	0	0.03	0	0	0	0	0	0	0	0	0	0	0
1500015A07Rik	1.4	1.95	2	3.13	2.64	2.51	7.73	5.82	5.43	7.92	10.59	2.53	3.06	2.9	3.17	3.47	2.78	2.6	2.51	3.53	3.8	7.59	6.83	8.09	6.91	6.85	1.23	1.11	1.05	1.86	1.88	4.71	4.66	4.81	6.85	6.39	2.58	3.62	3.72	4.39	4.33	3.19	3.66	3.11	4.7	3.77	3.73	3.28	3.65
1500015L24Rik	2.64	1.13	1.11	0	0.05	0.04	0	0	0	0.34	0	0	0	0	0.05	0	0	0	0	0	0	0	0	0	0	0	0	0	0	0	0	0	0	0	0	0	0	0	0	0	0.05	0	0.05	0.05	0.05	0	0.2	0.15	0
1500015O10Rik	0	0	0.33	7.99	4.54	10.94	0	0	0	0.24	0.1	0.04	0.13	0.29	0.56	0.17	0	0.09	0.04	0.72	0.43	0	0	0	0.11	0.22	0	0	0	14.73	11.51	0	0	0	0	0	0	0.08	0	0.19	0.27	0.08	0.04	0	7.1	4.26	0	0	0
1500017E21Rik	0	0	0.04	0	0.03	0.07	0	0.01	0	0	0.01	0	0	0	0.02	0.01	0.09	0.12	0	0.19	0.5	0	0	0	0.13	0.19	0	0	0	0.27	0.23	0	0	0	0	0.01	0	0	0.01	0.06	0.04	0	0	0	0.06	0	0.04	0.02	0.01
1600002D24Rik	0	0.27	0.02	0	0.28	0	0	0	0	0	0	0	0	0	0	0	0	0	0	0.04	0	0	0	0	0	0	0	0	0	0	0	0	0	0	0	0	0	0	0	0	0.02	0	0	0	0.02	0	0	0.13	0
1600002H07Rik	3.66	4.63	3.67	7.82	9.63	8.82	4.56	4.08	3.64	16.25	14.29	15.69	16.05	15.67	13.97	14.77	7.62	7.59	8.09	7.65	8.53	7.54	8.3	7.84	12.13	12.2	6.65	5.91	7.17	8.61	7.52	16.38	17.93	16.92	17.61	17.8	19.78	20.77	22.05	16.23	17.14	11.54	12.58	11.29	9.75	8.51	16.28	16.68	16.75
1600002K03Rik	18.91	21.28	20.78	11.67	15.86	13.75	14.37	11.92	15.02	19.42	16.36	16.38	16.25	15.75	16.2	22.04	18.1	20.5	15.68	15.58	15.56	10.25	10.38	10.56	22.09	23.5	17.2	17	18.23	16.6	17.08	9.71	7.44	8.82	10.32	10.85	10.17	9.41	9.23	18.99	16.67	26.65	22.63	22.86	30.36	19.25	24.59	23.83	21.42
1600010M07Rik	0	0.07	0	2.87	2.52	2.52	0.06	0.11	0.09	1.57	1.24	0	0	0.13	0.77	0.68	0	0.15	0	5.04	4.43	0	0	0	1.03	1.33	0	0	0.07	2.01	1.82	0	0	0	1.93	0.51	0	0.12	0	1.82	1.11	0	0.13	0	1.48	2.05	0	0.07	0.21
1600012H06Rik	23.49	24.62	24.89	42.03	41.75	44.38	5.2	4.4	4.9	9.92	9.32	22.7	23.32	21.27	24.05	23.94	26.28	27.65	27.32	27.91	26.66	11.25	11.17	11.64	13.51	13.64	17.93	19.23	19.34	26.88	26.28	8.07	7.55	7.65	14.26	11.27	19.95	20.8	20.72	35.52	35.08	10.42	10.6	10.92	24.04	29.73	26.82	25.23	24.59
1600014C10Rik	2.91	3.08	3.62	32.61	21.11	27.34	9.28	8.17	7.68	10.87	8.23	14.39	15	14.73	14.98	16.01	13.88	12.71	13.65	34.54	33.61	13.8	15.24	14.06	22.11	21.13	5.17	4.95	4.86	12.99	16.78	3.48	3.54	3.58	10.46	5.14	8.24	8.9	9.35	14.29	13.48	5.25	5.12	5.12	24.63	23.58	9.16	8.81	8.56
1600014C23Rik	0	0.09	0	0.46	0.48	0.15	0.22	0.27	0	3.13	1.9	8.45	5.56	8.16	7.44	4.16	0.27	0.76	0.27	0.96	0.36	1.32	0.53	0.17	0.54	0.23	0.87	0.17	0.17	0.43	1.56	0.39	0.55	0.38	2.99	1.81	0.52	0.16	0.16	0.08	0.16	0.24	0	0.4	0.17	0.19	0	0.27	0
1600014K23Rik	0	0.15	0	0	0	0	0	0	0	0	0	0	0	0	0	0	0	0	0	0	0	0	0	0	0	0	0	0	0	0	0	0	0	0	0	0.04	0	0	0	0	0	0	0	0	0	0	0	0	0
1600015I10Rik	0	0	0	0.05	0	0	0	0	0	0	0	0	0	0	0.01	0.01	0.07	0	0	0	0	0	0	0	0	0	0	0	0	0.04	0	0.02	0.04	0.01	0.04	0.06	0	0	0	0	0	0	0	0	0	0	0	0	0
1600016N20Rik	1.58	1.76	1.91	3.97	3.16	3.3	5.47	4.7	3.69	4.76	4.43	0.61	0.62	0.32	0.25	0.43	0.27	0.48	0.25	0.51	0.57	1.64	1.86	1.98	0.45	0.4	3.2	3.76	3.67	1.52	1.78	1.04	1.66	1.13	2.02	1.63	0.29	0.68	0.53	0.14	0.16	0.07	0.21	0.21	0.17	0.28	0.74	1.04	1.31
1600019K03Rik	0	0	0	0	0	0	0	0	0	0	0	0.54	0.82	0.29	0.1	0.2	0	0	0	0	0	0	0	0	0	0	0	0.19	0	0	0.1	0	0	0	0	0	0	0	0	0	0	0	0	0	0	0	0	0	0
1600020E01Rik	16.73	19.13	22.37	13.03	14.13	11.58	24.44	23.29	19.1	50.41	44.97	17.72	19.67	15.88	20.76	25.75	26.51	28.03	25.01	16.03	14.58	35.2	31.68	39.43	22	25.96	16.43	12.54	15	10.11	12.66	2.85	4.5	4.37	10.28	9.33	7.51	8.8	8.8	15.36	14.84	10.06	9.29	12.1	15.49	19.05	25.43	24.93	22.58
1600023N17Rik	0.04	0.16	0.28	0.49	1.04	0.69	0.15	0.64	0.78	1.87	2.31	0.39	0.33	0.18	0.44	0.5	0.07	0.19	0.04	1.01	0.62	0.95	0.65	1.44	0.29	0.38	0.25	0.03	0.1	0.64	0.39	0.16	0.1	0.03	0.21	0.92	1.14	1.01	1.09	0.9	1.31	0.72	0.68	0.6	1.35	0.78	0.69	0.56	0.44
1600025M17Rik	0	0	0	0	0.15	0	0	0	0	0	0	0	0	0	0	0	0	0	0	0	0	0	0	0	0	0	0	0	0	0	0	0	0	0	0.08	0.3	0	0	0.08	0	0	0	0	0	0	0	0	0	0
1600027J07Rik	0	0	0	0.4	0	0.16	0	0	0	0	0	0	0	0	0	0	0	0	0	0	0	0	0	0	0	0	0	0	0	0	0	0	0	0	0	0	0	0	0	0	0	0.35	0	0.18	0	0	0	0	0
1600029I14Rik	0	0	0	0	0	0.04	0	0	0	0	0	0	0	0	0	0	0	0	0	0.04	0	0	0	0.09	0	0	0	0	0.13	0.09	0	0	0	0	0	0	0	0	0.04	0.04	0.04	0	0	0	0	0	0	0	0
1600029O15Rik	0	0	0.02	0	0.03	0	0	0.01	0.04	0.02	0.04	0.02	0.04	0.02	0.04	0	0.1	0	0	0	0.04	0.17	0.13	0.13	0.07	0.16	0.02	0	0	0	0.04	0.65	0.41	0.32	0.53	0.51	0.03	0.02	0.03	0.03	0.12	0.23	0.14	0.24	0.04	0.08	0.06	0.06	0
1700001C02Rik	0	0	0	0	0	0	0	0	0	0	0	0	0	0.05	0	0	0	0	0	0	0	0	0	0	0	0	0	0	0	0	0	0	0	0	0	0.21	0	0	0	0	0	0	0	0	0	0	0	0	0
1700001C19Rik	0.06	0.08	0.12	0.37	0.26	0.74	0	0.16	0.26	0.33	0.5	0	0	0	0.08	0.08	0	0	0	0.18	0.1	0	0	0	0	0.09	1.31	1.31	1.14	0.46	0.82	0.07	0.09	0	0.22	0.14	0.11	0.2	0.07	0.35	0.49	0	0	0	0.05	0.2	0.18	0.15	0.24
1700001D01Rik	0	0	0	0	0	0	0	0	0	0	0	0.07	0.08	0	0	0	0	0	0	0	0	0	0	0	0	0	0	0	0	0	0	0	0	0	0	0	0	0	0	0	0	0	0	0	0	0	0	0	0
1700001F09Rik	0	0.37	0.38	0	0	0.11	0	0	0	0	0	0	0	0	0	0	2.55	1.49	1.71	1.72	1.78	0	0	0	0	0	0	0	0.04	0	0	0	0	0	0	0	1.34	1.08	1.02	0.95	0.48	0.44	0	0.2	0.51	0.65	0	0	0
1700001G11Rik	0.11	0	0.23	0.48	0.23	0.26	1.4	1.41	0.92	2.68	1.79	0.55	0.83	0.94	0.52	0.65	0.31	0.11	0.26	0.25	0.56	0.71	0.82	0.96	0.68	0.18	0	0	0	0	0	0.44	0.27	0.71	0.15	0.48	0.04	0.18	0.05	0.18	0.14	0.32	0.53	0.33	0.05	0.71	1.57	2.23	1.89
1700001G17Rik	0.09	0.05	0.09	0.22	0.39	0.18	0.39	0.23	0.37	0.44	0.24	0.92	0.94	0.58	0.47	0.42	0.09	0.27	0.35	0.88	0.6	0.38	0.3	0.38	0.64	0.9	0.17	0.12	0.12	0.12	0.08	0.18	0.3	0.11	0.12	0.16	0.18	0.49	0.32	0.67	0.8	0.61	0.4	0.98	0.83	0.95	3.96	4.63	4.03
1700001J03Rik	0.28	0.59	0.72	0.37	0.46	0.39	0.42	0.39	0.34	0.29	0.34	0.09	0.41	0.34	0.61	0.54	0.3	0.44	0.21	0.1	0.3	1.76	1.91	2.08	0.35	0.35	0.74	0.23	0.62	0.05	0.15	0	0	0.09	0.29	0.05	0.77	1.93	1.97	0.35	0.32	0.18	0.09	0	0.05	0.16	0.4	0.2	0.15
1700001J11Rik	0.43	0.18	0.27	0.67	0.3	0.11	0.27	0.1	0.19	1.12	0.88	0.26	0.17	0.19	0.24	0.33	0.29	0.47	0.34	0.5	0.6	0.74	0.48	0.64	0.2	0.3	0.16	0.14	0.13	0.18	0.09	0.23	0.15	0.24	0.25	0.26	0.08	0.16	0.09	0.42	0.57	0.06	0.18	0.1	0.28	0.29	0.34	0.55	0.39
1700001K19Rik	0	0	0	0	0	0	0	0	0	0	0	0	0	0	0	0	0	0.04	0	0	0	0	0	0	0	0	0	0	0	0	0	0.03	0	0	0.04	0	0.03	0	0	0	0	0	0	0	0	0	0	0	0.04
1700001K23Rik	0	0.21	0.32	0	0.18	0.25	0	0.37	0.13	0.22	0.88	0	0.1	0.19	0.1	0	0.99	0.52	0	0.29	0.49	0	0	0	0	0	0	0	0.09	0.19	0	0	0	0	0	0	1.55	1.97	0.71	0	0.26	0	0	0.35	0	0	0	0	0
1700001L05Rik	1.36	1.17	1.16	1.35	0.74	0.79	0.51	0.29	0.27	5.06	6.44	0.16	0.19	0.19	0.27	0.35	1.26	1.14	0.94	1.62	0.95	1.36	1.18	1.16	0.57	0.81	1.09	0.72	0.96	0.75	0.97	7.06	7.53	7.17	9.31	9.21	1.09	1.19	1.32	0.75	0.93	0.2	0.24	0.18	0.56	0.66	0.65	0.63	0.79
1700001L19Rik	0	0.06	0	0.06	0.33	0.27	0	0	0	0	0.02	0.22	0.15	0.24	0.04	0.04	0.82	0.75	0.63	0.09	0.2	0	0	0	0	0.08	0.18	0.16	0.07	0.02	0.02	0.02	0.13	0.1	0.05	0.02	0.16	0.32	0.1	0.29	0.32	0	0.09	0.03	0.13	0.02	2.6	1.86	1.86
1700001O22Rik	0.38	0.54	0.34	1.18	2.15	1.34	0	0.03	0	0.35	0.09	0.31	0.2	0.18	0.2	0.23	0	0.03	0	0.27	0.19	0.04	0.26	0.05	0	0	0.16	0.11	0.11	0.23	0.27	0.06	0.24	0.47	0.74	1.19	0.11	0.14	0.07	0.03	0.14	0.07	0.1	0	0.23	0	0.97	1.32	1.75
1700001P01Rik	0.37	0.94	0.89	0.56	0.43	0.4	0.45	0.36	0.77	1.16	0.84	0	0	0	0	0.2	2.36	1.66	2.36	1.07	0.88	0.13	0.14	0.07	0.71	0.65	1	1.01	1.28	0.66	0.33	0.41	0.78	1.12	0.46	0.25	0.06	0	0	0.36	0.06	0.18	0.13	0.37	0.07	0.22	0	0.14	0.27
1700003C15Rik	0	0	0	0	0	0	0	0.09	0	0.52	0.26	0	0	0	0	0	0	0	0	0	0	0	0	0	0	0	0	0	0	0	0	0	0	0	0	0	0	0	0	0	0	0	0	0	0	0	0	0	0
1700003D09Rik	0	0	0	0	0	0	0.04	0	0.02	0	0	0.05	0.03	0.07	0.1	0	0	0	0.03	0	0	0	0	0	0.04	0	0	0	0	0	0	0	0	0	0	0	0	0	0	0	0	0.04	0	0	0	0	0	0	0.03
1700003E16Rik	0.02	0.07	0.11	0.15	0.12	0.15	0.07	0.02	0.01	0	0.04	1.56	1.44	1.56	0.48	0.82	0.36	0.52	0.47	0.86	0.45	0.36	0.55	0.43	0.09	0.04	1.28	1.16	0.85	1.12	1.17	0	0	0	0	0.03	1.39	1.49	1.67	0.6	0.82	0.71	0.68	0.61	0.63	1.48	1.33	1.16	1.18
1700003E24Rik	0	0	0	0	0	0	0	0	0	0	0	0	0	0	0	0	0	0.2	0	0	0	0	0	0	0.16	0	0	0	0	0	0	0	0	0	0.18	0	0	0	0	0	0	0.08	0.08	0	0	0	0	0	0
1700003F12Rik	0	0	0	0.28	0.25	0.23	0	0	0	0	0	28.09	22.6	23.92	6.77	7.92	0.61	0.7	0.78	0.43	0.22	0	0	0	0	0	1.93	0.96	2.32	0.53	0.53	0	0.05	0	0	0	0	0.05	0	0.05	0.05	2.29	2.75	3.99	3.08	6.02	12.62	15.65	12.26
1700003G13Rik	0	0	0	0	0	0	0	0	0	0	0	0	0	0	0	0	0	0	0	0	0	0	0	0	0	0	0	0	0	0	0	0	0	0	0	0	0	0	0	0	0	0	0	0	0	0	0	0	0
1700003G18Rik	0	0	0	0	0	0	0	0.05	0.05	0	0	0	0	0	0	0	0.14	0.07	0.21	0	0.07	0	0	0	0	0.36	0	0	0	0	0	0.18	0	0.06	0.2	0.25	0	0	0	0	0	0.37	0	0	0	0	0	0.14	0
1700003H04Rik	0	0	0	0	0	0	0	0	0	0	0	0	0	0	0	0	0	0	0	0	0	0	0	0	0	0	0	0	0	0	0	0	0	0	0	0	0	0	0	0	0	0	0	0	0	0	0	0	0
1700003L19Rik	0	0	0	0	0	0	0	0	0	0	0	0	0	0	0	0	0	0	0	0	0	0	0	0	0	0	0	0	0	0	0	0	0	0	0	0	0	0	0	0	0	0	0	0	0	0	0	0	0
1700003M02Rik	0	0	0	0	0	0	0	0	0	0	0	0	0	0	0	0	0	0	0	0	0	0	0	0.02	0	0	0	0	0.11	0	0	0.19	0.35	0.4	0.06	0.2	0	0	0	0.02	0	0.16	0.3	0.29	0.08	0	0	0	0
1700003M07Rik	0	0	0	0.02	0.05	0.03	0	0	0	0	0	0.07	0.02	0	0.09	0.07	0.17	0.14	0.16	0.03	0	0.12	0.15	0.07	0.32	0.41	0.8	0.61	0.82	0.22	0.15	0.74	0.61	0.6	0.6	0.17	0.01	0.01	0.02	0.01	0.06	0.02	0	0.03	0.02	0	0	0	0
1700003P14Rik	0	0	0	0	0	0	0	0	0	0	0	0	0	0	0	0	0	0	0	0	0	0	0	0	0	0	0	0	0.07	0	0	0	0	0	0	0	0	0	0	0	0	0	0	0	0	0	0	0	0
1700006A11Rik	0	0	0	0	0	0	0	0	0	0	0	0	0	0	0	0	0	0	0	0	0	0	0	0	0	0	0.07	0	0	0	0	0	0	0	0	0	0	0	0	0	0	0	0	0	0	0	0	0	0
1700006E09Rik	0	0	0	0.06	0	0.05	0	0.04	0	0	0	0	0	0	0	0	0	0	0	0	0	0	0	0	0	0	0	0	0	0	0	0	0	0	0	0	0	0	0	0	0	0	0	0	0	0	0	0	0
1700006F04Rik	0	0	0	0	0	0	0	0	0	0	0	0	0	0	0.12	0	0	0	0	0	0	0	0	0	0	0	0	0	0	0	0	0	0	0	0	0	0	0	0	0	0	0	0	0	0	0	0	0	0
1700006H21Rik	0.22	0	0	0	0	0	0	0	0	0	0	0	0	0.13	0	0	0.28	0.22	0.21	0	0.07	0	0	0	0	0	0	0.19	0.32	0	0	0	0	0	0	0.06	0	0.06	0	0.06	0	0	0	0	0	0	0	0	0
1700007B14Rik	0	0	0	0	0	0	0	0	0	0	0	0	0	0	0	0	0.67	0.54	0.55	0	0	0	0	0	0	0	0	0	0	0	0	0.03	0.09	0.07	0	0	0	0	0	0	0	0.03	0.08	0	0.05	0	0.08	0.03	0.15
1700007F19Rik	0.02	0	0	0.02	0	0	0	0	0	0	0	0	0	0	0	0	0	0	0	0	0	0	0	0	0	0	0.08	0	0	0	0	0	0	0	0	0	0	0.02	0.02	0	0.02	0	0	0	0	0	0.1	0.02	0.04
1700007G11Rik	0	0	0	0.09	0.08	0.11	0	0	0	0.15	0	0	0	0	0	0	1.18	0.99	2.28	0.39	0.4	0	0.26	0	0.04	0	0	0.04	0.34	0.52	0.39	0.12	0	0.12	0	0	0	0.04	0.04	0.04	0.04	0.4	0.62	0.24	0.43	0.19	0.22	0.05	0.22
1700007J10Rik	0.04	0.07	0.37	0	0.14	0.27	0.08	0.34	0.5	3.01	2.77	0.48	0.27	0.21	0.04	0.28	0.19	0.21	0.27	0.13	0.08	1.28	0.39	0.56	0.18	0.55	0.2	0.08	0	0.14	0.18	1.75	2.05	2.59	1.21	1.62	0.74	0.52	0.49	1.17	0.87	0.87	0.94	0.82	0.15	0.43	0.09	0.21	0.28
1700007K09Rik	0.27	0.13	0.6	0.06	0.11	0	0.1	0.09	0.16	0.14	0.34	0	0.12	0.23	0.25	0.12	0.31	0.19	0.06	0	0	0.3	0.48	0.54	0.48	0.05	0.89	0.06	0.34	0.12	0.06	0.05	0	0	0	0	0	0.16	0.11	0.11	0	0.16	0.11	0.17	0	0.13	0	0.06	0
1700007K13Rik	0	0	0	0.15	1.15	0.37	0	0	0	0.39	0.66	1.44	1.32	1.07	1.76	2.56	0	0.05	0.1	0	0.05	0	0	0	0.26	0.47	1.85	1.53	0.92	0.28	0.05	14.91	12.85	15.25	9.8	11.66	0	0	0	0.59	0.39	0	0	0.04	0.05	0	0	0	0
1700007L15Rik	3.89	3.07	2.4	2.7	2.24	2.54	3.57	3.95	6.24	7.57	7.74	6.17	7.19	7.9	5.64	6.58	3.48	3.8	3.88	3.04	2.5	2.7	2.33	3.09	2.8	2.7	2.14	1.83	2.47	1.19	1.46	6.65	6.1	9.28	6.7	7	1.48	1.65	1.68	2.38	2.81	5.19	5.95	6.19	4.45	2.03	31.2	31.18	27.37
1700007P06Rik	0	0	0	0.05	0	0.08	0	0	0	0	0.32	0.04	0	0	0	0	0.34	0.15	0	0.05	0.28	0	0	0	0.08	0	0.05	0	0	0.05	0.09	0.16	0	0.08	0.09	0	0.04	0	0.04	0	0	0	0	0	0.18	0.1	0	0	0.23
1700008F21Rik	0.23	0.07	0.61	0	0	0	1.1	1.41	2.11	0.25	0.43	0.06	0.04	0	0	0	1.45	2.98	2.11	0	0	0	0.14	0	0	0	0	0	0	0	0	0	0	0	0	0	0.03	0	0.03	0	0	0	0.07	0.03	0	0	12.63	12.3	11.34
1700008I05Rik	0	0	0	1.35	0.05	0.46	0.03	0.07	0	0.04	0.75	0	0.02	0.02	0.08	0	7.46	7.23	7.21	10.61	11.31	0.38	0.58	0.78	0.64	0.37	0	0.04	0	0	0.02	1.4	1.25	1.75	2.55	1.94	1.29	1.37	1.39	2.27	1.72	1.05	1.23	0.91	3.07	3.86	0.06	0.06	0.23
1700008J07Rik	0.51	0.3	0.43	0.93	1.99	1.43	0.42	0.41	0.42	3.87	3.09	2.52	2.63	2.32	2.6	2.12	0.43	0.54	0.68	1.31	1.31	0.92	0.6	0.77	1.71	1.65	0.4	0.18	0.1	0.8	0.43	0.96	1.03	0.9	1.14	1.11	0.59	0.46	0.43	2.62	2.61	1.53	1.12	1.25	1.59	1.68	1.6	1.72	1.79
1700008K24Rik	0	0	0	0	0	0	0	0	0	0	0	0	0	0	0	0	0	0	0	0	0	0.12	0.36	0	0	0	0	0	0	0	0	0	0	0	0	0	0	0	0	0	0	0	0	0	0	0	0	0	0
1700008O03Rik	0	0	0	0.09	0.04	0.11	0.96	0.41	0.17	0.14	0.28	0.3	0.33	0.4	0.33	0.12	0.04	0	0.08	0.12	0.08	1.11	1.52	1.79	1.67	2.46	0	0	0	0	0.12	1.87	2.65	1.87	1.76	2.47	0.1	0	0.12	0.07	0.07	0.07	0	0	0	0	0.16	0.21	0.04
1700008P02Rik	0	0	0	0	0	0	0	0	0	0	0	0	0	0	0	0	0	0	0	0	0	0	0	0	0	0	0	0	0	0	0	0	0	0	0	0	0	0	0	0	0	0	0	0	0	0	0	0	0
1700009C05Rik	0	0	0	0	0	0	0	0	0	0	0	0	0	0	0	0	0	0.05	0.05	0	0	0	0	0	0	0	0	0	0	0	0	0	0	0	0	0	0	0	0	0	0	0	0	0	0	0	0	0.05	0
1700009J07Rik	0	0	0	0.04	0.08	0.11	0.24	0.06	0.11	0.61	2.05	0	0	0	0.04	0	0	0	0	0.12	0.04	0	0	0	0	0	0	0	0	0	0	0	0	0	0	0	0	0	0	0	0.04	0	0	0	0	0	0	0	0
1700009N14Rik	0	0	0	0.09	0.05	0.07	0	0	0	0	0	0	0.06	0	0	0	0	0	0	0	0	0	0	0	0	0	0	0	0	0	0	0	0	0	0	0	0	0	0	0	0	0.08	0.08	0.13	0.38	0.39	0	0	0
1700009P17Rik	0.85	0.68	1.13	3.37	2.44	3.18	2.55	2.74	2.44	3.02	3.04	5.8	5.81	6.17	5.94	4.46	0.36	0.79	1.02	3.21	1.87	0	0	0	0.75	0.4	0.66	1.15	0.3	1.38	1.63	1.26	0.69	0.68	2.37	1.63	0.81	0.54	0.63	1.12	1.37	1.36	1.49	1.3	2.83	2.86	2.87	2.91	2.54
1700010B08Rik	0	0	0	0	0	0.04	0	0	0	0.1	0.05	0	0.04	0	0	0	0	0	0	0	0	0	0	0	0	0	0	0.04	0	0.04	0.04	0	0	0	0.04	0	0	0.04	0	0.07	0	0	0	0.12	0.08	0	0	0	0
1700010D01Rik	0	0	0	0	0	0	0	0	0	0	0	0	0	0	0	0	0	0	0	0	0	0	0	0	0.08	0	0	0	0	0	0	0	0.17	0	0.09	0.26	0	0	0	0	0	0	0	0	0	0	0	0	0
1700010I02Rik	0	0	0	0	0	0	0	0	0	0	0	0	0	0	0	0	0	0	0	0	0	0	0	0	0	0	0	0	0	0	0	0	0	0	0	0	0	0	0	0	0	0	0.11	0	0	0	0	0	0
1700010I14Rik	0	0	0	0.63	0.41	0.41	3.12	2.04	3.1	5.25	5.35	4.92	4.94	4.6	3.82	4.35	0	0	0	0.76	0.59	2.14	2.39	2.19	4.03	4.24	0	0	0	0.28	0.33	1.12	0.87	0.85	0.7	0.96	0	0	0	0.27	0.08	0	0	0.02	0.24	0.09	0	0	0
1700010J16Rik	0	0	0	0	0	0	0	0	0	0	0	0	0	0	0	0	0	0	0	0	0	0	0	0	0	0	0	0	0	0	0	0	0	0	0	0	0	0	0	0	0	0	0	0	0	0	0	0	0
1700010K23Rik	0	0	0	0	0	0	0	0	0	0	0	0	0	0	0	0	0	0.16	0.16	0	0.15	0	0	0	0	0	0	0	0	0	0	0	0	0	0	0	0	0	0	0	0	0	0	0	0	0	0	0	0
1700011A15Rik	2.33	1.97	2.57	0.13	0.42	0.25	0	0	0	0	0	0	0	0.08	0.04	0.04	0	0	0	0	0	0	0	0	0	0	0	0	0	0	0	0	0	0	0	0	0	0	0	0	0	0	0	0	0	0	0	0	0
1700011B04Rik	0	0	0	0	0	0	0	0	0	0	0	0	0	0	0	0	0	0	0	0.06	0	0.06	0	0	0	0.06	0	0.12	0.18	0	0	0	0.11	0	0	0	0	0	0	0	0	0	0	0	0	0	0	0	0
1700011E24Rik	0.05	0	0	0	0	0	0	0	0.03	0	0	0.04	0.05	0.09	0.05	0.09	0	0	0	0	0	0	0	0.13	0	0	0	0.04	0	0	0	0	0	0	0.26	0.04	0.04	0.04	0.04	0	0	0.04	0.08	0	0	0	0	0	0
1700011H14Rik	0	0	0	0	0	0	0	0	0	0	0	0	0	0	0.03	0	0	0	0	0	0	0.12	0	0	0.03	0.03	0	0.06	0	0	0	0.03	0	0	0.03	0.09	0	0	0	0	0	0	0	0	0	0	1	1.22	0.86
1700011I03Rik	0	0	0	0	0	0	0	0	0	0	0	0	0	0	0	0	0	0	0	0	0	0	0	0	0	0	0	0.14	0	0	0	0	0	0	0	0.25	0	0	0	0.03	0	0	0	0	0	0	0.87	0.51	0.57
1700011L22Rik	0	0	0.08	0	0	0	0	0	0	0	0	0	0	0	0	0.04	0	0.12	0.16	0	0.08	0	0	0	0.03	0	0.15	0	0	0	0	0	0	0	0	0	0	0	0.04	0.23	0.1	0	0	0	0	0	0	0	0
1700011M02Rik	0	0	0	0	0	0	0	0	0	0	0	0	0	0	0	0	0	0	0	0	0	0	0	0	0	0	0	0	0	0	0	0.11	0	0	0	0	0	0	0	0	0	0	0	0.11	1.09	0.13	0	0	0
1700012A03Rik	0	0	0	0	0	0	0	0	0	0	0	0	0	0	0	0	0	0	0	0	0	0	0	0	0	0	0	0	0.04	0	0	0	0	0	0	0	0	0	0	0	0	0	0	0	0	0	0	0	0
1700012B07Rik	0	0	0	0	0.04	0.02	0	0	0	0	0.04	0	0	0.04	0	0	0	0	0.08	0	0.08	0	0	0	0.35	0.31	0.04	0	0.04	0.74	0.35	0	0	0	0	0	0	0.04	0	0.02	0	0.11	0	0	0.08	0.13	0	0.08	0.04
1700012B09Rik	0	0	0	0.06	0.33	0.2	0	0	0	0	0	0	0	0	0	0	33.91	36.04	36.36	67.69	130.09	0	0	0	0	0	0.94	0.55	0.85	0.23	0.29	0	0	0	0	0	2.46	1.91	3.37	5.5	4.97	0	0	0	0.12	0	0	0	0
1700012D01Rik	0.57	0.38	0.58	0.61	1.5	1.59	0.92	0.89	1.75	1.27	1.32	0.42	0.47	0.45	0.65	0.63	1.08	0.87	1.02	1.79	0.35	0.7	0.7	0.52	0.72	1.18	0.63	1.2	0.77	0.97	1.2	0.61	0.47	0.96	0.28	0.27	1.58	0.99	1.3	1.59	1.94	1.26	1.36	1.93	1.08	0.37	3.7	4.09	4.37
1700012D14Rik	0.22	0.07	0	0.42	0.31	0.28	0.39	0.26	1.03	1.6	0.68	0.18	0.54	0.32	0.47	0.72	0.07	0	0	0.2	0.13	0.27	0.13	0.2	0.41	0.41	0	0.56	0.19	0.13	0.39	0.58	0.12	0.17	0.13	0.31	0.11	0.48	0.43	0.24	0.12	0.24	0.56	0.61	0.85	0.92	0.6	0.68	0.87
1700012I11Rik	0	0	0	0	0	0	0	0	0	0	0	0	0	0	0	0	0	0	0	0	0	0	0	0	0	0	0	0	0	0	0	0	0	0	0	0	0	0	0	0	0	0	0	0	0	0	0	0	0
1700012L04Rik	0	0	0	0.18	0.16	0.59	4.19	5.51	4.07	4.11	4.67	0.16	0	0	0	0	0	0	0	0	0	10.7	9.43	6.98	2.56	5.09	0	0	0	0	0.09	0.15	0	0	0.34	0	0	0	0	0	0	0	0	0	0.08	0.18	0	0	0
1700012P22Rik	0	0	0	0	0	0	0	0	0	0	0	0	0	0	0	0	0	0	0	0	0	0	0	0	0	0	0	0	0	0	0	0	0	0	0	0	0	0	0	0	0	0	0	0	0	0	0	0	0
1700013D24Rik	0	0	0	0	0	0	0	0	0	0	0	0	0	0	0	0	0	0	0	0	0	0	0	0	0	0	0	0	0	0	0	0	0	0	0	0	0.14	0	0	0	0	0	0	0	0	0	0	0	0
1700013F07Rik	0	0	0.48	0	0	0	0.36	0.5	0.39	0	0.08	0.46	0.52	0.56	0	0	11.04	15.01	11.98	0.43	1.02	0.07	0	0	0	0	1.36	0.34	0.28	0.07	0	0.13	0.26	0.06	0.07	0.07	2.88	3.43	2.49	0.19	0.26	2.35	2.04	2.4	0.99	2.17	4.62	4.06	5.22
1700013G24Rik	0	0	0	0	0	0	0	0	0	0	0	0	0	0	0	0	0	0	0	0	0	0	0	0	0	0	0	0	0	0	0	0.03	0	0.03	0	0.07	0	0	0	0.03	0	0.03	0	0	0	0	0	0	0
1700013H16Rik	0	0	0	0.06	0	0	0	0	0	0	0	0	0	0	0	0	0.03	0.09	0.09	0.09	0.03	0	0.03	0	0.2	0.08	0	0.03	0.08	0	0	0	0	0	11.41	11.28	0.02	0.03	0.03	0.03	0.08	0.03	0	0.08	0	0	0	0	0
1700015E13Rik	0	0	0	0	0	0	0	0	0	0	0	0	0	0	0	0	0	0	0	0	0	0	0	0	0	0	0	0	0	0	0	0	0	0	0	0	0	0	0	0	0	0	0	0	0	0	0	0	0
1700015F17Rik	0.56	0.37	0.56	0	0.05	0.05	0	0	0	0	0	0.05	0.06	0.05	0	0.11	0	0.12	0.06	0.11	0.06	0	0	0	0	0	0.17	0.48	0.16	0.11	0.06	0	0.1	0.1	0.11	0	0.24	0.1	0.32	0.2	0.05	0.97	1.11	1.41	1.33	0.66	0	0	0
1700015G11Rik	0	0	0	0	0	0	0	0	0	0	0	0	0	0	0	0	0	0	0	0	0	0	0	0	0	0	0	0	0	0	0	0	0	0	0	0	0	0	0	0	0	0	0	0	0	0	0	0	0
1700016C15Rik	1.39	1.65	1.51	2.25	0.58	0.23	0	0	0	0	0	0	0	0	0	0	0.27	0.34	1.2	0.26	0	0	0.05	0	0	0	0.57	0.05	0.25	0.05	0.05	0	0	0	0	0	0.36	0.38	0.3	0.09	0	0	0	0	0.1	0.17	0.05	0.54	0.16
1700016D06Rik	0	0	0	0	0.03	0	0	0	0	0	0	0	0	0	0	0	0	0	0.03	0	0	0	0	0	0	0	0	0.08	0	0	0.03	0.39	0.3	0.12	0.3	0.1	0	0	0	0.02	0	0	0.05	0	0.08	0	0.08	0.11	0.11
1700016G22Rik	0	0	0	0.08	0.13	0.19	0	0	0	0.08	0.25	0	0	0	0	0.28	0	0.08	0	0.29	0.15	0	0.07	0.07	0.13	0.13	0.21	0	0.14	0	0	0.06	0	0	0	0.07	0	0	0	0.19	0	0.46	0	0	0	0	0	0	0.14
1700016H13Rik	0	0.05	0	0	0	0.08	0.21	0.08	0.17	0.11	0	0	0	0	0	0	0	0	0	0	0.05	0.1	0	0.29	0.09	0.14	0	0	0	0	0.05	0.14	0.35	0.39	0.48	0.51	0	0	0	0	0	0	0	0	0	0	0	0	0
1700016K19Rik	0.27	0.31	0.49	0	0	0	0.47	0.56	0.71	0.51	0.37	0	0	0	0	0	0	0	0	0	0	0	0	0	0	0	0	0	0	0	0	0.18	0.11	0.39	0.08	0.19	0	0	0	0	0	0	0	0	0	0	0	0	0
1700016L04Rik	0	0	0	0	0.04	0	0	0.19	0	0.33	0	0.04	0.04	0	0.08	0.08	0	0	0	0	0	0.17	0.29	0.16	0.33	0.22	0	0	0	0	0	0.04	0	0	0	0	0	0.04	0.08	0.18	0.22	0	0.04	0.11	0	0	0	0.08	0.08
1700016L21Rik	0	0	0	0	0	0	0	0	0	0	0	0	0	0	0	0	0	0	0	0	0	0	0	0	0	0	0	0	0	0	0	0	0	0	0	0	0	0	0	0	0	0	0	0	0	0	0	0	0
1700016P04Rik	0	0	0	0	0	0	0	0	0	0	0	0	0.24	0	0	0	0	0	0	0	0	0	0	0	0	0	0	0	0	0	0	0	0	0	0	0	0	0	0	0	0	0	0	0	0	0	0	0	0
1700017B05Rik	14.26	13.91	14.58	37.17	23.34	24.68	15.29	12.52	10.65	25.29	21.46	12.04	11.81	12.46	12.3	12.06	25.55	28.35	26.33	25.62	27.81	24.74	24.07	23.93	34.67	32.85	26.62	25.18	25.55	24.02	26.35	13.1	14.59	13.85	14.31	14.27	18.18	18.32	19.94	39.32	39.29	12.76	13.31	12.8	38.4	51.63	42.81	47.08	47.97
1700017D01Rik	0	0	0	0	0	0	0	0	0	0	0	0	0	0	0	0	0	0	0	0.03	0	0	0	0	0	0	0	0	0	0	0	0	0	0	0	0	0	0	0	0	0	0	0	0	0	0	0	0	0
1700017G19Rik	0	0	0	0	0	0	0.07	0.02	0	0	0	0	0	0.01	0	0.03	0.01	0	0	0	0	0.01	0.01	0	0.05	0.02	0	0	0	0	0	0	0	0	0	0	0	0	0	0.02	0	0.01	0	0	0	0	0	0	0
1700017J07Rik	0	0	0	0	0	0	0	0	0	0	0	0.28	0.62	0.39	0.41	0.4	0	0	0	0	0	0	0	0	0	0	0	0	0	0	0	0.18	0.09	0.09	0	0	0	0.72	0.09	0.45	0.55	0	0	0	0	0	0	0	0
1700017N19Rik	0	0	0	0	0	0	0	0	0	0	0	0	0	0	0	0	0	0	0	0	0	0	0	0	0	0	0	0.02	0.06	0	0	0	0	0	0	0	0	0	0	0	0	0	0	0	0	0	0	0	0
1700018A04Rik	0	0	0	0	0	0	0	0	0	0	0	0	0	0	0	0	0.12	0	0	0	0	0	0	0	0	0	0.11	0	0.43	0	0.06	0	0	0	0	0	0	0.1	0	0.05	0.05	0.1	0	0	0	0	0	0.06	0.17
1700018B08Rik	0.11	0	0	0	0	0	0	0.03	0	0.38	0.15	0	0.03	0.07	0	0	0	0.11	0	0	0	0	0	0	0.09	0.09	0	0.16	0	0	0.1	0	0	0.09	3.1	3.37	0.03	0.06	0.03	0.03	0	0.09	0	0	0	0	7.82	10.01	7.64
1700018B24Rik	0	0	0	0	0	0	0	0	0	0	0	0	0	0	0	0	0	0	0	0	0	0	0	0	0	0	0	0	0	0	0	0	0.01	0	2.09	1.58	0	0.02	0	0	0	0	0	0	0	0	0	0	0
1700018C11Rik	0	0	0	0	0	0	0	0	0	0	0	0	0	0	0	0	0	0	0	0	0	0	0	0	0	0	0	0.11	0	0	0	0	0	0	0	0	0	0	0	0	0	0	0	0	0	0	0	0	0
1700018F24Rik	0	0	0	0	0	0	0	0	0	0	0	0	0	0.06	0	0	0	0	0	0	0	0	0	0	0	0	0.06	0	0	0	0	0	0	0.11	0	0	0	0	0	0	0	0	0	0.03	0	0.1	0	0	0
1700018G05Rik	0	0	0	0	0	0	0	0	0	0	0	0	0	0	0	0	0	0	0	0	0	0	0	0	0	0	0	0	0	0	0	0	0	0	0	0	0	0	0	0	0	0	0	0	0	0	0	0	0
1700018L02Rik	0.31	0.03	0.31	0.41	0.21	0.29	0.14	0.07	0.02	0.42	0.03	0.41	0.51	0.5	0.57	0.5	0	0	0	0.25	0.11	0.06	0.25	0.11	0.1	0.2	0	0	0	0.08	0.03	0	0	0.02	0	0	0.22	0.33	0.26	0.3	0.33	0.63	0.29	0.63	0.8	1.06	0.59	0.49	0.82
1700019A02Rik	0	0	0	0	0	0	0	0.1	0	0	0	0.06	0.07	0	0.14	0.2	0.07	0	0	0	0	0	0	0	0	0.06	0	0	0.32	0	0	0.12	0.12	0.18	1.89	1.44	0.06	0	0	0.06	0	0	0	0	0	0	0.07	0	0
1700019B03Rik	0.23	0.32	0.33	0.11	0.02	0.04	0	0.02	0	0	0	0.02	0.04	0.02	0.02	0	0	0.13	0.02	0	0.02	0.04	0.11	0.02	0.04	0.06	0	0.02	0.06	0	0.02	0	0	0	0	0	0.02	0	0	0	0.06	0	0	0	0	0.02	0	0	0
1700019B21Rik	0	0	0	0	0	0	0	0	0	0	0	0	0	0	0	0	12.54	11.54	11.1	6.02	4.15	0.07	0	0	0	0	0	0	0	0	0	0	0	0	0.57	1.28	0.92	0.84	0.67	0.26	0.52	1.56	0.74	0.53	4.01	5.68	0	0	0
1700019D03Rik	0	0	0	0	0.04	0.04	10.1	9.32	7.67	1.21	0.47	23	23.68	25.2	14.17	17.82	0	0	0	0.23	0.18	0	0	0	0	0.16	0	0	0	0.31	0.27	36.48	37.83	38.41	30.93	30.51	0.04	0	0	0.08	0	0	0	0.04	0.45	0.1	0	0	0
1700019E08Rik	0	0	0	0	0	0	0	0	0	0	0	0	0	0	0	0	0	0	0.07	0	0	0	0	0	0	0	0	0	0	0	0	0	0	0	0	0.12	0	0	0	0	0	0	0.06	0	0	0	0	0	0
1700019G17Rik	2.92	3.25	2.68	8.4	5.69	6.03	0.56	1	0.64	3.06	3.14	7.31	7.48	7.84	4.41	4.94	4.64	4.2	4.06	0.86	1.09	1.84	2.45	2.25	2.59	2.95	0.25	0.31	0.42	0.32	0.15	0.72	0.85	0.86	1.44	1.61	0.18	0.17	0.12	0.57	0.51	0.19	0.27	0.22	0.72	0.87	0.56	0.5	0.43
1700019G24Rik	0	0	0	0	0	0	0	0	0	0	0	0	0	0	0	0	0	0	0	0	0	0	0	0	0	0	0	0	0.08	0	0	0	0	0	0	0	0	0	0	0	0	0	0	0	0	0	0	0	0
1700019L03Rik	0	0	0.02	0.1	0.04	0.02	0.02	0.06	0	0.05	0.05	0.07	0.02	0.02	0	0.06	0.04	0.11	0.06	0.18	0.02	0.34	0.34	0.28	0.02	0.18	0.16	0.19	0.15	0.08	0.08	0.12	0	0	0.02	0.15	0	0.02	0	0.05	0	0.07	0	0	0.02	0	0	0	0
1700019M22Rik	0	0	0	0	0	0	0	0	0	0	0	0	0	0	0	0	0	0	0	0	0	0	0	0	0	0	0	0	0	0	0	0	0	0	0	0	0	0	0	0	0	0	0	0	0	0	0	0	0
1700019N19Rik	0	0	0	0	0	0	0	0	0	0	0	0	0	0	0	0	0	0	0	0	0	0	0	0	0	0	0	0	0	0	0.04	0	0.07	0.04	0.04	0.11	0	0	0	0	0	0	0	0	0	0.04	0	0.08	0
1700019O17Rik	0	0	0	0	0	0	0	0.02	0	0	0	0	0	0	0	0.02	0	0	0	0	0	0	0	0	0	0	0	0	0	0	0	0	0	0	0	0	0	0	0	0	0	0	0	0	0	0	0	0	0
1700020A23Rik	0	0	0	0.18	0.47	0.64	0	0	0	0	0	0	0	0	0	0	0	0	0	0.6	0.61	0	0	0	0.05	0.15	0	0	0	0.34	0.43	0	0	0	0.06	0	0	0	0	0	0	0	0	0	0	0	0	0	0
1700020D05Rik	0.24	0.12	0.12	0.37	0.5	0.22	4.03	2.95	2.53	2.54	3.54	1.49	1.42	1.26	0.95	1.63	0	0	0.04	0.64	0.58	3.34	4.23	3.72	2.1	1.93	1.92	3.75	2.46	1.12	0.53	0.47	0.45	0.25	1.64	1.45	0.88	1.77	1.48	0.54	0.39	0.19	0.27	0.4	0.39	0.61	1.85	3.04	2.41
1700020G17Rik	0	0	0	0	0	0	0	0	0	0	0	0	0	0	0	0	0	0	0	0	0	0	0	0	0	0	0	0	0	0	0	0	0	0	0	0	0	0	0	0	0	0	0	0	0	0	0	0	0
1700020I14Rik	57.21	55.15	51.63	58.38	34.2	41.62	53.43	44.98	37.74	91.47	89.97	83.07	78.81	74.77	78.49	77.98	49.91	48.49	48.34	48.24	46.14	63.77	65.03	59.76	54.7	54.22	73.91	75.93	73.19	52.9	54.53	41.4	42.07	39.41	45.39	40.5	16.04	19.46	20.25	57.44	60.31	42.36	42.63	38.45	57.09	60.9	69.56	71.42	70.47
1700020L24Rik	0.18	0.65	0.75	0.08	0.22	0.17	0.1	0	0	0.23	0.27	0.07	0.04	0.12	0.08	0.28	0.08	0	0.04	0.04	0.32	0	0	0	0.04	0.14	0.2	0.26	0.08	0.35	0.39	0.21	0.18	0.17	0.04	0	0.03	0.18	0	0.25	0.18	0.76	0.3	0.37	0.35	1.07	0.28	0	0.2
1700020M21Rik	0	0	0	0	0	0	0	0	0	0	0	0.12	0	0	0	0.06	0	0	0	0.06	0	0	0	0	0.06	0	0	0	0	0	0	0	0	0	0	0	0	0	0	0	0	0	0	0	0	0.14	0	0	0
1700020N01Rik	0	0	0	0	0.09	0.21	0	0	0	0.16	0	0	0	0	0.03	0	0	0	0	0.1	0	2.5	3	4.29	0.51	0.96	0.07	0	0	0	0.07	0	0	0	0.1	0.1	0	0	0	0.06	0.06	0	0	0	0.23	0.15	0	0	0
1700020N15Rik	0	0	0	0	0	0	0	0	0	0	0	0	0	0	0	0	0	0	0	0	0	0	0	0	0	0.07	0	0	0	0	0	0.6	0.85	1.62	1.21	0.98	0	0	0	0	0	0	0	0.22	0	0	0	0	0
1700020N18Rik	0	0	0	0	0.07	0	0	0	0	0	0	0	0	0	0	0	0	0	0	0	0	0	0	0	0	0	0	0	0	0	0	0	0	0	0	0	0	0	0	0	0	0	0	0	0	0	0	0	0
1700021F05Rik	40.74	42.55	37.41	31.11	36.54	33.79	33.95	37.95	36.69	38.04	35.87	38.34	39.34	38.89	44.11	46.08	54.94	54.91	62.9	29.78	34.29	35.34	44.24	35.87	56.9	56.75	44.75	45.36	49.79	40.02	33.11	44.94	45.96	44.67	47.02	50.5	58.16	55.86	60.93	50.58	44.91	60.48	59.37	59.33	48.33	44.72	74.01	70.11	70.31
1700021F07Rik	0	0	0	0	0	0	0.16	0	0	0.22	0.81	0	0	0	0	0	0	0	0	0	0	0	0	0	0	0	0	0.12	0	0	0	0	0	0	0	0	0	0	0	0	0	0	0	0	0.13	0.07	0	0	0
1700021K19Rik	24.11	22.97	23.84	18.61	14.3	14.29	16.08	12.86	10.52	20.04	15.75	22.21	20.78	21.23	17.5	17.54	20.99	20.82	21.51	17.98	18	11.03	11.08	11.18	8.63	8.82	17.02	16.98	16.54	20.64	20.23	8.45	8.63	8.95	12.68	11.14	22.3	24.83	25.23	16.26	18.2	13.67	14.23	14.56	14.42	16.68	57.61	58.76	60.65
1700021N21Rik	0	0	0	0	0.11	0.04	0	0	0	0	0	0	0	0	0	0	0	0.04	0	0	0	0.12	0.04	0.08	0	0	0	0	0	0	0	0	0.04	0	0	0	0.6	0.33	0.35	0.11	0.15	0	0	0	0	0	0	0	0.12
1700022A21Rik	0	0	0	0	0	0	0	0	0	0	0	0	0	0	0	0	0	0	0	0	0	0	0	0	0	0	0	0	0	0	0	0	0	0	0	0	0	0	0	0	0	0	0	0	0	0	0	0	0
1700022A22Rik	0	0	0	0	0	0	0	0	0	0	0	0	0	0	0	0	0.14	0.24	0.32	0	0.09	0	0	0	0	0	0	0	0	0	0	0	0	0	0	0	0	0	0	0	0	0	0	0	0	0	0	0	0
1700022E09Rik	0	0	0	0	0	0	0	0	0	0	0	0	0	0	0	0	0	0	0	0	0	0	0	0	0	0	0	0	0	0	0	0	0	0	0	0	0	0	0	0	0	0	0	0	0	0	0	0	0
1700022H16Rik	0	0	0	0	0	0	0	0	0	0	0	0	0	0	0	0	0	0	0	0	0	0	0	0	0	0	0	0	0	0	0	0	0	0	0	0	0	0	0	0	0	0	0	0	0	0	0	0	0
1700022I11Rik	0	0	0	0	0	0	0	0	0	0	0	0	0	0	0	0	0	0	0	0	0	0	0	0	0	0	0	0	0	0	0	0	0.02	0	0	0	0	0	0	0	0	0	0	0	0	0	0	0	0
1700023C21Rik	0	0	0	0	0	0	0	0	0	0	0	0	0	0	0	0	0	0	0	0	0	0	0	0	0	0	0	0	0	0	0	0	0	0	0	0	0	0	0	0	0	0	0	0	0	0	0	0.14	0
1700023E05Rik	0	0.02	0.04	0	0	0.02	0	0	0	0.13	0	0	0	0	0	0	0	0	0.02	0	0	0	0	0	0	0	0.02	0	0.02	0	0.02	0.07	0	0	0	0	0	0.02	0	0	0	0	0	0	0	0	0	0	0
1700023F02Rik	0	0	0	0	0	0	0	0	0	0	0	0	0	0	0	0	0	0	0	0	0	0	0	0	0	0	0	0	0	0	0	0	0.16	0	0	0	0	0	0	0	0	0	0	0	0	0	0	0	0
1700023F06Rik	0.32	0.38	0.36	0.37	0.27	0.48	0	0	0	0.14	0.1	0.03	0	0	0	0	0	0.03	0.09	0.06	0	0.03	0.03	0	0	0	0.06	0	0.03	0.03	0	0.52	0.5	0.26	0.49	0.33	0.1	0	0.06	0.08	0.05	0	0.03	0	0	0.03	0	0	0.03
1700023L04Rik	0	0	0	0	0.17	0.05	0.1	0	0.08	0.07	0	0.17	0.32	0.18	0.06	0.06	0	0	0	0	0	1.43	1.68	1.73	0.11	0	0.06	0	0	0	0	0.16	0.11	0.05	0	0.18	0.11	0.39	0.06	0.17	0.22	0.06	0.18	0.17	0.3	0.73	0.19	0.13	0.13
1700024B18Rik	0	0	0	0	0	0	0	0	0	0	0	0	0	0	0	0	0	0	0	0	0	0	0	0	0	0	0	0	0	0	0	0	0	0	0	0	0	0	0	0	0	0	0	0	0	0	0	0	0
1700024F13Rik	0.34	0.46	0.54	0.57	0.79	0.21	0.26	0.33	0.21	1.26	1.74	0.61	0.19	0.42	0.56	0.66	0.44	0.85	0.63	1.7	0.99	1.66	1.47	1.64	3.62	3.07	0.6	0.69	1.16	1.2	1.02	0.11	0.11	0.64	0.24	0.11	0	0.11	0.11	0.43	0.66	2.26	1.78	2.25	1.8	0.52	0	0.19	0.49
1700024G13Rik	0	0	0	0	0	0	0	0	0	0	0	0	0	0	0	0	0	0	0	0	0	0	0	0	0	0	0	0	0	0	0	2.72	2.18	2.35	2.74	2.64	0	0	0	0	0	0	0	0	0	0	0	0	0
1700024P04Rik	0	0	0	0	0	0	0	0	0	0	0	0	0	0	0	0	0	0	0	0	0	0	0	0	0	0	0	0	0	0	0	0	0	0	0	0	0	0	0	0	0	0	0	0	0	0	0	0	0
1700024P16Rik	1.26	1.15	1.16	0.46	0.28	0.72	0	0	0	0.04	0.05	0	0	0	0.06	0.01	1.01	1.18	1.32	1.04	0.3	0	0	0.01	0.07	0.16	1.35	0.96	1	0.96	0.93	0.02	0.02	0.01	0.38	0.05	0.18	0.3	0.21	0.51	0.4	0.17	0.25	0.28	0.91	0.37	0.36	0.46	0.46
1700025B11Rik	0	0	0	0	0	0	0	0.12	0	0	0	0	0	0	0	0	0	0	0	0.24	0.24	0	0	0.16	0.07	0	0	0	0	0	0	0	0	0	0	0	0.07	0	0	0	0	0	0	0	0	0.09	0	0	0
1700025C18Rik	0	0	0	0	0	0	0	0	0	0	0	0	0	0	0	0	0	0	0	0	0	0	0	0	0	0	0	0	0	0	0	0	0	0	0	0	0	0	0	0	0	0	0	0	0	0	0	0	0
1700025F22Rik	0	0	0	0	0	0	0	0	0	0	0	0	0	0	0	0	0	0	0	0	0	0	0	0	0	0	0	0	0	0	0	0	0	0	0	0	0	0	0	0	0	0	0	0	0	0	0	0	0
1700025F24Rik	0	0	0.09	0	0	0	0	0	0	0	0	0	0	0	0	0	0	0	0	0	0.04	0.08	0.38	0	0.48	0.33	0.04	0	0	0	0	0.18	0.08	0.18	0.04	0.16	0	0	0	0.04	0.11	0	0	0	0	0	0	0	0
1700025G04Rik	8.05	8.89	8.46	6.66	6.03	6.52	0	0	0	0.76	0.44	5	4.92	4.81	4.55	4.35	3.34	3.1	3.12	7.5	6.89	10.08	11	9.81	4.28	5.08	4.13	3.9	3.99	6.87	5.97	3.91	4.23	4.14	4.32	4.06	7.39	8.41	8.46	7.25	7.11	6.17	6.27	6.05	5.2	5.71	0	0	0
1700025K24Rik	0	0	0	0	0	0	0	0	0	0	0	0	0	0	0	0	0	0	0	0	0	0	0	0	0	0	0	0	0.1	0	0	0	0	0	0	0	0	0	0	0	0	0	0	0	0	0	0	0	0
1700025M24Rik	0	0	0	0	0	0	0	0	0	0	0	0	0	0	0	0	0	0	0	0	0	0	0	0	0	0	0	0	0	0	0	0	0	0	0	0	0	0	0	0	0	0	0	0.07	0	0	0	0	0
1700025N23Rik	0.05	0	0.28	0.17	0	0.07	0	0	0	0	0.05	0	0	0	0.04	0.12	0.21	0.04	0.09	0.25	0.08	0	0.29	0	0.04	0.15	0.04	0	0.08	0.08	0.12	0	0	0	0	0.08	0	0	0.04	0.07	0	0	0	0.04	0.24	0.44	0	0	0
1700026D08Rik	0	0	0	0.17	0.13	0.12	0	0	0	0	0	0.05	0	0.08	0.03	0.05	0.33	0.46	0.08	0.08	0.03	0.24	0.08	0.11	0	0.07	0	0	0	0.13	0.05	0	0.07	0.24	0.05	0.2	0.05	0	0	0	0.05	0	0.25	0.05	0.08	0.38	0	0	0
1700026D11Rik	0	0	0	0	0	0	0	0	0	0	0	0	0	0	0	0	0	0	0	0	0	0	0	0	0	0	0	0	0	0	0	0	0	0	0	0	0	0	0	0	0	0	0.04	0	0	0	0	0	0
1700026F02Rik	0	0	0	0	0	0	0	0	0	0	0	0	0	0	0	0	0	0	0	0	0	0	0	0	0	0	0	0	0	0	0	0	0	0	0	0	0	0	0	0	0	0	0	0	0	0	0	0	0
1700026L06Rik	0.07	0	0.2	1.97	1.96	2.4	0	0	0	1.05	0.69	1.65	1.86	2.13	0.81	1.02	1	0.65	0.82	4.66	2.7	31.95	28.84	29.75	8.99	6.5	0	0	0.17	1.55	1.68	0.69	0.44	0.9	2.02	0.4	3.05	3.81	4.38	1.29	1.37	0	0	0.17	1.25	1.89	0.12	0.06	0.06
1700027A15Rik	0	0	0	0	0	0	0	0	0	0	0	0	0	0	0	0	0	0	0	0	0	0	0	0	0	0	0	0	0	0	0	0	0	0	0	0	0	0	0	0	0	0	0	0	0	0	0.25	0	0
1700027F09Rik	0	0	0	0	0	0	0	0	0	0	0	0	0	0	0	0	0	0	0	0	0.05	0	0	0	0	0	0	0	0	0	0	0	0	0	0	0	0	0	0	0	0	0	0	0	0	0	0	0	0
1700027H10Rik	0	0	0	0	0	0	0	0	0	0	0	0	0	0	0	0	0	0	0	0	0	0	0	0	0	0	0	0	0	0	0	0	0	0	0	0	0	0	0	0	0	0	0	0	0	0	0	0	0
1700027I24Rik	0	0	0	0	0	0	0	0	0	0	0	0	0	0	0	0	0	0	0	0	0	0	0	0	0	0	0	0	0	0	0	0	0	0	0	0	0	0	0	0	0.05	0	0	0	0	0	0	0	0
1700027J07Rik	0	0	0	0	0	0	0	0	0	0.98	1.32	0	0	0	0	0	0	0	0	0	0	2.47	2.56	3.41	1.18	1.57	0	0	0	0	0	0	0	0	0	0	0	0	0	0	0	0	0	0	0	0	0.14	0.03	0.1
1700028B04Rik	0	0	0	0	0	0	0	0	0	0	0	0	0	0	0	0	0	0	0	0	0	0	0	0	0	0	0	0.23	0	0	0	0.63	0.72	0.42	1.4	1.13	0	0	0	0	0	0	0	0	0	0	0	0	0
1700028D13Rik	0	0	0	0	0	0	0	0	0	0	0	0	0	0	0	0	0	0	0	0	0	0	0	0	0	0	0	0	0	0	0	0	0	0	0	0	0	0	0	0	0	0	0	0	0	0	0	0	0
1700028E10Rik	0.08	0	0	0.1	0.15	0.16	0.74	0.64	0.23	0.96	1.21	0.23	0.49	0.39	0.26	0.33	0.29	0.31	0.08	0.19	0.27	0.41	0.11	0.36	0.87	0.86	0	0.06	0	0.08	0.1	0	0.03	0	0	0.11	0.06	0.21	0.19	0.14	0.25	0.11	0.17	0.29	0.23	0.09	0	0.03	0.02
1700028I16Rik	0	0	0	0.11	0.06	0.03	0.11	0.13	0.05	0.12	0	0.28	0.28	0.53	0	0.07	0.14	0.07	0.07	0.07	0.03	0.1	0.07	0.03	0	0.18	1.33	1.25	1.51	0.64	0.84	0.09	0.21	0.18	0.27	0.52	0.12	0.03	0.1	0.09	0.19	0.09	0	0	0	0.15	0.75	1.44	0.9
1700028J19Rik	0.72	0.51	0.46	0.43	0.91	0.7	0.15	0.16	0.08	1.57	2.17	0.6	0.73	0.87	0.94	0.68	2.46	1.63	2.37	0.8	0.81	2.07	2.63	1.57	1.54	0.98	0.56	0.36	0.6	0.5	0.59	0.37	0.4	0.16	0.2	0.68	0.31	0.48	0.34	0.63	0.38	0.32	0.31	0.3	0.29	0.22	6.25	6.97	6.72
1700028K03Rik	0	0	0	0	0.04	0.04	0	0	0	0	0.06	0	0	0	0	0	0	0	0.05	0	0	0	0	0	0	0.04	0	0	0	0.01	0.19	0	0	0.02	0	0.24	0.1	0	0.03	0	0	0	0	0	0	0	0	0	0.01
1700028M03Rik	0	0	0	0	0	0	0	0	0	0	0	0	0	0	0	0	0	0	0	0	0	0	0	0	0	0	0	0	0	0	0	0	0	0	0	0	0	0	0	0	0	0	0	0	0	0	0	0	0
1700028P14Rik	0	0	0	0	0	0	0	0	0	0	0	0	0	0	0	0.04	0	0	0	0	0	0.04	0	0.13	0	0	0	0.12	0	0	0	0	0	0.04	0	0	0	0	0	0	0	0	0.04	0	0	0	0	0	0
1700028P15Rik	0	0	0	0	0	0	0	0	0	0	0	0	0	0	0	0	0	0	0	0	0	0	0	0	0	0	0	0	0	0	0	0	0	0	0	0	0	0	0	0	0	0	0	0	0	0	0	0	0
1700029B22Rik	0	0	0	0	0	0	0	0	0	0	0	0	0	0	0	0	0	0	0	0	0	0	0	0	0	0	0	0	0	0	0	0	0	0	0	0	0	0	0	0	0	0	0	0	0	0	0	0	0
1700029F12Rik	0	0	0	0	0	0	0	0	0	0	0	0	0	0	0	0	0	0	0	0	0	0	0	0	0.07	0	0	0	0.11	0	0	0	0	0	0	0	0	0	0	0	0.07	0.2	0.49	0.1	0.11	0.24	0	0	0
1700029H14Rik	0	0	0	0.05	0	0	0	0	0	0	0	0.13	0.03	0.1	0.12	0.08	0	0.03	0.03	0.07	0	0.03	0	0	0.02	0	0.1	0.05	0.17	0.2	0.03	0	0	0	0.05	0	0	0	0	0.02	0	0	0	0	0.03	0	0	0	0
1700029I15Rik	0	0.17	0.18	0.68	0.14	0.27	0	0.12	0.42	1.09	0	0.58	0.49	0.3	0	0.78	0	0.34	0	0.64	0	0	0	0	0.14	0.42	0	0.3	0.15	0	0.16	0	0	0	0	0.44	0	0	0.87	0.28	0	0	0	0	0	0.34	0	0.32	0.32
1700029J03Rik	0	0	0	0	0	0	0	0	0	0	0	0	0	0	0	0	0	0	0	0	0	0	0	0	0	0	0	0	0	0	0	0	0	0	0	0	0	0	0	0	0	0	0	0	0	0	0	0	0
1700029J07Rik	0.76	0.79	0.4	1.15	0.71	0.67	2.69	2.3	1.82	6.72	6.16	0.11	0.27	0.31	0.5	0.62	0.99	1.47	1.42	1.61	1.19	1.2	1.24	1.06	0.86	0.8	0.26	0.46	0.26	0.29	0.31	0.02	0.04	0	0.07	0.1	1.55	1.9	2.32	1.43	1.77	2.5	2.47	2.15	3.57	3.05	2.23	2.43	2.65
1700029M20Rik	0	0	0	0	0	0	0.32	0.33	0.38	0.61	0.96	0	0	0	0	0	0	0	0	0	0	1.01	1.11	0.67	0.25	0.17	0	0	0	0	0	0.12	0.16	0.11	0.39	0.29	0	0	0	0	0	0	0	0	0	0	0	0	0
1700029N11Rik	0	0	0	0	0	0	0	0	0	0	0	0	0	0	0	0	0	0	0	0	0	0	0	0	0	0	0	0	0	0	0	0	0	0	0	0	0	0	0	0	0	0	0	0	0	0	0.08	0.08	0
1700029P11Rik	0	0	0	0	0	0	0	0	0	0	0	0	0	0	0	0	0	0	0	0	0	0	0	0	0	0	0	0	0	0	0	1.84	1.5	1.68	15.38	16.27	0	0	0	0	0	0	0	0	0	0	0	0	0.04
1700030A11Rik	0	0	0	0	0	0	0	0	0	0	0	0	0	0	0	0	0	0	0	0	0	0	0	0	0	0	0	0	0	0	0	0	0	0	0	0	0	0	0	0	0	0	0	0	0	0	0	0	0
1700030C10Rik	0.31	0	0.2	0.63	0.83	0.72	0	0.06	0.05	0.45	0.42	3.95	4.37	4.08	3.1	2.85	5.94	7.55	5.97	4.33	5.51	0	0	0	0.1	0.17	0.76	0.55	0.82	1.57	1.04	32.73	32.39	31.5	35.72	34.82	0	0	0	0.09	0.04	6.27	5.94	6.56	6.96	7.12	0.1	0.17	0.16
1700030F04Rik	0	0	0	0	0	0	0	0	0	0	0	0	0	0	0	0	0	0	0	0	0	0	0	0	0	0	0	0	0	0	0	0	0	0	0	0	0	0	0	0	0	0	0	0	0	0	0	0	0
1700030F18Rik	0	0	0	0	0	0	0	0	0	0	0.15	0	0	0	0	0	0	0	0	0	0	0	0.07	0	0	0	0	0.19	0	0.07	0	0	0	0	0	0	0	0	0	0.06	0	0	0	0	0	0	0	0	0
1700030J22Rik	0.45	0.41	0.24	1.63	1.33	1.72	0.13	0.11	0.12	0.68	0.52	1.04	1.02	0.95	0.8	0.96	0.59	0.46	0.4	0.72	0.84	0.54	0.57	0.49	0.44	0.27	0.6	0.78	0.49	1.12	1.56	1.25	1.99	1.51	2.78	2.93	0.28	0.47	0.49	0.74	1.01	0.61	0.28	0.45	0.88	1.1	0.57	0.57	0.78
1700030K09Rik	14.96	15.13	14.37	13.46	9.02	10.95	10.51	10.25	8.66	17.9	13.24	12.13	12.74	12.56	10.87	11.19	14.82	16.08	14.99	9.84	9.26	6.45	8.02	7.09	8.19	8.87	9.87	9.85	9.1	7	7.45	9.47	9.03	9.25	9.84	8.81	8.9	8.47	8.68	8.57	8.93	13.61	14.23	12.65	10.93	12.02	0.05	0.04	0.01
1700030L20Rik	0.46	0.46	0.58	0.19	0.17	0.03	0.24	0.41	0.13	0.29	0.28	0.11	0.14	0.04	0.1	0.05	0.19	0.16	0.13	0.08	0.43	1.25	0.32	0.75	0.39	0.53	0.34	0.04	0.19	0.17	0.12	0	0.1	0.06	0.36	0.19	0.3	0.27	0.04	0.19	0.06	0.21	0.32	0.43	0.26	0.27	0.04	0.15	0
1700030M09Rik	0	0	0	0	0	0	0	0	0	0	0	0	0	0	0	0	0	0	0	0	0	0	0	0	0	0	0	0	0	0	0	0	0	0	0.49	0.22	0	0	0	0	0	0	0	0	0	0	0	0	0
1700030N03Rik	0	0	0	0	0	0	0	0	0	0	0	0	0	0	0	0	0	0	0	0	0	0	0	0	0	0	0	0	0	0	0	0	0	0	0	0	0	0	0	0	0	0	0	0	0	0	0	0	0
1700030O20Rik	0	0	0	0	0.07	0	2.83	2.11	1.26	8.18	9.41	0	0	0	0	0	0	0	0	0	0	0	0	0	0	0	0	0	0	0	0	0	0	0	0	0	0	0	0	0	0	0	0	0	0	0	0.29	0.22	0.14
1700031A10Rik	0	0	0	0	0	0	0	0	0	0.14	0	0	0	0	0	0	1.23	0.67	0.71	1.62	2.98	0	0	0	0.17	0.22	0	0	0	0.06	0	0	0	0	0	0	0	0	0	0	0	0	0	0	0	0	0	0.19	0
1700031F05Rik	0	0	0	0	0	0	0.68	0.25	0.26	0.3	0.58	0	0	0	0	0	0	0	0.01	0	0.08	0	0	0	0	0	0	0	0	0	0	0	0	0	0.07	0	0	0	0	0	0	0	0	0	0	0	0.1	0.1	0.11
1700031M16Rik	0	0	0	0	0	0	0	0	0	0	0	0	0	0	0	0	0	0	0	0	0	0	0	0	0	0	0	0	0	0	0	0	0	0	0	0	0	0	0	0	0	0	0	0	0	0	0	0	0
1700031P21Rik	0	0	0	0	0	0	0	0	0	0	0	0	0	0	0	0	0	0	0	0	0	0	0	0	0	0	0	0	0	0	0	0	0	0	0	0	0	0	0	0	0	0	0	0	0	0	0	0	0
1700034E13Rik	0	0	0	0	0	0.08	0	0	0	0	0	0	0	0	0	0	0	0	0	0	0	0	0	0	0	0	0	0	0	0	0.2	0	0	0	0	0	0	0	0	0	0	0	0	0	0	0	0	0	0.3
1700034F02Rik	0.2	0.23	0.29	0.1	0.04	0.03	12.89	11.6	9.2	13.09	12.58	0.22	0.23	0.09	0.12	0.21	0.5	0.49	0.43	0.17	0.17	0.08	0.06	0.06	0.16	0.09	0.03	0.11	0.12	0	0.02	0.13	0.21	0.12	0.01	0.03	0.16	0.21	0.19	0.15	0.23	0.33	0.46	0.34	0.43	0.38	0.21	0.38	0.65
1700034G24Rik	0	0	0	0	0	0	0	0	0	0	0	0	0	0	0	0	0	0	0	0	0	0	0	0	0	0	0	0	0	0	0	0	0	0	0	0	0	0	0	0	0	0	0	0	0	0	0	0	0
1700034H15Rik	0.41	0.49	0.59	0.15	0.15	0.07	0.4	0.26	0.13	0.42	0.31	0.04	0.05	0.03	0.07	0.09	0.07	0.11	0.08	0.32	0.3	0.07	0.07	0.08	0.03	0.09	0.06	0.15	0.18	0.14	0.18	0.16	0.27	0.13	0.44	0.36	0.01	0.06	0.03	0.03	0.06	0.13	0.1	0.05	0.14	0.12	0.28	0.36	0.28
1700034I23Rik	0	0	0	0	0	0	0	0	0	0.1	0	0	0	0	0	0.01	0	0	0.01	0	0	0.04	0	0	0	0	0.01	0	0	0	0	0	0	0	0	0	0	0.03	0	0	0.01	0	0	0	0	0	0	0	0
1700034J05Rik	0	0	0	0	0	0.01	0	0	0	0	0	0	0	0	0.02	0	0	0	0	0	0	0	0	0	0	0	0	0	0	0	0.05	0	0	0	0	0	0	0	0	0	0	0	0	0	0	0	0	0.02	0
1700034K08Rik	0	0	0	0	0	0	0	0	0	0	0	0	0	0	0	0	0	0	0	0	0	0	0	0	0	0	0	0	0	0	0	0	0	0	0	0	0	0	0	0	0	0	0	0	0	0	0	0	0
1700034O15Rik	0	0	0	0	0	0	0	0	0	0	0	0	0	0	0	0	0	0	0	0	0	0	0	0	0	0	0	0	0	0	0	0	0	0	0	0	0	0	0	0	0	0	0	0	0	0	0	0	0
1700034P13Rik	0.13	0.17	0	0.1	0.38	0.2	0	0.04	0.12	1.08	1.49	0.02	0.21	0.02	0.07	0.05	0.21	0.12	0.21	0.05	0.23	0.12	0.11	0.02	0.37	0.26	0	0.09	0.07	0.11	0.11	0.1	0.37	0.16	0.25	0.09	0.08	0.02	0	0.42	0.37	0.16	0.13	0.17	0.13	0.07	0.39	0.52	0.35
1700036G14Rik	0	0	0	0	0	0	0	0	0	0	0	0	0	0	0	0	0	0.09	0	0	0	0	0	0	0	0	0	0	0	0	0	0	0	0	0	0	0	0	0	0	0	0	0	0	0	0	0	0	0
1700037C18Rik	1.76	1.17	1.02	3.78	3.49	3.82	3.03	3.43	3.2	5.45	2.72	2.88	2.52	2.56	3.2	2.86	1.79	2.25	1.69	2.99	2.11	1.25	1.15	1.3	4.45	4.86	1.43	1.66	1.88	2.44	2.64	1.03	1	1.69	1.15	1.14	1	0.76	0.74	2.49	2.22	2.33	3.21	2.54	2.7	4.84	17.27	21.66	20.76
1700037H04Rik	43.27	44.03	46.4	50.96	62.95	60.38	23.5	19.88	18.61	26.33	28.69	55.41	49.97	53.12	51.22	53.07	35.3	36.39	38.12	44.05	47.07	67.75	69.07	68.01	90.76	76.45	61.03	65.79	60.18	37.33	37.02	69.61	74.29	69.9	78.42	78.49	63.83	58.17	54.74	46.19	47.33	71.32	73.35	71.78	51.26	52.67	55.34	54.98	53.78
1700039E15Rik	0	0	0	0	0	0	0.05	0	0.03	0.04	0	0	0	0	0	0	0	0	0	0	0	0	0	0	0	0	0	0	0	0	0	0	0	0	0	0	0	0	0	0	0	0	0	0	0	0	0	0	0
1700039E22Rik	0	0	0	0	0	0	0	0	0	0	0	0	0	0	0	0	0	0	0	0	0	0	0	0	0	0	0	0	0	0	0	0	0	0	0	0	0	0	0	0	0	0	0	0	0	0	0	0	0
1700040L02Rik	0	0	0	0.21	0.05	0.12	0.17	0.24	0.06	0.1	0.1	0.13	0.14	0.08	0.09	0.34	0	0	0	0.11	0.14	9.2	9.13	8.07	5.61	6.73	0.03	0.03	0	0.11	0.03	0	0	0	0	0.03	0	0	0	0.03	0.05	0	0	0	0.25	0.12	3.62	3.08	3.91
1700041C23Rik	0	0	0	0	0	0	0	0	0	0	0	0	0	0	0	0	0	0	0	0	0	0	0	0	0	0	0	0	0	0	0	0	0	0	0	0	0	0	0	0	0	0	0	0	0	0	0	0	0
1700041M19Rik	0	0	0	0	0	0	0	0	0	0	0	0	0	0	0	0	0	0	0	0	0	0	0	0	0	0	0	0	0	0	0	0	0	0	0	0	0	0	0	0	0	0	0	0	0	0	0	0	0
1700042B14Rik	0	0	0	0	0	0	0	0	0	0	0	0	0	0.03	0.07	0.03	0	0	0	0	0	0	0	0	0	0	0	0	0	0	0	0	0	0	0.1	0	0	0	0	0	0	0	0	0	0.07	0	0	0	0
1700042G07Rik	0	0	0	0	0	0	0	0	0	0	0	0	0	0	0	0	0	0	0	0	0	0	0	0	0	0	0	0	0	0	0	0	0	0	0	0.52	0	0	0	0	0	0	0	0	0	0	0	0	0
1700042G15Rik	0	0	0	0	0	0	0	0	0	0	0	0	0	0	0	0	0	0	0	0	0	0	0	0	0	0	0	0	0	0	0	0	0.04	0	0.05	0.05	0	0	0	0	0	0	0	0	0.07	0	0	0	0
1700042O10Rik	0	0	0	0	0.09	0.03	0	0	0	0	0	0	0.03	0.03	0.75	0.33	0	0	0.14	0.13	0.34	1.21	1.34	1.5	1.49	2.28	0	0	0.19	0.03	0.07	1.35	0.93	1.29	3.12	2.91	0.03	0.03	0.03	0.18	0.09	0	0	0.06	0	0.22	0.13	0.21	0.13
1700044C05Rik	0	0	0	0	0	0	0	0	0	0	0	0	0	0	0	0	0	0	0	0	0	0	0	0	0	0	0	0	0	0	0	0.04	0	0.04	0.04	0.12	0	0	0	0	0	0	0	0	0	0	0	0	0
1700044K03Rik	0	0	0	0	0	0	0	0	0	0	0	0	0	0	0	0	0	0	0	0	0	0	0	0	0	0	0	0	0	0	0	0	0	0	0	0	0	0	0	0	0	0	0	0	0	0	0	0	0
1700045H11Rik	0	0	0	0	0	0	0	0	0	0	0	0	0	0	0	0	0	0	0	0	0	0	0	0	0	0	0	0	0	0	0	0	0	0	0	0	0	0	0	0	0	0	0	0	0	0	0.07	0	0
1700046C09Rik	0	0	0	0	0	0	0	0	0	0	0	0	0	0	0	0	0	0	0	0	0	0	0	0	0	0	0	0	0	0	0	0	0	0	0	0	0	0	0	0	0	0	0	0	0	0	0	0	0
1700047A11Rik	0	0	0	0	0	0	0	0	0	0	0	0	0	0	0	0	0.07	0	0.07	0	0.07	0	0	0	0	0	0	0	0	0	0	0	0	0	0	0	0	0	0	0	0.06	0	0	0	0	0	0	0	0
1700047E10Rik	6.91	6.96	4.93	1.61	1.41	0.79	0	0.06	0	0	0	0.49	1.17	1.11	0.47	0.3	61.33	63.97	64.59	26.92	26.03	26.03	25.17	26.82	14.56	15.37	0	0.14	0	0	0	2.35	2.54	2.62	1.2	1.22	17.24	14.74	15.94	10.14	10.27	31.77	30.62	31.19	20.24	16.96	1.07	1.41	1.38
1700047G03Rik	0	0	0	0	0.04	0	0	0	0	0	0.15	0	0	0	0	0.09	0	0	0	0	0	0	0	0	0	0	0	0	0	0	0.04	0	0	0	0	0	0	0	0	0.08	0.04	0	0	0	0	0	0	0	0
1700047I17Rik2	9.73	8.87	9.67	9.52	9.63	9.79	4.22	3.57	3.59	8	7.37	8.31	8.05	8.2	8.21	8.9	50.23	50.68	51.68	19.83	20.73	10.52	11.37	10.91	10.72	10.4	16.09	16.02	15.68	13.22	12.28	4.42	4.25	4.25	5.56	5.52	22.98	23.95	24.3	22.2	22.27	14.92	14.26	15.15	12.68	11.64	16.52	14.98	15.82
1700047L14Rik	0	0	0	0	0	0	0	0	0	0	0	0	0	0	0	0	0	0	0	0	0	0	0	0	0	0	0	0	0	0	0	0	0	0	0	0	0	0	0	0	0	0	0	0	0	0	0	0	0
1700047M11Rik	0	0	0	0	0.05	0	0	0	0	0	0	0	0	0	0	0	0	0	0	0.06	0	0	0	0	0	0	0	0	0	0	0	0	0	0	0.12	0.5	0	0	0	0	0	0	0	0	0	0	0.06	0	0
1700048M11Rik	0	0	0	0	0	0	0	0	0	0	0	0	0	0.09	0.2	0	0	0	0	0	0	0.1	0	0	0	0	0	0	0	0	0	0	0	0	0	0	0	0	0	0	0	0	0	0	0	0	0	0	0
1700048O20Rik	0.02	0	0.02	0.47	1.02	0.45	4.47	3.3	3.56	3.91	3.29	0.03	0	0	0.06	0.02	0.02	0.33	0.11	0.55	0.6	13.61	13.32	11.99	22.25	23.27	0	0	0	0.19	0.28	0.27	0.13	0.21	1.4	1.43	0.08	0.03	0.1	1.1	1.09	0.78	1.29	0.92	1.82	2.84	0.05	0	0.02
1700049E15Rik	0	0	0	0	0	0	0	0	0	0	0	0	0	0.04	0	0	0	0	0	0	0	0	0	0	0	0	0	0	0	0	0	0	0	0	0	0	0	0	0	0	0	0	0	0	0	0	0	0	0
1700049E22Rik	0	0	0	0	0	0	0	0	0	0	0	0	0	0	0	0	0	0	0	0	0	0	0	0	0	0	0	0	0	0	0	0	0	0	0.35	0.6	0	0	0	0	0	0	0	0	0	0	0	0	0
1700049G17Rik	3.95	3.71	3.48	5.1	3.05	3.29	2.87	3	2.68	3.53	3.24	2.8	2.43	2.46	2.18	2.48	3.81	4.21	4.26	3.12	3.11	5.05	5	4.68	1.1	1.15	3.96	3.76	3.83	2.73	3.23	1.4	1.44	1.23	2.26	2.02	5.02	7.05	7.54	3.29	3.72	1.94	1.49	1.77	2.98	4.37	2.55	2.78	2.4
1700049L16Rik	0	0	0	0	0	0	0	0	0	0	0	0	0	0	0	0	0	0	0	0.05	0	0	0	0	0	0	0	0	0	0	0	0	0	0	0	0	0	0	0	0	0	0	0	0	0	0	0	0	0
1700051A21Rik	0	0	0	0	0	0	0	0	0	0.06	0	0	0	0	0	0	0	0	0	0	0	0	0	0	0	0	0	0	0	0	0	0	0	0	0	0	0	0	0	0	0	0	0	0	0	0	0	0	0
1700052I22Rik	0	0	0	0	0	0	0	0	0	0	0	0	0	0	0	0	0	0	0	0	0	0	0.15	0	0	0	0	0	0	0	0	0	0	0	0	0	0	0	0	0	0	0	0	0	0	0	0	0	0
1700052K11Rik	2.37	2.6	3.15	6.73	6.36	6.53	2.13	1.26	1.05	5.84	4.63	3.34	2.61	2.85	1.95	1.5	5.42	6.25	6.37	4.86	4.23	2.39	2.31	2.8	3.01	3.25	1.82	1.71	1.62	3.94	3.98	1.4	1.4	1.17	1.07	0.98	0.13	0.33	0.06	1.82	1.85	3.33	2.24	3.4	5.62	6.32	6.86	5.83	6.26
1700052N19Rik	15.48	15.35	16.39	18.88	19.26	19.99	26.81	26.79	22.7	32.57	33.74	27.44	29.57	29.21	24.1	25.27	26.19	26.7	27.9	17.74	20.11	43.38	45.02	47.05	37.78	40.6	32.52	31.78	33.44	25.3	22.7	33.29	36.3	35.44	31.72	33.01	29.06	30.07	30.06	17.09	18.43	18.46	17.61	17.68	17.53	18.38	28.64	25.38	26.16
1700054A03Rik	0	0	0	0	0	0	0	0	0	0	0	0	0	0	0	0	0	0	0	0	0	0	0	0	0	0	0	0	0	0	0.1	0	0	0	0	0.09	0	0	0	0	0	0	0	0	0	0	0	0	0
1700054K19Rik	0	0	0	0	0	0	0	0	0	0	0	0	0	0	0	0	0	0	0	0	0	0	0	0	0	0	0	0	0	0	0	0	0	0	0	0	0	0	0	0	0	0	0	0	0	0	0	0	0
1700054M17Rik	0	0	0	0	0	0	0	0	0	0	0	0	0	0.11	0	0	0	0	0	0	0	0	0	0	0	0	0	0	0	0	0	0	0	0.1	0	0	0	0	0	0	0	0	0	0	0	0	0	0	0
1700054O13Rik	0	0	0	0	0	0	0	0	0	0	0	0	0	0	0	0	0	0	0	0	0	0	0	0	0	0	0	0	0	0	0	0	0	0	0	0	0	0	0	0	0	0	0	0	0	0	0	0	0
1700055C04Rik	0	0	0	0	0	0	0	0	0	0	0	0	0	0	0	0	0	0	0	0	0	0	0	0	0	0	0	0	0	0	0	0	0	0	0	0	0	0	0	0	0	0	0	0	0	0	0	0	0
1700055N04Rik	0	0	0	0	0	0	0	0	0	0.72	0.06	0	0	0	0	0	0	0	0	0	0.34	0	0	0.03	0	0.04	0	0	0	0.02	0.03	0	0	0	0	0	0	0	0.03	0	0.02	0.22	0.2	0.18	0.44	0.29	0	0	0.05
1700056E22Rik	0.8	0.45	0.97	0.32	0.74	0.72	0.35	0.18	0.18	0.48	0.69	0.69	0.58	0.52	0.5	0.3	1.65	1.96	2.4	1.74	1.84	0.88	0.84	0.94	0.78	0.47	0.42	0.46	0.51	0.41	0.64	0.4	0.34	0.4	0.07	0.18	1.01	0.58	0.82	1.75	2.14	0.93	1.29	1.06	1.38	1.55	1.94	2.26	2.14
1700057G04Rik	0.08	0	0.04	0	0	0	0	0	0	0	0	0	0	0.03	0.07	0	0.39	0.48	0.36	0.1	0.03	0.03	0	0	0	0	0	0.03	0	0	0	0	0.06	0	0.03	0	0	0.03	0	0.03	0.06	0.03	0	0.16	0.14	0.26	0	0.21	0.17
1700057H15Rik	0	0	0	0	0	0	0	0	0	0	0	0.03	0.19	0.26	0.04	0.07	0	0	0	0	0	0	0	0	0	0	0	0	0	0	0	0	0	0	0	0	0	0	0	0	0	0	0	0	0.11	0	0	0	0
1700060C16Rik	0	0	0	0	0	0	0	0	0	0	0	0	0	0	0	0	0	0	0	0	0	0	0	0	0	0	0	0	0	0	0	0	0	0	0	0	0	0	0	0	0	0	0	0	0	0	0	0	0
1700060C20Rik	0	0	0.24	0	0	0	0	0	0	0	0	0	0	0	0	0	0	0	0	0	0	0	0	0	0	0	0	0	0	0	0	0	0	0	0	0	0	0	0	0	0	0	0	0.07	0.07	0	0	0	0
1700061F12Rik	0	0	0	0	0	0	0	0	0	0	0	0	0	0	0	0	0	0	0	0.04	0	0	0	0	0	0	0	0	0	0	0	0	0	0	0	0	0	0	0	0	0	0	0	0	0	0	0	0	0
1700061G19Rik	0.48	0.64	0.38	0.87	0.46	0.69	0.17	0.2	0.42	0.05	0	0.05	0.03	0.01	0.07	0.08	0	0	0	0.14	0.24	0	0	0	0.05	0.04	0.79	0.91	0.72	0.47	0.63	10.65	10.68	11.4	17.5	16.18	0.27	0.24	0.32	0.29	0.22	0.01	0	0.02	0.12	0.18	0.05	0.12	0.09
1700061I17Rik	0.52	0.73	0.92	0.79	0.35	0.21	0	0	0	0.02	0	0	0	0	0	0.02	0.23	0.65	0.51	0.02	0	0	0	0	0	0	0.23	0.24	0.28	0.7	0.75	0	0	0	0	0.02	0	0	0	0.01	0	0.08	0.08	0.03	0.48	0.58	0	0	0
1700063A18Rik	0	0	0	0	0	0	0	0	0	0	0	0	0	0	0	0	0	0	0	0	0	0	0	0	0	0	0	0	0	0	0	0	0	0	0	0	0	0	0	0	0	0	0	0	0	0	0	0	0
1700063D05Rik	0.19	0.06	0.5	0.12	0.26	0.05	0.38	0.52	0.42	2.85	2.7	1.54	1.26	1.32	0.63	1.79	1.11	1.94	1.52	0.67	1.2	3.35	2.21	3.08	3.9	2.6	1.62	1.91	1.78	0.72	0.28	0.05	0.05	0	0.33	0.32	0	0.1	0.11	0.1	0.05	0.1	0.21	0.57	0.06	0.24	0.96	0.58	1.3
1700063O14Rik	0	0	0	0	0	0	0	0	0	0	0	0	0	0	0	0	0	0	0	0	0	0	0	0	0	0	0	0	0	0	0	0	0	0	0	0	0	0	0	0	0	0	0	0	0	0	0	0	0
1700064J06Rik	0	0	0	0	0	0	0	0	0	0	0	0	0	0	0	0	0	0	0	0	0	0	0	0	0	0	0	0	0	0	0	0	0	0	0	0	0	0	0	0	0	0	0	0	0	0	0	0	0
1700064M15Rik	0	0	0	0	0	0.06	0.16	0	0	0.07	0	0	0	0.06	0	0	0	0	0	0	0	0	0	0	0	0	0	0	0	0	0	0	0	0	0	0	0	0.06	0	0.06	0	0	0	0	0.06	0	0	0	0
1700065D16Rik	0	0	0	0	0	0.07	0	0.41	0	0.26	0.63	0.08	0	0.22	0	0.22	0	0	0	0	0	0	0	0.09	0.08	0.44	0	0	0	0	0	0	0	0	0	0.13	0	0	0	0	0	0	0	0	0	0.44	0	0	0
1700065I16Rik	0	0	0	0	0	0	0	0	0	0	0	0	0	0	0	0	0	0	0	0	0	0	0	0	0	0	0	0	0	0	0	0	0	0	0	0	0	0	0	0	0	0	0	0	0	0	0	0	0
1700065J11Rik	0	0	0	0	0	0	0	0	0	0	0	0.11	0	0	0	0.23	0	0	0	0	0	0	0	0	0	0	0	0	0	0	0	0	0	0	0	0	0	0	0	0	0	0	0	0	0	0	0	0.12	0
1700065J18Rik	0	0	0	0	0	0	0	0	0	0	0	0	0	0	0	0	0	0	0	0	0	0	0	0	0	0	0	0	0	0	0	0	0	0	0	0	0	0	0	0	0	0	0	0	0	0	0	0	0
1700065L07Rik	0	0	0	0	0	0	0	0	0	0	0	0	0	0	0	0	0	0	0	0	0	0	0	0	0	0	0	0	0	0	0	0	0	0	0	0	0	0	0	0	0	0	0	0	0	0	0	0	0
1700065O20Rik	0	0	0	0	0	0	0	0	0	0.2	0	0	0	0	0	0	0	0	0	0	0	0	0	0	0	0	0	0	0	0	0	0	0	0	0	0	0	0	0	0	0	0	0	0	0	0	0	0	0
1700066B17Rik	0	0	0	0	0	0	0	0	0	0	0	0	0	0	0	0	0	0	0	0	0	0	0	0	0	0	0	0	0	0	0	0	0	0	0	0	0	0	0	0	0	0	0	0	0	0	0	0	0
1700066B19Rik	0.06	0.1	0.01	0.07	0.18	0.08	0.48	0.15	0.32	0.79	0.56	0.21	0.25	0.11	0.45	0.22	0.01	0.1	0.12	0.21	0.18	1.64	2.46	2.51	3.35	3.8	1.15	1.01	0.67	0.83	0.88	0.15	0.07	0.03	0.11	0.28	0.06	0.08	0.11	0.11	0.21	0.04	0	0	0.14	0	0.4	0.21	0.35
1700066M21Rik	12.62	12.88	12.33	5.83	6.66	6.49	3.48	3.72	3.13	10.12	12.9	16.84	17.11	16	16.66	17.15	9.79	8.96	8.47	6.75	8.47	15.62	17.05	17.34	13.2	15.3	4.64	3.67	4.09	6.41	4.98	7.23	6.99	7.41	9.36	9.07	11.58	11.65	12.02	12.97	12.25	16.31	16.96	15.16	13.88	14.45	8.54	8.8	8.53
1700066N21Rik	0	0	0	0	0	0	0	0	0	0	0	0	0	0	0	0	0	0	0	0	0	0	0	0	0	0	0	0	0	0	0	0	0	0	0	0	0	0	0	0	0	0	0	0	0	0	0	0	0
1700066O22Rik	0	0	0	0	0	0	0	0	0	0	0	0	0	0	0	0	0.2	0	0.12	0	0.04	0	0	0	0	0	0.04	0	0.04	0	0	0	0	0	0	0	0.13	0.07	0.18	0	0.03	0	0	0	0	0	0	0	0
1700067G17Rik	0	0.15	0.08	0	0	0	0	0	0	0	0	0	0	0	0	0	0	0	0	0	0	0	0	0	0	0	0	0	0.07	0	0	0	0	0	0	0	0	0	0	0	0	0	0	0	0	0	0	0	0.28
1700067K01Rik	0.07	0.11	0.11	0.31	0	0.14	0	0	0	0.34	0.19	0.09	0.07	0.03	0.03	0.07	0	0.04	0	0	0.13	0.07	0.07	0.36	0.12	0.65	0.07	0.06	0.25	0.1	0.1	0.44	0.65	0.64	0.68	1.19	0	0	0	0	0.06	0.09	0.13	0.09	0.16	0.14	0.07	0.03	0.07
1700067P10Rik	0	0	0.16	0	0.04	0	0	0	0	0	0	0	0	0	0	0	0	0	0	0	0	0.1	0	0.1	0	0	0	0	0	0	0	0	0	0	0	0	0	0	0	0	0	0	0	0	0	0	0	0	0
1700069L16Rik	0	0	0	0	0	0	0	0	0	0	0	0	0	0	0	0	0	0	0	0	0	0	0	0	0	0	0	0	0	0	0.06	0	0.05	0.2	0.22	0.27	0	0	0	0	0	0	0	0	0	0	0	0	0
1700069P05Rik	0	0	0	0	0	0	0	0	0	0	0	0	0	0	0	0	0	0	0	0	0	0	0	0	0	0	0	0	0	0	0	0	0	0	0	0	0	0	0	0	0	0	0	0	0	0	0	0	0
1700071K01Rik	0	0	0	0	0.03	0	0	0	0	0	0	0	0	0.03	0	0	0	0.04	0	0	0.04	0	0	0	0	0	0	0	0	0	0	0	0	0	0	0	0	0	0.03	0	0	0	0	0	0	0	0	0	0
1700071M16Rik	0	0	0	0.04	0	0	0	0	0	0	0	0	0	0	0	0	0	0	0.05	0	0	0	0	0	0.07	0.14	0	0	0	0.08	0.04	0.07	0	0	0.08	0.07	0	0	0	0	0	0	0	0	0	0	0	0	0
1700072B07Rik	0	0	0	0	0	0	0	0	0	0	0	0	0	0	0	0	0	0	0	0	0	0	0	0	0	0	0	0	0	0	0	0	0	0	0	0	0	0	0	0	0	0	0	0	0	0	0	0	0
1700072O05Rik	0	0	0	0	0	0	0	0	0	0.07	0	0	0	0	0	0	0	0	0	0	0	0	0	0	0	0	0	0	0	0	0	0	0	0	0	0	0	0	0	0	0	0	0	0	0	0	0	0	0
1700073E17Rik	0	0	0	0.01	0	0	0.06	0.02	0	0	0.06	0	0	0	0	0	0	0	0	0	0	0	0	0.02	0	0	0	0.01	0	0	0	0	0	0	0	0	0	0	0.01	0	0	0	0	0	0	0	0	0	0
1700074H08Rik	0	0	0	0	0	0	0	0	0	0	0	0	0	0	0	0	0	0	0	0	0	0	0	0	0	0	0	0	0	0	0	0	0	0	0	0	0	0	0	0	0	0	0	0	0	0	0	0	0
1700074P13Rik	0	0	0	0	0	0	0	0	0	0	0	0	0	0	0	0	0	0	0	0	0	0	0	0	0	0	0	0	0	0	0	0	0	0	0	0	0	0	0	0	0	0	0	0	0	0	0	0	0
1700080E11Rik	0	0	0	0	0	0	0	0	0	0	0	0	0	0	0	0	0	0	0	0	0	0	0	0	0	0	0	0	0	0	0	0	0	0	0	0	0	0	0	0	0	0	0	0	0	0	0	0	0
1700080N15Rik	0	0	0	0	0	0	0	0	0	0	0	0	0	0	0	0	0	0	0	0	0	0	0	0	0	0	0	0	0	0	0	0	0	0	0	0	0	0	0	0	0	0	0	0	0	0	0	0	0
1700080O16Rik	0	0	0	0	0	0	0	0	0	0	0	0	0	0	0	0	0	0	0	0	0	0	0	0	0.02	0	0	0	0	0	0	0	0	0	3.91	3.73	0	0	0	0	0	0	0	0	0	0	0	0	0
1700081H04Rik	0	0	0	0	0	0	0	0	0	0	0	0	0	0	0	0	0	0	0	0	0	0	0	0	0	0	0	0	0	0	0	0	0	0	0	0	0	0	0	0	0	0	0	0	0	0	0	0	0
1700084C01Rik	0	0	0	0.07	0	0	0	0	0	0	0	0.09	0.02	0.14	0.07	0.02	0.57	0.51	0.2	0.02	0	0	0	0	0	0.04	0	0.02	0.07	0	0.05	0.27	0.3	0.13	0.23	0.18	0.02	0	0.04	0.08	0.04	0.04	0	0	0.09	0.18	0.64	0.64	0.26
1700084E18Rik	6.29	5.41	5.41	1.23	0.64	1.38	8.32	10.3	10.02	5.07	5.28	3.38	3.57	3.69	0.95	1.94	2.52	2.76	2.29	0.58	0.95	1.16	1.76	2.2	2.35	1.33	2.07	1.53	0.66	0.46	0.35	2.34	1.35	1.12	0.79	2.17	1.57	3.41	3.12	1.04	1.47	1.68	1.74	3.95	1.6	0.75	7.08	7.34	10.57
1700084F23Rik	0	0	0	0	0	0	0	0	0	0	0	0	0	0	0	0	0	0.04	0	0	0	0	0	0	0	0	0	0	0	0	0	0	0	0	0	0	0	0	0	0	0	0	0	0	0	0	0	0	0
1700084J12Rik	0	0	0	0	0	0	0	0	0	0	0	0	0	0	0	0	0	0	0	0	0	0	0	0	0	0.05	0	0	0	0.16	0	0	0	0	0	0	0	0	0	0	0	0	0	0	0	0	0	0	0
1700085C21Rik	0	0	0	0	0	0	0	0	0	0	0	0	0	0	0	0	0	0	0	0	0	0	0.07	0	0	0	0	0	0	0	0	0	0	0	0	0	0	0	0	0	0	0	0	0	0	0	0	0	0
1700086L19Rik	0	0	0	0.15	0.13	1.01	0	0	0	0	0	0	0	0	0	0	0	0	0	0.37	0.61	0	0	0	0	0	0	0	0	0.14	0.18	0	0	0	0.14	0.09	0	0	0	0.04	0	0	0	0	0	0.15	0	0	0
1700086O06Rik	6.73	6.59	5.92	5.24	6.91	6.81	0.77	1.35	0.85	5.09	6.53	6.46	6.53	6.43	5.1	6.71	6.92	7.7	6.44	6.47	8.38	3.31	3.46	2.86	9.91	8.72	6.93	6.33	5.87	4.96	4.4	1.59	1.79	2.4	1.95	1.63	0.85	1.12	1.08	4.08	3.92	2.69	2.23	2.86	3.36	2.95	9.13	12.84	12.26
1700088E04Rik	2.8	2.54	2.36	6.55	8.23	8.86	0.12	0.24	0.19	0.74	0.22	4.87	5.05	4.95	2.37	2.75	4.59	4.92	5.99	3.25	2.87	1.04	1.35	1.41	0.32	0.54	6.84	9.34	7.99	3.18	3.83	0.54	0.5	0.56	0.16	0.32	3.22	3.45	3.24	1.98	2.58	0.76	0.84	0.73	1.15	2.07	12.9	11.91	14.02
1700091H14Rik	0.05	0	0.11	0	0	0	0	0	0	0	0.03	0	0	0	0	0	0	0.03	0.1	0	0	0	0	0	0	0	0.2	0.23	0.34	0	0	0	0	0	0	0.09	0.02	0	0	0.02	0	0	0.07	0.07	0	0.03	0	0.03	0
1700092C02Rik	0	0	0	0	0	0	0	0	0	0	0	0	0	0	0	0	0	0	0	0	0	0	0	0	0	0	0	0	0	0	0	0	0	0	0	0	0	0	0	0	0	0	0	0	0	0	0	0	0
1700092C10Rik	0	0	0	0	0	0	0	0	0	0	0	0	0	0	0	0	0	0	0	0	0	0	0	0	0	0	0	0	0	0	0	0	0	0	0.07	0	0	0	0	0	0	0	0.14	0	0	0	0.46	0	0
1700092E19Rik	0	0	0	0	0	0	0	0	0	0	0	0	0	0	0	0	0	0	0	0	0	0	0	0	0	0	0	0.02	0	0	0	0	0	0	0	0	0	0	0	0	0	0	0	0	0	0	0	0	0
1700092K14Rik	0	0	0	0	0	0	0	0	0	0	0	0	0	0	0	0	0	0	0	0	0	0.27	0.14	0	0	0	0	0	0	0	0	0	0	0	0	0	0	0	0	0	0	0	0	0	0	0	0	0	0
1700092M07Rik	1.94	1.43	1.14	0.62	0.53	0.12	0.25	0.23	0	1.51	2.16	0.27	0.15	0.7	0.45	0.57	0.15	0	0	0	0	0.15	0.89	0.29	0.9	1.55	0.72	0.55	0.97	0.14	0.15	0.26	1.58	0	0	0.27	0.37	0	0	0.78	0.13	0.93	0.96	2.55	1.44	1.1	1.02	2.08	0.88
1700093K21Rik	0.12	0.16	0.16	0.08	0.17	0.09	0	0	0	0	0	0.02	0.07	0	0.03	0.04	0	0	0	0	0.03	0.15	0.04	0.04	0.23	0.3	0.03	0.34	0.03	0	0.18	0	0	0	0.05	0.03	0.06	0.02	0.07	0.1	0.1	0.07	0	0	0.07	0	0	0	0
1700094D03Rik	5.37	4.74	5.18	4.86	4.63	3.64	3.84	3.36	2.83	9.29	8.7	2.8	2.91	3.03	2.84	3.38	4.31	4.25	4.1	2.09	2.08	4.88	4.33	4.53	3.55	4.18	3.45	3.62	3.2	1.96	2.57	1.47	1.14	1.34	2.13	2.27	2.85	3.87	4.6	2.88	2.46	2.1	2.57	2.3	3.05	2.89	3.04	3.21	3.8
1700094J05Rik	0	0	0	0	0	0	0	0	0	0	0	0	0	0	0	0	0	0	0	0	0	0.04	0	0	0	0	0	0	0	0	0	0	0	0	0	0	0	0	0	0	0	0	0	0	0	0	0	0	0
1700094M24Rik	0	0	0	0	0	0	0	0	0	0	0	0	0	0	0	0	0	0	0	0	0	0	0	0	0.05	0	0	0	0	0	0	0	0	0	0	0	0	0	0	0	0	0	0	0	0	0	0	0	0
1700095A21Rik	0	0	0	0	0	0	0	0	0	0	0	0	0	0	0	0	0	0	0	0	0	0	0	0	0	0	0	0.03	0.03	0	0	0	0	0	0	0	0	0	0	0	0	0	0	0	0	0	0	0	0
1700095B10Rik	0	0	0	0	0	0	0	0	0	0	0	0	0	0	0	0	0	0	0	0	0	0	0	0	0	0	0	0	0	0	0	0	0	0	0	0	0	0	0	0	0	0	0	0	0	0	0	0	0
1700096J18Rik	0	0	0	0	0	0	0	0	0	0	0	0	0	0	0	0	0	0	0	0	0	0.22	0	0	0	0	0	0	0	0	0	0	0	0	0	0	0	0	0	0	0	0	0	0	0	0	0	0	0
1700096K18Rik	0.65	0.72	1.1	0.89	1.14	0.9	0.99	0.77	1.05	2.09	1.97	3.61	3.29	2.94	2.27	1.22	1	1.68	1.98	2.07	1.69	3.12	3.75	4.18	1.12	1.32	1.36	1.13	0.98	1.3	0.84	1.22	0.98	1.1	1.72	1.88	0.93	1.06	0.62	0.88	1.09	0.96	1.14	0.9	1.26	2.03	4.06	5.17	5.22
1700097N02Rik	0	0	0	0.61	0.29	0.35	0	0	0	0.21	0	0	0	0	0	0	0	0	0	1.12	1.36	7.15	5.78	6.79	58.57	49	0.04	0	0	0.13	0.04	15.77	17.03	15.06	21.48	24.84	0	0	0	0.24	0.12	0	0	0	0.31	0	0	0	0
1700100L14Rik	0	0	0	0	0	0	0	0	0	0	0	0	0	0	0	0	0	0	0	0	0	0	0	0	0	0	0	0	0	0	0	0	0	0	0	0	0	0	0	0	0	0	0	0	0	0	0	0	0
1700101E01Rik	0.13	0	0.04	0.25	0	0.24	0	0	0	0.14	0.14	0.43	0.32	0.35	0.53	0.2	0.29	0.3	0.08	0.12	0.24	0.6	0.44	0.08	0.18	0.46	0	0.04	0	0	0	4.89	4.76	3.46	2.69	3.54	0	0	0	0	0.04	0.11	0	0.11	0.04	0.17	0.52	0.41	0.4
1700101I11Rik	0	0	0	0	0.13	0	0.92	0.48	0.42	0	0.16	0.52	0.49	0.51	0.34	0.52	0.59	0.21	0.15	0.05	0.19	0	0	0	0	0	0	0	0.41	1.13	0.94	0	0	0	0.05	0.09	0	0.09	0.09	0.08	0.48	0.09	0.04	0	0.19	0.36	1.29	0.83	0.34
1700101O22Rik	0	0	0	0	0	0	0	0	0	0	0	0	0	0	0	0	0	0	0	0	0	0	0	0	0	0	0	0	0	0	0	0	0	0	0	0	0	0	0	0	0	0	0	0	0	0	0	0	0
1700102H20Rik	0.15	0.43	0.15	0.7	0.24	0	0.87	1.02	0.27	1.89	1.81	0.36	0.27	0.62	0.54	1.17	0.14	0.08	0.14	0.53	0.71	0.39	0.54	1.19	1.16	0.82	0	0	0	0.26	0.79	1.51	0.59	0.92	1.06	0.86	0.26	0.82	0.37	0.82	1.35	0.72	0.37	0.24	0	0.28	1.46	1.35	3.33
1700102P08Rik	1.51	1.13	1.05	1.33	0.61	0.56	0	0.4	0.29	2.66	2.35	0.27	0.3	0.38	0.77	0.58	0.74	0.25	0.54	0.49	0.56	0.13	0.26	0.1	0.58	0.49	0.65	0.28	0.09	0.61	0.29	1.69	2.02	2.09	2.24	2.41	0.08	0.09	0.06	0.23	0.33	0.29	0.31	0.03	0.32	0.28	0	0.17	0.2
1700104L18Rik	0	0	0	0.07	0	0	0	0	0	0	0	0	0	0	0	0	0	0	0	0	0	0	0	0	0	0	0	0	0	0.28	0.14	0	0.06	0	0	0.2	0	0	0	0	0	0.06	0	0	0	0	0	0	0
1700105P06Rik	0	0.17	0	0.42	0.29	0.14	0.27	0.12	0	0.18	0.09	0.14	0.24	0.15	0.16	0.08	0.08	0.09	0.25	0.24	0.08	0.32	0.08	0.08	0	0	0	0	0	0.31	0	0.14	0	0.21	0.39	0.15	0	0	0.3	0.28	0.65	0.86	0.52	1.1	0.86	0.34	0.16	0.16	0
1700106J16Rik	0	0	0	0	0.05	0	0	0	0	0	0	0	0	0.03	0.03	0	0	0	0	0	0	0	0	0	0	0	0	0	0	0	0.03	0	0	0	0.06	0	0	0	0	0	0.03	0	0	0	0	0	0	0	0
1700108F19Rik	0.05	0.09	0.24	0.09	0.28	0.04	0	0	0	0.1	0	0	0	0	0	0	0.58	0.65	0.72	0.09	0.13	0	0	0	0	0	0	0.2	0.21	0	0	0	0	0	3.92	5.79	0.04	0	0	0.04	0	0.08	0.12	0.08	0.04	0.05	0.35	0.45	0.31
1700108J01Rik	0	0	0	0	0	0	0	0	0	0	0	0	0	0	0	0	0	0	0	0	0	0	0	0	0	0	0	0	0	0	0	0	0	0	0	0	0	0	0	0	0	0	0	0	0	0	0	0	0
1700109G14Rik	0	0	0	0	0	0	0	0	0	0	0	0.04	0	0.05	0.05	0	0	0	0	0	0	0.34	0.19	0.43	0.09	0	0	0	0	0	0	0	0	0	0	0	0	0	0	0.04	0	0	0.05	0	0	0.05	0	0	0
1700109G15Rik	0	0	0	0	0	0	0	0	0	0	0	0	0	0	0	0	0	0	0	0	0	0	0	0	0	0	0	0	0	0	0	0	0	0	0.28	0	0	0	0	0	0	0	0	0	0	0	0	0	0
1700109H08Rik	0.74	1.81	1.24	0.99	0.51	0.29	1.03	0.73	1.01	0.77	0.95	0.35	0.51	0.43	0.23	0.33	1.04	2.22	1.5	0.61	0.85	1.85	1.23	2.72	1.58	1.09	1.22	1.41	2.72	0.71	0.61	0	0.1	0.1	0.65	0.32	0.76	0.75	0.78	0.15	0	1.06	0.79	1.44	1.04	1.08	0.11	0.06	0.5
1700109I08Rik	0	0	0	0	0	0	0	0	0	0	0	0	0	0	0	0	0	0	0	0	0	0	0	0	0	0	0	0	0	0	0	0	0	0	0	0	0	0	0	0	0	0	0	0	0	0	0	0	0
1700109K24Rik	0	0	0	0	0	0	0	0	0	0	0	0	0	0	0	0	0	0	0	0	0	0	0	0	0	0	0	0	0	0	0	0	0.03	0	0.06	0	0	0	0	0	0	0	0	0	0	0	0	0	0
1700110C19Rik	0.24	0.24	0.24	0	0.2	0.24	0	0	0	0.06	0.13	0.1	0.28	0.21	0	0.16	0	0.12	0.17	0.11	0.06	0	0.22	0.11	0.05	0.05	0	0.16	0	0.05	0	0	0	0	0	0.36	0.52	0.44	0.67	0.05	0.25	0.1	0	0	0.05	0.3	0.17	0.11	0
1700110I01Rik	0	0	0	0	0	0.02	0	0	0	0.07	0	0	0	0	0	0	0	0	0	0	0.04	0	0.06	0	0	0.05	0.14	0	0.02	0	0.02	0	0	0	0.02	0.04	0.07	0.02	0	0.04	0.13	0.07	0.04	0.05	0.47	0.21	0.08	0.04	0
1700110K17Rik	0	0	0	0	0.05	0	0	0	0	0	0	0.05	0	0.06	0.12	0	0	0	0	0	0	0	0	0	0	0	0	0	0	0	0	0.05	0	0	0.17	0.27	0.29	0	0.05	0	0.1	0	0	0	0	0	0.28	0.23	0.45
1700111N16Rik	0	0	0	0	0	0	0	0	0	0	0	0	0	0	0	0	0	0	0	0	0	0	0	0	0	0	0	0	0.06	0	0	0	0	0	0	0	0	0	0	0	0	0	0	0	0	0	0	0	0
1700112E06Rik	0.05	0	0.09	4.53	2.35	2.44	0	0	0	1.46	1.26	0	0.25	0.16	0.46	0.93	0	0	0	4.69	4.79	21.07	22.78	20.24	12.88	14.03	12.57	10.8	12.15	5.75	8.4	0	0.04	0	1.56	0.35	0.56	0.51	0.42	1.92	2.08	0.04	0	0	2.62	3.2	36.43	41.09	38.92
1700112H15Rik	0	0	0	0	0	0	0	0	0	0	0	0	0	0	0	0	0	0.05	0	0.55	0.1	0	0	0	0.09	0.18	0	0	0.1	0	0.1	0	0	0	0.05	0	0.09	0	0.23	0	0.05	0	0	0	0	0	0	0	0
1700112J05Rik	0	0	0	0	0	0	0	0	0	0	0	0	0	0	0.05	0	0	0	0	0	0	0	0	0	0	0	0	0	0	0	0	0	0	0	0	0	0	0	0	0	0	0	0	0	0	0	0	0	0
1700113A16Rik	2.14	1.77	1.24	4.16	4.46	4.8	6.17	4.06	4.07	9.35	10.5	1.29	1.82	1.64	1.29	1.52	1.73	0.8	0.73	2	1.69	1.16	0.6	0.85	5.51	6.77	0.19	0.21	0.25	0.48	0.52	1.96	2.54	2.13	2.01	2.64	0.8	1.04	0.98	4.73	4.86	1.99	1.34	1.42	2.16	1.52	3.65	3.06	2.78
1700113H08Rik	0	0	0	0	0	0	0	0	0	0	0	0	0	0	0	0	0	0	0	0	0	0	0	0	0	0	0	0.02	0.05	0	0	0	0	0	0	0	0	0	0	0	0	0	0	0	0	0	0	0	0
1700119H24Rik	0	0	0	0	0.13	0	0	0	0	0	0	0	0	0	0	0	0	0	0	0	0.07	0	0	0	0	0	0	0	0	0	0	0	0	0	0	0	0	0	0	0	0	0	0	0	0	0	0	0	0
1700120C14Rik	0	0.15	0	0.3	0.26	0.6	0.12	0.87	0.28	1.13	2.4	0.13	1.16	0.41	0.72	0.41	2.33	0.46	1.17	0.57	0.29	0.42	0.29	0	2.47	1.61	0.42	0.66	1.06	1.11	1.12	0	0	0	0	0	0.12	0	0	0.25	0.26	0.13	0.26	0.13	1.25	0	0.7	0.57	0.42
1700120E14Rik	0	0	0	0	0	0	0	0	0	0	0	0	0	0	0	0	0	0	0	0	0	0	0	0	0	0	0	0	0.1	0	0	0	0	0	0	0	0	0	0	0	0	0	0	0	0	0	0	0	0.02
1700120G07Rik	0	0	0	0	0.12	0.04	0	0	0	0	0	0	0	0	0	0	0	0.05	0	0	0	0	0	0	0	0	0.13	0.2	0.12	0	0	0	0	0	0	0	0	0	0	0	0	0.04	0	0	0	0	0.04	0.04	0
1700120K04Rik	0.18	0	0	0	0.23	0.07	0	0	0	0	0	0.52	0.42	0.08	0.08	0	0	0.09	0	0	0	0.58	0.58	0.65	0	0	0.41	0.23	0	0.16	0	0.07	0	0	0	0.31	0.35	0.59	0.99	0.07	0.15	0	0	0	0	0	0.16	0	0.41
1700121L16Rik	0	0	0	0	0	0	0	0	0	0	0	0	0	0	0	0	0	0	0	0	0	0	0	0	0	0	0	0	0	0	0	0	0	0	0	0	0	0	0	0	0	0	0	0	0	0	0	0	0
1700121N20Rik	0	0	0	0	0	0	0	0	0	0	0	0	0	0	0	0	0	0	0	0	0	0	0	0	0	0	0	0	0	0	0	0.06	0.29	0.28	0.31	0.7	0	0	0	0	0	0	0	0	0	0	0	0	0
1700122O11Rik	0	0	0	0	0	0	0	0	0	0	0	0	0	0	0	0	0	0	0	0	0	0	0	0	0	0	0	0	0	0	0	0.22	0	0	0	0.05	0	0	0	0	0	0	0	0	0	0	0	0	0
1700123I01Rik	0.05	0	0	0.61	0.37	0.35	0.12	0	0	0.46	0.36	0.02	0.02	0	0.04	0.06	0.22	0.13	0.04	2.04	1.81	0	0.08	0	0.02	0.04	0	0.12	0	0.1	0.08	0.02	0.02	0	2.33	2.54	0	0	0.02	0.41	0.49	0	0	0.02	0.31	0.16	0.15	0.04	0.15
1700123K08Rik	0.04	0.04	0	0	0	0.03	0	0	0.05	0.08	0.04	0	0	0	0	0	0.14	0.07	0.18	0.07	0	0	0	0	0	0	0	0	0	0	0	0	0	0	0.14	0	0	0	0	0	0	0	0	0	0	0	0	0.11	0
1700123L14Rik	0	0	0	0	0	0	0	0	0	0	0	0	0	0	0	0.02	0	0	0	0	0	0	0	0	0	0	0	0	0	0	0	0	0	0	0	0	0	0	0	0	0	0	0	0	0.04	0	0	0	0
1700123M08Rik	1.98	1.64	1.95	1.94	0.94	1.08	3.11	3.14	3.72	1.44	3.01	2.89	2.51	2.35	2.55	2.62	1.15	1.34	1.75	1.28	1.26	0.72	1.19	0.67	0.57	0.33	1.78	1.37	1.43	0.4	1.03	0.44	0.21	0.15	0.3	0.45	3.09	4.04	3.63	1.83	2.24	2.29	1.95	2.29	1.79	2.39	2.47	2.91	2.21
1700123O12Rik	0	0	0	0	0	0	0	0	0	0	0	0	0	0	0	0	0	0	0	0	0	0	0	0	0	0	0	0	0	0	0	0	0	0	0	0	0	0	0	0	0	0	0	0	0	0	0	0	0
1700123O20Rik	21.79	21.8	20.85	24.33	26.58	25.8	16.39	18.43	18.23	31.07	33.08	20.27	22.13	22.28	19.13	19.91	50.23	49	53.32	18.48	24.27	15.89	16.67	16.09	22.85	22.81	26.86	27.1	28.51	23.39	24.52	30.06	28.25	28.18	21.85	22.58	10.04	10.96	11.11	23.55	19.81	17.02	16.31	19	22.39	22.21	37.2	38.98	35.63
1700123O21Rik	0	0	0	0	0	0	0	0	0	0	0	0	0	0	0	0	0	0	0	0	0	0	0	0	0	0	0	0	0	0	0	0	0	0	0	0	0	0	0	0	0	0	0	0	0	0	0	0	0
1700124L16Rik	0.97	0	0.58	0	0.16	0	0	0.27	0	0	0	1.11	0.18	1	0.36	0.34	1.09	1.52	2	1.06	0.54	2.62	3.02	0.87	1.52	1.08	1.03	0.17	1.15	0.34	0.52	0.15	0	0	1.01	0.32	0.29	0.31	1.76	0.16	0.48	1.43	0.16	0.48	0.17	0.56	0	0	0
1700125G02Rik	0	0	0	0	0	0	0	0	0	0	0	0	0	0	0	0	0	0	0	0	0	0	0	0	0	0	0	0	0	0	0	0	0	0	0	0	0	0	0	0	0	0	0	0	0	0	0	0	0
1700125G22Rik	0	0	0	0	0.04	0	0	0	0	0	0	0.12	0	0.04	0.09	0.04	0.09	0	0	0.04	0.04	0	0	0.04	0	0.04	0	0	0.04	0.09	0	0.12	0	0.08	0	0.17	0	0	0	0.12	0.04	0	0	0	0	0	0.13	0.41	0.31
1700125H03Rik	0	0	0	0	0	0	0	0	0	0	0	0	0	0	0	0	0	0	0	0	0	0	0	0	0	0	0	0	0	0	0	0.09	0	0	0	0	0	0	0	0	0	0	0	0	0	0	0	0	0
1700125H20Rik	0.42	0.24	0.5	0.16	0.21	0.33	0.25	0.12	0.15	0.13	0.17	0.14	0.15	0.15	0.15	0.3	0.12	0.16	0.12	0	0	0	0.11	0.07	0.2	0	0.11	0.14	0.07	0.04	0	0.03	0.07	0.07	0.3	0.18	0.13	0.03	0.04	0.03	0	0.14	0.11	0.03	0	0.2	0.04	0.08	0.04
1700126H18Rik	0	0	0	0	0	0	0	0	0	0	0	0	0	0	0	0	0	0	0	0	0	0	0	0	0	0	0	0	0	0	0	0	0	0	0	0	0	0	0	0	0	0	0	0	0	0	0	0	0
1700128A07Rik	0	0	0	0	0	0	0	0	0	0	0	0	0	0	0	0	0	0	0	0	0	0	0	0	0	0	0	0	0	0	0	0	0	0	0	0	0	0	0	0	0	0	0	0	0	0	0	0	0
1700128F08Rik	1.78	1.7	1.61	1.44	0.63	0.45	0.78	0.62	0.91	1.63	1.84	0.67	0.79	0.6	0.96	0.58	1.89	1.83	1.44	1.51	0.55	1.27	0.61	1.22	0.98	1.17	1.28	0.55	0.8	0.5	0.41	1.07	1.07	0.53	1.58	1.46	1.21	1.52	1.09	1.31	1.37	0.64	0.73	0.6	0.73	0.44	0.55	1.12	0.78
1700129C05Rik	0	0	0	0	0	0	0	0	0	0	0	0	0	0	0	0	0	0	0	0	0	0	0	0	0	0	0	0	0	0	0	0	0	0	0	0	0	0	0	0	0	0	0	0	0	0	0	0	0
1810006J02Rik	0	0	0	0.21	0.06	0.14	0	0	0	0.14	0.05	0	0	0	0.12	0.12	0.1	0	0	0.36	0.16	0.5	0.62	0.34	0.5	0.51	0	0	0	0.1	0.06	0	0	0	0.14	0.02	0	0	0	0.25	0.16	0	0	0	0.06	0.34	0	0	0
1810007C17Rik	0	0	0	0	0	0	0	0	0	0	0	0	0	0	0	0	0	0	0	0	0	0	0	0	0	0	0	0	0	0	0	0	0	0	0	0	0	0	0	0	0	0	0	0	0	0	0	0	0
1810007D17Rik	0	0	0	0	0	0	0	0	0	0	0	0	0	0	0	0	0	0	0	0	0	0	0	0	0	0	0	0	0	0	0	0	0	0	0	0	0	0	0	0	0	0	0	0	0	0	0	0	0
1810008I18Rik	0.58	0.44	0.58	0.12	0.22	0.2	0	0	0	0	0.2	0	0	0	0	0	0.36	0.44	0.3	0.06	0.35	0	0	0	0	0	0.06	0.11	0.06	0.11	0	0	0	0	0	0	0.05	0	0.05	0	0.11	0	0	0	0	0.06	26.71	29.52	27.63
1810009A15Rik	87.59	74.72	75.29	99.56	122.69	113.23	56.52	55.01	57.62	110.03	97.45	71.91	70.77	72.14	63.65	66.97	51.69	50.97	53.87	49.93	62.23	90.57	89.5	90.33	154.93	131.82	125.9	126.66	128.81	131.24	114.54	301.31	290.83	281.77	178.96	213.85	69.76	67.87	67.92	99.84	103.11	258.52	256.21	261.76	173.13	146.86	103.3	106.74	112.86
1810009J06Rik	0	0	0	0	0	0	0	0	0	0.1	0.25	0	0	0	0.05	0	0	0	0	0	0	0	0	0	0	0	0	0	0	0	0	0.08	0	0	0	0	0	0	0	0	0	0	0	0	0	0	0	0	0
1810010D01Rik	0.04	0.26	0.22	0.04	0.07	0.1	0.03	0.15	0.13	0.14	0	0.18	0.04	0.04	0.08	0	0.33	0.04	0	0.16	0.24	0.6	0.84	0.67	0.14	0.21	0.24	0.22	0.38	0.43	0.35	0.14	0	0	0.19	0.11	0.07	0.21	0.04	0.04	0.11	0.07	0	0	0.08	0	0	0.04	0
1810010H24Rik	0.5	0.85	0.94	0.31	0.15	0.17	11.04	9.42	9.24	6.3	8.33	4.77	3.75	3.57	1.93	2.11	5.05	3.82	5.37	1.1	0.39	1.38	0.95	1.1	0.38	0.35	2.14	1.99	2.13	0.22	0.55	0.57	0.97	0.83	1.12	0.89	7.26	8.09	8.81	1.5	1.83	0.62	0.68	0.33	0.64	1.43	2.31	1.81	2.4
1810011H11Rik	0	0	0	16.89	13.17	13.79	0	0	0	0.21	0.16	0	0	0	0.64	0.88	0	0	0	2.26	2.57	46.65	45.86	45.71	13.35	9.63	0.02	0.13	0.09	5.45	5.75	0	0	0.02	1.5	1.23	0	0	0	2.51	2.17	0.02	0	0	8.69	8.84	0	0	0
1810011O10Rik	56.18	54.84	56.22	187.32	217.38	220.12	0.02	0	0	2.94	1.28	0.02	0.03	0	2.6	2.7	21.52	22.73	20.87	47.66	63.97	0	0	0	2.51	1.89	62.51	62.77	59.45	113.56	133.54	3.31	2.57	2.36	5.09	5.9	53.06	53.99	53.33	131.24	183.07	7.04	6.45	6.4	99.99	193.54	2.92	3.21	4.02
1810012K16Rik	0	0	0	0	0	0	0.55	0.7	0.88	0.28	0.28	0.15	0.42	0.08	0.08	0.24	0	0	0	0.33	0.08	1.32	1.41	0.65	0	0.87	0	0.31	0.23	0.4	0.08	0	0.29	0	0	0	0.07	0.15	0	0.29	0.3	0	0	0	0	0.09	0.41	0.5	0.58
1810013A23Rik	0	0	0	0	0	0	0	0	0	0	0	0	0	0.12	0	0.12	0	0	0	0	0	0	0	0	0	0	0	0	0	0	0	0	0	0	0	0	0	0	0	0	0	0	0	0	0	0	0	0	0
1810013L24Rik	49.53	51.31	50.33	31.98	27.15	31.7	44.06	38.94	33.36	28.47	35.27	30.22	30.63	30.95	27.74	25.72	43.03	45.24	43.7	29.53	25.47	15.88	16.51	16.22	13.52	15.22	36.57	38.45	35.98	33.91	37.98	23.36	25.03	23.75	34.36	29.3	58.44	67.61	69.05	28.1	32.22	26.16	27.83	27.95	34.2	45.56	84.21	79.49	79.43
1810014B01Rik	8.38	7.19	7.71	6.58	5.27	6.03	3.78	3.85	3.38	8.63	9.37	7.9	7.83	7.54	8.84	9.07	7.84	7.51	7.5	5.74	6.52	5.44	5.04	4.88	15.02	15.23	1.98	0.98	1.86	1.58	1.99	5.41	5.22	4.84	4.03	3.21	2.3	2.12	1.77	4.63	4.89	2.62	3.03	2.86	3.53	2.17	14.83	15.62	15.6
1810018F18Rik	0	0	0	0	0	0	0	0	0	0	0	0	0	0	0	0	0	0	0	0	0	0	0	0	0	0	0	0	0	0	0	0	0	0	0	0	0	0	0	0	0	0	0	0	0	0	0	0	0
1810019D21Rik	3.16	2.66	3.22	2.19	1.14	0.9	0	0	0	1.59	0.29	0.12	0.05	0.15	0.13	0.25	0	0.24	0.29	0.3	0.71	0.02	0	0	0.13	0.16	0.06	0.21	0.24	1.26	1.47	1.15	1.44	1.63	0.66	1.34	0.02	0.06	0.07	0.2	0.14	0.23	0.52	0.19	0.34	0.24	0.88	1.02	1.09
1810020O05Rik	0.04	0	0.04	0	0.06	0.03	0.03	0	0	0.12	0	0	0	0	0	0	2.89	3.19	2.97	0.52	0.7	0.28	0.52	0.48	0.03	0.06	0	0.03	0	0.07	0.1	0	0	0	0.24	0.1	0.03	0.09	0	0	0.03	0	0	0.1	0.1	0	0	0	0
1810021B22Rik	0.69	1.09	0.7	1.12	1.39	1.13	0.16	0.49	0.25	0.51	0.29	0.91	1.22	1.16	0.71	1.06	2.27	3.18	2.87	1.32	1.53	0.38	0.76	0.37	0.67	0.39	1.81	2.6	1.62	0.93	0.87	0.28	0.17	0.17	0.12	0.12	0.59	0.79	0.24	0.33	0	0.4	0.47	0.58	1.05	1.01	2.14	2.19	1.2
1810022K09Rik	339.81	326.27	347.1	256.8	263.54	257.63	289.47	309.84	310.01	321.59	309.13	349.74	360.08	336.02	317.84	332.81	421.45	394.77	423.81	182.31	229.12	168.25	190.85	174.3	196.46	205.29	338.65	334.26	339.18	287.47	264.93	549.42	565.87	547.16	406.86	480.12	43.44	54.02	59.5	165.07	137.5	403.1	401.1	379.62	448.28	339.22	448.99	444.67	433.75
1810024B03Rik	0.4	0.42	0.46	0.26	0.44	0.5	0.3	0.15	0.3	1.11	2.14	0.03	0	0.03	0	0.03	0.57	0.62	0.51	0.27	0.17	0.06	0	0	0.1	0.2	0.3	0.44	0.27	0.19	0.14	0.07	0.1	0.17	0.08	0.08	0.09	0.02	0	0.2	0.1	0.15	0	0.03	0	0	0.72	0.94	1.17
1810026B05Rik	6.33	5.42	6.21	6.65	6.68	6.07	5.95	5.06	4.31	8.77	9.27	2.32	2.05	2.07	3.51	3.18	5.57	5.57	5.85	7.22	5.31	11.73	11.59	11.23	4.94	6.3	4.11	4.21	4.09	4.34	4.74	5.31	5.58	4.78	7.04	5.92	3.94	4.7	5.19	4.88	5.5	2.75	2.46	2.63	4.33	4.61	7.97	6.76	7.03
1810026J23Rik	63.9	63.25	60.25	28.63	31.05	27.74	13.28	11.63	10.92	26.19	26.46	25.62	26.82	24.54	24.02	25.45	24.87	25.87	25.69	18.94	18.8	25.49	25.62	27.5	39.12	35.66	27.27	27	26.6	20.67	18.82	25.46	27.25	24.24	26.32	27.3	25.73	27.4	26.89	32.33	33.08	18.97	19.14	19.47	22.98	24.5	28.28	28.34	28.24
1810030O07Rik	23.07	22.11	23.02	39.52	35.36	33.67	20.49	19.36	17.98	33.22	36.16	31.27	32.1	30.02	31.87	32.93	44.97	42.95	43.31	37.44	38.31	26.24	25.44	24.13	33.82	33.2	30.04	29.99	25.81	32.89	33.53	22.37	23.86	22.92	30.08	29.31	11.9	13.43	13.43	21.29	21.84	13.28	13.45	14.85	23.62	23.48	33.13	30.57	30.95
1810032O08Rik	231.44	234.31	231.37	22.12	21.75	17.97	131.13	148.2	148.16	59.34	61.21	20.23	18.76	19.61	29.82	32.4	17.96	21.59	18.32	16.48	18.09	40.27	40.2	44.2	53.13	53.9	22.07	23.83	21.46	17.91	16.31	22.45	19.38	19.6	29.42	30.95	45.57	41.63	41.79	31.67	35.87	37.24	36.27	41.35	32.08	24.53	61.79	78.56	68.24
1810034E14Rik	0.06	0.14	0.1	0.37	0.4	0.42	0.12	0.29	0.16	1.13	0.44	2.74	3.29	2.96	3.34	3.67	1.19	1.15	0.73	1.99	1.77	2.13	2.67	2.24	2.73	2.61	0.52	0.35	0.45	0.85	1	0.02	0.02	0.02	0.11	0.18	0.1	0.17	0.07	2.07	2.15	0.35	0.66	0.65	1.66	1.37	0.61	0.63	0.8
1810037I17Rik	75.42	76.44	69.42	114.43	134.64	125.45	32.84	37.75	38.38	101.97	101.94	90.74	90.99	95.81	95.67	88.09	193.92	190.65	189.34	198.19	232.74	218.64	217.42	208	158.54	142.92	114.87	98.73	106.27	187.01	184.41	62.7	56.92	58.25	74.82	68.4	227.66	227.94	221.07	215.2	211.4	112.4	110.12	105.71	130.95	114.18	119.15	127.08	126.07
1810041L15Rik	0.01	0	0	0.03	0	0.01	0	0	0	0.01	0	0	0	0	0	0	0	0	0.01	0.01	0.02	0.01	0.03	0.01	0.01	0	0	0.02	0.01	0.05	0.02	0.22	0.09	0.23	0.09	0.06	0	0	0	0	0.01	0	0	0	0.01	0	0.02	0.01	0.02
1810043G02Rik	9.12	9.24	8.53	19.41	18.21	17.99	4.02	3.68	4.98	5.58	4.11	29.35	28.32	29.13	28.72	31.25	8.85	11.21	11.8	12.96	13.78	7.59	7.33	7.62	10.71	10.29	14.23	14.86	14.01	16.3	16.13	9.43	8.09	8.53	8.15	7.83	15.12	15.14	15.54	16.4	16.9	11.94	11.21	10.36	15.79	16.58	14.27	15.63	14.48
1810043H04Rik	27.6	27.47	28.36	24.37	30.67	29.14	18.64	18.28	18.02	20.28	13.74	42.76	37.82	35.31	39.68	40.54	24.86	24.03	23.5	18.39	24.76	17.24	15.14	25.54	60.39	34.82	25.5	18.63	19.62	17.53	19.82	45.62	43.43	40.28	38.58	40.17	20.87	17.1	18.15	30.65	38.54	18.7	19.13	17.05	17.73	12.12	34.6	49.79	43.03
1810044D09Rik	8.76	8.38	8.59	3.98	3.19	3.3	44.02	43.39	41.5	19.24	21.69	10.64	9.2	10.29	10.57	8.39	5.3	6.06	4.02	2.9	5.91	10.98	10.26	10.31	5.88	7.69	1.53	1.73	2.39	1.24	0.86	12.06	9.9	9.91	7.16	7.26	1.07	0.43	0.81	1.38	1.84	7.36	4.18	5.62	7.52	6.52	5.9	7.41	6.79
1810046K07Rik	0	0	0	0	0	0	9.51	8.33	6.96	0.18	0.12	0	0	0	0	0	0	0	0	0	0	21.58	23.59	24.17	32.82	38.29	0	0	0	0	0	0	0	0	0	0	0	0	0	0	0	0	0	0	0	0.08	0	0	0
1810053B23Rik	0	0	0	0	0	0	0	0	0	0	0	0	0.07	0	0	0	0	0	0	0	0	0	0	0	0	0	0	0	0	0	0	0	0	0	0	0	0	0	0	0	0	0	0	0	0	0	0	0	0
1810055G02Rik	34.35	36.66	39.27	47.68	52.34	54.94	6.22	6.03	4.74	11.31	9.53	15.36	16.47	14.37	17.73	20.1	47.5	49.14	44.04	34.47	37.52	18.91	18.24	18.87	18.36	19.29	32.52	35.68	34.62	42.84	38.71	30.13	31.68	33.96	32.46	32.61	46.83	45.34	47.37	58	55.88	49.01	50.12	50.98	50.5	51.66	23.26	24.31	25.88
1810058I24Rik	70.02	64.88	65.23	67.14	75.19	73.58	47.92	47.68	42.17	68.36	57.74	181.4	179.92	188.55	248.54	239.31	97.75	100.98	102.46	68.72	58.24	61.29	63.51	61.16	64.73	61.35	121.98	123.4	129.49	95.8	96.59	86.29	89.53	81.16	81.53	87.82	54.11	52.64	51.81	55.98	57.23	48.99	54.47	51.54	69.12	99.86	191.19	185.04	183.17
1810062G17Rik	7.76	8.32	8.09	2.69	2.54	2.37	1.27	2.09	1.96	1.51	1.77	2.83	3.46	3.6	2.59	2.19	2.16	3.34	2.42	1.55	2.1	3.46	3.45	3.49	1.2	1.2	1.3	2.23	1.49	3.14	1.86	0.04	0.04	0	0.08	0.12	1.33	1.25	0.92	2.07	2.67	2	1.66	1.67	2.21	4.13	11.29	11.12	11.78
1810062O18Rik	0.35	0.4	0	0.88	1.26	0.99	0.18	0.73	0.39	1.2	1.61	0.24	0.37	0.66	0.64	0.47	0.27	0.56	0.22	0.21	0.32	0.53	0.42	0.42	0.97	1.2	0.1	0.15	0.5	0.21	0.26	0.23	0.09	0	0	0	0.18	0.05	0.1	0.97	0.85	0.8	0.3	0.05	0.77	0.67	2.77	1.18	1.21
1810064F22Rik	0.17	0.44	0.37	0.03	0.2	0.18	0.64	0.76	0.5	0.72	0.75	0.53	0.47	0.4	0.15	0.36	0.46	0.14	0.3	0.06	0.18	2.02	1.72	1.6	0.76	0.78	0.14	0.24	0.11	0.1	0.04	0.44	0.64	1.02	0.5	0.79	2.23	2.78	3.46	1.26	1.22	1.3	1.23	1.28	0.28	0.14	0.24	0.45	0.38
1810065E05Rik	0	0	0	0.42	0.33	0.14	0	0	0	0	0	5.62	5.15	5.22	0.78	0.88	0	0	0	0.28	0.04	0	0	0	0	0	0.12	0	0.08	0.04	0.2	0	0	0	0	0	0	0	0	0	0	0	0	0	0.12	0	0	0	0
2010001E11Rik	0.51	0.59	0.61	1.47	1.58	1.34	0.43	0.08	0.32	0.57	0.22	1.48	1.16	1.47	1.26	1.12	0.94	0.73	0.77	0.65	0.5	0.98	1.03	1.09	0.7	0.89	1.04	0.77	0.67	0.52	0.74	0.29	0.37	0.33	0.37	0.33	0.45	0.8	0.65	0.91	1	0.52	0.73	0.77	1.18	1.46	0.85	1.01	1.12
2010002M12Rik	1.05	1.09	1.16	1.35	0.48	0.66	0.16	0.07	0.14	0.42	0.44	0.01	0.03	0.01	0.14	0.14	4.01	4.25	4.82	3.07	2.38	0.37	0.19	0.24	0.05	0.23	0.08	0.12	0.37	1.04	1.75	0.02	0.02	0.01	0.13	0.08	0.1	0.09	0.09	0.18	0.23	0.13	0.15	0.1	0.81	1.01	0.09	0.05	0.07
2010003K11Rik	0	0	0	0	0	0.03	0	0	0	0.03	0	0	0	0.03	0.03	0.06	0	0.07	0	0	0.12	0	0	0	0	0	0	0.06	0.26	0	0.03	0	0.05	0	0	0.17	0.05	0.05	0	0	0.08	0	0.03	0	0.03	0.03	0	0	0
2010005H15Rik	0	0	0	0	0	0	0	0.39	0	0	0	0.08	0	0	0.09	0.17	0	0	0	0	0	7.54	10.92	5.34	1.28	0.98	0	0	0	0	0	0	0	0	0	0	0.14	0.23	0	1.52	1.47	2.39	0.88	2.05	8.22	5.3	0	0	0
2010009K17Rik	0	0	0	0	0	0	0	0	0	0	0	0	0	0	0	0	0	0	0	0	0	0	0	0	0	0.27	0	0	0	0	0	0	0	0	0	0	0	0	0	0	0	0	0	0	0	0	0	0	0
2010010A06Rik	0	0	0	0	0	0	0	0	0	0	0	0	0	0	0	0	0	0	0	0	0	0	0	0	0	0	0	0	0	0	0	0	0	0	0.13	0.06	0	0	0	0	0	0	0	0	0	0	0	0	0
2010012O05Rik	2.69	2.39	2.56	6.23	6.1	6.28	1.99	2.4	2.63	5.91	6.84	6.74	6.44	6.52	8.63	8.46	13.34	13.38	12.57	11.18	12.54	7.82	7.67	8.44	12.33	13.62	10.04	10.22	10.17	13.07	13.06	3.87	3.54	3.25	4.77	4.76	7.09	7.7	7.26	16.95	15.97	8.29	8.88	7.18	12.06	11.06	4.69	4.46	4.84
2010015L04Rik	11.97	11.9	12.95	12.58	17.04	13.65	17.97	16.87	14.65	44.58	45.34	48.86	48.35	59.3	44.98	59.15	2.68	2.36	2.24	3.42	2.05	59.17	54.06	52.56	23.09	17.93	17.05	15.06	19.09	9.7	9.29	4.09	3.62	3.97	2.62	3.34	3.42	4.07	4.48	3.36	3.84	6.95	8.5	7.77	6.85	6.82	2.05	1.62	2.34
2010016I18Rik	0	0.02	0.02	1.25	0.47	0.43	0.13	0.22	0.06	1	0.99	0	0.04	0	0.07	0.13	2.5	2.55	2.55	2.73	2.63	9.34	8.04	9.62	3.17	3.42	0	0.02	0	0.13	0.15	0	0	0	0.15	0.04	0.02	0.06	0	0.35	0.34	0.06	0.02	0	0.28	0.12	0.35	0.76	0.55
2010106C02Rik	0	0	0	0	0	0	0	0	0	0	0	0	0	0	0	0	0	0	0	0	0	0	0	0	0	0	0	0	0	0	0	0	0	0	0	0	0	0	0	0.06	0.11	0	0	0	0	0	0	0	0
2010106E10Rik	0	0	0	0	0	0	0	0	0.06	0	0	0	0	0	0	0	0.09	0	0	0	0	0	0	0	0	0	0	0	0	0	0	0	0	0	0	0	0	0	0	0	0	0	0	0	0	0	0	0	0
2010107E04Rik	354.49	359.95	385.25	434.4	632.88	559.79	606.13	683.92	721.48	611.59	658.28	1163.64	1152.57	1105.8	1317.27	1399.9	343.1	300.33	298.17	360.69	342.69	1386.47	1178.01	1226.24	1033.29	1028.35	385.8	396.81	422.83	420.61	424.74	1093.45	1086.3	1111.32	919.86	1041.47	412.59	429.89	459.94	501.56	478.77	512.43	500.43	511.46	552.76	464.36	487.15	470.53	438.29
2010107G12Rik	0.03	0.25	0.2	0.22	0.08	0.13	0.1	0.07	0.08	0.21	0.05	0.15	0.31	0.1	0.25	0.17	0.2	0.07	0.08	0.09	0.12	0.03	0.12	0.12	0.27	0.61	0.06	0.04	0.04	0.15	0.09	0.2	0.31	0.12	0.49	0.24	0	0.03	0.06	0.03	0.03	0.14	0	0.11	0.19	0.11	0	0	0.02
2010107G23Rik	2.18	1.92	2.43	4.83	2.49	4.22	1.47	1.11	1.48	0.62	0.64	3.64	3.58	3.53	8.59	8.68	0	0	0	0	0.25	0	0	0	0.02	0.15	0	0	0	0.08	0.1	12.78	12.13	11.92	8.22	8.94	0	0	0	0.05	0.04	0	0	0	0.08	0	0	0	0
2010109A12Rik	0	0.17	0	0	0	0.21	0	0	0	0.09	0.46	0.07	0	0	0.33	0.08	0	0	0	0	0	0.24	0	0.08	0.29	0.07	0	0	0	0.16	0	0	0	0	0	0.08	0	0	0	0.07	0	0	0	0	0.08	0.35	0.08	0.25	0
2010109I03Rik	0.25	0.02	0.16	0	0.02	0	3.85	3.44	4.03	4.55	4.04	0.02	0	0	0.02	0.06	0.02	0.02	0.05	0.1	0.85	2.95	2.99	2.15	0.31	0.67	0.19	0.15	0.07	0.03	0.07	0	0	0.03	0.02	0.02	0.05	0.02	0.05	0.05	0.14	0	0.07	0.03	0.09	0.02	0	0.07	0.05
2010111I01Rik	60.55	55.55	57.25	67.6	69.71	59.85	3.36	2.59	2.6	18.56	12.56	3.38	3.86	3.43	10.26	13.92	10.38	11.4	11.7	29.63	30.95	4.36	3.78	3.05	14.2	16.67	58.29	61.26	59.85	120.08	120.24	9.72	10.91	10.08	16.17	14.55	12.92	13.33	14.5	49.04	53.57	6.73	6.81	7.16	18.81	38.15	12.04	13.72	14.08
2010204K13Rik	39.05	40.35	42.66	7.88	11.64	7.92	11.23	12.91	12.02	24.45	27.88	11.3	10.98	10.43	19.02	17.6	28.96	28.24	25.2	12.51	14.39	12.25	9.34	7.4	14.96	12.86	11.81	13.33	12.4	9.45	9.7	44.6	40.29	47.12	26.49	29.7	13.37	11.91	13.87	19.99	15.06	14.21	13.88	13.87	8.11	8.15	47.03	45.36	45.42
2010300C02Rik	0.13	0.1	0.07	0.45	0.68	0.6	0	0.01	0	0.57	0.05	0.24	0.23	0.13	0.29	0.25	0.88	0.94	0.82	0.9	1.01	0.06	0.07	0.19	0.3	0.56	0.12	0.07	0.06	0.4	0.23	0.14	0.25	0.08	0.08	0.27	0.3	0.31	0.4	2.09	2.22	0	0.01	0.01	0.17	0.17	0	0.03	0.02
2010308F09Rik	0	0	0	0	0	0	0	0	0	0	0	0	0.31	0.2	0	0.2	0	0	0	0.2	0	0.31	0.2	0.2	0.09	0.09	0	0	0	0	0	0.09	0.27	0	0	0.09	0	0	0.09	0	0	0	0	0	0.2	0	0	0	0
2010310C07Rik	0.25	0.19	0.4	0.05	0.04	0	0	0	0	0	0	0.04	0	0.04	0	0	0.19	0	0.09	0	0	0	0.05	0	0.08	0	0.13	0.13	0	0	0	0	0	0	0.04	0	0.04	0.04	0	0	0	0.04	0	0	0	0	0	0	0.05
2010315B03Rik	17.2	13.94	16.84	13.53	9.66	10.06	7.86	7.97	6.75	12.79	12.93	11.79	11.26	10.78	7.89	9.42	18.96	17.31	16.12	9.95	9.26	17.57	18.35	19.15	6	6.15	5.81	7.04	7.06	5.78	5.56	1.09	1	0.99	1.79	1.33	6.53	7.6	7.84	10.17	10.2	2.24	1.8	1.63	4.71	4.94	17.2	16.54	15.29
2010320M18Rik	11.71	15.08	15.19	16.75	17.92	16.25	5.53	6.29	6.12	17.74	18.37	18.38	16.84	18.74	20.11	14.72	15.39	17.11	16.81	14.58	12.92	5.96	6.22	7.93	11.21	10.94	10.6	9.48	11.92	13.96	10.86	17.15	17.31	17.98	12.92	14.16	3.87	2.61	4.01	18.15	16.89	12.41	13.89	13.59	14.44	17.78	37.38	43.52	45.85
2200002D01Rik	27.62	28.75	29.06	42.02	75.95	62.55	0	0	0	2.5	0.93	0	0	0	0.83	0.72	73.35	85.19	78.73	67.94	86.74	0	0	0	4.88	5.61	171.41	180.5	157.69	97.49	113.05	28.56	21.32	30.55	20.84	30.63	14.3	14.09	15.1	14.36	17.57	0	0	0	1.43	0.58	24.82	30.64	32.72
2200002J24Rik	0	0	0	0.29	0.06	0.06	8.53	10.69	11.49	2.31	4.1	0	0	0	0.07	0.07	0	0	0	0.28	0	0.07	0.07	0.07	0.06	0.06	0	0	0	0.27	0	0	0.06	0	0.41	0.13	0.06	0.06	0	0	0.06	0	0	0	0	0	0	0	0
2210010C04Rik	0	0	0	0	0	0	0	0	0	0	0	0.04	0.09	0.03	0.02	0.05	0	0	0	0	0	0	0	0	0	0	0	0	0	0	0	0	0	0	0	0	0	0	0	0	0	0	0	0	0	0	0	0	0
2210011C24Rik	1.72	1.42	1.51	0.3	0.27	0.11	0	0	0	0.19	0	0.11	0.13	0.2	0.17	0.29	0	0	0	0.08	0.08	0	0	0	0.11	0	0.2	0.23	0.04	0	0.2	3.68	2.96	3.39	6.73	7.31	2.6	3.03	2.67	2.52	1.53	0	0	0	0	0.13	24.22	29.24	25.84
2210013O21Rik	106.27	110.82	116.69	54.66	53.31	50.12	0	0	0	3.15	2.32	36.24	38.62	36.48	33.52	32.92	40.15	41.09	41.21	50.03	44.81	136.63	137.24	138.01	91.01	105.32	34.89	32.7	33.45	40.14	43.55	58.89	57.89	60.8	53.89	56.14	184.13	187.69	179.66	158.99	146.75	44.91	46.33	47	52.27	64.88	109.07	105.34	103.16
2210015D19Rik	6.68	6.27	6.07	8.07	6.99	6.66	4	4.18	3.6	5.24	5.62	8.52	7.97	8.61	9.21	9.48	8.95	8.84	8.58	7.19	7.11	3.67	3.34	3.88	4.99	5.83	5.44	6.03	5.27	6.49	5.07	3.65	3.66	3.42	2.97	2.61	3.45	3.46	2.44	4.93	5.33	5.32	5.69	5.57	5.05	6	12.37	13.04	13.32
2210016F16Rik	0.24	0.18	0.23	7.05	6.12	6.08	15.55	13.62	13.76	25.96	25.53	28.81	27.08	28.91	28.67	28.94	22.79	23.64	23.54	17.12	20.78	0.06	0.13	0.2	1.63	2.27	33.05	30.88	29.54	30.7	27.92	9.21	8.71	8.29	11.07	11.45	0.03	0.08	0.05	2.79	2.72	0.16	0.16	0.21	4.25	3.07	0.06	0.01	0.09
2210016L21Rik	34.28	32.75	33.3	41.65	34.09	33.82	38.38	31.97	32.24	32.26	29.51	42.53	41.25	39.63	39.42	38.72	44.47	44.45	44.56	33.02	35.02	30.85	32.65	33.76	45.92	39.51	31.1	28.22	30.24	23.23	22.4	45.48	47.32	45.82	36.05	41.55	21.47	23.69	24.24	34.77	35.42	28.44	29.27	28.56	34.92	38.54	47.01	49.17	51.67
2210018M11Rik	22.04	20.93	23.22	19.15	16.38	16.92	13.05	10.91	8.65	30.34	32.69	23.49	24.23	24.31	21.36	22.89	17.62	18.14	19.09	14.44	14.81	17.03	17.5	15.64	13.03	16.72	14.1	15.39	14.72	20.51	20.15	19.93	21.6	21.78	27.2	25.97	16.41	18.47	18.98	21.44	21.52	19.25	19.47	19.57	18.5	21.42	16.21	16	18.36
2210019I11Rik	0	0	0	0	0	0	0	0	0	0	0	0	0	0	0	0	1.23	1.71	1.23	0.8	0.65	0	0	0	0	0	0	0	0	0	0	0	0	0	0	0	0	0	0	0	0	0.06	0	0	0.05	0.23	0	0	0
2210039B01Rik	0.96	0.6	1.47	0.91	0.78	0.75	1.28	1.32	0.78	2.2	2.95	0.95	0.35	0.48	0.48	0.83	0.94	1.42	0.9	1.39	0.95	1.64	1.26	1.25	0.7	1.05	0.35	0.49	0.53	0.45	0.58	0.3	0.44	0.31	1.09	1.81	0.39	0.28	0.49	0.34	0.6	0.22	0.23	0.26	0.24	0.86	2.79	3.08	1.97
2210404O09Rik	6.67	6.3	5.83	6.35	4.34	5.31	3.35	3.61	3.25	5.61	4.99	8.67	9.31	9.36	8.54	7.74	15.54	14.13	14.87	7.65	8.44	12.31	11.03	12.85	8.58	10.5	5.44	4.07	4.99	4.43	4.88	4.89	5.52	4.98	6.01	6.58	3.04	4.27	4.27	8.86	7.9	1.7	1.92	1.36	3.69	3.54	11.21	10.63	9.61
2210407C18Rik	0	0	0	1.07	0.2	0.63	0	0	0	0	0	0	0	0	0.04	0	0	0	0	0	0.04	0	0.09	0	0	0	0	0	0	0	0	0	0	0	0	0	0	0	0	0	0	0	0	0	0	0	0	0	0
2210408F21Rik	0.35	0.55	0.15	3.3	3.63	3.1	0	0.19	0.32	0.18	0.48	67.35	64.35	67.07	35.09	34.13	5.54	7.61	6.05	4.21	5.6	0.07	0.07	0.05	0.83	0.37	10.19	7.24	7.69	6.52	8.02	0	0	0.31	1.49	0.27	4.93	5.04	4.23	4.91	4.24	1.76	1.18	2.03	1.57	2.09	3.62	4.24	3.91
2210408I21Rik	3.7	2.57	2.99	2.77	1.87	1.87	0.74	0.83	1.01	2.15	1.91	5.89	5.17	4.74	5.08	5.45	4.94	3.73	4.27	3.06	2.54	3.73	3.1	2.22	3.64	3.9	3.48	3.82	3.36	3.05	2.65	4.23	4.7	4.27	4.69	3.84	2.64	3.11	3.12	3.88	3.21	2.35	2.66	3.16	2.99	4.07	2.51	2.44	2.55
2210409D07Rik	0	0	0	0	0	0	0	0	0	0.37	0.12	0	0	0	0	0	0	0	0	0	0	0	0	0	0	0	0	0	0	0	0	0	0	0	0	0	0	0	0	0	0	0	0	0	0	0	0	0	0
2210409E12Rik	0	0	0	0	0	0	0.13	0.23	0	0	0	0	0	0	0	0	0	0	0	0	0	0.3	0.6	0	0	0	0	0	0	0	0	3.39	5.2	3.37	5.61	6.5	0	0	0	0	0	0	0	0	0	0	0	0	0
2210414B05Rik	0	0	0	0	0	0	0.32	0.87	0.29	0.74	1.08	0	0	0	0	0	0	0	0	0	0.09	0.39	0.65	0.51	0.04	0.31	0	0	0	0	0	0	0	0	0	0	0	0	0	0	0	0	0	0	0	0	0	0	0
2210416O15Rik	0.07	0.02	0.15	0	0.02	0.06	0	0	0	0	0	0.02	0.02	0.02	0	0	0	0	0	0	0	0	0	0	0.02	0.04	0.05	0	0	0	0.02	0	0.02	0.02	0.04	0	0.02	0.02	0.06	0.02	0.02	0	0.11	0.13	0.11	0.05	0	0	0.02
2210417A02Rik	0	0	0	0.34	0.15	0.07	4.38	3.72	3.45	11.81	10.6	4.45	3.61	4.98	4.92	4.84	3.23	2.6	2.75	5.05	7.5	0.4	0.08	0.16	0.99	0.99	1.99	1.96	1.53	1.81	1.51	0.14	0.07	0.14	1.49	1.28	0.41	0.5	0.45	0.93	1.31	0	0	0	0.79	0	8.18	4.35	5.88
2210420H20Rik	0	0	0	0	0	0	0	0	0	0	0	0	0	0	0	0	0	0	0	0	0	0	0	0	0	0	0	0	0	0	0	0.06	0	0	0.33	0.19	0	0	0	0	0	0	0	0	0	0	0	0	0
2300002M23Rik	0	0	0	0	0	0	0	0	0	0.19	0	0	0	0	0	0	0	0	0	0	0	0	0	0.03	0	0	0	0	0	0	0	0	0	0	0.3	0.29	0	0	0.03	0	0	0	0	0	0	0.06	0	0	0.06
2300003K06Rik	0	0	0	0	0	0	0	0	0	0	0	0	0	0	0	0	0	0	0	0	0	0	0	0	0	0	0	0	0	0	0	0	0	0	0	0	0	0	0	0	0	0	0	0	0	0	0	0	0
2300005B03Rik	0	0	0	0	0	0	0	0	0	0	0	0	0	0	0	0	0	0	0	0.1	0	0	0	0	0	0	1.13	0.98	0.49	0	0.21	0	0	0	0	0.1	0.53	0.56	0.58	0	0	0	0	0	0	0	0	0	0
2300009A05Rik	22.46	18.56	18.4	12.33	12.18	10.2	17.86	15.22	13.44	21.52	17.59	18.3	16.41	15.07	16.42	20.62	14.78	13.73	15.72	15.06	16.45	28.42	26.75	31.78	25.95	23.98	10.52	9.97	10.04	7.2	8.17	2.31	2.3	2.31	2.92	2.95	19.24	16.7	18.95	24.92	22.89	11.14	10.11	10.26	9.03	8.23	17.78	22.28	19.3
2310001H17Rik	2.26	2.14	1.59	2.88	3.66	4.27	2.86	4	4.88	12.78	11.54	0	0	0	0.34	0.3	1.36	1.6	1.6	7.41	5.55	38.96	39.46	36.8	22.77	22.41	2.87	2.83	2.16	4.38	5.53	0.58	0.25	0.72	1.79	0.67	0.09	0.1	0.05	2.05	1.65	1.64	1.82	2.04	5.9	4.19	2.04	1.97	0.5
2310001K24Rik	0	0	0	0	0	0	0	0	0	0	0	0	0	0	0	0	0	0.23	0.11	0	0	0	0	0	0	0	0	0	0	0	0	0	0	0	0	0	0	0	0	0	0	0	0	0	0	0.34	0.42	0	0
2310002D06Rik	0	0	0	0	0	0	0	0	0	0	0	0	0	0	0	0	0	0	0	0	0	0	0	0	0	0	0	0	0	0	0	0	0	0	0	0	0	0	0	0	0	0	0	0	0.09	0	0	0	0
2310002F09Rik	1.02	1.23	1.17	1.39	0.33	0.91	0	0	0	0	0	0	0	0	0	0	0	0.01	0	0	0	0	0	0	0	0	0.87	0.88	0.66	0.05	0.06	0	0	0	0	0	0	0	0	0	0.01	0	0	0	0	0	0	0	0
2310002J15Rik	0.33	0.48	0.06	0	0.23	0.34	0	0.31	0	3.83	0	0	0.1	0.05	0.05	0.1	0.15	0.53	0.31	1.34	3.06	0	0.1	0.05	0	0.26	4.2	5.28	4.37	1.07	1.37	0.04	0	0.17	0.34	0.09	7.66	6.16	7.74	5.42	7.2	0	0.09	0	0	0	0.05	0.2	0.05
2310002L09Rik	0	0	0	0	0.43	0.55	0	0	0	0.22	0.44	0	0	0	0.09	0.08	0	0	0	0.02	1.09	0	0	0	0.28	0.83	0	0	0	1.4	0.52	0	0	0	0	0	0	0	0	0.56	0.38	0	0	0	0.53	0.09	0	0	0
2310003H01Rik	4.22	4.49	4.1	9.63	8.73	8.57	5.82	5.19	4.61	7.32	5.95	14.73	13.98	13.33	19.11	18.23	5.73	6.96	6.04	8.31	9.37	5.54	5.44	5.84	8.47	8.24	4.25	5.15	4.21	8.64	8.76	12.33	12.15	12.6	10.32	10.43	10.23	9.94	11.16	10.64	12.66	10.59	11.07	11.82	11.35	13.16	8.84	10.09	10.92
2310005A03Rik	0	0	0	0	0	0	0	0	0	0	0	0.04	0	0	0	0	0	0	0	0	0	0	0	0	0	0	0	0	0	0.02	0	0	0	0	0	0	0	0	0	0	0	0	0	0	0	0	0	0	0
2310005E17Rik	0	0	0	0	0	0	0	0	0	0	0	0	0	0	0	0	0	0	0	0	0	0	0	0	0	0	0.06	0	0.17	0.18	0	0	0	0	0	0	0	0	0	0	0	0	0	0	0	0	0	0.03	0
2310005G13Rik	0	0.02	0.01	0	0.07	0.03	0	0	0	0.06	0.01	0	0.01	0.01	0.01	0	0.16	0	0.01	0.05	0.01	0	0	0	0.01	0.04	0	0	0	0.13	0.07	0.03	0	0	0.04	0.03	0.01	0	0	0.03	0	0	0	0.01	0.01	0	0	0	0
2310007B03Rik	9.12	8.45	8.57	9.83	0.65	1.16	0.01	0.01	0	10.32	0.44	0.03	0.01	0	0.01	0	0.09	0.15	0.19	0.07	0.17	0	0	0	0	0.43	0	0	0	0.08	0.04	0	0	0	0.07	0.04	0.01	0.09	0.05	0.01	0.01	0.01	0	0	0.01	0.02	0	0	0
2310007L24Rik	0	0	0	0.05	0.09	0.13	0	0	0	0	0	0	0	0	0	0	0.3	0.05	0	0.1	0.15	0	0	0	0.09	0.13	0	0	0	0	0.1	0	0	0	0	0	0	0	0.05	0.09	0.09	0	0	0	0.14	0	0.2	0.6	0.15
2310008N11Rik	0	0	0	0.16	0.14	0	0	0	0	0	0	0	0	0	0	0	0.56	0.42	0.32	0	0.08	0	0	0	0	0	0.69	0	0.59	0.38	0.15	0	0.21	0	0	0.07	0	0.07	0.07	0	0	0.14	0	0	0.3	0.33	0	0.24	0.23
2310009A05Rik	28.3	26	26.54	24.82	29.91	25.51	14.85	15.53	17.44	36.12	35.22	34.84	39.03	34.06	30.34	33.68	35.91	40.47	39.41	21.92	30.33	30.98	28.18	32.6	46.2	40.83	9.78	12.5	14.15	13.16	16.65	42.99	47.37	46.6	35.77	39.8	10.94	8.98	9.8	20.45	17.8	15.04	13.01	16.98	18.4	17.88	22.86	21.51	24.45
2310009B15Rik	26.77	23.19	21.93	24.2	26.28	22.86	16.72	18.9	22.83	14.86	15.41	60.64	47.11	40.94	26.54	26.29	43.98	45.56	45.74	33.69	40.26	21.55	25.06	28.73	29.38	25.74	29.47	28.3	20.71	14.72	19.11	11.54	8.8	12.05	7.34	6	49.08	44.29	45.05	44.94	44.07	30.53	30.38	32.78	23.63	33.87	13.52	18.58	20.98
2310010J17Rik	2.28	2.71	1.96	2.5	4	2.73	5.35	4.08	5.2	5.92	2.84	7.37	5.58	7.33	6.32	6.91	1.83	1.43	2.75	2.51	1.36	0.74	0.45	0.73	1.03	2.2	0.29	1.11	1.11	1.74	2.48	2.2	2.55	5.14	1.55	1.51	1.86	2.74	2.17	4.08	2.66	5.05	3.29	4.19	5.94	7.55	3.82	3.32	3.71
2310011J03Rik	27.72	26.14	27.48	32.86	33.1	32.46	12.12	10.86	10.83	28.49	22.2	43.42	44.61	45.03	40.35	42.84	32.53	33.58	31.86	30.86	36.73	20.35	21.54	19.78	46.39	48.21	29.62	30.31	29.54	38.38	37.83	33.97	32.19	32.53	20.66	23.8	16.61	15.95	15.47	33.04	31.3	37.35	33.8	35.93	39.01	36.5	98.08	105.63	101.13
2310014L17Rik	5.76	6.07	6.66	0.28	0.51	0.47	0.48	0.29	0.43	4.89	4.36	0.49	0.42	0.43	0.62	0.65	1.06	1.35	1.25	0.86	1.8	0.42	0.61	0.25	2.63	3.08	1.48	1.46	1.49	0.7	0.58	0.83	0.76	0.84	0.96	0.76	0.13	0.08	0.11	2.35	1.74	0.55	0.82	0.57	0.68	0.36	0.14	0.23	0.18
2310015A10Rik	0.92	0.84	0.95	2.79	2.14	1.96	3.51	2.77	1.67	6.84	6.2	16.41	15.91	16.34	10.24	11.41	2.4	2.3	2.02	5.04	4.72	4.12	4.54	5.03	1.93	2.5	1.79	2.09	1.52	2.74	2.37	1.72	2.03	1.83	6.25	5.63	1.2	1.66	2.05	4.78	4.54	1.84	2.12	1.89	5.82	6.82	3.29	3.02	3.38
2310015B20Rik	0	0	0	0.12	0.92	0.29	0	0	0	0.26	0.38	0	0	0.11	0	0	0	0	0	0	0.57	0	0	0	0.2	0.89	0.33	0	0.32	1.21	1.34	0	0	0.29	0	0	0	0	0	0.5	0.71	0.3	0	0.31	0.66	1.44	0	0	0
2310015D24Rik	0	0.04	0.09	0	0.12	0.09	0	0	0	0.08	0.03	0	0.01	0	0.02	0.01	0.03	0	0	0.02	0.07	0	0.01	0	0	0.04	0.04	0.08	0.03	0.24	0.12	0	0	0	0	0	0	0.01	0	0.08	0.06	0	0.02	0.01	0.08	0.02	0.05	0.05	0.06
2310016D03Rik	0	0	0	0	0	0	0	0	0	0	0	0	0	0	0	0	0	0	0	0	0	0	0	0	0	0	0	0	0	0	0	0	0	0	0	0	0	0	0	0	0	0	0	0	0	0	0	0	0
2310020H05Rik	0	0	0	0	0	0	0	0	0	0	0	0	0	0	0	0.16	0	0	0	0	0	0	0	0	0	0	0	0	0	0	0	0	0	0	0	0	0.14	0.05	0.31	0.05	0	0	0	0	0	0	0	0	0
2310022A10Rik	16.48	16.89	15.33	16.41	17.74	16.48	12.75	10.86	10.32	46.48	39.64	18	16.57	17.56	18.85	20.08	22.01	21.78	21.34	24.5	28.24	19.36	18.7	17.99	36.65	34.66	13.55	13.66	13.61	17.02	17.27	28.55	31.66	28.63	37.28	35.18	15.72	14.44	15.6	23.05	26.16	12.43	12.33	13.55	16.89	16.93	11.45	12.22	12.18
2310022B05Rik	57.23	56.63	56.43	41.49	42.04	38.59	4.89	4.15	3.67	10.24	8.63	46.79	44.49	46.86	49.14	42.79	66.73	71.33	70.19	64.54	62.24	23.61	23.15	23.8	12.03	14.55	61.12	64.07	64.24	76.25	83.26	33.66	36.34	33.45	39.68	38.57	85.38	88.05	89.65	41	41.48	90.77	92.45	89.38	48.49	67.68	34.82	35.19	33.9
2310030A07Rik	0	0	0.23	0	0	0	0	0	0	0	0	0	0	0	0	0	0	0.22	0	0	0	0	0	0	0	0	0	0	0	0	0	0	0	0	0	0	0.18	0.19	0.39	0	0.06	0	0	0	0	0	0	0	0
2310030G06Rik	28.38	29.41	34.86	20.71	19.07	19.4	0	0	0	1.88	0.26	4.95	5.31	5.89	4.46	4.3	15.62	15.34	16.5	6.15	5.11	0.06	0.2	0	0.13	0.43	34.96	37.17	34.25	31.55	27.77	5.42	5.88	5.88	4.99	4.44	0.17	0.05	0.16	0.08	0.08	0.05	0.03	0	0.17	0.36	30.21	29.68	31.57
2310033P09Rik	11.56	10.78	9.66	17.96	20.56	19.83	5.81	3.71	4.56	14.04	11.54	17.61	16.57	16.21	16.95	16.7	13.6	12.75	14.05	13.58	16.98	5.19	5.47	4.68	15.03	13.43	8.88	8.55	6.92	13.71	13.19	18.91	18.78	19.9	16.92	19.1	12.02	11.24	11.93	22.96	24.11	18.35	17.66	17.84	20.81	19.31	3.28	3.37	3.73
2310034C09Rik	0	0	0	0	0	0	0	0	0	0	0	0	0	0	0	0	0	0	0	0	0	0	0	0	0	0	0	0	0	0	0.04	0	0	0	0	0	0	0	0	0	0	0	0	0	0	0	0	0	0
2310034G01Rik	0.81	0.32	0.65	0.87	0.32	0.51	3.17	1.37	1.36	2.32	0.34	0.89	0.7	0.72	0.25	0.54	1.78	1.27	1.07	0.83	1.09	4.01	3.01	3.22	1.44	1.7	0.24	0.05	0.28	0.68	0.63	0.91	1.06	0.9	0.24	0.28	1.38	1.76	1.66	2.83	2.98	3.86	5.19	3.46	4.01	3.21	0	0	0
2310034O05Rik	0	0	0	0	0	0	0	0	0	0	0	0	0	0	0	0	0.03	0.07	0.1	0	0	0	0	0	0	0.06	0.06	0.21	0.15	0	0	0	0	0	0	0	0.03	0	0.03	0.03	0	0	0	0	0	0.14	4.97	4.54	4
2310035C23Rik	22.25	20.46	20.51	20.86	17.09	18.62	10.46	9.36	7.52	20.27	23.85	20.01	19.83	18.72	19.13	20.4	24.4	25.7	23.41	21.07	21.69	14.9	15.23	15.42	14.27	16.37	12.12	12.33	11.78	14.46	13.24	17.49	17.87	17.74	22.39	22.22	8.37	9.6	9.86	13.16	12.26	10.52	11.14	11.19	15.42	17.45	13.65	14.1	14.42
2310036O22Rik	80.13	88.9	82.82	125.78	163.41	144.35	49.14	46.48	43.59	118.98	116.69	149.38	137.26	137.09	124.79	128.95	120.42	123.3	125.91	94.61	119.12	61.87	67.23	67.87	171.15	131.26	133.88	114.72	110.74	155.03	154.59	149.44	147.99	143.49	125.07	134.9	61.01	62.55	65.98	165.11	172.07	103.95	95.99	106.92	120.64	104.69	150.27	149.1	161.84
2310039H08Rik	32.1	34.03	31.75	18.75	24.35	23.27	11.51	10.82	15.13	12.74	12.86	27.82	24.26	23.22	20.86	20.38	19.56	22.32	19.79	16.71	18.11	15.77	17.47	18.06	13.1	12.08	15.26	13.53	11.41	11.87	12.19	11.75	10.08	10.29	10.79	10.6	40.12	33.73	34.45	38.88	41.06	29.4	29.24	30.15	27.24	30.4	29.54	31.17	32.67
2310039L15Rik	3.12	3.77	5.29	2.43	2.2	1.66	2.07	1.85	1.21	4	3.75	0.76	0.53	0.88	1.91	2.11	2.67	3.33	1.47	2.25	1.79	8.87	9.64	6.01	6.12	8.13	1.92	1.82	1.37	0.76	1.02	0.79	2.89	2.88	2.9	4.06	0.99	1.75	1.37	1.37	1.32	0.93	1.09	1.55	1.65	2.4	1.42	2.11	1.55
2310040G24Rik	0	0	0	2.05	1.58	1.69	3.35	2.72	3.48	10.39	7.19	0.05	0.08	0	0.2	0.15	1.4	0.5	1.09	1.8	2.69	0	0	0	0.43	0.44	0.15	0.52	0.15	1.57	0.87	0.59	1	1.65	0.75	0.81	0.87	1.3	1.25	7.71	7.14	0.09	0.45	0.14	1.83	0.75	11.36	12.66	11.27
2310042E22Rik	0	0	0	0	0	0	0	0	0	2.43	0	0	0	0	0	0	0	0	0	0.05	9.58	0.05	0.11	0.05	0.17	0.29	0	0	0	0	0	0.52	0.73	0.6	4.34	5.06	0	0	0	0	0	0	0	0	0	0	0	0	0
2310043L19Rik	0	0	0	0.06	3.45	0.69	0	0	0	0.66	0.33	0	0	0	0	0	0	0.06	0	0.11	0	0	0.06	0	1.02	1.38	0	0	0	0.06	0	0	0.1	0	0	0	0	0	0.05	0.15	0.21	0.1	0.05	0	0	0	0	0	0
2310043O21Rik	0	0	0	0	0	0.06	0	0	0	0	0	0	0	0	0	0	0	0	0	0	0	0	0	0	0	0	0	0.25	0	0	0	0	0	0	0	0	0	0	0.06	0	0	0	0	0	0	0	0	0	0
2310045N01Rik	52.61	49.89	48.74	66.04	54.58	57.91	53.79	50.71	50.61	49.35	42.77	63.07	67.08	62.82	52.2	51.48	79.11	77.85	80.23	59.16	55	31.7	33.33	33.74	59.5	55.94	58.04	61.27	57.73	47.83	49.76	47.12	49.15	41.58	35.9	36.6	41.55	41.61	40.9	44.95	46.97	32.55	31.72	34.16	38.53	39.16	87.35	91.96	98.88
2310047M10Rik	9.06	8.42	9.25	7.24	10.21	9.81	8.92	8.26	8.01	6.86	4.92	20.38	18.99	17.42	14.01	13.69	10.61	11.01	10.43	12.09	10.46	15.22	16.73	16.68	8.26	8.47	8.81	8.17	6.89	10	11.99	3.99	4.16	4.41	6.91	5.2	20	18.99	19.54	12.74	16.27	8.52	7.8	9.45	11.47	15.36	4.53	5.71	4.93
2310050C09Rik	0	0	0	0	0	0	0	0	0	4.19	0	0	0	0	0.03	0	0.28	0.22	0	0	4.63	0	0	0	0	0	0	0	0	0	0	0	0	0	0	0	0	0	0	0	0	0	0	0	0	0	0	0	0
2310057J18Rik	0	0	0	0	0	0	0	0	0	0	0	5.65	5.94	6.42	0.21	0.5	0	0	0	0	0	0	0	0	0	0	0.05	0.22	0.15	0	0	0	0	0	0	0	0	0	0	0	0	0	0	0	0.1	0.17	0	0	0
2310057M21Rik	14.25	14.7	13.9	8.83	8.43	8.66	8.32	7.61	6.47	13.87	14.79	18.77	17.94	16.1	14.25	15.99	12.57	13.22	14.78	8.53	8.68	8.69	9.71	9.37	15.78	14.94	9	9.29	9.03	8.52	7.11	12.3	11.98	12.75	12.23	11.18	11.15	10.75	10.35	11.92	11.93	11.55	12.71	11.67	9.76	7.87	7.94	8.54	8.27
2310057N15Rik	0	0	0	0	0	0	0	0	0	0	0	0	0	0	0	0	0	0	0	0	0	0	0	0	0	0	0	0	0	0	0	0	0	0	0	0	0	0	0	0	0	0	0	0	0	0	0	0	0
2310061I04Rik	45.74	41.47	44.19	24.87	30.95	27.25	44.65	35.35	32.67	49.8	42.34	33.69	34.12	37.88	44.46	45.83	38.23	37.19	37.71	19.98	24.26	31	29.23	29.56	46.18	42.4	28.7	31.74	28.78	21.72	20.87	39.74	41.22	37.93	40	42.12	30.71	30.27	29.68	27.62	27.16	29.55	29.59	31.44	26.97	29.62	43.13	45.02	44.97
2310061J03Rik	0.37	0.44	0.91	1.55	1.24	1.84	0.45	0.52	0.62	1.92	1.93	4.01	3.46	3.84	1.57	2.3	1.11	0.88	0.96	1.76	2.06	1.06	1.31	1.3	1.42	1.25	2.14	1.61	1.97	1.23	1.54	1.19	1.45	1.19	1.41	1.09	0.5	0.3	0.63	1.75	1.81	1	1.09	1.02	2.22	1.9	7.25	7.71	7.29
2310061N02Rik	0	0	0	0.05	0	0	0	0	0	2.36	0	0	0	0	0	0	0	0	0	0	0	0	0	0	0	0.13	0	0	0	0	0	0	0	0	0	0	0	0	0	0	0	0	0	0	0	0	0	0	0
2310065F04Rik	0	0	0	0	0	0	0	0	0	0.01	0.03	0	0	0	0.01	0	0	0	0	0	0	0	0	0	0	0	0	0	0	0	0	0	0	0	0	0	0	0	0	0.01	0.01	0	0	0	0	0	0	0	0
2310067B10Rik	18.18	18.48	17.82	21.68	17.63	17.76	25.67	19.9	16.16	18.52	14.31	28.07	26.55	28.35	22.79	22.3	10.93	11.84	11.8	14.36	16.75	16.92	17.61	16.57	14.45	15.45	13.87	15.95	14.65	14.09	15.44	11.35	11.95	11.6	20.88	21.12	20.98	21.48	23.58	13.48	14.83	21.72	22.18	22.62	20.49	22.71	41.82	44.25	46.47
2310068J16Rik	0.04	0.14	0.18	0.1	0.38	0.44	0.24	0.07	0.09	0.59	0.44	2.55	1.68	1.74	1.82	1.58	0.13	0.38	0.1	0.57	0.64	0.42	0.45	0.22	0.31	0.2	0.19	0.15	0.31	0.5	0.53	0.36	0.69	0.08	0.78	0.33	0.08	0.17	0.18	0.62	0.52	0.55	0.72	0.5	1	0.55	0.99	0.78	0.67
2310069B03Rik	0.04	0.1	0.08	0.09	0.19	0.14	0	0	0	0	0.02	0.66	0.63	0.57	1.35	1.09	0.26	0.35	0.36	0.04	0.07	0.02	0.02	0	0.11	0	1.16	2.19	1.52	0.18	0.23	0	0.1	0.03	0.04	0.05	0.84	0.79	0.98	0.42	0.36	0.08	0.02	0.02	0.34	0.14	3.85	3.83	3.56
2310069G16Rik	0	0	0	0	0	0	0	0	0	0	0	0	0	0	0	0	0	0.24	0	0	0	0	0	0	0	0	0.04	0	0	0	0	0.08	0	0.12	0	0	0.86	0.98	0.91	2.49	1.99	0	0	0	0	0	0	0	0
2310079G19Rik	0	0	0	0	0	0	0	0	0	0	0	0	0	0	0	0	0	0	0	0	0	0	0	0	0	0	0	0	0	0	0	0	0	0	0	0	0	0	0	0	0	0	0	0	0	0	0	0	0
2310081J21Rik	0	0	0	0	0	0.35	0	0.19	0.39	0.09	0	0	0	0	0.08	0	0	0	0	0	0.17	1.57	2.57	2.29	0	0.07	0	0	0	0	0.16	0	0.07	0	0	0	0.21	0.07	0.08	0.22	0.37	0	0	0	0.32	0	0	0	0
2410002F23Rik	102.85	104.13	108.34	61.45	72.89	59.43	72.06	58.78	48.57	93.41	92.47	53.12	53.15	50.26	62.71	69.99	58.02	62	58.04	45.1	48.54	47.87	48.63	49.42	95.2	104.93	36.53	36.04	36.67	48.17	39.61	62.25	59.81	60.56	65.24	61.67	31.51	33.8	38.96	53.62	51.13	61.55	63.18	63.54	53.05	49.9	81.95	88.99	90.74
2410003L11Rik	0	0	0	0.07	0	0.35	0	0	0	0	0	0	0.07	0	0	0	0	0	0	0	0.63	0.14	0.07	0	0	0.24	0	0	0	0	0	92.43	91.78	100.57	63.72	70.36	0	0	0	0	0.06	0.12	0.13	0.38	0.41	0.07	0.55	0.42	0
2410004B18Rik	58.95	61	56.84	26.76	30.86	26.17	11.65	9.75	10.77	34.94	34.31	20.32	20.03	18.55	25.12	27.9	40.63	39.17	35.97	21.32	22.16	44.5	43.9	45.46	110.66	103.27	30.65	31.34	28.14	31.55	28.47	22.19	23.05	22.34	20.37	18.55	17.22	19.23	18.24	26	25.48	44.93	46.21	47.36	54.71	49.91	33.11	29.51	31.95
2410004I01Rik	0	0	0	0	0.04	0.03	0	0	0	0	0	0	0	0	0	0	0	0	0	0.12	0	0	0	0	0	0	0.08	0	0.04	0	0	0.31	0.28	0.37	0.34	0.22	0	0	0.04	0	0	0	0	0.04	0.04	0	0	0	0
2410004N09Rik	68.03	70.96	71.31	19.12	21.61	21.38	152.57	154.45	168.39	43.36	44.84	29.43	25.95	24.19	33.83	35.2	35.74	34.43	39.54	31.97	34.62	124.13	129.81	153.27	118.85	113.48	23.67	17.41	17.79	18.34	24.05	82.45	67.68	70.79	80.42	84.11	54.21	50.91	49.56	40.54	55.08	28.07	34.16	33.98	28.07	28.51	86.67	103.83	109.06
2410004P03Rik	0	0	0	0.02	0.02	0.07	0.14	0.17	0.06	0.22	0.24	0.17	0.38	0.15	0.3	0.33	0.06	0.04	0.08	0.11	0.15	0.06	0	0	0	0	0	0.02	0	0.04	0	0.15	0.14	0.2	0.02	0.16	0	0	0.02	0.05	0.07	0.02	0	0	0.04	0	0	0	0
2410006H16Rik	2238.89	2356.01	2185.99	212.1	232.83	234.14	2557.59	2946.71	3065.61	470.06	459.42	483.7	436.54	428.06	320.64	321.74	595.78	579.01	588.55	364.84	307.05	1197.33	1113.93	1303.99	349.18	356.33	778.47	647.29	632.94	163.73	219.74	108.04	100.35	111.13	225.04	211.92	567.46	511.36	495.42	306.97	363.28	374.63	361.09	359.83	203.27	237.82	622.64	714.64	716.51
2410007B07Rik	0	0.04	0	0	0.03	0	0	0	0	0.08	0.16	0	0	0	0	0	0	0	0	0	0	0	0	0	0	0	0	0	0	0.03	0	116.44	108.11	111.78	78.73	93.58	0	0	0	0	0	0	0	0	0	0.04	0	0	0
2410012E07Rik	0	0	0	0	0	0.02	0	0	0	0	0	0	0	0	0	0	0	0	0	0	0	0.05	0.15	0.05	0.3	0.54	0	0	0	0	0	0.02	0	0	0	0	0.09	0.05	0.05	0.05	0.05	0.12	0.1	0.02	0.33	0.08	0	0	0
2410012M07Rik	0	0	0	0	0	0	0	0	0	0	0	0	0	0	0	0	0	0	0	0	0	0	0	0	0	0	0	0	0	0	0	0.89	0.99	1.1	5.07	6.83	0	0	0	0	0	0	0	0	0	0	0	0	0
2410015M20Rik	113.28	105.76	109.84	112.67	116.66	118.24	151.33	154.83	171.13	126.69	116.95	207.09	211.01	200.71	194.31	186.45	173.48	169.83	167.72	89.45	90.18	123.84	125.53	116.53	141.33	131.36	180.17	182.23	189.43	94.32	98.3	120.38	99.52	117.44	89.57	103.52	134.11	135.61	134.61	109.25	101.87	148.52	145.95	154.15	117.84	125.8	342.64	345.07	336.95
2410016O06Rik	15.75	16.35	14.72	11	10.95	9.45	17.76	14.58	13.36	18.52	19.18	16.54	14.8	15.86	19.26	18.58	5.77	6.67	6.31	8.08	8.89	15.28	15.62	17.51	37.64	36.86	9.2	9.03	8.57	10.92	11.27	18.02	18.07	17	18.09	20.23	14.82	14.22	14.38	13.66	14.62	22.28	22.55	23.25	17.41	16.28	5.06	4.69	4.7
2410017I17Rik	0	0	0	0	0	0.02	0.06	0	0	0	0	0	0	0	0	0	0	0	0	0.07	0.02	0.52	0.25	0.6	0	0	0	0	0	0	0	0	0	0	0	0	0	0	0	0.02	0.02	0	0	0	0.02	0	0	0	0
2410018L13Rik	6.13	5.94	7.35	4.85	5.24	4.86	0.06	0.25	0.26	1.04	0.5	2.76	2.96	2.47	1.47	1.27	2.7	1.79	1.27	1.17	0.93	0	0.02	0	0.15	0.07	1.3	1.02	1.33	1.85	2.32	9.73	10.32	9.11	17.35	16.39	3.18	2.86	3.72	1.05	1.74	2.43	2.49	1.85	1.92	4.28	0.42	0.75	0.86
2410021H03Rik	0	0	0	0	0	0	0	0	0	0.06	0	0	0	0	0	0	0.16	0	0	0	0	0	0	0	0	0	0	0	0	0	0	0.59	0.37	0.4	1.05	0.44	0	0	0	0	0	0	0	0	0	0	0	0	0
2410076I21Rik	0	0	0	0.31	0.12	0.11	0	0	0	0.2	0	38.88	36.15	34.39	31.03	36.61	0.26	0.05	0.04	0.13	0.26	0	0	0	0	0.04	0.3	0	0.2	0.46	0.38	0.34	0.34	0.34	44.17	46.9	0	0	0	0.08	0	0.65	0.8	1.02	2.55	3.33	0	0.09	0.04
2410088K16Rik	0	0	0	0.11	0.09	0.6	0	0	0	0	0	0	0	0	0.1	0	0.41	0.22	0.1	0.2	0.31	0.1	0	0	0	0.09	0.49	0	0	0.2	0.5	0.18	0.36	0.35	0.97	0.75	0	0	0	0.18	0.09	0.91	0	0.55	0.1	0.64	0	0	0
2410089E03Rik	24.15	22.82	23.75	18.77	13.48	14.15	5.17	4.01	3.03	9.77	8.74	10.74	10.52	10.82	8.9	9.26	15.62	15.47	15.42	13.02	13.22	7.74	8.25	7.71	5.89	6.77	17.74	18.36	17.69	19.66	18.68	6.37	7.2	6.84	10.84	10.34	8.36	10.22	10.78	15.6	16.51	20.88	21.52	21.71	25.75	25.73	22.16	21.92	22.16
2410114N07Rik	0	0	0	0	0	0.03	0.1	0.07	0	0.07	0	0	0	0.04	0	0	0	0.04	0.08	0	0	0	0	0	0	0	0	0.04	0	0	0	0.2	0	0.07	0.15	0.04	0.03	0	0	0.03	0	0	0.11	0	0	0	0	0.04	0.03
2410124H12Rik	0	0	0	0	0	0	0	0	0	0	0	0	0	0	0	0	0.35	0	0.12	0.06	0	0	0	0	0	0.05	0	0	0	0	0	0.25	0.41	0.55	0.33	0.7	0	0	0	0	0	0	0	0	0	0	0	0	0
2410127L17Rik	45.03	44.6	43.72	44.65	45.12	47.27	56.68	53.55	48.74	57.03	64.55	25.51	24.4	24.91	32.52	32.46	33.71	32.89	33.07	26.52	28.51	52.72	56.3	55.69	62.17	63.8	56.05	57.25	57.74	50.92	43.44	58.87	65.22	58.34	51.77	51.9	62.24	61.25	62.89	58.65	54.45	113.98	114.11	108.59	75.82	60.4	35.72	32.87	33.2
2410131K14Rik	28.83	31.16	28.43	11.37	10.05	10.77	10.25	9.37	7.21	15.6	15.07	13.53	14.19	13.77	14.52	15.13	14.5	15.21	15.57	6.57	7.19	5.41	5.34	6.08	8.9	8.87	9.13	9.3	9.34	8.96	8.01	12.06	12.32	11.83	10.72	11.7	11.41	11.33	12.62	12.64	12.53	15.64	15.59	14.16	16.97	21.78	17.53	17.22	18.69
2410137M14Rik	0	0	0	0	0.04	0	0.04	0	0	0.3	0.15	0	0	0	0	0	0.18	0.14	0.05	0	0.13	0	0	0	0	0	0	0	0.04	0	0.04	3.71	3.76	3.49	7.18	5.85	0	0	0	0	0	0	0	0	0	0	0	0	0
2410141K09Rik	1.11	0.51	0.92	0.24	0.23	0.37	0.04	0.14	0.35	0.66	0.58	0.13	0.3	0.64	0.33	0.35	2.72	1.95	3.59	0.23	0.61	0.33	0.44	0	0.04	0.31	0.26	0.28	0.42	0.08	0.02	150.61	166.43	145.6	216.17	207.81	0.36	0.46	1.31	0.22	0.3	0.32	0.33	0.54	0.66	0.26	0.18	0.36	0.09
2500004C02Rik	0.86	0.82	0.94	1.7	3.26	2.45	1.56	2.14	1.64	11.61	11.21	2.4	3	2.04	2.68	2.82	2.54	1.51	2.24	3.59	3.08	3.51	2.21	2.65	3.36	3.61	0.8	0.91	0.91	1.71	1.95	4.85	3.69	5.02	2.73	3.27	0.85	1.07	1.2	4.51	4.6	2.8	2.98	3.4	3.92	2.95	2.39	1.65	2.06
2510002D24Rik	14.54	16.54	17.18	15.77	19.64	19.09	31.65	28.84	26.98	29.93	30.11	0.05	0	0.06	0.35	0.37	7.03	8.42	8.5	10.01	12.56	0.03	0.2	0.23	0.66	0.88	16.1	15.31	13.81	12.2	10.07	17.22	14.33	15.34	16.11	17.83	6.26	8.16	10.05	8.74	9.37	0.05	0.03	0	1.57	1.35	28.48	29.91	27.65
2510003E04Rik	28.02	27.95	26.41	34.41	36.04	36.71	8.98	7.09	6.33	17.85	15.63	39.64	40.16	41.96	27.38	29.33	33.38	34.54	35.84	26.39	26.22	29.17	30.58	30.09	23.85	22.68	38.98	36.56	38.83	30.11	32.11	29.01	31.91	30.49	28.72	27.08	41.48	41.49	42.01	32	32.26	31.13	31.08	29.74	36.2	39.94	35.22	34.96	34.6
2510009E07Rik	0	0.02	0	9.4	7.22	6.58	7.16	5.81	4.4	19.71	10.33	10.94	10.38	10.59	9.83	10.53	0.06	0.02	0	3.83	2.64	31.03	32.16	30.15	12.27	14.96	1.88	2.08	1.53	16.62	15.87	0.13	0.17	0.12	3.69	1.84	6.83	7.18	7.6	13.75	14.54	3.59	3.57	3.94	11.74	17.36	0	0	0
2510039O18Rik	43.39	43.05	42.58	46.53	47.55	48	13.93	11.78	10.62	30.74	24.01	46.64	44.38	45.43	46.3	43.28	73.69	74.53	71.04	62.21	66.4	35.3	36.55	37.68	45.66	44.03	35.71	34.22	32.55	47.97	48.3	29.14	28.07	28.14	38.43	35.4	35.19	35.04	36.68	36.13	36.47	21.12	21.71	22.39	30.55	34.91	49.66	54.97	55.82
2510049J12Rik	0.03	0	0	0	0	0	0	0	0	0.21	0.15	0	0	0.01	0	0	0	0	0	0	0.12	0	0	0	0	0.03	0	0	0.02	0	0	0	0	0	0.03	0.06	0	0	0	0	0	0	0	0	0	0	0.01	0.01	0
2610001J05Rik	20.27	21.07	20.84	34.66	39.16	38.43	16.72	17.23	16.68	27.44	26.51	84.13	83.63	86.16	90.47	90.27	98.6	98.13	95.32	72.82	75.72	18.84	18.44	19.13	23.14	22.6	36.18	37.06	36.86	60.52	59.04	24.88	26.45	26.34	24.14	22.63	44.76	45.31	45.42	60.18	56.31	27.76	29.17	27.57	41.55	44.12	41.13	35.45	36.16
2610002J02Rik	25.81	26.28	22.79	39.77	42.59	39.71	18.36	15.82	15.2	35.17	32.44	45.36	45.63	46.42	42.4	42.87	23.86	29.37	26.71	30.56	25.57	33.9	36.33	35.02	52.17	45.92	18.46	18.49	15.53	16.88	21.5	25.94	29.34	27.12	29.26	30.7	22.67	23.19	23.75	23.23	24.24	30.22	27.45	26.11	31	29.86	73.3	71.05	68.6
2610002M06Rik	11.42	11.15	11.53	16.11	13.52	13.94	6.45	5.83	5.54	11.38	10.49	16.75	17.02	16.54	21.61	19.29	16.02	14.96	14.59	14.6	14.06	30.51	29.76	30.39	22.28	22.82	15.33	14.92	15.97	12.64	12.74	3.38	3.56	3.6	5.61	4.79	20.47	20.39	20.5	21.25	22.23	25.05	24.72	24.05	24.13	20.39	9.2	7.93	8.02
2610005L07Rik	209.77	200.79	213.16	75.21	35.64	45.19	113.05	95.69	82.29	136.36	133.52	32.76	31.81	29.89	26.54	27.21	151.76	160.6	154.64	104.8	94.53	60.47	64.17	59.3	26.88	32.07	73.82	77.82	76.78	59.14	54.79	56.26	56.47	53.61	96.4	89.46	51.06	62.19	68.07	38.78	43.64	73.97	71.61	76.03	50.83	53.62	82.53	79.92	84.52
2610008E11Rik	8.1	8.35	7.93	14.32	12.52	13.2	7.91	7.14	6.86	11.58	10.61	12.05	11.47	11	8.45	9.9	9.83	10.02	9.53	5.58	5.87	5.73	6.25	5.96	3.58	3.79	9.94	11.13	10.15	8.6	9.8	3.34	3.3	3.03	5.66	4.91	4.32	5.63	5.57	6.31	6.61	6.77	6.99	7.12	10.23	14.66	12.37	11.57	11.33
2610015P09Rik	3.73	3.63	3.73	5.08	5.2	5.52	2.98	2.08	1.91	7.27	5.63	5.53	6.05	5.98	5.52	5.34	6.12	7.24	7.15	5.24	4.72	4.5	4.46	4.67	3.55	4.29	3.06	3.3	3.09	1.97	1.85	3.55	3.76	3.71	3.62	3.51	10.21	11.67	12.08	8.09	9.83	6.28	6.88	6.41	6.53	5.79	16.41	17.09	17.48
2610016A17Rik	0	0	0	0	0	0	5.33	7.84	7.21	2.66	2.63	0	0	0	0	0	0	0	0	0	0.1	0	0	0	0	0	0	0	0	0.2	0.3	0	0	0	0.29	0.28	0	0	0	0	0.18	2.37	2.55	1.21	0.2	0.54	5.63	4.93	6.05
2610018G03Rik	0	0	0.04	3.53	1.3	2.56	6.59	7.11	7.08	11.91	11.44	0	0	0	0.1	0.18	0	0	0	2.77	4.37	13.93	16.19	14.47	11.93	12.28	0.02	0	0	1.68	1.95	1.43	1.48	1.49	0.79	0.84	0	0	0	0.66	0.54	0	0	0	1.18	0.53	0	0	0
2610020C07Rik	0.52	0.49	0.47	0.84	1.56	1.08	0.42	0.32	0.23	3.59	4.65	1.22	1.67	1.36	1.13	1.61	0.36	0.42	0.44	0.95	1.12	1.12	0.99	0.92	1.47	1.52	0.35	0.36	0.61	0.93	0.66	0.07	0.37	0.2	0.43	0.56	0.61	0.71	1.01	1.8	1.75	2.17	1.73	2.15	2.51	1.94	0.96	0.94	0.95
2610020H08Rik	3.41	3.44	3.63	9.71	7.54	7.77	5.57	5.14	4.4	16.51	15.65	4.83	5.1	5.08	4.67	5.26	12.62	12.65	13.18	9.13	8.62	15.83	16.16	17.15	7.12	6.89	9.76	9.8	8.72	5.66	5.05	3.52	3.56	3.79	4.99	5.29	5.57	6.77	7.66	4.84	5.33	5.26	6	6.88	7.07	6.52	13.27	13.5	15
2610027K06Rik	0	0	0	0	0.04	0.01	0	0	0	0	0	0.19	0.28	0.21	0.29	0.24	0	0	0	0.04	0	0	0	0	0	0.06	0	0	0	0	0.08	0	0	0	0.07	0.03	0	0	0	0.01	0	0	0.04	0	0	0.03	0.03	0	0
2610028E06Rik	0	0	0	0	0	0	0	0	0	0	0	0	0	0	0	0	0	0	0	0	0	0	0	0	0	0	0	0	0	0	0	0.25	0.27	0.3	0.27	0.42	0	0	0	0	0	0	0	0	0	0	0	0	0
2610028H24Rik	0	0	0	0	0	0	0	0	0.05	0	0.02	0.03	0	0.03	0	0	0	0	0	0	0	0	0	0	0	0	0	0	0.02	0	0	0	0	0	0	0.02	0	0	0	0	0.02	0	0	0	0	0	0	0	0
2610034B18Rik	42.3	39.54	39.23	36.02	36.13	34.53	0	0.01	0.03	1.9	0.56	27.21	26.78	27.86	36.46	37.17	33.84	33.59	33.33	40.15	45.91	0	0.05	0	1.14	1.28	29.71	29.3	29.63	36.18	35.25	4.27	3.89	4.48	8	9.05	60.5	59.43	59.1	67.97	67.98	43.21	42.9	44.51	41.22	34.13	21.07	19.18	19.57
2610034M16Rik	0	0	0	0	0	0	0.43	0.34	0.28	6.15	5.52	0	0	0	0	0	0.02	0.01	0	0	0.01	0	0	0	0	0	0	0	0	0	0	0.2	0.23	0.32	0.03	0.05	0	0	0.01	0	0	0.01	0	0.01	0	0	0	0	0
2610035D17Rik	1.27	1.21	0.86	0.51	0.34	0.58	0	0	0	0.35	0.02	9.2	8.19	10.14	7.99	8.29	0.76	0.99	1.08	1.66	1.27	9.59	10.13	11.33	7.31	7.83	1.04	1.44	1.06	1.27	2.24	1.03	1.1	1.34	0.96	1.66	0.2	0.26	0.22	0.32	0.57	1.89	1.51	1.39	1.86	2.24	0.27	0.09	0.24
2610035F20Rik	0	0	0	0	0	0	0	0	0	0	0	0.53	0.47	0.24	0.63	0.8	0	0	0	0	0	2.28	1.77	1.66	1.35	1.62	0	0	0	0	0	0	0	0.08	0.42	0.5	0.05	0	0	0.3	0.11	0.39	0.35	0.57	0.36	0.86	0	0	0
2610037D02Rik	0	0	0	0	0.01	0.01	6.18	5.08	3.92	7.26	8.18	0.53	0.59	0.56	0.08	0.19	1.59	1.95	1.63	0.21	0.17	0.02	0.03	0.03	0.02	0	0.03	0.19	0.08	0	0	0.07	0.03	0.02	0.06	0.03	0.1	0.18	0.1	0.05	0	0.16	0.3	0.15	0.43	0.32	0.17	0.11	0.06
2610044O15Rik8	11.08	11.89	13.02	12.8	14.37	13.29	7.24	7.09	6.04	17.01	18.08	9.66	9	8.95	11.55	11.76	22.32	21.4	21.87	12.15	13.38	24.62	22.11	24.04	21.36	21.73	10.75	11.93	11.98	11	8.65	15.29	15.25	16.22	16.59	16.45	6.77	8.41	9.81	11.97	12.8	7.17	9.14	7.93	13.47	13.66	13.63	14.14	13.3
2610100L16Rik	0	0	0	0	0	0	0	0	0	0	0	0	0	0	0	0	0	0	0	0	0	0	0	0	0	0	0	0	0	0	0	0	0.02	0	0	0	0	0	0	0	0	0	0.02	0	0	0	0	0	0
2610203C20Rik	72.61	69.37	79.29	399.8	301.03	244	0.01	0	0.02	1.41	0.59	0	0	0	0.26	0.2	58.23	63.23	52.3	129.11	118.11	0	0	0.02	0.75	1.1	36.96	41.59	41.48	50.23	46.86	0.8	0.83	0.61	4.56	1.61	41.04	71.15	86.75	56.77	53.7	72.02	79.45	74.08	86.74	85.26	0.09	0.01	0.1
2610203C22Rik	2.11	1.58	1.66	3.4	5.1	4.32	0.07	0	0	0.16	0.45	5.37	5.32	5.29	2.41	3.28	1.13	1.15	1.43	4.96	9.15	0	0	0	0.05	0.3	1.32	1.03	1.27	3.62	3.19	0	0	0	0.28	0.05	1.66	1.32	1.57	11.45	11.78	0	0	0.03	0.25	0.79	2.22	2.11	1.45
2610206C17Rik	0	0.04	0.02	0.47	0.22	0.19	0.02	0.11	0.07	0.27	0.62	0.16	0.22	0.27	0.2	0.14	0.22	0.1	0.2	0.16	0.16	0.2	0.04	0.04	0.31	0.38	0.06	0.02	0.13	0.06	0.06	0.05	0.04	0.02	0	0	0	0	0	0.05	0.04	0.04	0.02	0.15	0.12	0.34	0.39	0.22	0.2
2610207O16Rik	0	0	0	0	0	0	0	0	0	0	0	0	0	0	0	0	0	0	0	0	0	0	0	0	0	0	0	0	0	0	0	0	0	0	0	0	0	0	0	0	0	0	0	0	0	0	0.42	0.11	0.21
2610301B20Rik	20.64	21.27	23.02	13.81	14.27	14.1	8.05	6.31	7.08	11.08	10.04	21.09	22.15	20.09	13.24	14.4	27.9	27.89	25.79	12.59	11.28	17.12	18.93	18.92	10.43	10.27	22.57	21.37	22.06	13.38	11.88	14.19	14.88	15.67	12.07	13.25	45.1	45.03	44.95	18.79	18.29	13.8	13.32	14.85	15.03	17.79	0	0	0
2610305D13Rik	8.57	9.03	7.66	3.83	7.96	5.13	0	0.06	0.06	0	0.06	3.28	3.53	3.29	6.82	6.48	53.05	48.71	49.3	18.85	20.59	0	0.12	0.01	0.56	0.53	0.08	0.15	0.29	0.1	0.08	77.17	83.56	81.45	105.88	111.08	4.85	6	5.73	7.31	7.42	15.7	16.48	14.84	9.37	8.16	0.03	0	0
2610306M01Rik	4.29	4.43	5.18	4.21	5.89	6.79	7.3	6.67	6.08	15.49	17.84	15.8	16.55	17.79	15.56	13.83	3.87	3.92	4.87	5.09	3.71	4.06	5.39	5.19	6.21	4.75	4.11	3.39	4.07	2.96	2.63	1.66	1.61	1.42	1.58	1.53	3.11	3.34	3.8	5.59	7.05	3.23	4.14	4.03	4	4.44	7.74	9.03	8.05
2610307P16Rik	0.94	0.99	0.99	2.37	0.74	0.92	0	0	0	0.11	0	0.38	0.43	0.46	0.37	0.47	0.03	0.15	0.07	0.09	0.13	0.53	0.36	0.56	0.2	0.49	0.23	0.21	0.26	0.64	0.72	0.07	0.18	0.22	0.54	0.4	0.02	0	0	0.06	0.05	0.04	0.03	0.05	0.34	0.48	1.28	1.23	1.3
2610316D01Rik	0	0	0	0	0	0	0	0	0.03	0	0	0.04	0	0	0	0	0	0	0	0	0	67.15	62.3	60.78	10.65	12.07	0	0	0	0.12	0	0.07	0.04	0	0	0	0	0	0	0	0	9	8.33	8.18	11.77	11.85	0	0	0
2610318N02Rik	0.15	0.09	0	1.98	1.51	1.84	4.73	3.61	3	27.09	26.56	10.31	10.52	11.06	14.67	18.84	2.68	3.41	2.69	5.47	6.09	3.45	3.35	2.9	27.74	25.21	3.21	3.35	3.84	3.09	2.07	65.65	68.72	66.87	57.58	62.27	32.98	30.7	33.14	22.36	21.59	0.15	0.42	0.08	1.52	2.01	2.9	3.69	4.17
2610507B11Rik	87.46	86.53	83.02	103.77	70.44	79.03	45.48	36.17	29.18	93.95	87.16	89.46	88.77	89.89	110.4	110.97	71.97	75.18	74.98	121.43	127.05	55.86	57.11	54.14	68.59	75.9	57.36	56.72	56.45	76.42	73.29	138.51	149.6	141.96	113.92	119.68	100.92	104.11	106.93	148.48	147.23	92.61	92.17	93.8	111.58	105.15	78.47	75.03	74.5
2610507I01Rik	4.7	4.46	5.02	5.23	5.34	4.06	7.06	4.83	4.58	11.21	10.99	8.77	9.06	9.06	8.16	9.95	4.83	5.46	5.6	7.26	6.6	17.97	18.5	17.36	12.66	14.82	2.92	3.13	2.79	4.06	3.65	2.67	2.54	2.59	6.16	5.94	5.11	6.58	7.11	14.41	13.53	6.95	7.54	7.77	10.65	11.81	2.31	3.44	3.55
2610524H06Rik	2.48	3.62	2.09	16.42	56.27	38.41	14.77	14.85	14.66	224.91	220.48	25.35	23.72	22.16	24.09	26.1	3.34	2.86	2.23	11.3	9.98	23.61	28.36	24.98	72.96	66.05	11.58	10.04	11.7	21.07	23.97	36.98	38.11	39.25	45.67	44.18	27.47	26.75	30.14	78.85	70.6	11.2	14.21	11	18.56	17.2	32.17	34.93	34.25
2610528A11Rik	0.57	0.45	1.04	0.49	0.86	0.94	0	0.08	0	0.42	0.24	0.09	0.21	0.1	0.11	0.05	1.5	1.39	1.34	4.85	32.05	0.1	0.26	0.05	0.83	1.1	0.67	0.54	0.45	6.52	6.91	0.05	0.14	0.14	0.46	0.15	6.05	8.56	7.15	2.3	1.69	1.45	1.07	0.86	1.22	1.94	383.48	375.87	390.01
2610528J11Rik	1.21	0.79	0.99	0.42	0.53	0.21	0	0	0	0.66	0	0	0	0	0	0	0	0.04	0	0	0.66	4.51	4.58	4.41	1.05	2.81	0	0.04	0	0.24	0	0.32	0.15	0.04	4.11	3.46	0	0.04	0	0.04	0	0	0	0	0	0.26	0	0	0
2700029M09Rik	73.03	74.98	72.23	91.94	89.39	88.85	44.24	46.24	45.89	98.23	110.09	81.19	82.62	76.69	93	91.96	63.29	62.89	61	62.7	70.22	78.45	75.58	83.26	95.43	105.68	59.66	58.74	58.27	76.28	68.02	80.43	81.49	77.9	73.21	72.63	52.02	53.39	49.31	57.94	54.12	118.28	120.75	120.38	102	89.49	87.64	81	80.5
2700038G22Rik	5.2	4.82	5.34	10.7	11.94	8.8	15.8	11.19	10.82	33.79	38.04	4.12	4.12	4.22	8.72	11.21	3.53	3.52	3.06	6.81	8.69	6.42	6.12	6.03	28.59	27.57	3.58	3.31	3.86	6.95	5.16	13.79	13.55	13.41	18.98	19.44	3.04	4.95	5.04	9.82	11.06	23.77	24.07	22.79	27.71	17.43	3.8	3.39	3.92
2700046A07Rik	0	0	0	0	0.04	0	0	0	0	0	0	0	0	0	0	0	0	0	0	0	0	0	0	0	0	0	0	0	0	0.02	0	0	0.01	0	0	0.01	0	0	0	0.01	0	0	0	0	0	0	0	0	0
2700046G09Rik	1.13	1.22	1.3	1	1.24	1.07	0	0	0	0.19	0.05	5.73	5.55	5.9	2.7	2.8	1.59	1.43	1.77	1.29	0.64	1.33	1.98	1.24	0.62	0.67	1.17	1.41	0.91	0.89	0.85	0	0.09	0.04	0.28	0.21	0.23	0.2	0.16	0.67	0.71	1.19	0.97	0.8	1.72	2.18	2.65	2.41	3.29
2700049A03Rik	4.47	4.48	4.55	6.34	4.45	4.81	6.67	5.57	5.11	15.07	14.8	12.54	12.7	12.16	11.6	12.28	3.73	4.13	4.08	4.9	5.36	12.63	11.54	11.94	7.18	7.88	4.89	5.23	5.05	5.58	5.72	12.26	13.21	12.36	12.8	13.73	18.66	19.75	20.42	10.41	10.79	10.15	9.62	9.98	7.58	7.62	7.22	6.75	6.71
2700054A10Rik	6.58	6.24	7.23	2.82	1.97	1.94	0.65	0.44	0.47	2.68	3.64	7.03	6.68	7.46	6.36	7.61	0.74	0.9	0.97	0.92	0.8	0.37	0.44	0.37	0.5	0.55	1.44	1.7	1.6	0.64	0.71	0.7	0.59	0.73	1.32	1.53	5.45	6.67	7.2	8.41	8.45	0.86	0.87	1.04	0.72	1	22.07	21.53	22.29
2700060E02Rik	165.04	166.16	169.13	143.98	153.1	146.54	327.06	341.1	348.28	236.13	245.2	169.73	163.96	157.91	156.01	166.41	206.56	206.72	207.13	140.61	137.08	248.72	257.98	275.86	187.91	190.33	220.55	210.76	209.24	157.19	147.08	284.74	277.43	281.76	227.18	247.47	152.3	158.33	150.71	146.88	141.24	193.95	173.91	180.39	172.36	157.83	336.93	347.29	343.6
2700062C07Rik	37.7	35.17	38.59	22.07	21.32	21.19	30.48	30.02	28.01	32.5	33.23	23.82	23.13	23.64	21.3	24	54.69	56.02	49.75	30.4	34.35	32.59	32.19	32.73	35.2	37.59	24.46	30.27	26.62	26.17	22.31	31.97	37.9	36.22	26.88	27.89	27.09	27.85	26.2	31.09	31.46	22.03	20.33	19.93	25.26	23.34	73.79	68.89	76.38
2700069I18Rik	0	0	0	0.26	0.14	0.04	0	0	0	0	0	0.14	0.15	0.15	0.15	0.1	0	0	0	0	0.05	0	0	0	0.04	0.35	0	0	0	0	0	0	0	0	0.05	0.05	0	0.04	0.09	0.48	0.4	2.24	0.89	1.33	1.37	3.19	0	0	0
2700070H01Rik	0.15	0.08	0.1	0	0.02	0.03	0	0.04	0	0.05	0.11	0.07	0	0.04	0.04	0.11	0.14	0.04	0.04	0.08	0.02	0.08	0	0	0.02	0.03	0	0.05	0	0.02	0	0.15	0.05	0.17	0.13	0.07	0.1	0.08	0.13	0.03	0.07	0.03	0	0.05	0	0.06	0	0.02	0.08
2700081O15Rik	23.28	23.78	23.02	32.99	31.82	29.89	11.54	8.99	7.16	7.62	6.82	6.43	5.79	5.8	4.33	4.52	0	0.01	0.01	1.59	0.97	3.22	2.98	3.19	5.98	5.6	11.09	10.8	10.3	15.45	19.47	6.72	7.09	6.49	12.22	10.41	7.76	9.74	10.6	16.21	18.46	27.7	28.97	28.84	41.11	56.2	0.06	0.04	0.09
2700086A05Rik	0.05	0.2	0.3	0.72	0.17	0.24	0	0	0	0.1	0	0.04	0.09	0.13	0.37	0.41	0	0	0	0.09	0.23	0.05	0	0	0.16	0	0.14	0	0.17	0.04	0.14	0	0	0	0.04	0	0	0	0	0.04	0	0	0	0	0	0	0	0.28	0.09
2700089E24Rik	69.45	69.33	68.08	50.49	48.27	45.13	11.86	10.99	10.62	27.71	25.97	67.4	63.56	63.71	48.22	47.93	74.26	76.48	72.66	48.86	47.91	34.99	34.52	37.63	34.39	32.69	27.23	26.59	29.49	30.46	28.89	10	10.1	9.74	15.97	12.5	25.92	27.79	28.97	53.69	56.28	36.04	36.9	35.3	47.57	46.78	118.7	112.28	112.08
2700089I24Rik	0	0	0	0	0	0	0	0	0	0	0	0	0	0	0	0	0	0	0	0	0	0	0	0	0	0	0	0	0	0	0	0	0	0	0	0	0	0	0	0	0	0.02	0.02	0	0	0	0	0	0
2700094K13Rik	67.65	74.65	65.89	75.47	112.14	94.99	172.74	179.87	181.66	158.07	140.33	70.28	64.26	58.52	346.46	338.48	40.34	42.87	44.92	144.91	186.11	128.89	112.13	148.88	294.26	230.56	54.91	49.17	48.13	130.57	138.67	275.14	257.1	256.35	283.44	340.79	123.55	107.98	108.13	225.49	248.79	90.57	93.29	89.75	120.32	115.09	48.33	58.66	56.52
2700097O09Rik	11.48	10.6	9.98	9.09	12.73	13.03	6.83	7.96	7.87	18.23	16.74	14.52	14.88	15.52	14.32	13.27	10.64	11.86	10.13	11.33	9.86	12.83	12.04	13.82	16.29	16.95	10.68	11.1	8.72	14.56	13.15	36.97	37.27	36.41	34	33.9	13.87	15.12	16.48	18.49	19.99	13.07	13.97	11.54	13.66	8.56	14	11.87	14.52
2700099C18Rik	29.25	28.82	29.16	15.12	20.59	19.08	5.38	4.32	4.29	27.28	27.15	16.22	16.22	15.98	12.51	15.8	10.72	11.68	10.61	20.24	20.2	21.76	22.89	22.56	15.28	16.9	9.64	9.36	9.96	15.28	13.64	14.94	15.21	15.58	15.88	15.87	38.86	39.08	40.62	31.01	28.13	20.48	23.07	20.36	20.57	19.42	18.55	16.73	18.05
2810001G20Rik	2.33	3.32	2.81	3.64	4.07	3.05	2.22	2.79	2.24	6.49	9.65	16.02	14.1	13.09	14.56	13.68	1.2	2.1	2.71	3.8	4.64	8.94	7.38	10.05	13.69	12.57	0.54	0.78	0.91	2.65	2.33	19.87	18.47	23.52	11.54	14.11	5.31	5.18	5.19	12.03	11.88	13.49	16.28	14.18	17.91	10.32	2.36	3.28	2.96
2810002D19Rik	11.03	10.38	10.34	3.36	5.17	3.86	5.62	6.86	6.5	7.42	8.81	12.17	11.52	12.4	9.31	11.98	4.19	3.86	4.46	2.93	4.1	6.04	7.54	6.59	5.69	4.88	2.18	1.84	2.94	3.19	2.39	3.27	2.84	1.82	2.67	2.34	7.27	7.18	8.48	11.23	11.86	6.33	7.25	7.74	6.28	7.72	8.57	8.5	8.97
2810004N23Rik	144.2	145.23	142.3	64.37	54.78	63.04	32.49	32.8	29.49	66.4	68.8	53.57	53.99	54.94	70.15	71.31	52.41	55.96	57.61	40.7	48.71	22.02	25.69	23.68	72.19	69.5	68.22	67.1	66.49	63.63	57.55	163.08	166.98	159.07	133.07	134.22	33.93	33.29	32.37	53.26	55.87	77.23	72.82	77.3	59.5	42.8	102.9	103.18	105.06
2810006K23Rik	4.37	3.8	3.66	6.68	5.49	5.75	5.9	4.92	5.93	11.4	11.17	14.82	14.18	15.44	16.62	17.97	12.1	12.51	12.34	11.27	11.81	11.8	12.94	9.64	13.2	13.4	7.45	8.22	9.13	8.84	8.39	18.48	18.87	18.15	12.77	14.09	9.45	9.8	9.72	13.45	13.6	10.97	11.19	13.5	14.88	13.31	19.71	19.89	20.07
2810007J24Rik	0	0	0	0	0	0	0	0	0	0	0	0	0	0	0	0	0	0	0	0	0	0	0	0	0	0	0	0	0	0	0	0	0	0	0	0	0	0	0	0	0	0	0	0	0	0	0	0	0
2810008D09Rik	66.14	70.35	68.94	26.92	29.67	24.79	64.96	61.81	59.38	45.69	47.04	33.21	31.66	28.21	33.33	47.35	26.05	31.52	29.61	27.28	30.37	30.28	25.91	31.2	40.38	36.14	24.24	23.37	22.01	11.14	10.72	13.3	14.62	11.73	33.68	36.86	19.75	23.03	27.99	14.67	19.83	18	21.93	20.81	21.88	20.49	58.97	65.58	72.42
2810013P06Rik	10.3	9.73	10	7.83	7.22	8.05	9.27	8.1	8.26	13.54	16.39	10.47	10.88	10.5	9.5	9.43	4.16	5.78	5.36	7.51	7.58	8.07	7.55	9.03	7.38	6.75	3.06	2.67	3.3	4.01	4.02	5.72	6.06	5.51	8.79	8.96	4.65	5.01	4.44	10.54	10.8	7.85	7.24	7.26	8.34	8.74	13.81	13.7	13.1
2810021J22Rik	8.85	7.33	9.23	5.89	4.03	4.13	3.23	2.85	2.35	8.38	8.78	9.33	9.56	9.43	7.01	7.62	6.75	6.11	6.18	4.5	4.66	4.07	4.16	3.73	4.38	4.65	2.69	2.91	2.86	2.68	2.51	4.57	4.45	4.58	5.53	4.53	3.64	4.22	4.42	5.65	5.65	0.03	0.24	0.11	0.73	0.58	11.53	11.97	12.03
2810025M15Rik	78.6	76.63	82.71	43.41	63.14	56.41	29.35	26.64	29.34	28.22	30.66	41.47	40.47	39.7	45.02	42.46	39.83	38.01	38.5	44.11	44.46	0	0	0	2.58	3.64	23.61	24.4	24.14	47.27	40.02	55.79	56.59	53.7	56.27	61.11	56.81	52.63	53.35	53.7	47.94	56.75	56.46	62.75	53.65	53.38	27.62	27.13	25.55
2810029C07Rik	0.86	0.59	0.6	0.49	0.76	0.91	1.8	1.18	1.37	3.18	1.97	3.03	3.04	2.81	5.35	5.15	0.68	0.4	0.39	0.27	0.19	1.74	1.94	1.66	0.35	0.36	1.06	1.08	1.17	0.73	0.77	0.92	0.82	0.67	0.75	0.71	0.67	0.61	0.42	0.52	0.64	1.25	1.63	1.41	1.83	2.96	3.67	4.21	4.58
2810032G03Rik	0	0	0	0.06	0.13	0.12	0	0	0	0.29	0	2.22	2.49	1.91	1.02	1.19	0	0	0	0.06	0	0	0.03	0.06	0	0	0	0.03	0	0.08	0.11	0.1	0.02	0	0	0.18	0	0	0	0	0	1.76	1.18	1.81	0.9	0.84	0	0	0
2810047C21Rik1	1.06	1.33	1.43	2.05	2	2.12	0.07	0.02	0.04	0.85	0.63	2.68	2.88	2.74	2.65	3.29	2.07	2.4	2.86	1.19	1.74	3.66	3.27	4.07	1.38	1.36	4.1	2.58	3.53	2.34	3.02	3.6	3.09	3.5	4.61	4.86	10.65	10.71	10.18	10.95	10.96	11.68	13.17	12.85	12.93	15.35	6.7	5.4	5.78
2810049E08Rik	0	0.11	0.07	0	0.03	0.03	0	0.13	0.07	0.04	0	0.18	0.33	0.29	0.03	0.03	0	0.07	0	0.03	0	0	0	0.1	0.17	0.23	0.16	0.15	0.03	0	0	0	0	0	0	0	0	0	0	0	0	0.09	0.15	0.03	0.06	0.21	0	0	0
2810055G20Rik	0	0	0	0.03	0.04	0.02	0	0	0	0.03	0	0.05	0.07	0.08	0.05	0.07	0	0	0	0.01	0.01	0	0	0	0.04	0.06	0	0	0	0.01	0	0	0	0	0	0	0	0	0	0	0.01	0.06	0	0.05	0.07	0.23	0	0	0
2810403A07Rik	120.55	117.95	124.63	81.41	63.34	58.98	38.43	30.16	25.15	63.87	62.22	72.93	72.49	71.36	57.64	73.43	74.83	77.52	77.53	48.52	48.13	35.37	37.57	34.07	39.68	43.23	67.4	69.3	70.26	47.03	46.76	33.07	34.6	32.8	61.19	56.25	68.93	74.92	75.91	66.56	62.91	64.25	67.26	64.42	83.8	81.49	49.06	46.24	49.42
2810403D21Rik	1.16	0.75	0.81	0.87	0.87	0.44	2.58	3.31	2.87	0.71	0.7	0.89	1.03	0.67	0.81	1.01	1.76	1.72	2.67	0.47	0.55	3.33	2.84	2.02	1.78	2.12	1.23	1.3	1.29	0.5	0.36	0.95	0.81	1.15	0.46	0.27	1.36	0.98	1.37	0.68	0.79	1.21	1.23	1.65	1.53	2.41	1.52	1.12	1.02
2810404M03Rik	0	0	0	0	0	0	0	0	0	0	0	0	0	0	0	0	0	0	0	0	0	0	0	0	0	0	0	0	0	0	0	0	0	0	0	0	0	0	0	0	0	0	0	0	0.08	0.54	0	0	0
2810405F15Rik	0	0	0	0	0	0	0	0	0	0	0	0	0	0	0	0	0.05	0	0.02	0	0	0	0	0	0	0	0.04	0	0.02	0.02	0	0	0	0	0	0	0	0	0	0	0	0	0	0	0	0	0	0.02	0.04
2810408A11Rik	2.1	1.82	1.92	6.34	6.92	6.04	0.42	0.28	0.23	0.99	0.64	0.69	0.57	0.65	0.64	0.38	0.21	0.15	0.35	0.4	0.32	0.49	0.56	0.96	0.3	0.3	2.86	2.57	2.67	2.59	2.89	4.34	4.2	4.22	6.67	5.31	0.53	0.53	0.46	0.5	0.33	1.98	2.01	2.5	1.24	2.7	1.95	2.87	2.21
2810408I11Rik	9.38	9.44	7.08	7.44	10.23	9.78	2.63	1.9	2.15	14.16	15.44	13.02	12.38	10.19	14.11	13.87	18.27	17.95	17.76	14.62	17.54	4.62	3.04	4	7.2	5.5	3.45	2.89	3.21	8.63	5.2	30.44	34.52	35.34	19.87	24.65	13.63	11.4	11.07	17.14	15.06	26.11	23.41	25.52	17.94	11.34	10.57	11.01	10.86
2810408M09Rik	25.05	27.06	23.84	15.4	16.71	16.35	7.6	6.85	5.83	21.6	18.77	14.82	14.76	15.28	18.15	17.71	17.28	17.09	17.89	15.98	16.35	12.63	13.99	12.34	25.83	27.02	10.81	10.73	10.43	12.17	11.83	23.15	22	23.67	18.3	18.95	10.29	9.72	10.16	18.9	19.25	21.35	19.73	19.91	22.95	26.2	36.61	38.14	35.97
2810410L24Rik	0.56	0.79	0.92	2.66	1.92	1.59	0	0	0	0.02	0	2.66	2.56	2.72	2.99	3.21	0.32	0.15	0.53	0.59	0.47	1.23	1.48	1.78	0.56	0.35	0.55	0.41	0.32	0.6	0.64	1.26	1.34	1.11	1	1.14	0.59	0.57	0.76	0.49	0.59	0.48	0.48	0.38	0.48	0.93	0.12	0.26	0.16
2810417H13Rik	13.28	14	15.23	53.45	61.69	61.34	12.52	12.24	13.32	155.87	147.45	141.51	141.47	143.15	139.84	134.45	22.83	23.68	23.5	47.54	65.44	114.75	119.9	115.79	271.13	282.32	16.21	15.59	16.17	48.38	45.74	107.47	105.55	113.48	54.32	54.86	114.35	109.53	112.69	156.51	134.94	159.33	152.24	151.08	141.05	91.54	20.86	21.85	20.61
2810428I15Rik	91.32	100.53	93.39	79.89	78.57	80.22	24.3	23.35	24.25	23.27	16.02	87.57	74.9	68.85	70.31	61.72	70.72	75.67	69.64	70.27	88.9	19.17	20.56	26.39	36.54	33.55	78.8	66.41	61.95	58.5	76.16	76.79	71.11	69.32	49.51	51.97	50.71	43.28	43.09	62.3	68.3	65.57	67.87	69.75	50.5	52.62	56.68	74.82	74.38
2810429I04Rik	0.49	0.56	0.16	0.39	0.2	0.38	0.55	0.96	0.69	6.84	8.45	3.14	3.37	3.21	5.55	6.39	0	0	0	0.07	0.22	1.7	1.33	1.61	4.68	5.84	1.67	1.86	2.17	2.45	1.67	0.71	1.32	1.54	3.37	3.45	0	0	0	0.07	0	5.11	7.32	6.98	4.77	5.98	0	0	0
2810433D01Rik	0	0	0	0.87	0.51	0.47	0	0	0	0.15	0.06	0.02	0.03	0.1	0	0.03	1.1	1.28	1.02	1.63	1.33	0	0	0	0.09	0.09	0.18	0.02	0.15	1.61	1.77	0	0	0	0.1	0.02	0.02	0.05	0.05	0.25	0.31	0	0	0	0.05	0	0.1	0.03	0.13
2810442I21Rik	1.62	1.44	1.76	4.62	5.48	4.25	0.18	0.28	0.19	3.21	3.25	2.58	2.25	2.21	2.29	2.43	2.43	1.89	2.09	4.69	6.02	2.34	1.68	2.19	3.24	4.01	0.43	0.4	0.58	2.23	2.66	0.61	0.47	0.48	0.49	0.73	1.75	1.34	2.26	7.98	8.95	4.02	4.84	4.49	4.39	3.63	1.13	1.59	1.46
2810442N19Rik	0	0	0	0	0	0	0	0	0.08	0.05	0.05	0.11	0.25	0.12	0.08	0.04	0	0.22	0	0.04	0	0	0	0	0	0	0	0	0	0	0	0	0	0	0.08	0	0.07	0.25	0.11	1.36	1.36	0	0	0	0	0.13	0	0	0
2810454H06Rik	0.14	0.1	0.16	0.41	0.34	0.2	0.05	0.14	0.08	0.41	0.13	0.91	0.98	0.8	0.66	0.86	0.21	0.21	0.25	0.25	0.3	0.33	0.32	0.12	0.21	0.26	0.18	0.23	0.34	0.16	0.17	0.1	0.09	0.06	0.35	0.31	0.18	0.27	0.17	0.82	0.75	0.73	0.25	0.74	0.54	0.45	1.02	1.27	1.65
2810459M11Rik	0	0	0	0	0.19	0.02	0	0	0	0.01	0	0	0	0	0	0	0	0	0	0	0	3.54	3	2.97	0.31	0.25	0	0.01	0	0.01	0	0.06	0.12	0.18	0.06	0.19	0.02	0.04	0.02	0	0.05	0.01	0	0	0.04	0	0.09	0.01	0.03
2810468N07Rik	1.05	0.94	0.77	0.21	0.62	0.47	4.8	3.11	4.25	1.8	1.58	0.49	0.65	0.4	0.97	0.97	0	0	0	0.18	0.1	0	0	0	0.09	0.02	0	0	0	0.25	0.23	1.69	1.8	1.74	1.06	0.78	0.07	0	0.12	0.07	0.12	0	0.07	0	0.2	0	0.13	0.05	0.08
2810471M01Rik	0	0	0	0	0	0	0	0	0	0	0	0	0	0	0	0	0	0	0	0	0	0	0	0	0	0	0	0	0	0	0	0	0	0	0	0	0	0	0	0	0	0	0	0	0	0	0	0	0
2810474O19Rik	59.38	56.91	58.21	30.56	27.74	30.66	130.24	107.5	88.94	111.77	128.45	9.42	9.11	9.18	12.37	12.17	49.38	49.71	49.38	42.68	37.21	19.06	20.03	18.95	11.45	13.87	30.96	31.29	30.58	29.3	32.39	51.42	56.13	53.71	73.88	69.12	97.09	143.68	149.14	119.45	126.17	45.25	45.46	44.48	88.4	86.2	36.23	33.66	33.74
2900005J15Rik	0	0	0	0.91	0.66	0.68	9.48	7.62	6.55	6.02	5.35	1.31	1.4	1.35	1.46	2.04	0.02	0	0	1.22	0.9	7.05	7.1	7.27	3.17	5.34	0.06	0.08	0	0.59	0.42	0	0.01	0.03	0.43	0.06	0.15	0.13	0.18	0.6	0.72	0	0	0	0.43	0.16	0.31	0.57	0.59
2900008C10Rik	0	0.16	0.03	0.16	0.38	0.42	0.32	0.2	0.15	0.2	0.26	1.8	1.89	1.69	2.13	2.02	0	0.05	0.08	0.3	0.2	0.51	0.74	0.43	1.34	1.13	0	0	0	0.15	0.35	0.09	0.16	0.13	0.12	0.12	1.46	1.12	1.68	4.59	5.39	0.05	0.17	0.12	0.4	0.35	0	0	0
2900009J06Rik	1.49	2.82	1.39	3.52	6.95	4.7	0.18	0	0	0.36	0.71	1.89	2.56	1.71	1.7	1.84	1.18	1.57	0.43	1.25	1.8	2.4	2.1	3.11	4.12	3.31	0.62	0.78	0.89	1.43	0.83	2.01	3.36	1.46	3.04	3.32	1.23	1.67	1.16	3.34	2.92	1.32	0.78	0.77	2.77	0.78	0.42	0.21	0.73
2900011O08Rik	0	0.04	0.06	0.04	0.21	0.14	0	0	0	0	0.03	0.01	0.03	0.01	0	0	0.03	0.04	0.03	0.03	0.06	0	0	0	0.01	0	0.04	0.01	0.13	0.12	0.05	9.33	9.9	8.85	3.91	4.25	0.01	0.04	0	0	0	0.02	0	0	0.03	0	0	0.01	0
2900026A02Rik	30.97	29.39	30.37	37.1	30.29	30.1	0	0	0	1.75	0.78	0.01	0	0.01	1.07	1.31	4.19	4.09	3.88	7.67	9.03	2.54	3.02	2.9	10.61	10.81	18.95	19.61	18.99	21.51	22.02	4.38	4.95	4.18	4.43	5.51	0	0	0	3.21	4.28	0.26	0.2	0.25	7.2	7.59	6.75	6.98	7.19
2900041M22Rik	0	0	0	0.16	0.22	0.36	0.04	0.08	0.17	0.24	0.29	3.72	4.79	3.61	3.44	3.64	0	0	0	0.62	0.36	1.72	2.07	2.51	2.21	1.39	0	0.24	0	0.18	0.28	6.42	6.11	6.93	6.7	7.98	2.11	1.93	2.11	2.69	3.17	0	0	0.19	0.18	0.47	1.31	1.27	1.4
2900052N01Rik	0	0	0	0.01	0.03	0.01	0	0	0	0.12	0.01	0	0	0	0	0	0	0	0	0	0	0	0	0	0	0	0.02	0	0	0	0	0	0	0.04	0.04	0.01	0	0	0	0	0	0	0	0	0	0	0	0	0
2900055J20Rik	0	0	0	0	0	0	0	0	0	0	0	0.7	0.22	0.27	0.17	0	0	0	0	0	0	0	0	0	0	0.05	0	0	0	0	0	0.24	0.59	0.48	0.11	0.26	0	0.05	0.05	0	0	0	0	0	0	0	0	0	0
2900056M20Rik	5.15	5.14	6.23	5.28	4.39	3.87	5.72	4.41	3.4	9.42	9.31	2	2.04	1.88	1.56	1.78	10.66	11.5	10.22	5.93	5.38	14.18	15.38	13.56	4.54	4.7	10.48	10.09	9.78	3.62	4.05	7.47	8.27	7.77	11.73	10.77	12.99	15.65	16.72	9.65	9.71	5.44	5.38	4.88	4.1	3.42	10.52	9.74	10.36
2900057B20Rik	0	0	0	0	0	0	0	0	0	0	0	0	0	0	0	0	0	0	0	0	0	0	0	0	0	0.1	0.04	0	0	0	0.04	0	0	0	0	0	0	0	0.03	0.03	0	0	0	0	0	0.19	0	0	0
2900060B14Rik	0.87	0.62	0.4	0.15	0.07	0.06	0.48	0.39	0.53	0.16	0.33	0.13	0.07	0.07	0.22	0.07	0	0.08	0.22	0	0.07	1.58	2.23	1.06	1.39	1.01	0.57	0.34	0.14	0.84	0.78	0.31	0.19	0.44	0.42	0.27	0.12	0.13	0.27	1.27	0.39	0.32	0.13	0.66	0.84	0.15	3.78	5.18	5.73
2900076A07Rik	4.55	3.98	2.56	2.69	2.67	2.3	3.01	1.95	3.38	5.97	5.97	3.43	2.48	3.2	3.08	3.13	2.38	1.96	2.3	1.68	1.03	9.65	7.8	8.19	3.11	2.47	0.84	1.08	1.1	1.05	1.75	2.02	1.79	2.57	1.87	2.14	1.85	2.07	2.25	1.3	1.49	0.92	1.17	1.15	1.61	1.47	8.64	8.82	8.57
2900079G21Rik	0	0	0	0	0	0	0	0	0	0.08	0.04	0	0	0	0	0	0	0	0	0	0	0.06	0.33	0.11	1.39	1.04	0	0	0	0.07	0.18	0	0	0	0	0	0	0	0	0.02	0	0	0	0	0	0	0	0	0
2900092C05Rik	0	0	0	0	0	0	0	0	0	0	0	0	0	0	0	0	0.64	1.01	0.83	0.04	0	0	0	0	0	0	0	0	0	0	0	0	0	0	0	0	0.61	0.72	0.71	1.5	0.89	0	0	0	0	0	0	0	0
2900092D14Rik	0	0	0	0	0	0	0	0	0	0	0	0	0	0	0	0	0	0	0	0	0	0	0	0	0	0	0	0	0	0	0	0	0	0	0	0	0	0	0	0	0	0.01	0.12	0	0.02	0	5.38	6.19	6.46
2900097C17Rik	103.01	101.56	100.61	117.85	100.08	100.2	83.07	67.92	54.1	105.91	111.6	109.08	107.84	105.61	109.31	115.65	151.92	159.38	154.36	97.16	96.72	122.18	125.16	130.88	76.84	80.89	99.16	96.99	97.47	90.04	97.17	56.71	62.77	58.23	79.95	72.79	140.46	161.15	163.69	166.94	175.18	101.43	101.19	99.85	145.97	161	113.36	109.28	108.32
3000002C10Rik	1.68	1.03	1.37	3.73	3.73	4.24	2.98	2.87	2.76	13.76	11.69	3.69	5.03	3.76	4.24	5.26	5.88	6.05	5.89	6.44	6.31	2.26	2.37	2.93	5.84	7.21	2.02	1.91	2.19	2.58	2.45	0.74	0.61	0.69	0.65	1.37	0.62	0.63	0.7	2.5	2.42	2.15	1.7	1.65	4.05	3.37	4.02	3.57	4.48
3010001F23Rik	0	0	0	0.05	0.04	0.08	0	0	0	0	0	0.59	0.92	0.67	0.13	0.64	0	0	0	0.04	0.04	0	0	0	0	0.04	0	0	0	0	0	0.11	0.04	0.11	0.04	0.04	0	0	0	0	0	0	0	0	0.08	0.09	0	0	0
3010026O09Rik	10.08	9.71	9.98	7.16	8.64	7.57	13.7	14.19	13.15	12.21	12.21	25.64	29.45	26.94	19.17	16.02	8.7	9.46	11.32	12.98	11.63	9.79	9.15	10.97	7.73	10.4	6.08	4.69	5.93	4.23	3.67	18.59	18.69	17.21	18.77	19.26	15.22	14.91	15.03	12.53	11.79	14.63	12.94	14.03	12.03	17.05	17.44	17.11	16.95
3010033K07Rik	0	0	0	0.04	0.08	0.04	0	0	0	0.05	0	0	0	0.04	0	0	0	0	0	0	0.13	0	0	0	0	0	0	0	0	0.04	0.08	0	0	0	0.04	0	0	0	0	0	0.04	0	0	0	0	0	0	0	0
3100003L05Rik	0	0	0	0.71	0.23	0.69	0	0	0	0	0	0	0	0	0	0	0	0	0	0	0	0	0	0	0	0	0	0	0	0.06	0	0	0	0	0	0	0	0	0	0	0	0	0	0	0	0	0	0	0
3110001I22Rik	6.38	5.08	5.82	2.93	2.6	3.24	5.06	5.73	5.84	12.23	14.25	3.56	3.35	3.27	3.64	3.59	5.85	5.83	6.11	2.77	3.21	4.11	3.95	4.1	4.62	5.34	3.28	3.68	3.55	3.05	2.67	15.34	15.96	17.19	10.1	10.93	2.98	3.12	2.77	3.38	4.05	3.41	3.55	2.94	3.77	5.02	3.23	3.43	4.29
3110002H16Rik	16.46	16.47	17.53	21.19	24.4	22.47	14.09	12.41	12.45	31.75	29.43	17.32	18.31	18.79	17.5	16.83	44.7	43.62	41.86	35.69	34.22	40.01	41.92	39.51	42.3	42.51	37.09	35.63	35.3	29.24	26.81	20.04	21.25	20.85	25.02	22.74	27.86	27.76	27.65	21.88	22.45	26.4	26.21	26.06	26.96	29.31	45.71	44.41	47.37
3110007F17Rik	0	0.04	0	0	0.04	0	0	0	0	0	0	4.74	5.31	4.11	4.37	3.73	0	0.04	0	0	0	0	0	0	0.25	0.29	2.13	2.54	2.4	1.79	1.36	0	0	0.04	2.34	2.02	4.17	4.54	4.22	7.89	9.63	21.88	23.03	22.01	23.69	29.79	1.66	1.95	1.83
3110009E18Rik	9.38	11.66	10.91	10.1	18.74	16.33	8.61	8.12	8.82	12.51	22.12	10.27	10.79	11.15	13.54	12.89	12.3	12.8	9.89	6.53	7.99	4.98	3.53	4.13	17.45	19.48	7.36	7.15	7.8	7.09	5.49	9.34	10.73	12.86	8.71	9.97	5.15	5.4	6.9	16.53	14.97	15.38	13.76	12.45	14.38	12.57	12.36	11.5	10.81
3110009F21Rik	0	0	0	0	0	0	0	0	0	0	0	0	0	0	0	0	0	0.02	0	0	0	0	0	0	0	0	0.12	0.04	0.06	0	0	0	0	0	0	0	0	0.02	0	0	0	0	0	0	0	0	1.23	1.37	1.62
3110015C05Rik	0	0	0	0	0	0	0	0	0	0	0	0	0	0	0	0	0	0	0	0	0	0.04	0	0	0	0	0	0	0	0	0	0	0	0	0	0	0	0	0	0	0	0	0	0	0	0	0	0	0
3110021A11Rik	0.05	0.4	0.1	0.49	0.43	0.44	0.47	0.57	0.44	0.64	1.11	0.59	0.57	0.68	1.28	1.06	0.29	0.15	0.1	0.65	0.84	0.33	0.33	0.41	0.16	0.16	0.23	0.09	0.18	0.46	0.87	0.08	0.08	0.2	0.68	0.92	0.32	0.21	0.31	0.33	0.46	0.38	0.39	0.39	1.14	0.45	0.09	0.29	0.19
3110021N24Rik	0	0	0	0.04	0.03	0.06	0	0	0	0	0	0.13	0.06	0.11	0.09	0.11	0.04	0.12	0.13	0.09	0.11	0	0	0	0	0	0.05	0.16	0.23	0.11	0.09	0.03	0.03	0	0	0.03	0.05	0.13	0.17	0.26	0.17	0.12	0.45	0.46	0.24	0.4	0.28	0.09	0.13
3110035E14Rik	0	0	0	0	0	0	0.04	0	0	0.07	0.05	0	0.02	0.02	0.03	0.04	0.04	0	0	0	0	0	0	0	0	0	0.05	0.09	0.01	0	0	0	0	0	0.06	0	0	0	0	0	0	0	0	0	0	0	0	0	0
3110039I08Rik	0	0	0	0	0	0	0	0	0	0	0	0	0	0	0	0	0.06	0	0	0	0	0	0	0	0	0	0	0	0	0	0	0	0	0	0	0	0.14	0.29	0.05	0.05	0.2	0	0	0	0	0	0.05	0.17	0.05
3110039M20Rik	0	0	0	0	0	0	0	0	0	0	0.1	0	0	0	0	0	35.09	39.35	35.17	21.91	23.28	0	0	0	0	0	0	0	0	0	0	0	0	0	0	0	0	0	0	0	0	33.46	33.96	32.64	36.46	29.35	0	0	0
3110040N11Rik	11.54	9.79	12.79	19.33	21.67	18.37	14.52	16.79	16.85	23.51	17.72	24.27	23.06	23.54	23.56	23.27	18.29	19.61	19.36	16.45	14.57	27.45	28.76	29.39	24.34	24.13	22.95	22.49	24.65	19	20.93	17.04	18	19.26	13.02	15.1	14.72	18.01	18.01	9.28	9.36	16.64	17.16	15.9	15.37	14.54	36.1	38.94	40.84
3110043O21Rik	56.1	55.83	53.65	21.95	21.3	23.74	19.03	15.89	15.04	15.88	15.44	13.78	14.06	13.68	9.37	10.37	21.5	19.67	17.38	15.66	13.55	12.09	13.46	13.51	7.7	9.65	24.59	26.84	26.77	26.1	28.75	13.24	12.75	12.96	16.14	14.76	21.24	24.01	23.58	12.14	13.19	28.2	28.41	27.89	23.23	27.73	22.63	21.18	21.9
3110045C21Rik	0.76	0.61	0.14	0.88	2.33	2.01	0.16	0.22	0.17	1.8	2.43	1.17	1.4	1.54	1.89	1.47	0.71	0.27	0.1	0.22	0.57	0.85	0.94	1.18	0.59	0.53	0.41	0.29	0.15	1.57	1.52	0.39	0.48	0.47	0.09	0.06	1.39	1.47	1.12	1.75	1.82	2.15	2.61	2.15	1.97	2.15	2.16	1.61	2.15
3110052M02Rik	2.99	2.53	2.76	5.96	5.11	5.2	2.99	2.95	2.55	6.12	5.85	2.59	2.8	2.74	2.06	2.39	7.92	7.98	7.08	5.68	4.91	5.53	5.7	5.27	2.29	2.31	3.83	3.4	3.76	3.12	3.11	1.02	0.94	1.13	1.93	1.36	2.1	2.42	2.73	1.81	1.87	0	0	0.02	0.58	0.59	5.14	5.02	5.19
3110056K07Rik	5.19	4.62	4.64	8.21	6.14	6.9	11.71	11.38	8.47	23.17	25.61	4.86	4.41	4.91	7.91	11.43	4.22	4.23	4.24	10.73	10.98	9.45	11.24	10.87	10.71	11.92	4.04	5.43	5.39	5.6	7.22	2.69	2.53	2.15	7.84	6.19	3.61	3.88	5.03	8.87	9.27	4.48	5.68	4.34	11.94	9.87	4.97	6.41	5.24
3110057O12Rik	1.55	1.36	1.57	3.21	3.79	3.66	2.67	2.35	2.19	9.9	10.65	22.36	23.76	23.01	18.98	15	2.16	1.6	1.81	3.36	2.56	5.63	6.08	5.34	3.18	3.78	2.39	1.89	1.91	6.01	6.01	4.69	4.76	4.14	6.61	5	2.18	2.37	2.52	1.93	2.18	0.68	0.72	0.49	1.83	2.28	3.01	3.03	2.97
3110062M04Rik	2.31	2.09	2.3	4.92	5.02	4.19	2.68	2.35	1.82	8.33	8.42	12.47	12.11	13.03	8.58	9.47	4.12	3.86	3.7	3.06	3.89	5.98	5.81	5.68	6.86	7.17	3.29	3.97	3.66	7.08	6.45	1.82	1.54	1.26	1.69	1.77	1.62	1.9	2.05	2.03	2.49	3.31	3.43	3.26	3.6	3.63	4.66	3.92	4.52
3110070M22Rik	0	0	0	0.56	0.32	0.41	0.18	0.42	0.23	0.25	1.01	0.46	0.61	0.53	0.52	0.75	0.95	0.82	0.46	0.79	0.86	1.56	0.95	1.13	1.13	1.04	0.13	0.39	0.36	1.12	0.81	0.06	0.09	0.14	0	0.03	0.51	0.68	0.45	0.84	1.46	1.97	1.82	2.17	1.46	2.2	0.32	1.01	0.57
3110079O15Rik	0	0	0	0.11	0	1.07	0	0	0	0	0	0	0.21	0.2	0.11	0.21	0	0	0	0	0	0.53	0.32	0.73	0.18	0	0	0	0	0	0.21	0	0	0	0	0	0	0.19	0	0.09	0	0.19	0	0	0	0	0	0	0.1
3110082I17Rik	31.24	29.38	31.24	22.9	25.92	25.68	6.81	6.63	6.36	16.52	16.98	21.9	21.87	22.94	26.71	26.58	14.58	15.27	16.43	15.12	20	5.17	4.35	6.32	32.24	31.03	27.65	28.16	24.91	25.7	22.25	45.67	40.89	43.54	32.82	38.39	34.56	30.83	32.12	39.01	36.76	48.33	53.93	48.36	32.03	27.65	30.55	31.21	34.61
3110082J24Rik	0	0	0	0	0	0	0	0	0	0	0	0.09	0.26	0	0.1	0	0	0	0	0	0	0	0	0	0	0	0	0	0	0	0	0	0	0	0	0	0.04	0.05	0	0.05	0	0.05	0.19	0.05	0.35	0	0	0	0
3110099E03Rik	0	0.07	0.04	0.01	0.07	0.01	0	0	0	0.03	0	0.03	0.04	0.08	0.07	0.05	0.06	0.05	0.09	0.04	0	0	0.04	0	0.01	0.02	0.04	0.01	0	0	0	0	0	0	0	0	0.01	0.01	0.02	0	0	0.06	0.01	0.02	0.04	0	0	0	0
3200001D21Rik	0	0	0	0	0	0	0	0	0	0	0	0	0	0	0	0	0	0	0	0	0	0	0	0	0	0	0	0	0	0	0	0	0	0	0	0	0	0	0	0	0	0	0	0	0	0	0	0	0
3300002I08Rik	0.86	1.53	1.33	4.73	1.58	1.82	3.26	2.8	2.74	2.93	2.32	4.51	3.18	4.81	2.02	3.83	2.29	2.2	3.17	2.54	1.29	3.79	4.06	3.91	0.9	2.59	1.87	2.03	2.98	1.42	1.6	1.97	2.34	2.68	4.14	2.72	4.5	5.32	4.28	2.85	3.42	1.67	1.89	1.17	2.06	5.05	4.74	3.37	3.03
3300005D01Rik	12.78	14.78	12.35	29.14	44.78	46.82	12.27	10.41	7.43	28.18	25.27	0	0	0	0.36	0.18	13.51	12.98	12.39	32.69	39.18	0.05	0.07	0.25	1.05	1.38	49.88	47.04	48.29	32.41	35.55	0	0	0	0.39	0.03	35.74	38.56	36.02	38.87	41.92	0.05	0.19	0	1.15	1.76	50.66	60.45	58.16
3425401B19Rik	0	0	0	0.01	0.27	0.45	1.77	1.31	1.19	6.68	8.49	0	0	0	0.06	0.08	0	0	0	0.02	0.53	0.01	0.02	0	0.36	0.32	0	0	0.01	1.14	0.6	0.03	0.03	0.02	0.04	0.05	2.86	3	3.27	2.56	2.82	0	0.01	0.02	0.58	0.08	8.65	8.9	8.69
3632451O06Rik	0	0	0	3.17	2.54	2.85	0	0	0.01	0.47	0.51	0	0	0	0.31	0.32	0	0	0	2.61	0.74	0.02	0	0	1.05	0.88	0	0.03	0.02	2.69	3.32	8.29	9.05	8.72	16.11	11.03	15.35	15.09	15.4	6.47	8.1	0.08	0.06	0.05	0.58	0.64	0	0	0
3632454L22Rik	0	0	0	0	0	0	0	0	0	0.04	0	0	0	0	0	0	0	0	0	0	0	0.02	0	0	0	0	0	0	0.01	0	0	0.02	0.05	0	0	0.04	0	0	0	0	0	0	0	0.03	0	0	0	0	0
3830403N18Rik	0.2	0.23	0.08	0.86	1.56	0.22	0.03	0	0.02	0.25	0	0	0	0	0.18	0.21	174.03	153.07	157.3	80.38	86.52	0	0	0	0.1	0.22	88.64	85.83	87.22	88.92	79.44	0	0	0	1.85	1	105.32	108.66	112.94	109.96	94.98	58.95	56.47	57.74	56.48	53.51	100.35	101.17	97.18
3830406C13Rik	5.86	4.71	5.51	16.93	14.69	15.01	12.7	12.24	10.59	20.59	20.98	20.9	21.16	20.36	21.67	23.93	12.39	11.72	13.01	16.99	17.66	6.25	6.73	6.29	7.32	9.19	8.4	7.36	8.49	14.7	13.83	4.03	4.06	3.92	8.24	6.64	8.33	9.03	8.69	17	15.31	15.37	16.18	15.45	19.94	18.26	21.93	21.19	21.48
3830408C21Rik	0.54	0.64	0.35	0.69	0.41	0.38	1.96	1.57	1.67	1.51	1.94	0.89	0.92	0.53	0.89	0.59	0.6	0.98	0.98	1.04	0.81	1.22	1.65	1.32	0.39	0.64	0.42	0.99	0.66	0.48	0.41	0.38	0.39	0.51	0.27	0.27	0.54	0.63	0.71	0.73	0.73	1.59	1.8	1.38	1.77	1.82	0.75	0.79	0.56
3830417A13Rik	0	0	0.02	0.66	0.04	0.09	0	0	0	0	0	0	0	0	0	0	0	0.04	0.02	0.53	0.02	0	0	0	0.04	0.11	0	0	0	0.24	0.08	0.07	0.13	0.02	0.62	0.41	0	0.02	0.02	0.04	0.46	0.41	0.41	0.44	1.51	3.2	0	0	0
3930402G23Rik	0.7	0.33	0.66	0.21	0.29	0.18	0.03	0	0	0	0.04	0.01	0.02	0	0.13	0.1	0.54	0.52	0.79	0.66	0.37	0.02	0.03	0	0.18	0.16	0.1	0.11	0.07	0.25	0.16	0	0	0.01	0.02	0.02	0.04	0.08	0.09	0.09	0.12	0.96	1.43	1.04	1.16	0.63	0	0.01	0.03
4430402I18Rik	0.05	0.05	0.08	0.16	0.11	0.04	0.18	0.18	0.31	0.14	0.57	2.24	2.49	2.24	2.11	2.05	0.14	0.29	0.32	0.06	0.14	0.2	0.5	0.38	0.03	0.16	0.14	0.06	0	0.16	0.05	0.05	0.11	0.05	0.04	0.09	0.14	0.25	0.06	0.16	0.14	0.15	0.16	0.08	0.15	0.11	0.18	0.17	0.09
4631405J19Rik	0.82	0.25	0.6	0.86	0.87	1.04	0	0	0	0	0	0	0	0.03	0.06	0.28	0	0	0	0	0.06	0	0	0	0	0	0.26	0.32	0.41	0.11	0.08	0	0	0	0	0	0	0	0	0.05	0.05	0.1	0.24	0.08	0	0.06	0	0	0
4632415L05Rik	15.46	15.95	16.55	11.36	10.43	9.76	6.64	5.16	5.42	14.77	14.14	13.55	14.14	14.33	13.35	15.04	10.45	11.26	10.96	8.92	8.98	6.58	6.28	6.22	6.08	6.33	8.73	9.35	8.7	9.18	7.93	4.7	5.69	5.03	7.1	6.56	19.45	22.5	23.37	28.39	30.23	9.76	8.76	8.84	15.46	14.6	20.83	21.14	21.97
4632427E13Rik	1.41	2.37	2.23	1.34	1.01	0.84	1.48	0.89	1.11	1.4	1.32	1.61	1.93	1.72	0.62	0.91	0.44	0.46	0.57	1.52	1.85	1.47	1.29	0.85	0.76	0.43	0.3	0.34	0.41	1.02	0.84	0.32	0.33	0.32	0.71	0.8	0.73	0.71	0.68	2	3.2	1.16	0.34	1.41	0.42	1.7	4.63	3.56	3.43
4632428C04Rik	0.03	0.06	0.04	0.13	0.04	0.08	0	0	0	0	0	0.56	0.42	0.56	0.08	0.16	0.08	0.06	0.19	0.11	0.08	0	0	0.03	0	0	0.01	0.09	0.01	0.14	0.05	0.09	0.19	0.15	0.04	0.04	0	0	0	0.05	0.06	0	0	0.1	0.18	0.07	2.18	2.69	2.1
4632428N05Rik	1.37	1.29	1.35	46.84	33.58	40.36	0.73	0.84	0.73	8.83	6.26	0	0	0	4.37	4.22	0.58	0.59	0.55	39.14	37.05	46.86	50.25	49.76	14.88	15.66	14.56	14.16	15.17	25.27	30.56	0.08	0.08	0.05	11.13	3.7	34.45	38.99	37.53	24.26	30.58	0.01	0.02	0.06	20.03	24.87	2.98	3.03	2.62
4632434I11Rik	7.93	7.79	8.67	4.53	5.55	5.35	4.44	3.86	3.39	28.06	27.5	14.67	14.98	14.14	14.07	16.91	13.58	13.04	12.91	5.1	6.28	7.51	7.48	7.8	15.21	13.87	9.52	10.14	10.08	7.34	6.41	16.45	17.71	17.55	19.38	19.62	6.93	7.21	7.19	10.63	8.77	10.84	10.59	9.1	9.62	7.98	5.54	5.42	5.2
4732416N19Rik	0.88	0.87	1.15	0	0.22	0	1.41	0.68	0.97	1.2	0.64	0.8	0.65	0.39	0.41	0.32	0.5	0.43	0.5	0.08	0.16	0.4	0.48	0.24	0.78	0.14	0	0.15	0	0.16	0.4	0.14	0	0.07	0	0.38	0	0	0.07	0.28	0.44	0.65	0.38	0.3	0.31	1.29	0.56	0.33	0.24
4732456N10Rik	0	0	0	0.01	0	0	0	0	0	0.63	0	0	0	0	0	0	0.04	0.07	0.04	0	0.12	0	0	0	0	0.01	0.03	0	0	0.2	0.11	0	0.02	0	0	0	0	0	0	0	0	0	0.06	0.02	0	0	0	0	0
4732471J01Rik	0.26	0.06	0.12	0.38	0.28	0.32	0.56	0.4	0.59	1.3	1.32	0.08	0.05	0.08	0.07	0.05	0.91	1.54	1.71	4.4	3.79	1.92	1.44	1.32	1.36	1.54	0.94	0.94	0.53	0.6	0.71	0.59	0.43	0.58	1.04	0.88	0.4	0.43	0.47	0.39	0.48	0.32	0.2	0.29	0.19	0.37	2.13	2.52	2.15
4732490B19Rik	0	0	0	0	0.01	0.01	0	0	0	0	0	0.05	0.05	0.03	0.07	0.07	0.07	0.06	0.05	0	0.04	0.01	0.01	0.08	0.17	0.24	0	0.01	0	0	0.07	0	0	0.05	0.01	0.03	0	0.01	0	0	0.04	0.05	0	0	0.07	0	0	0	0
4732491K20Rik	1.72	1.39	1.17	0.98	0.75	0.85	0.13	0.22	0.16	0.47	0.6	3.42	3.64	4.15	1.95	1.69	2.21	2.08	1.89	0.77	1.08	0.73	1.17	0.71	0.52	0.76	0.96	1.2	1.2	0.53	0.43	0.36	0.41	0.4	0.33	0.26	0.44	0.36	0.46	1.43	1.54	0.93	0.85	1.01	0.66	0.92	9.11	9.63	9
4831440E17Rik	0.05	0.14	0.2	0.25	0.26	0.19	1.72	1.57	1.44	1.11	0.89	0.11	0.12	0.17	0.16	0.16	0.32	0.26	0.29	0.54	0.56	3.56	3.25	3.27	0.48	0.49	0.18	0.13	0.12	0.17	0.2	0.05	0.09	0.04	0.3	0.28	0.28	0.34	0.49	0.33	0.27	0.25	0.05	0.11	0.32	0.23	0.49	0.52	0.67
4833403I15Rik	0.08	0.01	0.04	1.68	0.42	0.52	0	0	0	1	0.11	0	0	0	0.06	0.09	0.67	0.74	0.74	1.77	1.33	0.04	0	0.01	0.18	0.41	0.22	0.25	0.26	1.06	0.94	0	0	0	0.33	0.2	0.14	0.17	0.1	0.16	0.23	0	0	0	0.21	0.22	0.14	0.15	0.16
4833411C07Rik	0	0	0	0.15	0.16	0.33	0	0	0	0	0.1	0	0	0	0.06	0	0	0	0	0.18	0.09	0	0	0	0.18	0.13	0	0	0	0.14	0.06	0	0	0	0.06	0	0	0	0	0.13	0.11	0	0	0	0.09	0.16	0	0	0
4833412C05Rik	0	0	0	0.24	0.12	0.06	0	0	0	0	0	0	0	0	0.03	0.03	0	0	0	0	0.03	0	0	0	0.15	0	0	0	0	0	0.03	0	0.09	0	0.33	0	0	0	0	0.06	0.03	0	0	0	0.13	0	0	0	0
4833417C18Rik	2.55	2.19	2.25	3.46	1.3	0.84	1.94	1.65	1.14	5.21	8.02	0.36	0.22	0.49	0.54	0.63	1.47	1.36	1.12	1.94	2.23	4.83	3.86	4.42	4.77	4.65	0.79	0.84	1.06	1.16	0.78	2.49	2.1	2.22	1.73	2.34	4	4.27	4.32	2.36	2.15	1.12	1.67	1.2	1.04	1.41	1.87	2.65	2.34
4833418N02Rik	0.25	0.24	0.2	0.86	0.56	0.48	0.11	0.07	0.23	0.13	0.25	0.48	0.25	0.37	0.36	0.27	0.69	0.55	0.46	0.64	0.65	0.36	0.27	0.18	0.26	0.18	0.8	0.71	0.47	1.31	1.14	0.14	0.1	0.14	0.09	0.06	0.1	0.14	0.19	0.43	0.52	0.24	0.76	0.45	0.83	0.95	0.64	1.07	0.74
4833419F23Rik	0.85	0.83	0.9	0.94	0.59	0.63	0	0	0.17	0	0.15	2.13	2.39	2.58	2.7	1.48	2.56	3.17	1.68	3.57	3.01	0.99	0.86	0.59	2.2	1.13	1.14	2	1.43	0.59	1.22	0.04	0	0	0.21	0.16	0.44	0.46	0.44	1.1	1.43	0.08	0.68	0.43	1.47	1.33	8.01	5.82	7.04
4833420G17Rik	29.91	29.09	29.34	33.35	33.49	31.86	35.6	29.06	23.45	58.03	57.22	35.34	35.95	36.34	33.23	34.52	36.42	41.14	38.7	34.36	34.72	32.61	32.86	32.56	29.06	28.96	21.72	21.72	21.97	19.46	19.88	20.49	20.28	19.12	24.88	24.09	37.06	44.5	46.35	42.56	44.9	26.36	27.05	27.54	35.1	37.3	10.03	11.05	10.03
4833422C13Rik	0	0	0	1.97	1.15	1.31	0	0	0	0.35	0.16	0	0	0	0.21	0.25	0	0	0.02	0.13	0.03	0	0.02	0	0.1	0.19	0	0	0	0.82	0.77	0	0	0	0.28	0.48	0	0.05	0.01	0.19	0.28	0	0.02	0.03	14.76	22.13	0	0.02	0
4833423E24Rik	0	0	0	0	0	0	0	0	0	2.13	0.23	0	0	0	0.02	0	0	0	0	0	1.36	0	0	0	0	0.42	0	0.02	0	0	0	0	0	0	0	0	0	0	0	0	0	0	0	0	0	0	0	0	0
4833424O15Rik	0	0	0	0	0.01	0	0	0	0	0.02	0.03	0	0	0	0	0	0	0	0	0	0	0	0	0	0	0	0	0	0	0	0	0	0	0	0	0	0	0	0	0	0	0	0	0.01	0	0	0	0	0
4833427F10Rik	0.08	0.03	0	0	0.08	0.05	0	0	0	0.03	0.05	0.04	0	0.02	0	0.05	0.05	0	0.05	0	0.11	0.11	0.05	0	0.19	0.12	0.37	0.32	0.29	0.16	0.25	0.04	0.02	0	0.05	0.15	0.04	0.02	0.03	0.05	0	0	0.07	0.06	0.07	0.04	0.02	0.02	0.12
4833427G06Rik	0	0	0	0.1	0	0	0	0.31	0	0.29	0.97	0.14	0	0	0.1	0.05	4.04	5.08	4.63	0.6	0.3	0.05	0.05	0.1	0.67	1.91	6.08	6.65	5.57	0.94	0.55	0.13	0.05	0	0	0	0.34	0.54	0.52	0	0.09	0.45	0.47	0.42	0.49	0.75	0	0	0
4833428L15Rik	0	0	0	0	0	0	0	0	0	0	0	0	0	0	0	0	0	0	0	0	0	0	0.08	0.03	0	0.02	0	0	0.05	0	0	0	0	0	0	0	0	0	0	0	0	0	0	0	0	0	0	0.03	0
4833439L19Rik	40.99	43.35	43.61	59.62	63.05	59.13	34.89	27.53	23.83	72.12	63.13	105.61	103.73	104.13	88	91.01	96.53	93.09	92.64	62.82	70.93	51.48	51.2	49.03	47.93	51.28	90.51	86.16	88.46	97.38	87.37	87.68	92.35	88.87	88.58	99.03	62.44	62.59	62.35	90.42	86.4	57.77	58.68	59.57	59.33	66.73	139.67	130.26	134.2
4921501E09Rik	0	0	0	0	0	0	0	0	0	0	0	0	0	0	0	0	0	0	0	0	0	0	0	0	0	0	0	0	0	0	0	0	0	0	0	0	0	0	0	0	0	0	0	0	0	0	0	0	0
4921504A21Rik	0	0	0	0.11	0.01	0.18	0	0	0	0.04	0	0.83	1.12	1.1	0.82	0.74	0	0	0	0.02	0.02	0	0	0	0	0.07	0	0	0	0.05	0.05	0.03	0.03	0.07	0.06	0	0.07	0.09	0.08	0.24	0.23	0.83	0.75	0.66	0.82	0.91	0	0	0
4921504E06Rik	0	0	0	0	0	0	0	0	0	0	0	0	0	0	0	0	0.03	0	0	0	0	0	0	0	0	0	0	0	0.02	0	0	0	0	0	0	0	0	0	0.02	0.01	0	0	0	0	0.05	0	0	0	0
4921506M07Rik	0.23	0.1	0.03	0.02	0	0	0	0.02	0	0	0	0.23	0.21	0.05	0.02	0.02	0.33	0.25	0.29	0.07	0.35	0	0	0	0	0	0	0	0	0	0	0	0	0	0	0.02	0.04	0.1	0.04	0.31	0.17	0.15	0.11	0.24	0	0.05	0	0	0
4921507L20Rik	0	0	0	0	0	0.02	0	0	0	0	0	0.02	0	0	0	0	0	0.07	0	0	0	0	0	0	0	0	0	0.04	0	0	0	0	0	0	0	0	0	0	0	0	0	0	0	0	0	0	0.24	0.25	0.22
4921507P07Rik	1.29	1.39	1.47	1.67	1.07	1.41	1.04	0.96	0.82	0.45	0.25	3.08	2.65	2.63	2.56	3.24	0.1	0.07	0.07	0	0	0.2	0.21	0.17	0.19	0.22	0	0.12	0.03	0.08	0.01	0.46	0.51	0.45	0.11	0.07	0.13	0.23	0.17	0.15	0.23	0.09	0.11	0.12	0.1	0.01	0.04	0.01	0
4921508D12Rik	0	0	0	0.03	0	0	0	0	0	0	0	0	0	0.03	0	0	0	0	0	0	0	0	0	0	0.15	0	0	0	0	0	0	0	0	0	0	0	0	0	0	0	0.03	0	0	0	0.26	0.07	0	0	0
4921509C19Rik	0	0	0	0	0	0	0	0	0	0	0	0	0	0	0	0.01	0	0	0	0	0	0	0	0	0	0	0	0	0	0	0	0	0.02	0.03	0.04	0.07	0	0	0	0	0	0	0	0	0	0	0	0	0
4921509O07Rik	0	0.01	0	0	0	0	0	0	0	0	0	0.01	0	0	0	0	0.04	0.08	0.07	0.08	0.06	0	0.05	0.09	0.02	0.02	0	0	0	0	0.02	0	0	0	0.04	0	0	0	0	0	0	0	0	0	0	0	0	0	0.01
4921511C10Rik	0	0	0	0	0	0	0.45	0.6	0.35	0.62	0.67	0	0	0	0	0	0	0	0	0.02	0	0.07	0.35	0.23	0.13	0.12	0.14	0.29	0.25	0.05	0.05	0.02	0	0	0	0.04	0	0	0	0.02	0	0	0	0	0.05	0	0	0	0.07
4921511C20Rik	0	0	0	0	0	0	0	0	0	0	0	0	0	0	0	0	0	0	0.07	0	0	0	0	0	0	0	0	0	0.02	0	0	0	0	0	0.04	0.04	0	0	0	0	0	0	0	0	0	0	0	0	0
4921511H03Rik	0	0	0	0	0	0	0	0	0	0	0	0	0	0	0	0	0	0	0	0	0	0	0	0	0	0	0	0	0	0	0	0	0	0	0	0	0	0	0	0	0	0	0	0	0	0	0	0	0
4921511I17Rik	0	0	0	0	0	0	0	0	0	0	0	0	0	0	0	0	0	0	0	0	0	0	0	0	0	0	0	0	0	0	0	0	0	0	0	0	0	0	0	0	0	0	0	0	0	0	0	0	0
4921511M17Rik	0	0	0	0	0.24	0.22	0	0	0	0	0	0	0	0	0	0	0	0	0	0.01	0	0	0	0.02	0	0.04	0	0	0.01	0	0	0	0	0	0	0	0.68	0.99	0.59	0	0.18	0.63	0.56	0.44	2.07	3	0	0	0
4921513I03Rik	0	0	0	0	0.06	0	0	0	0	0	0	0.02	0	0.09	0.04	0	0	0.1	0	0	0	0.02	0.02	0.11	0	0.02	0.21	0.24	0.17	0.09	0.09	0	0	0	0	0	0	0	0	0	0.02	0	0	0	0.04	0.12	0	0	0.02
4921515E04Rik	0.02	0.02	0.05	0.06	0.04	0.04	0.07	0.09	0.03	0.11	0.18	0.04	0.03	0	0.01	0.03	0	0.08	0.09	0.1	0.07	0.01	0.01	0.17	0.01	0.04	0	0	0.03	0.1	0.07	0	0.03	0	0.12	0.01	0.02	0.03	0.01	0.01	0	0.03	0.08	0.01	0.16	0.14	0.17	0.17	0.3
4921517D22Rik	0	0	0	0.03	0.03	0.01	0	0.02	0	0	0	0	0	0.02	0	0	0	0.01	0	0	0	0.02	0.02	0	0.08	0.02	0.01	0	0	0	0	0	0	0	0	0.04	0	0.02	0.07	0	0.01	0	0	0	0	0	0	0.02	0
4921524J17Rik	112.84	115.39	108.61	38.37	30.85	33.24	15.13	15.91	16.5	21.26	22.6	32.34	29.69	32.11	24.92	24.45	30.81	30.99	30.06	19.02	17.21	38.2	34.94	34.57	24.96	26.29	40.14	40.88	39.23	42.33	38.33	26.17	27.2	25.9	41.85	37.17	58.52	59.21	57.85	46.21	46.02	29.89	29.63	32.33	28.89	34.51	40.52	41.06	40.32
4921524L21Rik	0	0	0	0	0	0	0	0	0	0.03	0	0	0	0	0	0	0	0	0	0	0	0	0	0	0	0	0	0	0	0	0	0	0	0	0	0	0	0.04	0.02	0	0	0	0	0	0	0	0	0	0
4921525O09Rik	0	0	0	0	0	0	0	0	0	0.01	0.08	0	0	0	0	0	0.01	0	0	0	0	0.01	0.02	0	0.02	0	0.01	0.05	0	0.11	0.09	0.02	0.01	0.03	1.39	1.23	0.03	0.04	0.03	0.03	0.04	0	0.02	0.01	0.04	0.05	0	0.01	0
4921529L05Rik	0	0	0	0	0	0	0	0	0	0	0	0.06	0.09	0.15	0.02	0	0	0	0	0	0	0.32	0.56	0.04	2.76	2.15	0	0	0	0	0	0	0	0	0	0	0	0	0	0.06	0.02	0	0	0	0.09	0	0.04	0.02	0
4921530L21Rik	0	0	0	0	0	0	0	0	0	0	0	0	0	0	0	0	0	0	0	0	0	0	0	0	0	0	0	0	0	0	0	0	0	0	0	0	0	0	0	0	0	0	0	0	0	0	0	0	0
4921531C22Rik	0.35	0.3	0.46	1.61	0.89	1.2	0.79	0.53	0.55	1.32	1.75	2.63	3.11	2.56	2.15	2.05	1.38	1.33	1.88	1.3	1.64	0.88	0.49	1.04	1.27	0.93	0.78	0.62	0.69	1.04	1.06	0.55	0.69	0.6	0.56	0.96	0.31	0.42	0.48	1.77	1.67	1.92	1.12	2.07	2.86	2.24	1.72	1.5	1.56
4921531P14Rik	0	0	0	0	0	0	0	0	0	0	0	0	0	0	0	0	0	0	0	0	0	0	0	0	0	0	0	0	0	0	0	0	0	0	0	0	0	0	0	0	0	0	0	0	0	0	0	0	0
4921533I20Rik	0	0	0	0	0	0	0	0	0	0	0	0	0	0	0	0	0	0	0	0	0	0	0	0	0	0	0	0	0	0	0	0	0	0	0	0	0	0	0.03	0	0	0	0	0	0	0	0	0.07	0
4921534H16Rik	0	0	0	0	0	0	0	0	0	0	0	0	0	0	0	0	0	0	0	0	0	0	0	0	0	0	0	0	0	0	0	0	0	0	0	0	0	0	0	0	0	0	0	0	0	0	0	0	0
4921536K21Rik	3.61	3.52	4.03	0.62	0.89	0.76	0	0	0	0.01	0	4.9	5.68	5.4	4.41	4.64	3.81	4.8	3.97	1.08	0.8	0.31	0.31	0.18	0.07	0.15	2.14	2.48	1.7	1.09	0.97	0.56	0.66	0.55	0.46	0.55	1.79	2.64	2.69	0.81	1.09	3.11	2.57	2.84	3.18	2.83	9.77	10.86	10.74
4921539E11Rik	0	0	0	0	0	0	0	0	0	0.08	0.05	0	0	0	0	0	0	0	0	0	0	0.01	0.03	0	0	0	0.01	0	0	0	0	0	0	0	0	0.01	0.01	0	0.01	0	0	0	0	0	0.01	0	0.06	0.01	0.03
4922502D21Rik	0	0	0	0	0	0	0	0.03	0	0.3	0.05	0	0	0	0	0	0	0	0	0	0	0.04	0.02	0	0.02	0.15	0	0	0.06	0	0	0	0	0	0	0	0	0	0	0	0	0	0	0	0	0	0	0	0
4922502H24Rik	0	0	0	0	0	0	0	0	0	0	0	0	0	0	0	0	0	0	0	0	0	0	0	0	0	0	0	0	0	0	0	0	0	0	0	0	0	0	0	0	0	0	0	0	0	0	0	0	0
4922502N22Rik	0	0	0	0	0	0	0	0	0	0	0	0	0	0.03	0	0	0	0	0	0	0	0	0.03	0	0	0	0	0	0	0	0	0	0	0	0	0.03	0	0	0	0	0	0	0	0	0.03	0	0	0	0
4930401C15Rik	0	0	0	0	0	0	0	0	0	0	0	0	0	0	0	0	0	0	0	0	0	0	0	0	0	0	0	0	0	0	0	0	0	0	0	0	0	0	0	0	0	0	0.29	0	0.09	0	0	0	0
4930401O10Rik	0	0	0	0	0	0	0	0	0	0	0	0	0	0	0	0	0	0	0	0	0	0	0	0	0	0	0	0	0	0	0	0	0	0	0	0	0	0	0	0	0	0	0	0	0	0	0	0	0
4930401O12Rik	0	0	0	0	0	0	0	0	0	0	0	0	0	0	0	0	0	0	0	0	0	0	0	0	0	0	0	0	0	0	0	0	0	0	0	0	0	0	0	0	0	0	0	0	0	0	0	0	0
4930402F06Rik	0	0	0.03	0	0	0	0	0	0	0	0	0	0	0	0	0	0	0	0	0	0.05	0	0	0	0	0	0.03	0	0	0	0	0	0	0	0	0	0	0.02	0	0	0	0	0	0	0	0	0	0	0
4930402F11Rik	0	0	0	0	0	0	0	0	0	0	0	0	0	0	0	0	0	0	0.04	0	0	0	0	0	0	0	0	0	0	0	0	0	0	0	0	0	0	0	0	0	0	0.03	0	0.03	0.04	0	0	0	0
4930402H24Rik	6.21	6.39	6.85	14.68	10.05	11.46	3.27	2.73	2.39	4.29	3.88	18.36	17.61	18.13	10.02	11.19	23.61	24.81	22.89	29.99	26.9	6.24	6.47	6.26	2.7	3.38	11.17	11.36	11.28	11.59	12.24	4.71	4.53	4.45	10.71	9.96	7.32	8.67	8.53	8.93	9.89	10.97	11.38	11.27	17.6	20.03	18.26	17.75	18.13
4930402K13Rik	0	0	0	0	0	0	0	0	0	0	0	0	0	0	0	0	0	0	0	0	0	0	0	0	0	0	0	0	0	0	0	0	0	0	0.07	0	0	0	0	0	0	0	0	0	0	0	0	0	0
4930404A05Rik	0	0	0	0	0	0	0	0	0	0	0	0	0	0	0	0	0	0	0	0	0	0	0.06	0	0	0	0	0	0	0	0	0	0	0	0	0	0	0	0	0	0	0	0	0	0	0	0	0	0
4930404A10Rik	0	0	0	0	0.09	0.04	0	0	0	0	0	0	0	0	0	0	0.1	0.03	0.03	0.66	0.4	0.05	0.02	0.15	0	0	0	0.09	0	0.07	0.02	0	0	0	0.07	0	0.02	0.02	0	0.04	0.02	0.02	0.16	0	0.12	0.16	0	0	0
4930404H11Rik	0	0	0	0	0	0	0	0	0	0	0	0	0	0	0	0	0	0	0	0	0	0.82	1.07	1.11	0.05	0	0	0	0.05	0	0	0	0	0	0	0	0	0	0	0	0	0	0	0	0	0	0	0	0
4930404I05Rik	0	0	0	0.2	0	0.03	0.31	0.03	0	0.43	0.13	0	0	0.04	0	0.04	0	0.08	0.12	0	0	0.08	0.11	0	0	0	0	0	0	0.07	0	0	0.1	0	0.07	0.04	0	0	0	0	0	0.07	0	0.07	0	0	0.04	0.08	0.34
4930404N11Rik	0	0.06	0	0.12	0.05	0.1	0.34	0.04	0	0	0.07	0.05	0.06	0.11	0	0.17	0	0.06	0	0.06	0.18	0.23	0.64	1.32	0.46	0.1	0.06	0	0.06	0.11	0	0	0	0	0	0	0.05	0.1	0.05	0.05	0	0	0	0	0.11	0	0	0.12	0
4930405A10Rik	0	0	0	0	0	0	0	0	0	0	0	0	0	0	0	0	0	0	0	0	0	0	0	0	0	0	0	0	0	0	0	0	0	0	0	0	0	0	0	0	0	0	0	0	0	0	0	0	0
4930405A21Rik	0.08	0	0	0.5	0.41	0.16	0.65	0.6	0.79	3.04	2.26	0.63	0.93	0.57	0.41	0.73	0.19	0.59	0.23	0.88	0.81	0.59	0.33	0.33	0.1	0.39	0.4	0.21	0.14	0.29	0.36	0.06	0.1	0.16	0.22	0.21	0.09	0	0.1	0.16	0.4	0.9	0.8	0.41	1.05	0.91	1.87	1.7	1.33
4930405D11Rik	0	0	0	0	0	0	0	0	0	0	0	0	0	0	0	0	0	0	0	0	0	0	0	0	0	0	0	0	0	0	0	0	0	0	0	0	0	0	0	0	0	0	0	0	0	0	0	0	0
4930405J17Rik	0	0	0	0	0	0	0	0	0	0	0	0	0	0	0	0	0	0	0	0	0	0	0	0	0	0	0	0	0	0	0	0	0	0	0	0	0	0	0	0	0	0	0	0	0	0	0	0	0
4930405L22Rik	0	0	0	0	0	0	0	0	0	0	0	0	0	0	0	0	0	0	0	0	0	0	0	0	0	0	0	0	0	0	0	0	0	0	0	0	0	0	0	0	0	0	0	0	0	0	0	0	0
4930406D18Rik	0	0	0	0	0	0	0	0	0	0	0	0	0	0	0	0	0	0	0	0	0	0	0	0	0	0	0	0	0	0	0	0	0	0	0	0	0	0	0	0	0	0	0	0	0	0	0	0	0
4930407I10Rik	0	0.01	0	0	0	0	0	0	0	0	0.01	0	0	0	0	0.01	0	0	0	0.01	0	0	0.01	0	0	0	0.01	0	0.01	0	0	0	0	0	0	0	0.05	0	0.01	0.07	0.03	0	0	0	0.02	0.01	0	0	0
4930412B13Rik	0.12	0.18	0.21	0	0	0	0	0	0	0	0	0	0	0	0	0	0	0	0	0	0	0	0	0	0	0	0	0	0	0	0	0	0	0	0	0	0	0	0	0	0	0	0	0	0	0	0	0	0
4930412C18Rik	0	0	0	0.02	0.02	0.01	0	0	0	0.08	0.18	0.38	0.4	0.4	0.36	0.26	0	0	0	0.06	0.06	0.51	0.63	0.78	0.09	0.11	0	0	0	0.02	0.01	0.01	0.03	0.04	0.02	0.02	0.88	0.77	0.65	0.18	0.14	0.01	0.03	0.06	0.05	0.05	0	0	0
4930412D23Rik	0	0	0	0	0	0	0	0	0	0	0	0	0	0	0	0	0	0	0	0	0	0	0	0	0	0	0	0	0	0	0	0.04	0.04	0	0	0.18	0	0	0	0	0	0	0	0	0	0	0	0	0
4930412O13Rik	1.65	1.26	1.62	5.29	6.56	5.13	0	0	0	0.35	0.04	0	0	0	0	0.01	0	0	0.02	0.02	0.07	0.1	0.03	0.05	0.03	0.17	0	0.14	0	0.17	0	0	0.01	0	0	0.05	0	0	0	0	0	0.01	0	0	0.03	0.03	2.17	2.42	2.97
4930413E15Rik	0	0	0	0	0	0	0	0	0	0	0	0	0	0	0	0	0	0	0	0	0	0	0	0	0	0	0	0	0	0	0	0	0	0	0	0	0	0	0	0	0	0	0	0	0	0	0	0	0
4930413F20Rik	0	0.07	0	0.03	0.03	0.06	0	0	0	0	0	0	0	0	0	0	0	0	0	0.07	0	0	0	0	0	0	0	0	0	0	0	0	0	0	0	0	0	0	0	0	0	0	0	0	0	0	0	0	0
4930413G21Rik	0.16	0.19	0.03	0	0.02	0	0.06	0.13	0.4	0.06	0.11	0.09	0.22	0.19	0.1	0.05	0.05	0.16	0.1	0	0.07	0.17	0.07	0.12	0.09	0.09	0.02	0.09	0.05	0.02	0.05	0.13	0	0.04	0.12	0.07	0	0.09	0.09	0.04	0.02	0.22	0.21	0.32	0.19	0.03	0.69	0.71	1.04
4930413M19Rik	0	0	0	0	0	0	0	0	0	0	0	0	0	0	0	0	0	0	0	0	0	0	0	0	0	0	0	0	0	0	0	0	0	0	0	0	0	0	0	0	0	0	0	0	0	0	0	0	0
4930414L22Rik	0.96	0.98	1.07	1.35	1.32	1.53	0.46	0.27	0.48	0.45	0.43	2.51	2.17	2.08	2.06	1.93	1.2	1.31	0.83	2.5	2.27	1.92	2.13	2.06	0.87	0.85	1.62	1.34	1.3	1.62	1.66	0.18	0.18	0.15	0.45	0.45	3.02	3.41	2.93	3.5	4.15	1.18	0.92	1	1.55	2.04	2.21	2.18	2.33
4930414N06Rik	0	0	0	0	0	0	0	0	0	0	0	0	0	0	0	0	0	0	0	0	0	0	0	0	0	0	0	0	0	0	0	0	0	0	0	0	0	0	0	0	0	0	0	0	0	0	0	0	0
4930415F15Rik	0	0	0	0	0	0.13	0	0.04	0.07	0.3	0.48	0	0	0	0.11	0	0	0	0	0.47	0.05	0.42	0.73	0.72	0.83	2.31	0	0	0	0.2	0.05	0.05	0.05	0.18	0.1	0	0	0	0	0.09	0	0	0	0	0	0	0	0	0
4930415L06Rik	0	0	0	0	0	0	0	0	0	0	0	0	0	0	0	0	0	0	0	0	0	0	0	0	0	0	0	0	0	0	0	0	0	0	0	0	0	0	0	0	0	0	0	0	0.01	0	0	0	0
4930415O20Rik	0	0	0.17	0	0	0.26	0	0	0	0.44	0.09	0	0	0	0	0	0.24	0.17	0.16	0.15	0	0.93	1.24	0.46	0.2	0.88	0.08	0	0	0	0	0.07	0.07	0	0	0	0	0.07	0	0.14	0	0.14	0	0	0.23	0	0.15	0.08	0.15
4930417O13Rik	0	0	0	0.03	0	0.11	0.08	0.05	0	0.08	0.3	0	0	0	0	0.07	0	0	0	0.72	0.43	0.56	0.2	0.88	0.29	0	0	0	0	0.1	0	0	0	0	0	0.03	0.03	0.06	0.15	0	0.15	0.03	0	0	0.1	0.04	0.07	0	0
4930417O22Rik	0	0	0	0	0	0	0	0	0	0	0	0	0	0	0	0	0	0	0	0	0	0	0	0	0	0	0	0	0	0	0	0	0	0	0	0.06	0	0	0	0	0	0	0	0	0	0	0	0	0
4930419G24Rik	0	0	0	0	0	0	0	0	0	0	0	0	0	0	0	0	0	0	0	0	0	0	0	0	0	0	0	0	0	0	0	0	0	0	0	0	0	0	0	0	0	0	0	0	0	0	0	0	0
4930423M02Rik	0	0	0	0	0	0	0	0	0	0	0	0	0	0	0	0	0	0	0	0	0	0	0	0	0	0	0	0.03	0	0	0	0	0	0	0	0	0	0	0	0	0	0	0	0	0	0	0	0	0
4930425K10Rik	0	0	0	0	0	0	0	0	0	0	0	0	0	0	0	0	0	0	0	0	0	0	0	0	0	0	0	0	0	0	0	0	0	0	0	0	0	0	0	0	0	0	0	0	0	0	0	0	0
4930425O10Rik	0	0	0	0	0	0	0	0	0	0	0	0	0	0	0	0	0	0	0	0	0	0	0	0	0	0	0	0	0	0	0	0	0	0	0	0	0.06	0	0	0.06	0	0	0	0	0	0	0	0	0
4930426D05Rik	0	0	0	0	0	0	0.59	0.47	0.65	0.62	0.78	0	0	0	0	0	0	0	0	0	0	0	0	0	0	0	0	0	0	0	0	0.07	0.07	0.05	0	0	0	0	0	0	0	0	0	0	0	0.04	0	0.02	0
4930426L09Rik	0.03	0.07	0	0.67	0.32	0.7	0.25	0.09	0.14	0.61	0.73	0.75	0.44	0.72	0.63	0.73	0.07	0.76	0.21	0.48	0.65	0.6	0.69	0.55	0.45	0.43	0	0	0	0.41	0.16	0	0.02	0.06	0.09	0.07	0.14	0.25	0.28	0.73	1.21	0.81	0.61	0.72	0.61	1.85	1.77	2.15	1.76
4930427A07Rik	8.12	7.55	8.7	14.11	17.24	15.54	3.39	2.32	2.12	22.34	19.26	31	30.04	30.79	31.4	33.87	5.95	5.91	5.48	10.6	12.42	17.47	18.75	17.17	24.12	25.27	8.3	8.21	8.14	14.48	13.82	33.52	35.56	34.44	36.73	39.79	11.55	13.29	13.54	15.02	14.84	15.73	15.72	15.86	14.21	14.08	12.19	13.51	12.76
4930428D18Rik	0	0	0	0	0	0	0	0	0	0	0	0	0	0	0	0	0.07	0	0	0	0	0	0	0	0	0	0	0	0	0	0	0	0	0	0	0	0	0	0	0	0	0	0	0	0	0	0	0	0
4930428E07Rik	0	0	0	0	0	0	0	0	0	0	0	0	0	0	0	0	0	0	0	0	0	0	0	0	0	0	0	0	0	0	0	0	0	0	0	0	0	0	0	0	0	0	0	0	0	0	0	0	0
4930428G15Rik	0	0	0	0	0	0	0	0	0	0	0	0	0	0	0	0	0	0	0	0	0	0	0.1	0	0	0.21	0	0	0	0	0	0	0	0	0	0	0	0	0.04	0.08	0.04	0	0	0	0	0	0	0	0
4930428O21Rik	0	0.02	0.04	0.02	0	0	0.84	0.49	0.36	0.55	0.35	0	0	0	0.04	0	0	0.02	0.02	0	0.02	0.37	0.42	0.27	0.12	0.15	0.06	0	0	0.02	0	0	0.05	0.03	0	0	0	0.03	0.02	0.15	0.1	0	0	0	0.02	0	0	0	0
4930429B21Rik	0.06	0.05	0.17	0.32	0.06	0.34	0.75	0.49	0.65	4.31	2.5	1.56	2.31	1.83	1.96	2.2	0.54	0.75	0.95	0.08	0.38	0.26	0.1	0.07	0.2	0.38	0.32	0.06	0.28	1.08	0.6	1.22	1.43	1.19	1	1.06	0.26	0.24	0.34	4.18	3.78	0.25	0.47	0.41	0.18	0.27	0.98	0.91	0.94
4930429D17Rik	0.07	0.04	0	0	0.06	0	0	0	0	0	0	0	0	0	0	0	0	0	0	0.04	0.02	0	0	0	0	0	0.08	0.02	0.12	0	0	0	0	0	0	0	0	0	0	0	0	0	0	0	0.02	0	0	0	0
4930429F11Rik	0	0	0	0	0	0	0	0	0	0	0	0	0	0	0	0	0	0	0	0	0	0	0.02	0	0	0	0.06	0	0	0	0	0	0	0	0	0	0	0	0	0	0	0	0	0	0	0	0	0	0
4930429F24Rik	0	0	0	0	0	0.04	0	0.03	0	0.08	0.15	0.06	0.02	0.07	0.07	0	0	0	0	0.07	0	0.09	0.07	0.22	0.02	0.06	0	0	0	0	0	0.1	0	0.06	0.02	0	0	0	0	0.06	0	0	0.02	0.15	0	0	0.07	0.02	0.02
4930430A15Rik	0	0	0	0	0	0	0	0	0	0	0	0	0	0	0	0	0	0	0	0	0	0	0	0	0	0	0	0	0	0	0	0	0	0	0	0	0	0	0	0	0	0	0	0	0	0	0	0	0
4930430D24Rik	0	0	0	0	0	0	0	0	0	0	0	0	0	0	0	0	0	0	0	0	0	0	0	0	0	0	0	0	0	0	0	0	0	0	0	0	0	0	0	0	0	0	0	0	0	0	0	0	0
4930430F08Rik	8.31	8.83	7.93	6.19	6.77	6.58	8.55	9.02	7.7	12.91	13.04	13.25	13.22	12.47	11.43	10.94	17.44	17.36	16.89	7.52	8.6	9.74	9.93	9.99	9.66	8.71	13.72	13.06	13.37	6.21	6.44	8.91	10.39	9.29	8.39	9.27	14.87	14.12	14.13	10.4	10.19	20.03	20.82	20.89	12.88	16.55	24.85	21.89	24.76
4930430F21Rik	0	0	0	0	0	0	0	0	0	0	0	0	0	0	0	0	0	0	0	0	0	0	0	0	0	0	0	0	0	0	0	0	0	0	0	0	0	0	0	0	0	0	0	0	0	0	0	0	0
4930430J02Rik	0	0	0	0	0	0	0	0	0	0	0	0	0	0	0	0	0	0	0	0.22	0.11	0	0	0	0	0	0	0	0	0	0	0	0	0	0	0	0	0	0	0	0	0	0	0	0	0	0	0	0
4930431F12Rik	0.75	0.64	0.53	0.08	0.23	0.11	0.22	0.27	0.23	0.58	0.87	0.05	0.09	0.09	0.1	0.16	0.73	0.64	0.79	1.1	1.1	1.49	1.75	1.85	3.62	2.34	0.14	0.19	0.1	0.2	0.21	0.13	0.14	0.09	0.18	0.15	0.16	0.13	0.11	0.09	0.14	0.1	0.05	0.03	0.6	0.42	2.64	2.48	2.96
4930431P03Rik	0.05	0.2	0.03	0.86	0.43	0.51	0	0	0	0.12	0.31	0	0	0	0	0.01	2.26	2.52	2.55	0.6	0.67	2.53	1.68	2.01	0.24	0.18	0.64	0.82	0.52	0.1	0.08	0	0.03	0.04	0.04	0.07	0	0	0	0.04	0.06	0	0	0	0.34	0.21	0.2	0.09	0.35
4930432J09Rik	0	0	0	0	0	0	0	0	0	0	0	0	0.02	0.03	0	0.03	0	0	0	0.03	0	0	0	0	0	0	0	0	0	0.03	0.04	0	0	0	0	0	0	0	0	0.01	0.01	0	0	0	0	0	0	0	0
4930432K21Rik	0.86	0.75	0.64	1.45	1.84	1.59	6.35	5.1	4.77	8.3	8.52	10.15	10.93	9.99	9.49	8.1	5.87	6.78	6.44	5.3	4.67	1.02	1.17	0.81	0.1	0.53	0.49	0.5	0.41	0.35	0.53	1.76	1.55	1.3	1.73	2.29	2.84	2.99	3.01	1.01	1.14	3.59	3.26	3.32	2.6	2.93	0.5	0.69	0.69
4930432M17Rik	0	0	0	0	0	0	0	0	0	0	0	0	0	0	0	0	0	0	0	0	0	0	0	0	0	0	0	0	0	0	0	0	0	0	0	0	1.57	2.25	1.94	1.51	1.46	0	0	0	0	0	0	0	0
4930433B08Rik	0	0	0	0	0	0	0	0	0	0	0	0	0	0	0	0	0	0	0	0	0	0	0	0	0	0	0	0	0	0	0	0	0	0	0	0	0	0	0	0	0	0	0	0	0	0	0	0	0
4930433I11Rik	0	0	0	0	0	0	0	0	0	0	0	0	0	0	0	0	0	0.1	0.03	0.08	0.15	0	0	0	0	0	0	0	0	0	0	0	0	0	0	0	0	0	0	0	0	0	0	0	0	0	0	0	0
4930433N12Rik	0	0	0	0	0.09	0.04	0	0	0	0.34	0.28	0	0	0	0	0	0.05	0.13	0.03	0.12	0.1	0.03	0	0.12	0.02	0	0	0.05	0	0.29	0.02	0.09	0.11	0.09	0.56	0.78	0	0	0	0	0	0.05	0.05	0.02	0.2	0.16	0	0.05	0
4930434J06Rik	0	0	0	0	0	0	0	0	0	0	0	0	0	0	0	0	0	0	0	0	0	0	0	0	0	0	0	0	0	0	0	0	0	0	0	0	0	0	0	0	0	0	0	0	0	0	0	0	0
4930435E12Rik	0	0	0	0	0	0	0	0	0	0	0	0	0	0	0	0	0	0	0	0	0	0	0	0	0	0	0	0	0	0	0	0	0.02	0.02	0.05	0.17	0	0	0	0	0	0	0	0	0	0	0	0	0
4930438E09Rik	0	0	0	0	0	0	0	0	0	0	0	0	0	0	0	0	0	0	0	0	0	0	0	0	0	0	0	0	0	0	0	0	0	0	0	0	0	0	0	0	0	0	0	0	0	0	0	0	0
4930440C22Rik	0	0	0	0	0	0	0	0	0	0	0	0	0	0	0	0	0	0	0	0	0	0	0	0	0	0	0	0	0	0	0	0	0	0	0	0	0	0	0	0	0	0	0	0	0	0	0	0	0
4930440I19Rik	0	0	0	0	0	0	0	0	0	0	0	0	0	0	0.04	0	0	0	0	0	0	0	0	0	0	0	0	0	0	0.17	0	0	0	0.06	0	0	0.09	0.09	0.07	0.15	0.19	0	0	0	0	0	0	0	0
4930441J16Rik	0	0	0	0	0	0	0	0	0	0	0	0	0	0	0	0	0	0	0	0	0	0	0	0	0	0	0	0	0	0	0	0	0	0	0	0	0	0	0	0	0	0	0	0	0	0	0	0	0
4930442J19Rik	0	0	0	0	0	0	0	0	0	0	0	0.02	0	0.02	0	0	0	0	0	0	0	0.02	0	0	0	0	0	0	0	0	0	0	0	0	0.3	0.15	0	0	0	0	0.02	0.04	0.02	0	0	0	0	0	0
4930442L01Rik	0	0	0	0	0	0	0	0	0	0	0	0	0	0	0	0	0	0	0	0	0	0	0	0	0	0	0	0	0	0	0	0	0	0	0	0.02	0.01	0.03	0.05	0	0	0	0	0	0	0	0	0	0
4930443O20Rik	0	0	0	0.15	0.02	0.04	0	0	0	0	0	0	0	0	0.02	0.05	0.12	0.23	0.15	0.52	0.41	0	0	0	0	0	0	0.07	0.02	0.12	0.02	0	0	0	0.02	0	0	0.04	0.02	0.11	0.19	0	0	0	0	0.08	0.12	0.22	0.17
4930444F02Rik	0	0	0	0	0	0	0	0	0	0	0.09	0.01	0	0.04	0	0	0	0	0	0	0	0	0.02	0.01	0.03	0.12	0	0	0	0	0	0	0	0	0.02	0	0	0	0	0	0	0	0	0	0	0	0	0	0
4930444G20Rik	1.11	0.6	1.18	0.1	0.17	0.11	0.87	0.48	0.35	4.94	4.88	0.05	0.06	0.02	0.15	0.18	0.77	0.91	0.66	0.4	0.63	0.08	0.08	0.06	0.42	0.31	0.27	0.23	0.16	0.11	0.15	0.03	0.07	0.03	0.13	0.25	0.16	0.32	0.2	0.28	0.09	0.27	0.29	0.38	0.3	0.24	0.27	0.15	0.21
4930444M15Rik	0	0	0	0.04	0	0	0	0	0	0	0	0	0	0	0	0	0.15	0.04	0.17	0.04	0	0	0	0	0	0	0	0.04	0.04	0	0	3.31	3.72	3.32	3.63	4.31	0	0	0	0.02	0	0	0	0	0.04	0	0.1	0.35	0.29
4930444P10Rik	0	0	0.06	0.12	0.36	0	0	0	0	0	0	0	0	0.05	0	0	0.23	0	0	0	0	0	0	0	0.1	0	0	0	0.11	0	0	0	0	0	0	0	0	0	0	0	0	0.85	1.15	1.13	0.82	0.66	1.33	0.91	1.01
4930447A16Rik	0	0	0	0	0	0	0	0	0	0	0	0	0	0	0	0	0	0	0	0	0	0	0	0	0	0	0	0	0	0	0	0	0	0	0	0	0	0	0	0	0	0	0	0	0	0	0	0	0
4930447C04Rik	0	0	0	0.16	0.05	0.02	0	0.01	0	0	0	0	0	0	0	0.02	1.08	1.32	1.73	0.19	0.09	0.02	0	0	0	0.14	0	0	0.03	0.03	0.03	1.16	1.11	1.19	4.61	5.07	0	0	0	0	0.03	0	0	0.08	0	0	0	0	0.02
4930447J18Rik	0	0	0	0	0	0	0	0	0	0	0	0	0	0	0	0	0	0	0	0	0	0	0	0	0	0	0	0	0	0	0	0	0	0	0	0	0	0	0	0	0	0	0	0	0	0	0	0	0
4930447K03Rik	0	0	0.04	0.04	0	0.03	0	0	0	0.04	0.16	0.1	0.11	0.1	0.04	0	0	0	0	0	0	0.42	0.18	0	0.06	0.12	0	0	0	0	0	0.06	0	0.09	0.1	0.03	0	0	0	0.03	0.06	0	0	0	0.07	0.19	0.35	0.25	0
4930447N08Rik	0	0	0	0	0	0	0	0	0	0	0	0	0	0	0	0	0	0	0	0	0	0	0	0	0	0	0	0	0	0	0	0	0	0	0	0	0	0	0	0	0	0	0	0	0	0	0	0	0
4930448C13Rik	0	0	0	0	0	0	0	0	0	0	0	0	0	0	0	0	0	0	0	0	0	0	0	0	0	0	0	0	0	0	0	0	0	0	0	0	0	0	0	0	0	0	0	0	0	0	0	0	0
4930448F12Rik	0	0	0	0	0	0	0	0	0	0	0	0	0	0	0	0	0	0	0	0	0	0	0	0	0	0	0	0	0	0	0	0	0	0	0	0	0	0	0	0	0	0	0	0	0	0	0	0	0
4930448H16Rik	0	0	0	0	0	0	0	0	0	0	0	0	0.07	0	0	0	0	0	0	0	0	0	0	0	0	0	0	0	0	0	0	0	0	0	0	0	0	0	0	0	0	0	0	0	0	0	0	0	0
4930448I06Rik	0	0	0	0	0	0	0	0	0	0	0	0	0	0	0	0	0	0	0	0	0	0	0	0	0	0	0.15	0	0	0	0	0	0	0	0	0	0	0	0	0	0	0	0	0	0	0	0	0	0
4930448I18Rik	0	0	0	0	0	0	0	0	0	0	0	0	0	0	0	0	0	0	0	0	0	0	0	0	0	0	0	0	0	0	0	0	0	0	0	0	0	0	0	0	0	0	0	0	0	0.12	0	0	0
4930448K20Rik	0	0	0	0	0	0	0	0	0	0	0	0	0	0	0	0	0	0	0	0	0	0	0	0	0	0	0	0	0	0	0	0	0	0	0	0	0	0	0	0	0	0	0	0	0	0	0	0	0
4930449E01Rik	0	0	0	0	0	0	0.12	0.05	0	0	0.24	0	0	0	0	0	0	0	0	0	0	0	0	0	0	0	0	0	0	0	0	0	0	0	0	0	0	0	0	0	0	0	0	0	0	0	0	0	0
4930449E18Rik	0	0	0	0	0	0	0	0	0	0	0	0	0	0	0	0	0	0	0	0.28	0	0	0	0	0	0	0	0	0	0	0.14	0	0	0	0	0	0	0	0	0	0	0	0	0	0	0	0.69	0	0
4930449I24Rik	0	0	0	0	0	0	0	0	0	0	0	0	0	0	0	0	0	0	0	0	0	0	0	0	0	0	0.04	0	0.15	0	0	0.05	0	0	0	0	0	0	0	0	0	0	0	0	0	0	0	0	0
4930451C15Rik	0.02	0	0	0	0.01	0.01	0	0.01	0	0	0.04	0.04	0.03	0.09	0.03	0.03	0	0.02	0.08	0	0	0.02	0.02	0	0.01	0.03	0.15	0.13	0.09	0	0.09	0.05	0.06	0	0.05	0.07	0.41	0.6	0.52	0.03	0.03	0.07	0	0.04	0.02	0.03	0.12	0.17	0.05
4930451G09Rik	0.06	0.15	0.11	0.39	0.4	0.46	0.35	0.13	0.15	0.81	0.71	0.6	0.79	0.64	0.62	0.59	0.21	0.24	0.25	0.19	0.14	0.75	0.58	0.79	0.28	0.27	0.65	0.35	0.52	0.29	0.19	0.17	0.28	0.27	0.29	0.41	0.47	0.45	0.34	0.2	0.39	0.19	0.16	0.11	0.41	0.4	1.81	1.58	2.14
4930451I11Rik	0	0	0	0	0	0	0	0	0	0	0	0	0	0	0	0	0	0	0	0	0	0	0	0	0	0	0	0	0	0	0	0	0	0	0	0	0	0.18	0	0	0	0	0	0	0	0	0	0	0
4930452A19Rik	0	0	0	0	0	0	0	0	0	0	0	0	0	0	0	0	0	0	0	0	0	0	0	0	0	0	0	0	0	0	0	0	0	0	0	0	0	0	0	0	0	0	0	0	0	0	0	0	0
4930452B06Rik	0.01	0	0.03	0.17	0.16	0.09	0	0	0	0.03	0.01	0	0	0	0	0.06	0	0	0.02	0.05	0.07	0	0	0	0.01	0.12	0.03	0	0	0.14	0	11.99	12.73	12.07	15.13	15.67	0.02	0.03	0.06	0.31	0.25	0	0	0	0.07	0.01	0	0	0
4930452G13Rik	0	0	0	0	0	0	0	0	0	0	0	0	0	0	0	0	0	0.11	0	0	0	0	0	0	0	0	0	0	0	0	0	0	0	0	0	0	0	0	0	0	0	0	0	0	0	0	0	0	0
4930452N14Rik	0	0	0	0	0	0	0	0	0	0	0	0	0	0	0	0	0	0	0	0	0	0	0	0	0	0	0	0.19	0	0	0	0	0	0	0	0	0	0	0	0	0	0	0	0	0	0	0	0	0
4930453H23Rik	0	0	0	0	0.02	0	0	0	0	0	0	0	0	0	0	0	0.12	0.08	0.08	0.19	0.18	0	0	0.06	0.02	0.03	0	0	0	0.06	0	0.21	0.14	0.07	0.31	0.09	0	0.04	0	0.07	0.07	0	0	0.14	0	0	0	0	0
4930453L07Rik	0	0	0	0	0.02	0	0	0	0	0	0.03	0	0	0	0	0	0.94	0.46	1.14	0.17	0.05	0	0	0	0	0	0.02	0	0	0	0	0	0	0	0	0	0	0	0.02	0.17	0.11	0	0	0	0	0	0	0	0
4930453N24Rik	63.1	60.73	62.06	44.56	43.35	44.53	34.25	32.59	28.78	47.5	54.62	52.57	52.98	52.86	51.64	50.15	46.79	46.79	48.92	43.2	49.66	54.26	56.55	54.36	91.19	83.24	34.85	33.36	33.95	49.45	45.32	79.94	84.3	77.17	76.89	78.74	22.11	25.86	23.69	55.94	50.57	55.11	55.52	54.9	69.91	67.81	79.26	74.86	75.47
4930455B14Rik	0	0	0	0	0	0	0	0	0	0	0	0	0	0	0	0	0	0	0	0	0	0	0	0	0	0	0	0	0	0	0	0.23	0.47	0.4	0.93	0.83	0	0	0	0	0	0	0	0	0	0	0	0	0
4930455C13Rik	0	0	0	0	0	0	0	0	0	0	0	0	0	0	0	0	0	0	0	0	0	0	0	0	0	0	0	0	0	0	0	0.13	0.16	0.06	0.53	0.68	0	0	0	0.03	0	0	0	0	0	0	0	0	0.07
4930455D15Rik	0	0	0	0	0	0.04	0	0	0	0	0.05	0	0	0	0	0	0	0	0	0	0	0	0	0.04	0	0	0	0	0	0	0	0	0	0	0	0	0	0	0	0	0	0	0	0	0	0	0	0.04	0.02
4930455F16Rik	0	0	0	0	0	0	0	0	0	0	0	0	0	0	0	0	0	0	0	0	0	0	0	0	0	0	0	0	0	0	0	0	0	0	0	0	0	0	0	0	0	0	0	0	0	0	0	0	0
4930455H04Rik	0	0	0	0.05	0	0	0	0	0	0	0	0	0	0	0	0	0	0	0	0	0	0	0	0	0	0	0	0	0	0	0	0	0	0	0	0	0	0	0	0	0	0	0	0	0	0	0	0	0
4930455J16Rik	0	0	0	0	0	0	0	0	0	0	0	0	0	0	0	0	0	0	0	0	0	0	0	0	0	0	0	0	0.04	0	0	0	0	0	0	0	0	0	0	0	0	0	0	0	0	0	0	0	0
4930456L15Rik	0	0	0	0	0	0	0	0	0	0	0	0	0	0	0	0	0	0	0	0	0	0	0	0	0	0	0	0	0	0	0	0	0	0	0	0	0	0	0	0	0	0	0	0	0	0	0	0	0
4930459C07Rik	0	0	0	0.09	0.03	0.03	0	0	0	0	0.03	0	0	0	0	0	0.15	0.09	0	0.81	0.38	0	0	0	0.08	0.16	0	0.14	0.08	0.23	0.17	0	0	0	0.06	0.03	0.02	0	0	0.05	0.05	0.03	0.14	0.16	0.14	0.5	0	0.09	0
4930459L07Rik	0	0	0	0	0	0	0	0	0	0	0	0	0	0	0	0	0	0	0	0	0	0	0	0	0	0	0	0	0	0	0	0	0	0	0	0	0	0	0	0	0	0	0	0	0	0	0	0	0
4930461G14Rik	0.16	0.22	0.72	0.1	0.14	0	0	0	0	0	0	0	0	0	0	0	11.77	8.89	10.58	3.92	2.97	0	0	0	0	0	65.17	71.84	68.46	30.71	32.36	18.34	17.34	18.12	10.28	15.64	0	0	0.05	0	0	0	0	0	0	0.11	152.51	151.05	154.51
4930463O16Rik	0	0	0	0	0	0	0	0	0	0	0	0	0	0	0	0	0	0	0	0	0	0	0	0	0	0	0	0.05	0	0	0	0	0	0	0	0.01	0	0	0	0	0	0	0	0	0	0	0	0	0
4930465K10Rik	0	0	0	0	0.03	0.07	0	0	0	0.13	0	0	0	0.03	0	0	0	0.18	0	0	0	0	0	0.03	0.02	0	0.06	0.03	0	0.05	0	0.02	0.07	0.07	0.05	0	0	0.02	0	0	0.03	0	0.1	0.03	0	0	0.03	0	0.03
4930465M20Rik	0	0	0	0	0	0	0	0	0	0	0	0	0	0	0	0	0	0	0	0	0	0	0	0	0	0.02	0	0	0	0	0	0	0	0	0	0	0	0	0	0	0	0	0	0	0	0	0	0.02	0.02
4930467D21Rik	0	0	0	0	0	0	0	0	0	0	0	0	0	0	0	0	0.17	0.14	0.13	0.06	0.09	0.02	0	0	0	0	0	0	0	0.03	0	0	0	0	0.01	0.01	0.23	0.36	0.33	0.9	0.85	0.08	0	0.06	0.05	0.37	0	0	0
4930467E23Rik	0.16	0.16	0.1	0	0.1	0	0	0	0	0	0	0.02	0	0	0	0	0.13	0.11	0.04	0.03	0.08	0	0.05	0.3	0	0	0	0	0	0	0.04	0	0	0	0	0	0.06	0	0.08	0	0.09	0	0	0	0	0	0	0	0
4930467K11Rik	0	0	0	0	0	0.05	0	0	0	0	0	0	0	0	0.11	0	0	0	0	0	0	0	0	0	0	0	0	0	0	0	0	0.05	0.15	0	0	0	0	0	0.05	0	0.05	0.1	0.21	0	0	0	0	0	0
4930468A15Rik	0	0	0	0	0	0	0	0	0	0	0	0	0	0	0	0	0	0	0	0	0	0	0	0	0	0	0	0	0.07	0	0	0	0.03	0	0	0	0	0	0	0	0	0	0	0	0	0	0	0	0
4930469G21Rik	0	0	0	0	0	0	0	0	0	0	0	0	0	0	0	0	0	0	0	0	0	0	0	0	0	0	0.04	0	0	0	0	0	0	0	0	0	0	0.03	0	0	0.04	0	0	0	0	0	0	0	0
4930470H14Rik	8.19	7.43	8.39	5.01	2.48	2.42	5.71	3.92	3.15	7.91	8.01	2.67	2.9	2.79	3.86	5.56	7.2	6.54	5.54	5.69	4.82	12.42	12.26	11.66	6.58	8.48	3.87	4.13	4.5	2.77	2.91	2.44	2.95	2.64	5.89	4.84	3.31	5.24	5.68	3.3	4.08	3.16	4.46	3.08	6.84	6.98	1.94	2.76	2.8
4930470P17Rik	0	0	0	0	0	0	0	0	0	0	0	0	0	0	0	0	0	0	0	0	0	0	0	0	0	0	0	0	0	0	0	0	0	0	0	0	0	0	0	0	0	0	0	0	0	0	0	0	0
4930471C04Rik	0	0	0	0	0	0	0	0	0	0	0	0	0	0	0	0	0	0	0	0	0	0.04	0.04	0	0.04	0.19	0	0	0	0	0	0	0	0	0	0	0	0	0	0	0	0	0	0	0	0	0	0	0
4930471G03Rik	0	0	0	0	0	0	0	0	0	0	0	0.06	0	0	0	0	0	0	0	0	0	0	0	0	0	0	0	0	0	0	0	0	0	0	0	0	0	0	0	0	0	0	0	0	0	0	0	0	0
4930471M09Rik	0	0	0.07	0	0	0.03	0.08	0	0	0.07	0	0.03	0.03	0.13	0	0	0.1	0	0.13	0	0	0	0	0	0	0.03	0	0	0	0	0	0	0	0.03	0	0.03	0	0	0	0	0	0	0.12	0.03	0	0.07	0.35	0.23	0.1
4930473A02Rik	0	0	0	0	0	0	0	0	0	0	0	0	0.02	0	0.02	0	0	0	0	0	0	0	0	0	0	0	0	0	0	0	0	0	0	0	0	0.05	0	0.02	0.02	0	0	0	0	0	0	0	0	0	0
4930473O22Rik	0	0	0	0	0	0	0	0	0	0	0	0	0	0	0	0	0	0	0	0	0	0	0	0	0	0	0	0	0	0	0	0	0	0	0	0	0	0	0	0	0	0.02	0	0	0	0	0	0	0
4930474G06Rik	0.01	0	0	0	0.03	0	0	0	0	0	0.04	0	0	0	0	0	0	0.01	0.01	0.02	0	0	0	0	0	0	0.02	0	0.03	0	0.01	0.01	0	0.03	0.04	0.01	0.01	0.01	0	0	0	0	0	0	0	0	0	0	0
4930474H20Rik	0	0	0	0	0	0	0	0	0	0	0	0	0	0	0	0	0	0	0	0	0	0	0	0	0	0.02	0	0	0	0	0	0	0	0	0	0	0	0	0	0	0	0	0	0	0	0	0	0	0
4930474M22Rik	0	0	0	0	0	0	0	0	0	0	0	0	0	0	0	0	0	0	0	0	0	0	0	0	0	0	0	0	0	0	0	0	0	0	0	0	0	0	0	0	0	0	0	0	0	0	0	0	0
4930474N05Rik	0	0	0	0	0	0	0	0	0	0	0	0	0	0	0	0	0	0	0	0	0	0	0	0	0	0	0	0	0	0	0	0	0	0	0	0	0	0	0	0	0	0	0	0	0	0	0	0	0
4930474N09Rik	0.1	0.03	0.07	0	0	0.03	0.1	0	0	0	0	0.05	0	0.03	0	0	0	0	0	0	0	0	0.06	0	0	0	0.03	0	0	0	0	0	0	0	0	0	0	0	0	0.03	0.03	0	0	0	0.15	0	0	0	0
4930478L05Rik	0	0	0	0	0	0	0	0	0	0	0.06	0	0	0	0	0	0	0	0	0	0	0	0	0	0	0	0	0.02	0	0	0	0	0.03	0	0	0	0	0	0	0	0	0	0	0	0	0	0	0	0
4930478P22Rik	0	0	0	0	0	0	0	0	0	0	0	0	0	0	0	0	0	0	0	0	0	0	0	0	0	0	0	0	0	0	0	0	0	0	0	0	0	0	0	0	0	0	0	0	0	0	0	0	0
4930479D17Rik	0.06	0	0	0.06	0	0	0	0	0	0	0.06	0.05	0	0.1	0	0.05	0.22	0.06	0.06	0	0	0	0.21	0.05	0.33	0.19	0	0	0	0	0.05	0.05	0	0.19	0.1	0.05	0.05	0.19	0	0.24	0.1	0.05	0.15	0.35	0.21	0.17	0	0	0.16
4930480E11Rik	0	0	0	0	0	0	0	0	0	0	0	0	0	0	0	0	0	0	0	0	0	0	0	0	0	0	0	0	0	0	0	0	0	0	0	0	0	0	0	0	0	0	0	0	0	0	0	0	0
4930480G23Rik	0	0	0	0	0	0	0	0	0	0	0	0	0	0	0	0	0	0.03	0	0	0	0	0	0	0	0	0.03	0	0	0	0	0	0	0	0	0	0	0	0	0	0	0	0	0	0	0	0	0	0
4930480K15Rik	0	0	0	0	0	0	0	0	0	0	0	0	0	0	0	0	0	0	0	0	0	0	0	0	0	0	0	0	0	0	0	0	0	0	0	0	0	0	0	0	0	0	0	0	0	0	0	0	0
4930480M12Rik	0	0	0	0	0	0	0	0	0	0	0	0	0	0	0	0	0	0	0	0	0	0	0	0	0	0	0	0	0	0	0	0	0	0	0	0	0	0	0	0	0	0	0	0	0	0	0	0	0
4930481A15Rik	0	0	0	0.03	0	0	0	0	0	0	0	0.8	0.32	0.75	1.39	0.83	0.03	0	0	0	0	0.69	0.61	0.44	0.47	0.62	0	0	0	0	0	0.1	0.05	0.04	0.16	0.13	0.31	0.52	0.37	2.73	3.56	0.07	0.03	0.15	0.21	0.41	0	0.03	0.06
4930482G09Rik	0	0	0	0	0	0	0	0	0	0	0	0	0	0	0.05	0	0	0	0	0	0	0	0	0	0	0	0	0	0	0	0	0	0	0	0	0	0	0	0	0	0	0	0	0	0	0	0	0	0
4930483J18Rik	0.14	0.07	0.22	0.1	0.12	0.2	0.05	0.05	0.02	0.53	0.07	0.12	0.03	0.19	0.1	0.03	0	0.14	0.1	0.07	0.1	0.03	0	0	0.15	0	0.1	0.09	0	0	0.03	0.11	0.09	0.12	0.13	0.22	0.14	0	0.06	0.09	0.15	0.12	0.03	0.06	0.1	0	1.28	1.55	1.22
4930483K19Rik	0	0	0	0	0	0	0	0	0	0	0	0	0	0	0	0	0	0	0	0	0	0	0	0	0	0	0	0	0	0	0	0	0	0	0	0	0	0	0	0	0	0	0	0	0	0	0	0	0
4930483O08Rik	0	0	0	0.04	0	0	0	0	0	0	0	0	0	0	0	0	0	0	0	0	0	0	0	0	0	0	0	0.1	0	0.07	0	0	0	0	0	0.03	0.03	0	0	0	0	0	0	0	0.07	0	0	0	0
4930486F22Rik	0	0	0	0	0	0.07	0	0	0	0	0	0	0	0	0	0	0	0	0	0	0	0	0	0	0	0	0	0	0	0.08	0	0	0	0	0	0	0	0	0	0	0	0	0	0	0	0	0	0	0
4930486I03Rik	0	0	0	0	0	0	0	0	0	0	0	0	0.05	0	0	0	0	0	0	0	0	0	0	0	0	0	0	0	0	0	0	0	0	0	0	0	0	0	0	0	0	0	0	0	0	0	0	0	0.15
4930486L24Rik	3.21	3.04	3.49	9.58	6.15	7.65	0	0	0	0.38	0.17	0	0	0	0.18	0.28	14.67	17.55	16.67	2.83	3.06	0.1	0.18	0.22	0.31	0.62	0.63	0.33	0.6	1.75	1.84	0.09	0.05	0	4.27	3.67	0.13	0.07	0.09	1.23	0.96	0.5	0.52	1.17	1.19	2.4	5.38	5.53	4.21
4930487D11Rik	0	0	0	0	0	0	0	0	0	0	0	0	0	0	0	0	0	0	0	0	0	0	0	0	0	0	0	0	0	0	0	0	0	0	0	0	0	0	0	0	0	0	0	0	0	0	0	0	0
4930487H11Rik	0	0	0	0	0	0	0	0	0	0	0	0	0	0	0	0	0	0	0	0	0	1.01	1.3	1.87	0	0.04	0	0	0	0	0	0	0	0	0	0	0	0	0	0	0	0	0	0	0	0	0	0	0
4930488B22Rik	0	0.02	0.02	0	0	0	0	0	0	0	0	0	0	0	0	0	0	0	0	0	0	0	0	0	0	0	0	0	0	0	0	0	0	0	0	0	0	0	0	0	0	0	0	0	0	0.02	0	0	0
4930488L21Rik	0	0	0	0	0	0	0	0	0	0	0	0	0	0	0	0	0	0	0	0	0	0	0	0	0	0	0	0	0	0	0	0	0	0	0	0	0	0	0	0	0	0	0	0	0	0	0	0	0
4930500F04Rik	0	0	0	0	0	0	0	0	0	0	0	0	0	0	0	0	0	0	0	0	0	0.15	0	0	0	0	0	0	0	0	0	0	0	0	0	0	0	0	0	0	0	0	0	0	0	0	0	0	0
4930500J02Rik	0.14	0.18	0.23	0.23	0.43	0.82	0.61	0.58	0.46	1.8	2.45	0.15	0.17	0.08	0.22	0.04	2.17	1.52	1.67	0.38	0.23	0.93	0.34	0.59	0.93	0.82	0.08	0	0	0.17	0	10.2	8.12	7.43	43.81	50.31	10.9	13.64	11.84	7.68	9.14	0.04	0.21	0.14	0.87	0.58	19.31	15.68	16.75
4930500L23Rik	0	0	0	0	0	0	0	0	0	0	0.24	0	0	0	0	0	0	0	0	0	0	0	0	0	0	0	0	0	0	0	0	0	0	0	0	0	0	0	0.05	0	0	0	0	0	0	0	0	0.16	0
4930502A04Rik	0	0	0	0	0	0	0	0	0	0	0	0	0	0	0	0	0	0	0	0	0	1.49	0.66	0.39	0.62	0.85	0	0	0	0	0	0	0	0	0	0	0	0	0	0	0	0	0	0	0	0	0	0	0
4930502E09Rik	0	0	0.06	0	0.05	0.09	0.04	0.08	0.03	0.12	0.06	0	0	0	0.11	0.1	0	0.06	0	0	0	0	0	0	0	0	0	0	0	0.15	0.05	0	0	0.14	0	0	0	0.05	0.05	0	0	0.14	0	0	0.1	0.22	0.31	0.05	0
4930502E18Rik	0	0	0	3.45	0.65	1.17	0	0	0	0	0.2	0	0	0	0.78	0.73	0.21	0.13	0	0.44	0.21	0	0	0	0.37	0.18	0	0	0	3.37	3.38	0	0	0	2.27	4.24	0.3	0.21	0.19	0.7	0.42	0	0	0.03	0.72	1.6	0	0	0
4930503B20Rik	0	0	0	0.26	0.33	0.22	0	0	0	0	0.08	0.07	0.04	0.04	0.26	0.04	0	0	0	0.11	0	4.31	3.35	3.53	2.24	2.35	0	0	0	0.28	0	0	0	0	0	0.07	0.03	0	0	0.06	0.07	0	0	0	0.11	0.04	0	0	0
4930503E14Rik	1.31	1.81	1.98	0.23	0.28	0.26	0	0	0	0	0	0.2	0.08	0.08	0.14	0.03	11.15	10.94	10.81	3.93	4.44	7.72	9.53	9.52	3.81	6.85	0.05	0	0.1	0	0	0.48	1.09	1.21	0.42	0.41	2.54	2.94	2.96	2.51	2.31	6.53	6.32	5.74	3.52	4.66	0.11	0.11	0.35
4930503E24Rik	0	0	0	0	0	0	0	0	0	0	0	0	0	0	0	0	0	0	0	0	0	0	0	0	0	0	0	0	0.05	0	0	0	0	0	0	0	0	0	0	0	0	0	0	0	0	0	0	0	0
4930503H13Rik	0	0	0	0	0	0	0	0	0	0	0	0	0	0	0	0	0	0	0	0	0	0	0	0	0	0	0	0	0	0	0	0	0	0	0	0	0	0	0	0	0	0	0	0	0	0	0	0	0
4930503L19Rik	11.09	11.58	11.91	11.99	12.94	13.75	5.17	4.1	4.01	20.01	18.53	26.11	26.06	25.05	16.49	19.85	26.33	26.71	25.78	18.97	19.3	15.57	15.9	16.26	15.72	16.76	19.72	20	20.37	23.43	23.1	16.29	18.32	16.99	18.94	17.08	17.06	19.61	21.85	24.69	26.15	24.4	22.44	22.81	27.33	24.46	14.9	13.51	14.49
4930503O07Rik	0	0	0	0	0	0	0	0	0	0	0	0.07	0	0	0	0	0	0	0	0	0	0	0	0	0	0	0	0	0	0	0	0	0	0	0	0	0	0	0	0	0	0	0	0	0	0	0	0	0
4930504O13Rik	0	0	0	0	0	0	0	0	0	0	0	0	0	0	0	0	0	0	0	0	0	0	0	0	0	0	0	0.2	0.07	0	0	0	0	0	0	0.07	0	0	0	0	0	0	0	0	0	0	0	0	0
4930505A04Rik	0	0	0	0.04	0	0.07	0	0	0	0	0	0.18	0.16	0.31	0.2	0	0	0	0.04	0	0	0	0	0	0	0	0.04	0.23	0	0	0.04	0	0	0	0	0.04	0.03	0	0.08	0.11	0.15	0	0	0	0.2	0	0	0	0
4930505G20Rik	0	0	0	0	0	0	0	0	0	0	0	0	0	0	0	0	0	0	0	0	0	0	0	0	0	0	0	0	0	0	0	0	0	0	0	0	0	0	0	0	0	0	0	0	0	0	0	0	0
4930506C21Rik	0.17	0	0	0	0	0.07	0	0.06	0.05	0	0.17	0.1	0.08	0.15	0.04	0.22	0.08	0.08	0.16	0	0.08	0.11	0.08	0.19	0.07	0.1	0.07	0.11	0	0.07	0	0.03	0	0	0	0	0.03	0	0	0	0	0.03	0	0	0	0.04	0.38	0.08	0.19
4930506M07Rik	95.13	97.92	95.43	41.32	27.58	32.09	6.37	5.71	4.68	12.8	8.88	0.02	0.01	0	1.39	1.42	0.23	0.23	0.11	9.89	11.52	0.01	0.01	0.05	1.5	1.51	38.81	39	41.5	13.37	10.65	2.54	2.54	2.64	4.04	2.64	0.12	0.15	0.1	4.07	3.68	0.14	0.15	0.2	5.66	4.57	92.48	86.9	90.92
4930507D05Rik	0.08	0.08	0.05	0.05	0.13	0.09	0	0.05	0.09	0.46	0.51	0.05	0.11	0.13	0.14	0.12	0	0.02	0.08	0.04	0.01	0.12	0	0.03	0.03	0.09	0	0.11	0.01	0.06	0.06	0.21	0.21	0.21	0.37	0.3	0.05	0.07	0.01	0.24	0.12	0.09	0.1	0.25	0.25	0.32	0.31	0.23	0.2
4930507D10Rik	0	0	0	0	0	0	0	0	0	0	0	0	0	0	0	0	0	0	0	0	0	0	0	0	0	0	0	0	0	0	0	0	0	0	0	0	0	0	0	0	0	0	0	0	0	0	0	0	0
4930509E16Rik	0.03	0.03	0	0	0.03	0	1.54	2.11	1.84	0.75	1.66	2.16	1.9	2.73	2.63	3.54	0.12	0.13	0.31	0.03	0.15	2.39	1.73	2.59	3.01	3.6	0	0	0	0	0	1.61	1.97	1.85	1.25	1.38	0.3	0.21	0.34	1.68	1.26	0.48	0.67	0.55	0.32	0.45	0.27	0.33	0.21
4930509J09Rik	0	0	0	0	0	0	0	0	0	0	0	0	0	0	0	0	0	0	0	0	0	0	0	0	0	0	0	0	0	0	0	0	0	0	0	0	0	0	0	0	0	0	0	0	0	0	0	0	0
4930509K18Rik	0	0	0	0	0	0	0	0	0	0	0	0	0	0	0	0	0	0	0	0	0	0	0	0	0	0.02	0	0	0	0	0	0	0	0	0.02	0	0	0	0	0	0	0	0	0	0	0	0	0	0
4930511A02Rik	0	0	0	0	0	0.01	0	0	0	0.02	0	0	0	0	0	0	0	0	0	0	0	0	0	0	0	0	0	0	0	0	0	0	0	0	0	0	0	0	0	0	0	0	0	0	0	0	0	0	0
4930511E03Rik	0	0.02	0	0	0	0	0	0	0	0	0	0	0	0	0	0	0	0	0.03	0	0	0	0	0	0.03	0	0.03	0.12	0	0	0	0	0	0	0	0	0	0	0	0	0.01	0	0.03	0	0	0	0	0	0
4930511M06Rik	9	8.06	8.49	5.3	4.34	3.6	5.73	4.3	3	9.7	10.56	3.07	2.97	3.4	4.19	4.36	8.2	10.41	8.89	11.5	8.83	8.53	7.61	7.7	5.16	6.67	10.53	10.51	11.66	7.45	8.64	3.27	3.42	2.68	7.66	6.25	9.9	12.57	13.06	7.39	8.28	3.2	3.6	3.59	5.81	5.86	17.11	18.26	18.53
4930512B01Rik	0	0	0	0	0	0.04	0	0	0	0	0	0	0	0	0	0	0	0.08	0	0	0	0	0	0	0.02	0.02	0.07	0	0.09	0.05	0	0	0	0	0	0	0	0.02	0.02	0.09	0.11	0	0.07	0.02	0.07	0.21	0	0	0
4930513D17Rik	0	0	0	0.09	0	0	0	0	0	0	0	0	0.06	0	0.06	0.03	0	0	0	0	0	0	0	0	0	0	0.03	0	0	0	0	0	0	0	0	0	0	0	0	0	0	0	0	0	0	0	0	0	0
4930513N10Rik	0.11	0.1	0.1	0.44	0.5	0.41	0.34	0.2	0.25	2.28	2.32	0.84	0.88	0.93	0.95	1.43	0.14	0.28	0.07	0.41	0.45	0.29	0.17	0.47	0.87	0.93	0.13	0.13	0.22	0.54	0.51	1.71	1.79	1.63	1.63	1.47	0.07	0.07	0.04	0.29	0.37	0.23	0.37	0.29	0.36	0.33	0.25	0.14	0.35
4930513O06Rik	0	0	0	0	0	0.04	0	0	0	0	0	0	0	0	0	0	0	0	0	0	0	0	0	0	0	0	0	0	0	0	0	0	0	0	0	0	0	0	0	0	0	0	0	0	0	0	0	0	0
4930515B02Rik	0	0	0	0	0	0.06	0	0	0	0	0	0	0	0	0	0.14	0	0	0	0	0	0	0	0	0	0	0	0.07	0	0	0	0	0	0	0	0	0	0	0	0	0	0	0	0	0	0	0	0	0
4930515G01Rik	0.03	0.12	0	0.12	0.1	0.17	0.12	0.17	0.04	0.23	0.29	0.38	0.91	0.99	0.6	0.64	0.29	0.12	0.03	0.25	0.06	0.96	0.98	0.42	1.37	1.12	0.14	0.13	0	0.08	0.14	0.17	0.08	0.05	0.11	0.03	0.22	0.3	0.21	1.12	0.71	1.67	1.4	1.61	1.98	2.16	0.22	0.43	0.37
4930515G16Rik	0	0	0	0	0	0	0	0	0	0	0	0	0	0	0	0	0	0	0	0	0	0	0	0	0	0	0	0	0	0	0	0	0	0	0	0	0	0	0	0	0	0	0	0	0	0	0	0	0
4930515L03Rik	0	0	0	0	0	0	0	0	0	0	0	0	0	0	0	0	0	0	0	0	0	0	0	0	0	0	0	0	0	0	0	0	0	0	0	0	0	0	0	0	0	0	0	0	0	0	0	0	0
4930515L19Rik	0	0	0	0	0	0	0	0	0	0	0	0	0	0	0	0	0	0	0	0	0	0	0	0	0	0	0	0	0	0	0	0	0	0	0	0	0	0	0	0	0	0	0	0	0	0	0	0	0
4930517E11Rik	0	0	0	0	0	0	0	0	0	0	0	0	0	0	0	0	0	0	0	0	0	0	0	0	0	0	0	0	0	0	0	0	0	0	0	0	0	0	0	0	0	0	0	0	0	0	0	0	0
4930518P08Rik	0	0	0	0	0	0	0	0	0	0	0	0	0	0	0	0	0	0	0	0	0	0	0	0	0	0	0	0	0	0	0	0	0	0	0.15	0	0	0	0	0	0	0	0	0	0	0	0	0	0
4930519D14Rik	0	0	0	0	0	0	0	0	0	0	0	0	0	0	0	0	0	0	0	0	0	0	0	0.09	0	0	0	0	0	0	0	0	0	0	0	0	0	0	0	0	0	0	0	0	0	0	0	0	0
4930519F09Rik	1.51	1.67	1.78	4.02	34.5	17.36	0.28	0.15	0.42	55.21	52.72	0.41	0.23	0.54	0.83	1.07	0.57	1.21	0.42	0.88	0.95	2.71	2.39	2.31	64.45	54.75	1.1	0.31	0.72	1.1	1.03	0.68	0.58	0.71	2.16	1.75	0.69	0.87	1.22	10.72	10.89	7.3	7.38	7.48	5.09	4.33	0.85	1.19	1.23
4930519F16Rik	0	0	0	0.03	0.03	0	0	0	0	0.03	0	0	0	0	0	0	0.85	0.85	0.69	1.36	0.89	0	0	0	0	0	0	0.03	0	0.03	0	0.72	1.06	0.45	0.98	1.64	0.18	0.14	0.2	0.08	0.06	0	0	0	0	0.1	0	0	0
4930519F24Rik	0	0	0	0	0	0	0	0	0	0	0	0	0	0	0	0	0	0	0	0	0	0	0	0	0	0	0	0	0	0	0	0	0	0	0	0	0	0	0	0	0	0	0	0	0	0	0	0	0
4930519G04Rik	0.2	0.25	0.27	0.2	0.18	0.08	0.2	0.12	0.08	0.5	0.62	0.07	0.05	0.08	0.09	0.13	0.2	0.31	0.21	0.11	0.09	0.29	0.15	0.15	0.17	0.06	0.03	0.15	0.35	0.18	0.07	0	0.04	0.06	0.3	0.26	0.05	0.05	0.18	0.11	0.05	0.09	0.09	0.06	0.05	0.14	0.03	0.05	0.14
4930519H02Rik	0	0	0	0	0	0	0	0	0	0	0	0	0	0	0	0	0.08	0	0	0	0	0	0	0	0.03	0	0	0	0	0	0	0	0	0	0	0	0	0	0	0	0	0	0	0	0	0	0	0	0
4930520O04Rik	1.75	1.2	1.58	1.54	2.42	1.67	0	0	0	0	0.07	0.2	0.23	0.38	0.62	0.68	0	0	0	0.1	0.17	11.54	11.82	10.81	15.09	15.45	1.68	1.42	0.94	0.9	0.86	0	0.06	0.14	0.03	0	1.94	1.54	1.34	5.92	6.33	0.68	0.37	0.52	0.93	0.84	0	0	0
4930520P13Rik	0	0	0	0	0	0	0	0	0	0	0	0	0	0	0	0	0	0	0	0	0	0	0	0	0	0	0	0	0	0	0	0	0	0	0	0	0	0	0	0	0	0	0	0	0	0	0	0	0
4930521E06Rik	0	0	0	0	0	0	0	0	0	0	0	0	0	0	0	0	0	0	0	0	0	0	0	0	0	0	0	0	0	0	0	0	0	0	0	0	0	0	0	0	0	0	0	0	0	0	0	0	0
4930522H14Rik	0	0	0	0	0	0	0	0	0	0	0	0	0	0	0	0	0	0	0	0	0	0.67	1.33	1.14	0.63	0.94	0	0	0	0	0	0	0	0	0	0	0	0	0	0	0	0	0	0	0	0	0	0	0
4930522O17Rik	0	0	0	0	0	0	0	0	0	0	0	0	0	0	0	0	0	0	0	0	0	0	0	0	0	0	0	0	0	0	0	0	0	0	0	0	0	0	0	0	0	0	0	0	0	0	0	0	0
4930523C07Rik	9.48	9.1	9.2	25.75	14.61	35.56	0.85	0.93	0.63	4.08	2.12	0.01	0	0	0.72	0.79	2.53	2.72	2.85	6.73	7.88	6.37	6.99	6.24	3.17	3.83	0.53	0.78	0.48	2.51	3.18	0.01	0.01	0.03	0.71	0.57	15.53	16.95	18.12	8.23	10.01	1.35	1.26	1.37	4.46	6.4	10.66	9.85	10.41
4930523O13Rik	0	0	0	0	0	0	0	0	0	0	0	0	0	0	0	0	0	0	0	0	0	0	0	0	0	0	0	0	0	0	0	0	0	0	0	0	0	0	0	0	0	0	0	0	0	0	0	0	0
4930524B15Rik	0	0	0	0	0.11	0.03	0	0	0.02	0.02	0.08	0	0	0.02	0	0	0	0	0.03	0.03	0	0	0	0	0	0	0	0	0	0	0	0.21	0.18	0.19	0.12	0.45	0	0	0	0	0	0	0	0	0.03	0	0	0	0
4930524C18Rik	0	0	0	0	0	0	0	0	0	0	0	0	0	0	0	0	0	0	0	0	0	0	0	0	0	0	0	0	0	0	0	0	0	0	0	0	0	0	0	0	0	0	0	0	0	0	0	0	0
4930524N10Rik	0	0	0	0	0	0	0	0	0	0	0	0	0	0	0	0	0	0	0	0	0	0	0	0	0	0.04	0	0	0	0	0	0	0	0	0	0.11	0	0	0	0	0	0	0	0	0	0	0	0	0
4930524O05Rik	0	0	0	0	0	0	0	0	0	0	0	0	0	0	0	0	0	0	0	0	0	0	0	0	0	0	0	0	0	0	0	0	0	0	0	0	0	0	0	0	0	0	0	0	0	0	0	0	0
4930524O08Rik	0	0	0	0	0	0	0	0	0	0	0	0	0	0	0	0	0	0	0	0	0	0	0	0	0	0	0	0	0	0	0	0	0	0	0	0	0	0	0	0.08	0.02	0	0	0	0	0.08	0	0	0
4930525D18Rik	0.17	0.04	0	0.08	0	0	0	0.06	0	0.09	0.09	0	0	0	0.04	0.08	0.29	0.13	0.37	0.08	0.04	0.32	0.48	0.39	0	0.25	0.16	0	0	0	0.08	0.21	0	0	0.12	0	0.2	0.04	0.07	0.21	0.04	0.14	0.11	0.04	0.16	0.13	0	0.08	0.04
4930525G20Rik	0	0	0	0	0.01	0	0	0	0	0	0	0	0	0	0	0.02	0	0	0	0	0.01	0	0	0	0.01	0	0	0	0	0.05	0	0.08	0.1	0.15	0.22	0.17	0	0	0	0.1	0.06	0	0	0	0.03	0.02	0	0	0
4930525M21Rik	0	0	0	0	0	0	0	0	0	0	0	0	0	0	0	0	0	0	0	0	0	0	0	0	0	0	0	0	0	0	0	0	0	0	0	0	0	0	0	0	0	0	0	0	0	0	0	0	0
4930526I15Rik	0.89	0.8	0.68	1.23	1.4	1.08	3.15	3.12	2.98	1.98	1.01	6.59	5.21	4.88	4.46	4.68	0.6	1.41	0.98	0.87	1.93	6.04	6.65	7.99	8.98	6.83	2.2	1.61	1.91	1.35	1.49	1.09	0.69	1.15	1.02	1.02	0.43	0.3	0.47	1.88	1.8	0.46	0.22	0.72	0.46	0.37	1.51	1.86	2.09
4930526L06Rik	0	0	0	0.04	0	0.09	0.09	0.06	0.07	0	0.12	0	0	0	0	0	0	0	0.04	0.07	0.07	0.04	0.18	0.11	0	0	0.07	0.07	0.03	0.11	0.04	5.63	5.6	5.79	5.66	8.02	0	0	0	0	0	0	0	0	0	0	0	0.04	0
4930527F14Rik	0	0	0	0	0	0	0	0	0	0	0	0	0	0	0	0	0	0	0	0	0	0	0	0	0	0	0	0	0	0	0	0	0	0	0	0	0	0	0	0	0	0	0	0	0	0	0.16	0	0.27
4930527G23Rik	0	0	0	0	0	0	0	0	0	0	0	0	0	0	0	0	0	0	0	0	0	0	0	0	0	0	0	0	0	0	0	0	0	0	0	0	0	0	0	0	0	0	0	0	0	0	0	0	0
4930528A17Rik	0	0.05	0.12	0.13	0.2	0.26	0.01	0	0.13	0.44	0.42	0.2	0.09	0.14	0.24	0.22	0.16	0.12	0.29	0.18	0.14	0.06	0.14	0.12	0.1	0.15	0.17	0.29	0.3	0.26	0.14	0.27	0.46	0.16	0.27	0.18	0	0.01	0.03	0.11	0.06	0.11	0.13	0.04	0.15	0.07	0.17	0.24	0.42
4930528D03Rik	0.34	0.18	0.13	0.15	0.08	0.07	0.07	0.04	0.04	0.29	0.16	0.1	0.2	0.06	0.09	0.23	0.32	0.3	0.15	0.11	0.2	0.14	0.06	0.22	0.05	0.13	0.14	0.05	0.05	0.17	0.22	0.47	0.18	0.22	0.61	0.96	0.07	0.1	0.08	0.05	0	0.1	0.05	0	0.11	0.06	0.31	0.15	0.14
4930528P14Rik	0	0	0	0	0	0	0	0	0	0	0	0	0	0	0	0	0	0	0	0	0	0	0	0	0	0	0	0	0	0	0	0	0	0	0	0	0	0	0	0	0	0	0	0	0	0	0	0	0
4930529C04Rik	0	0	0	0	0	0	0	0	0	0	0	0	0	0.02	0.01	0.01	0.02	0	0	0	0	0	0	0	0	0	0.01	0	0	0	0	0	0	0	0	0	0	0	0	0	0.01	0	0	0	0.04	0	0.03	0	0
4930529K09Rik	0	0	0	0	0	0	0	0	0	0	0	0	0	0	0	0	0	0	0	0	0	0	0	0	0	0	0	0	0	0	0	0	0	0	0	0	0	0	0	0	0	0	0	0	0	0	0	0	0
4930529L06Rik	0	0	0	0	0	0	0	0	0	0	0	0	0	0	0	0	0	0	0	0	0	0	0	0	0	0	0	0	0	0	0	0	0	0	0	0	0	0	0	0	0	0	0	0	0	0	0	0	0
4930529M08Rik	0	0	0	0.05	0	0.02	0	0	0	0	0	0.06	0	0.04	0.02	0.04	0	0	0	0	0.02	0	0	0	0	0.02	0.02	0	0	0	0	0.1	0.02	0	0.06	0.1	0	0	0.02	0.02	0	0	0.08	0.1	0	0.05	0.07	0.04	0
4930532M18Rik	0	0	0	0	0	0	0	0	0	0	0	0	0	0	0	0	0	0	0	0	0	0	0	0	0	0	0	0	0	0	0	0	0	0	0	0	0	0	0	0	0	0	0	0	0	0	0	0	0
4930533B01Rik	0	0	0	0	0	0	0	0	0	0	0	0	0	0	0	0	0	0	0	0	0	0	0	0	0	0	0	0	0	0	0	0	0	0	0	0	0	0	0	0	0	0	0	0	0	0	0	0	0
4930533P14Rik	0	0	0	0	0	0	0	0	0	0	0	0	0	0	0	0	0	0	0	0	0	0	0	0	0	0	0	0	0	0	0	0	0	0	0	0	0	0	0	0	0	0	0	0	0	0	0	0	0
4930538K18Rik	0.15	0.15	0	0.07	0.13	0.12	0	0.04	0.03	0.13	0.1	0.21	0.3	0.22	0.3	0.2	0.05	0.02	0.05	0.05	0.02	1.42	1.16	0.92	0.06	0.08	0.07	0.36	0.07	0.02	0.02	0.14	0.04	0.26	0.24	0.15	0.27	0.45	0.32	0.2	0.04	0.1	0.04	0	0.02	0.27	0.77	0.47	0.53
4930539C22Rik	0	0	0	0	0	0	0	0	0	0	0	0	0	0	0	0	0	0	0	0	0	0	0	0	0	0	0	0	0	0	0	0	0	0	0	0.11	0	0	0	0	0	0	0	0	0	0	0	0	0
4930539E08Rik	0.02	0.09	0.11	0.17	0.19	0.22	0.02	0.04	0.01	0.28	0.26	0.31	0.41	0.46	0.56	0.54	0.05	0.04	0.08	0.81	0.82	5.48	5.86	5.89	6.23	5.38	0.08	0.06	0.08	0.19	0.22	0.77	0.75	0.47	4.14	4.05	0.81	0.92	1.15	2.53	2.69	0.04	0.02	0.08	0.18	0.21	0.1	0.08	0.12
4930539J05Rik	0.72	0.2	0.1	0.1	0	0.16	0.55	0.22	0.31	0.64	0.63	0	0.38	0.27	0.57	0.37	0	0.3	0.48	0.37	0.28	0.75	0.09	0.65	0.25	0.9	0.28	0	0.35	0.18	0.09	0	0.17	0.16	0	0.35	0.16	0.08	0.17	0.5	0.08	0.08	0.35	0.34	0.64	1.59	0.09	0.19	0.47
4930539M17Rik	0.2	0	0.1	0	0.04	0	0	0	0	0	0	0.24	0.14	0.13	0	0.04	0	0	0	0	0	0	0	0	0	0	0.04	0	0	0.18	0	0.08	0.04	0	0.26	0.04	0	0	0	0	0	0	0	0	0	0	0	0	0
4930539N22Rik	0	0	0	0	0	0	0	0	0	0	0	0	0	0	0	0	0	0	0	0	0	0	0	0	0	0	0	0	0	0	0	0	0	0	0	0	0	0	0	0	0	0	0	0	0	0	0	0	0
4930540M03Rik	0	0	0	0	0	0	0	0	0	0	0	0	0	0	0	0	0	0	0	0	0	0	0	0	0	0	0	0	0	0	0	0	0	0	0	0	0	0	0	0	0	0	0	0	0	0	0	0	0
4930542C21Rik	0	0	0	0	0	0	0	0	0	0	0	0	0	0	0	0	0	0	0	0	0	0	0	0	0	0	0	0	0	0	0	0	0	0	0	0	0	0	0	0	0	0	0	0	0	0	0	0	0
4930542D17Rik	0	0	0	0	0	0	0	0	0	0	0	0	0	0	0	0.05	0.21	0.11	0.05	0.13	0.18	0.15	0.41	0.38	0.05	0.27	0	0	0	0.05	0.05	0	0	0	0.07	0.02	1.02	0.62	0.65	0.07	0.14	0	0	0	0	0.05	0	0	0
4930543E12Rik	0.03	0.08	0.08	0.03	0	0	0	0	0	0	0	0	0	0	0.02	0.05	0.32	0.13	0.02	0	0.05	0.15	0	0.02	0	0.09	0	0.05	0.05	0.05	0.07	0.02	0	0	0.07	0	0	0	0	0.09	0	0	0.23	0.09	0.33	0.13	0	0.07	0
4930544D05Rik	0	0	0	0	0	0	0	0	0.04	0	0.07	0	0	0.12	0	0	0	0	0	0	0	0	0	0	0	0	0	0	0	0	0	0	0	0	0	0	0	0	0	0	0	0	0	0	0	0	0	0	0
4930544G11Rik	0	0	0	0	0	0	0	0	0	0	0	0	0	0	0	0	0	0	0	0	0	0	0	0	0	0	0	0	0	0	0	0	0	0	0	0	0	0	0	0	0	0	0	0	0	0	0	0	0
4930544M13Rik	0	0	0	0.03	0	0	0	0	0	0	0	0	0	0	0	0	0	0	0	0.02	0	0	0	0	0	0	0	0	0	0.07	0.02	0	0	0	0	0	0	0	0	0	0	0	0	0	0.02	0	0	0	0
4930545E07Rik	0	0	0	0	0	0	0	0	0	0	0	0.04	0	0	0	0	0	0	0	0	0	0	0	0	0	0	0	0	0	0	0	0	0	0	0	0	0	0	0.08	0	0.12	0	0	0	0	0	0	0	0
4930545H06Rik	0	0	0	0	0	0	0	0	0	0	0	0	0	0	0	0	0	0	0	0	0	0	0	0	0	0	0	0	0	0	0	0	0	0	0	0.05	0	0	0	0	0	0	0	0	0	0	0	0	0
4930545L23Rik	0	0	0	0	0	0	0	0	0	0	0	0	0	0	0	0	0.11	0	0	0	0	0.03	0.01	0.04	0.1	0.14	0.03	0	0	0	0.04	0	0	0	0	0	0	0	0	0	0	0	0	0	0	0	0	0	0
4930546C10Rik	0	0	0	0	0	0	0	0	0	0	0	0	0	0	0	0	0	0	0	0	0	0.01	0.01	0	0.09	0	0	0	0	0	0	0	0	0	0	0.01	0	0	0	0.02	0	0	0	0	0	0	0	0	0
4930546K05Rik	0.03	0.04	0	0.12	0.01	0.03	0	0	0	0	0	0	0	0	0	0	0.02	0	0	0	0	0	0.02	0	0	0	0.01	0.03	0	0.08	0.07	0	0	0	0	0	0.01	0	0	0	0	0	0	0.02	0	0.01	0.03	0.06	0.03
4930547E08Rik	0	0	0	0	0	0	0	0	0	0	0	0	0	0	0	0	0	0	0	0	0	0	0	0	0	0	0	0	0	0	0	0	0	0	0	0	0	0	0	0	0	0	0	0	0	0	0	0	0
4930547E14Rik	0	0	0	0	0	0	0	0	0	0	0	0	0	0	0	0	0	0	0	0	0	0	0	0	0	0	0	0	0	0	0	0	0	0	0	0	0	0	0	0	0	0	0	0	0	0	0	0	0
4930548G14Rik	0	0	0	0	0	0	0	0	0	0	0	0	0	0	0	0	0	0	0	0	0	0	0	0	0	0	0	0	0	0	0	0.03	0	0	0	0	0	0	0	0	0	0	0	0.03	0	0	0	0	0
4930548H24Rik	0.08	0.03	0	0	0.02	0.1	0.04	0.07	0.07	0.33	0.3	0.09	0.02	0	0.1	0.1	0.7	0.47	0.72	0.1	0.24	0.15	0.02	0.24	0.06	0.34	0.45	0.07	0.14	0	0	0.02	0.06	0.08	0	0.02	0.06	0.02	0.02	0.11	0.09	0.02	0	0.11	0.05	0.13	0	0.05	0.02
4930548J01Rik	0	0	0	0	0	0	0	0	0	0	0	0	0	0	0	0	0	0	0	0	0	0	0	0	0	0	0	0	0	0	0	0	0	0	0	0	0	0	0	0	0	0	0	0	0	0	0	0	0
4930548K13Rik	0	0	0	0	0	0	0	0	0	0	0	0	0	0	0	0	0	0	0	0	0	0	0	0	0	0	0	0	0	0	0	0	0	0	0	0	0	0	0	0	0	0	0	0	0	0	0	0	0
4930549C01Rik	0	0	0	0	0	0	0	0	0	0	0	0	0	0	0	0.06	0	0	0	0	0	0	0	0	0	0	0	0	0	0	0	0	0	0	0	0	0.05	0.11	0.06	0	0.06	0	0	0	0	0	0	0	0
4930549G23Rik	0	0	0	0	0.07	0	0	0	0	0.51	0.17	0.14	0	0	0	0	0	0	0	0	0	0.07	0.22	0.07	0.26	0.07	0	0	0	0	0	0	0	0	0	0	0.06	0	0	0.33	0	0	0	0	0.07	0.08	0.15	0.08	0
4930550C14Rik	0	0.03	0	0.12	0.24	0.17	0	0	0	0.07	0.03	0	0.03	0.03	0.09	0.08	1.14	0.94	1.03	0.2	0.11	41.47	40.27	43.13	54.75	62.61	0.14	0.11	0.19	0.2	0.14	0.25	0.13	0.25	0.19	0.43	5.45	5.41	5.37	2.69	3.03	0.56	0.37	0.37	0.56	0.61	10.52	10.19	10.43
4930550L24Rik	0	0	0	0	0	0	0	0	0	0	0	0	0	0.02	0	0	0	0.02	0	0	0.04	0	0	0	0	0.04	0	0	0.02	0	0	0	0.08	0.09	5.99	4.68	0	0	0	0.02	0.18	0.31	0.16	0.22	0.78	0.76	0	0	0
4930552N02Rik	0	0	0	0	0	0	0	0	0	0	0	0	0	0	0	0	0	0	0	0	0	0	0	0	0	0	0	0	0	0	0	0	0	0	0	0	0	0	0	0	0	0	0	0	0	0	0	0	0
4930552P12Rik	0.01	0	0.01	0.05	0.1	0.05	0.05	0.1	0.01	0.24	0.24	0.01	0	0.03	0	0	0	0	0	0.12	0.05	0	0	0.04	0.02	0	0.13	0.12	0.04	0.06	0.14	0	0.03	0	0.11	0.15	0	0	0.01	0.02	0.04	0	0	0	0	0	0.05	0	0
4930553E22Rik	0	0	0	0	0	0	0	0	0	0	0	0	0	0	0	0	0	0	0	0	0	0	0	0	0	0	0	0	0	0	0	0	0	0	0	0	0	0	0	0	0	0	0	0	0	0	0	0	0
4930554C24Rik	0	0	0	0	0	0	0	0	0	0	0	0	0	0	0	0	0	0	0	0	0	0	0	0	0	0	0	0	0	0	0	0	0	0	0	0	0	0	0	0	0	0	0	0	0	0	0	0	0
4930555B11Rik	0	0.05	0	0	0.02	0.02	0	0	0	0	0	1.57	1.42	1.98	0.7	0.71	0	0.05	0	0	0	0	0	0	0	0	0.04	0	0.02	0	0.02	0	0	0	0	0	0.09	0.02	0.06	0.24	0.24	0	0	0	0.02	0.05	0.02	0.02	0
4930555G01Rik	0	0	0	0.06	0.03	0.03	0	0.02	0	0	0	0	0	0	0.02	0.02	0	0	0	0.03	0	0	0	0	0	0	0.06	0	0	0.14	0.02	0.34	0.21	0.46	0.96	0.87	0.1	0.05	0.05	0.06	0.13	0	0.06	0.03	0.09	0.03	0	0	0
4930556C24Rik	0	0	0	0	0	0	0	0	0	0	0	0	0	0	0	0	0	0	0	0	0.04	0	0	0	0	0	0	0	0	0	0	0.14	0.07	0.04	0.04	0.23	0	0.04	0	0	0	0	0	0	0	0	0	0	0.08
4930556G01Rik	0	0	0	0	0	0	0	0	0	0	0	0.15	0.09	0.21	0.04	0.04	0	0.18	0.13	0	0	0	0	0	0	0	0	0	0	0	0	0.04	0.19	0.04	0.08	0.04	0	0	0	0	0	0	0	0.04	0	0	0	0	0
4930556J02Rik	0	0	0	0	0	0	0	0	0	0	0	0	0	0	0	0	0	0	0	0	0	0	0	0	0	0	0	0	0	0	0	0	0	0	0	0	0.05	0	0	0	0	0	0	0	0	0	0	0	0
4930556M19Rik	1.35	1.06	1.51	6.46	6.62	5.24	0	0	0	0.25	0.15	3.16	2.7	3.27	2.45	2.2	1.79	1.54	2.02	1.86	1.07	0	0	0	0.2	0.04	5.34	5.04	3.89	1.22	1.63	0.41	0.46	0.23	0.42	0.27	1.04	1.5	1.34	1.3	1.37	1.34	1.22	1.5	2.32	2.37	10.64	11.08	10.42
4930556N09Rik	0	0	0	0	0	0	0	0	0	0	0	0	0	0	0	0	0	0	0	0	0	0	0	0	0	0	0	0	0	0	0	0	0	0	0	0	0	0	0	0	0	0	0	0	0	0	0	0	0
4930557A04Rik	0	0	0	0	0	0	0	0	0	0	0	0	0	0	0	0	0	0	0	0	0	0	0	0	0	0	0	0	0	0	0	0	0	0	0	0	0	0	0	0	0	0	0	0	0	0	0	0	0
4930557J02Rik	0	0	0	0	0	0	0	0	0	0	0	0	0	0	0	0	0	0	0	0	0	0	0	0	0	0	0	0	0	0	0	0	0	0	0	0	0	0	0	0	0	0	0	0	0	0	0	0	0
4930558C23Rik	0	0	0	0	0	0	0	0	0	0	0	0	0	0	0	0	0.06	0.12	0.39	0	0	0	0.05	0	0	0	0.11	0	0.1	0.05	0	0	0	0	1.42	2.59	0	0	0	0	0	0	0	0.05	0	0	0	0.17	0.11
4930558G05Rik	0	0	0	0	0	0	0	0	0	0	0	0	0	0	0	0	0	0	0	0	0	0	0	0	0	0	0	0	0	0	0	0	0	0	0	0	0	0	0	0	0	0	0	0	0	0	0	0	0
4930558J18Rik	1.5	1.32	1.21	1.03	1.08	1.09	0.54	0.63	0.43	3.56	3.44	3.11	3.36	2.84	2.83	2.91	1.79	1.24	1.53	1.39	1.05	3.51	3.78	3.96	2.19	2.35	0.19	0.23	0.29	0.54	0.63	2.89	3	2.52	2.57	2.57	1.39	1.71	1.88	2.09	2.21	3.45	4.16	3.89	2.21	1.59	3.69	3.94	3.84
4930558K02Rik	0	0	0	0	0	0	1.31	1.22	0.33	0.69	0.76	0	0	0.04	0.08	0	0	0	0.08	0.04	0	0.08	0.29	0.3	0.07	0.1	0	0.04	0	0	0	0	0	0	0	0	0	0	0	0	0	0	0	0	0	0	0	0.12	0
4930562C15Rik	0	0	0	0	0	0	0	0	0	0.02	0	0	0	0.02	0.02	0.02	0.02	0.01	0.05	0	0	0	0	0	0	0.02	0	0	0.02	0	0	0	0	0	0.02	0.01	0	0	0	0.01	0	0	0.02	0	0	0.01	0.25	0.14	0.16
4930562F07Rik	0	0	0	0.05	0	0	0	0	0	0	0	0	0	0	0	0	0	0	0	0.1	0.26	0	0	0	0	0	0	0	0	0.05	0	0	0	0	0	0	0.09	0.05	0.34	0.14	0.05	0	0	0	0	0.22	0	0	0
4930563D23Rik	0	0	0	0	0	0	0	0	0	0	0	0	0	0	0	0	0	0	0	0	0	0	0	0	0	0	0.02	0	0	0	0	0	0	0	0	0	0	0	0	0	0	0	0	0	0	0	0	0	0
4930563E18Rik	0	0.05	0	0.02	0.02	0	0	0	0	0	0	0.04	0.02	0	0.02	0.04	0.02	0	0	0.02	0	0	0	0	0	0	0	0.04	0.04	0	0	0	0.02	0	0	0	0.02	0	0.04	0.02	0	0.26	0.45	0.28	0.37	0.66	0.02	0.09	0.02
4930563E22Rik	0.07	0.06	0.06	0.47	0.32	0.33	0.79	0.46	0.51	1.18	0.82	0.65	0.48	0.75	0.6	0.73	0.21	0.16	0.09	0.26	0.2	0.73	0.65	0.53	0.16	0.18	0.19	0.19	0.21	0.24	0.28	0.13	0.11	0.09	0.32	0.46	0.12	0.14	0.14	0.24	0.3	0.45	0.46	0.48	0.84	0.67	0.39	0.71	0.83
4930563F08Rik	0	0	0	0	0	0	0	0	0	0	0	0	0	0	0	0	0	0	0	0	0	0	0	0	0	0	0	0	0	0	0	0	0	0	0	0	0	0	0	0	0	0	0	0	0	0	0	0	0
4930563M20Rik	0	0	0	0	0.07	0	0	0	0	0	0	0	0	0	0	0	0	0	0	0	0	0	0	0	0	0	0	0	0	0	0	0	0	0	0	0	0	0	0	0	0	0	0	0	0	0	0	0	0
4930564B18Rik	0	0	0	0	0	0	0	0	0	0	0	0	0	0	0	0	0	0	0	0	0	0	0.13	0	0	0	0	0.04	0	0	0	0	0	0	0	0	0	0	0	0	0	0	0	0	0	0	0	0	0
4930564C03Rik	0	0	0	0	0	0	0	0	0	0	0	0	0	0	0	0	0	0	0	0	0	0	0	0	0	0	0	0	0	0	0	0	0	0	0	0	0	0	0	0	0	0	0	0	0	0	0	0	0
4930564D02Rik	0	0	0	0	0	0	0	0	0	0	0	0	0	0	0	0	0	0	0	0	0	0	0	0	0	0	0	0	0	0.05	0	0	0	0	0	0	0.05	0	0.05	0	0.1	0	0	0	0	0	0	0.22	0
4930565D16Rik	0	0	0	0	0	0	0	0	0	0	0.04	0	0	0	0	0	0	0	0	0	0	0	0	0	0	0	0	0	0	0	0	0	0	0	0	0	0	0	0	0	0	0	0	0	0	0	0	0	0
4930565N06Rik	0	0	0	0	0	0	0.09	0.08	0.08	0.08	0	0	0	0	0	0	0	0	0	0	0	0.01	0	0	0	0	0	0	0	0.01	0	0	0	0	0	0	0	0	0	0	0	0	0	0	0	0	0	0	0
4930567H12Rik	0	0	0	0	0	0.07	0	0	0	0	0	0	0	0	0	0	0	0	0	0	0	0	0	0	0	0	0	0	0	0	0	0	0	0	0	0	0	0	0	0	0	0	0	0	0	0	0	0	0
4930567H17Rik	0	0	0	0	0	0	0	0	0	0	0	0	0	0	0	0	0	0	0	0	0	0	0	0	0	0	0	0	0	0	0	0	0	0	0	0	0	0	0	0	0	0	0	0	0	0	0	0	0
4930567J20Rik	0	0	0	0	0	0	0	0	0	0	0	0	0	0	0	0	0	0	0	0	0	0	0	0	0	0	0	0	0	0	0	0	0	0	0	0	0	0	0	0	0	0	0	0	0	0	0	0	0
4930567K20Rik	0	0	0	0	0	0	0	0	0	0	0	0	0	0	0	0	0	0	0	0	0	0	0	0	0	0	0	0	0	0	0	0	0	0	0	0	0	0	0	0	0	0	0	0	0	0	0	0	0
4930568D16Rik	0	0	0	0	0	0	0	0	0	0	0	0	0	0	0	0	0	0	0	0	0	0	0	0	0	0	0	0	0	0	0	0	0	0	0	0	0	0	0	0	0	0	0	0	0	0	0	0	0
4930568E12Rik	0	0.05	0	0	0	0	0	0	0	0	0	0	0	0	0	0	0	0	0	0	0	0	0	0	0	0	0	0	0	0	0	0	0	0.09	0.19	0	0	0	0	0	0	0	0	0	0	0	0	0	0
4930568G15Rik	0	0	0	0	0	0	0	0	0	0	0	0	0	0	0	0	0	0.08	0	0	0	0	0.07	0	0	0	0	0	0	0	0	0	0	0	0	0	0	0	0	0	0	0	0	0	0	0	0	0	0
4930570G19Rik	0	0	0	0.14	0	0.01	0	0	0	0	0	0.29	0.17	0.09	0.13	0.26	0	0	0	0.01	0.03	0	0	0	0	0	0	0	0	0.04	0.16	0	0	0	0	0	0	0	0	0	0	2.35	1.57	1.62	2.12	2.01	0	0	0
4930571K23Rik	0	0	0	0	0	0	0	0	0	0.05	0	0	0	0	0	0	0	0	0	0	0	0	0	0	0	0	0	0	0	0	0	0	0	0	0	0	0	0	0	0	0	0	0	0	0	0	0	0	0
4930571O06Rik	0	0	0.27	0	0	0	0	0	0	0	0	0	0	0	0	0	0	0	0	0	0	0	0	0	0	0	0	0	0	0	0	0	0	0	0	0	0	0	0	0	0	0	0	0	0	0	0	0	0
4930572K03Rik	0	0	0	0	0	0	0	0	0	0	0	0	0	0	0	0	0	0	0	0	0	0	0	0	0	0	0	0	0	0	0	0	0	0	0	0	0	0	0	0	0	0	0	0	0	0	0	0	0
4930572O03Rik	0	0.1	0	0.06	0.34	0.76	0	0	0	0	0	0	0	0	0	0	0	0	0	0	0.06	0	0	0	0	0	0	0	0.04	0	0	0	0	0	0	0	0	0	0.04	0.1	0.24	0.18	0.29	0.08	0.05	0.04	0	0	0
4930572O13Rik	0	0	0	0	0	0	0	0	0	0	0	0	0	0	0	0	0	0	0	0	0	0	0	0	0	0	0	0	0	0	0	0	0	0	0	0	0	0	0	0	0	0	0	0	0	0	0.15	0	0
4930573O16Rik	0	0	0	0	0	0	0	0	0	0	0	0	0	0	0	0	0	0	0	0	0	0	0	0	0	0	0	0	0	0	0	0	0	0	0	0	0	0	0	0	0	0	0	0	0	0	0	0	0
4930577N17Rik	0.05	0.07	0.09	1.15	1.35	1.53	0.09	0.05	0.07	2	1.38	0.24	0.35	0.3	0.61	0.53	0.27	0.79	0.49	0.85	0.97	0.72	0.78	0.59	0.57	0.64	0.22	0.29	0.24	0.86	0.87	0.25	0.15	0.09	0.52	0.37	0.16	0.13	0.21	1.98	2.15	1.02	0.7	1.12	1.37	1.58	2.29	2.31	2.31
4930578C19Rik	0	0	0	1.52	0.64	0.71	0	0	0	0.23	0.04	0	0	0	0.19	0.37	0	0	0	0.44	0.41	0.02	0	0	0.2	0.13	0	0	0	0.71	0.68	0	0	0	0.2	0.33	0	0	0	1.3	0.99	0.02	0	0	0.36	0.66	0	0	0
4930578E11Rik	0	0	0	0	0	0	0	0	0	0	0	0	0	0	0	0	0	0	0	0	0	0	0	0	0	0	0	0	0	0	0	0	0	0	0	0	0	0	0	0	0	0	0	0	0	0	0	0	0
4930578I06Rik	0	0	0	0.15	0.2	0.3	0	0	0	0	0	0	0	0	0	0	0	0	0	0	0.04	0	0	0	0	0	0	0	0	0	0	0	0	0	0	0	0.03	0	0	0	0	0	0.07	0	0	0	0	0	0
4930578M01Rik	0.09	0	0	0.09	0.15	0	0	0	0	0.43	0	0.15	0.13	0.12	0.13	0.04	0	0.04	0.04	0	0.08	0	0	0	0.04	0	0.16	0.08	0.08	0.16	0.16	0.11	0	0	0.04	0.08	0	0	0	0.04	0.15	0.04	0	0	0	0	0.21	0.04	0.08
4930578N18Rik	0	0	0	0	0	0	0	0	0	0	0	0	0	0	0	0	0	0	0	0	0	0	0	0	0	0	0	0	0	0	0	0	0	0	0	0	0	0	0	0	0	0	0	0	0	0	0	0	0
4930579F01Rik	0	0	0	0	0	0	0	0	0	0	0	0	0	0	0	0	0	0.11	0.04	0	0	0.23	0.21	0.11	0	0.04	0.02	0	0	0	0	0	0.04	0	0	0	0	0	0	0	0	0	0	0	0	0	0	0	0
4930579G18Rik	0	0.1	0.03	0	0.06	0.1	0.04	0.11	0.08	0.08	0.32	0.02	0.14	0.07	0.05	0.12	0	0	0.07	0.09	0.05	0	0.02	0.07	0.02	0.08	0.02	0.02	0	0.05	0	0.12	0.02	0.1	0	0	0	0	0.02	0.06	0.05	0.02	0	0.09	0	0.15	0.02	0.08	0.05
4930579G24Rik	4.61	4.98	4.31	10.5	12.46	10.84	3.7	3.34	2.79	16.92	15.67	26.57	26.22	26.94	22.33	22.26	13.67	12.07	11.54	13.11	16.23	10.6	10.83	11.15	10.76	11.91	3.23	4.13	3.46	10.9	9.73	9.77	10.8	10.52	9.11	8.88	49.12	49.88	50.23	55.98	53.14	26.52	25.21	23.45	19.1	21.7	14.44	13.35	15.98
4930579K19Rik	0.17	0.27	0.44	0.77	0.57	0.4	0.18	0.21	0.15	0.35	0.39	1.18	1.16	0.78	0.57	0.61	0.29	0.33	0.29	0.28	0.31	0.71	1.08	1.01	0.38	0.27	0.21	0.06	0.21	0.27	0.4	0.41	0.33	0.05	0.12	0.44	0.68	0.55	0.73	0.85	0.92	0.67	0.41	1.06	0.64	0.6	0.86	0.89	0.84
4930581F22Rik	1.3	1.26	1.37	4.48	4.68	4.49	1.29	0.82	0.48	0.59	0.43	2.27	2.33	1.91	1.56	2.02	1.05	1.26	0.74	1.71	1.89	5.12	5.3	4.35	4.04	4.5	2.98	2.73	2.69	1.16	1.33	0	0	0	0.24	0.14	0.53	0.94	0.77	1.13	1.32	1.5	1.36	1.33	2.65	1.67	1.12	0.88	0.96
4930583K01Rik	0	0.09	0	0.09	0	0.07	0.18	0	0.11	0.15	0.24	0.08	0	0	0.13	0	0	0	0	0	0	0	0	0	0	0	0	0	0	0	0	0.04	0	0	0	0	0	0.04	0	0	0.04	0.04	0	0	0	0	0.09	0.22	0.17
4930583P06Rik	0	0	0	0	0	0	0	0	0	0	0	0	0	0.05	0	0	0	0	0	0	0	0	0	0	0	0	0	0	0	0	0	0	0	0	0	0	0	0	0	0	0	0	0	0	0	0	0	0	0
4930584F24Rik	0	0	0	0	0	0	0	0	0	0	0	0	0	0	0	0	0	0	0	0	0	0	0	0	0	0	0	0	0	0	0	0	0	0	0	0	0	0	0	0	0	0	0	0	0	0	0	0	0
4930590J08Rik	0.09	0.06	0.07	0.04	0	0.02	0.04	0	0	0.02	0.05	0.09	0.01	0.06	0.06	0.06	0.4	0.39	0.45	0.09	0.05	0.11	0.09	0.05	0	0.01	0.01	0.02	0.02	0	0	0.02	0.05	0.01	0.05	0.12	0.02	0.07	0.03	0.02	0.03	0.02	0	0.05	0	0.04	0.03	0.09	0.07
4930590L20Rik	0	0	0	0	0	0	0	0	0	0	0	0	0	0	0	0	0	0	0	0	0	0	0	0	0	0	0	0	0	0	0	0	0	0	0	0	0	0	0	0	0	0	0	0	0	0	0	0	0
4930591A17Rik	0	0	0	0	0	0	0	0	0	0	0	0	0	0	0	0	0	0	0	0	0	0	0	0	0	0	0	0	0	0	0	0.19	0	0.14	6.94	6.34	0	0	0	0	0	0	0	0	0	0	0	0	0
4930592A05Rik	0	0	0.04	0	0	0	0	0	0	0	0	0	0	0	0	0	0	0.04	0	0	0	0.07	0	0	0	0	0.07	0	0	0	0.25	0.03	0	0	0	0	0	0	0	0	0	0	0	0	0	0	0	0	0
4930592I03Rik	0	0	0	0	0	0	0	0	0	0	0	0	0	0	0	0	0	0	0	0	0	0	0	0	0	0	0	0.14	0	0	0	0	0	0	0	0	0	0	0	0	0	0	0	0	0	0	0	0	0
4930593A02Rik	0	0	0.04	0	0	0	0	0	0	0	0	0	0.04	0	0	0	0.08	0	0	0	0	0	0	0.04	0	0	0	0	0	0	0	0	0	0	0	0	0	0	0	0	0	0	0.04	0	0	0	0	0	0
4930593C16Rik	0	0	0	0	0	0	0	0	0	0	0	0.07	0	0	0	0	0	0	0	0	0	0	0	0	0	0	0	0	0	0	0	0	0	0	0	0	0	0	0	0	0	0	0	0	0	0	0	0	0
4930594C11Rik	0.05	0.05	0	0.06	0.04	0.05	0.11	0.06	0.11	0.27	0.35	0.13	0.05	0.05	0.07	0.12	0	0	0.05	0.15	0.12	0.19	0.07	0.17	0.11	0.06	0.06	0.05	0.02	0.01	0.07	0	0.02	0.11	0.08	0.08	0.05	0.04	0.07	0.02	0.08	0.02	0	0.01	0.1	0.1	0	0	0
4930595M18Rik	0	0	0	0	0	0	0	0	0	0	0	0	0	0	0	0	0.04	0.01	0	0	0	0	0	0	0	0	0	0	0	0	0	0	0.02	0.02	0	0	0	0	0	0	0	0	0	0	0.01	0	0	0	0
4930596D02Rik	0	0	0	0	0	0	0	0	0	0	0	0	0	0	0	0	0	0	0	0	0	0	0	0	0	0	0	0	0	0	0	0	0	0	0	0	0	0	0	0	0	0	0	0	0	0	0	0	0
4930596I21Rik	0	0.11	0.23	0	0	0.18	0	0	0	0	0	0	0	0	0	0	0	0.11	0	0	0	0	0	0.32	0	0	0	0	0	0	0	0	0	0.37	0.1	0	0	0	0	0	0	0	0	0	0	0	0	0	0
4930597G03Rik	0	0	0	0	0	0	0	0	0	0	0	0	0	0	0	0	0	0	0	0	0	0	0	0	0	0	0	0	0	0	0	0	0	0	0	0	0	0	0	0	0	0	0	0	0	0	0	0	0
4930598F16Rik	0	0	0	0	0	0	0	0	0	0	0	0	0	0	0	0	0	0	0	0	0	0	0.16	0	0.32	0.5	0	0	0	0	0	0	0	0	0	0.05	0	0	0	0	0	0	0	0	0	0	0	0	0
4930599N23Rik	0.05	0.18	0.05	0.94	0.55	0.52	0	0	0	0.15	0.05	0.12	0.04	0.04	0.22	0.21	0.18	0.05	0.27	0.81	1.51	0.13	0.04	0.04	0.08	0	0.25	0.24	0.33	1.09	0.8	0	0	0	0	0.08	0	0	0	0.15	0	0	0.12	0.08	1.6	0.64	0.13	0.04	0.21
4931402G19Rik	0	0	0	0.03	0.01	0.01	0	0	0	0.02	0	0	0	0	0	0	0	0	0	0	0	0	0	0.03	0	0	0	0	0	0	0	0	0.01	0	0	0	0	0	0	0	0	0	0	0	0.01	0	0	0	0
4931403E22Rik	0	0	0	0	0	0	0	0	0	0	0	0	0	0	0	0	0	0	0	0	0	0	0	0	0	0	0	0	0	0	0	0	0	0	0	0	0	0	0	0	0	0	0	0	0	0	0	0	0
4931403G20Rik	0	0	0	0	0	0	0	0	0	0	0	0	0	0	0	0	0	0.02	0.06	0.02	0.06	0	0	0	0	0	0	0	0	0	0	0	0	0	0	0	0	0	0	0	0	0	0	0	0	0	0	0	0
4931406B18Rik	0	0.01	0	0.33	0.07	0.1	0	0	0	0	0	0	0	0.01	0.01	0.01	0	0	0	0	0	0	0	0	0.01	0.02	0.01	0	0.02	0.02	0	0	0	0	0	0.01	0	0	0	0.01	0	0	0	0	0	0.01	0	0.01	0
4931406C07Rik	15.84	16.54	16.84	27.01	28.98	28.32	7.1	6.04	6.08	8.17	6.75	61.19	60.64	62.03	78.37	81.91	22.3	22.88	22.75	18.15	16.67	19.77	22.7	20.77	28.69	28.65	18.98	18.94	17.93	12.95	13.62	13.16	12.77	13.47	11.74	10.63	27.24	27.57	29.44	25.87	24.31	15.69	14.84	14.43	22.27	27.43	42.82	39.6	40.51
4931406H21Rik	0.15	0.13	0.19	0.11	0.09	0.06	0	0	0	0	0.01	0	0.01	0	0.05	0.01	0.03	0.07	0.02	0.09	0.07	0.02	0.05	0.01	0	0.06	0.03	0.06	0.04	0.02	0.07	0	0	0	0.03	0.02	0.03	0.04	0.02	0.08	0.07	0.04	0.02	0	0.03	0.06	0.07	0.12	0.13
4931406P16Rik	30.72	30.89	31.84	24.79	16.71	19.07	12.08	9.17	8.09	17.68	16.19	60.76	59.1	59.05	46.52	46.91	40.29	42.23	42.29	21.21	20.43	11.79	13.42	12.24	11.02	12.52	18.13	17.79	18.03	22.27	25.26	23.94	23.53	22.57	26.39	26.23	28.66	30.16	32.04	32.05	34.68	13.64	14.25	13.87	28.98	34.67	18.63	18.29	18.64
4931408C20Rik	0	0	0	0	0	0	0	0	0	0.01	0	0.09	0.07	0.11	0	0.01	0	0	0	0	0	0	0	0	0	0	0.01	0	0	0.02	0	0	0	0	0.01	0	0	0	0	0	0	0	0	0.02	0	0.02	0	0	0
4931408D14Rik	0.13	0.33	0.27	0.2	0.17	0.2	0.1	0	0	0.05	0.01	0.27	0.3	0.31	0.28	0.2	0.68	0.78	1.05	0.32	0.27	0	0.02	0	0	0.09	2.09	2.9	2.28	2.19	2.75	0.02	0	0	0.01	0.02	0.97	0.99	1.09	1.49	1.32	0.54	0.72	0.44	0.29	0.12	0.21	0.16	0.27
4931409K22Rik	0.02	0.02	0	0	0	0	0	0	0	0	0	0.1	0.06	0.04	0.05	0.02	0.02	0	0.04	0.02	0	0	0.01	0	0	0	0.05	0.06	0.09	0.01	0	0	0.07	0.01	0.07	0.11	0.02	0	0.01	0	0.02	0	0.05	0	0.02	0	0	0	0
4931412M21	0	0	0	0	0	0	0	0	0	0	0	0	0	0	0	0	0	0	0	0	0	0	0	0	0	0	0	0	0.03	0	0	0	0	0	0	0	0	0	0	0	0	0	0	0	0	0	0	0	0
4931414P19Rik	4.17	4.08	4.12	4.91	4.14	4.68	8.6	6.21	6.01	7.55	7.05	5.85	6.23	6.3	4.95	4.64	4.92	5.45	4.93	3.81	4.36	4.71	5.31	5.08	4.31	5.38	3.45	4.17	3.66	4.09	4.85	3.76	3.45	3.25	4.18	3.63	5.01	3.94	4.62	4.96	6.14	5.2	5.21	5.21	6.68	7.56	4	4.92	4.75
4931417E11Rik	0	0	0	0	0	0	0	0	0	0	0	0	0	0	0	0	0	0	0	0	0	0	0	0	0	0	0	0	0	0	0	0	0	0	0	0	0	0	0	0	0	0	0	0	0	0	0	0	0
4931419H13Rik	0	0	0	0	0	0	0	0	0	0	0	0	0	0	0	0	0	0	0	0	0	0	0	0	0	0	0	0	0	0	0	0	0	0	0	0	0	0	0	0	0	0	0	0	0	0	0	0	0
4931420L22Rik	0	0	0	0	0	0	0	0	0	0	0	0	0	0	0	0	0	0	0	0	0	0	0	0	0	0	0	0	0.05	0	0	0	0.09	0	0	0	0	0	0	0	0	0	0	0	0	0	0	0	0
4931423N10Rik	0.08	0.33	0.02	0	0	0	0	0	0	0.08	0.1	0.05	0	0.05	0	0	0	0.04	0	0	0.04	0.15	0	0.05	0.02	0	0	0.05	0	0	0.02	0.03	0	0	0	0	0.03	0.02	0	0	0	0.02	0.07	0.02	0.04	0	0	0	0
4931428F04Rik	3.31	3.11	3.55	9.3	8.63	8.22	3.41	2.63	2.06	9.29	9.12	4.46	4.49	4.02	5.15	4.7	7.41	7.67	6.94	8.68	10.68	4.8	5.33	5.67	3.87	4.58	2.17	2.33	1.23	8.54	8.55	8.72	9.28	9.38	7.78	7.75	1.64	1.94	2.03	5.51	5.71	11.36	10.86	10.98	14.1	17.03	9.87	10.73	11.48
4931428L18Rik	0	0	0	0	0	0	0	0.03	0.13	0.08	0.37	0.03	0	0	0	0	0	0	0	0	0	0.13	0.03	0	0	0	0	0.09	0	0	0	0.09	0	0	0	0	0.03	0	0	0	0	0	0	0	0	0	0	0	0
4931429I11Rik	0	0	0	0	0.01	0	1.32	1.11	1.18	12.11	4.93	0	0	0	0	0.02	0	0	0	0	0	0	0	0	0	0	0.08	0	0	0	0	0	0.03	0.02	0.02	0	0.04	0.07	0.02	0.33	0.13	0	0	0	0	0	0	0	0
4931429L15Rik	0	0	0.02	0	0	0	0	0	0	0	0	0	0	0	0	0	0	0	0	0	0	0	0	0	0	0	0.06	0	0.06	0	0	0	0	0	0	0	0	0	0	0	0	0	0	0	0	0	0	0	0
4931429P17Rik	0	0	0	0	0.03	0	0	0	0	0	0	0	0	0	0	0	0	0	0	0	0	0	0	0	0	0	0	0	0	0	0	0	0	0	0	0	0	0.01	0	0	0	0	0	0	0	0	0	0	0
4931430N09Rik	0	0	0	0	0	0	0	0	0	0	0	0	0	0	0	0.02	0	0	0	0	0	0	0	0	0	0	0	0	0	0	0	0	0	0	0	0	0	0	0	0	0	0	0	0	0	0	0	0	0
4931431B13Rik	0	0.44	0	0	0	0	0	0	0	0	0	0	0	0	0	0.1	0	0	0	0	0	0	0	0	0	0	0	0	0	0	0	0	0	0	0	0	0	0	0	0	0	0	0	0.09	0	0	0	0	0
4931431C16Rik	0.04	0	0	0	0	0	0	0.01	0.02	0	0.04	0.02	0.01	0.01	0	0	0	0.03	0	0	0.01	0	0.02	0.05	0.02	0.02	0.11	0.06	0.05	0	0	0	0	0	0.01	0	0.01	0.01	0	0	0.01	0.05	0.02	0.01	0.05	0.01	0.21	0.3	0.25
4931431F19Rik	0	0	0	0	0	0	0	0	0	0	0	0	0	0	0	0	0	0	0	0	0	0	0	0	0	0	0	0	0	0	0	0	0	0	0	0	0	0	0	0	0	0	0	0	0	0	0	0	0
4931440F15Rik	0	0	0	0	0.06	0.03	0	0	0	0.03	0.01	0.04	0	0.03	0.02	0.02	0.04	0.03	0.08	0.06	0.1	0.1	0.06	0.03	0.09	0.19	0	0.01	0.03	0.04	0.09	0	0	0	0	0.03	0.03	0.02	0.01	0	0.02	0.03	0.06	0.02	0.02	0.06	0.01	0.01	0
4931440J10Rik	0	0.14	0	0	0.08	0	0	0	0	0.1	0	0	0	0	0	0	0	0	0.04	0	0	0	0	0	0	0	0	0	0	0	0	0	0	0	0	0	0	0	0.04	0	0	0	0	0	0	0	0	0	0
4931440L10Rik	0	0	0	0	0	0	0.06	0.04	0	0.08	0.08	0.06	0.02	0.09	0	0.02	0.15	0	0	0	0	0	0.02	0	0	0	0	0.04	0	0	0	0.14	0.24	0.22	0.54	0.56	0	0	0.02	0	0	0.06	0	0	0.06	0.05	0	0	0
4931440P22Rik	0.32	0.29	0.2	0.33	0.33	0.36	0.34	0.26	0.17	0.56	0.65	0.41	0.16	0.32	0.22	0.18	0.28	0.27	0.15	0.34	0.63	0.18	0.3	0.21	0.18	0.08	0.21	0.2	0.1	0.32	0.12	0.08	0.14	0.13	0.09	0.07	0.43	0.39	0.71	0.57	0.86	0.39	0.12	0.15	0.11	0.35	2.04	1.99	3.07
4932411E22Rik	0	0	0	0.01	0	0	0	0	0	0.03	0	69.36	66.81	65.96	49.63	48.99	0	0.05	0.03	0	0.01	0	0	0	0	0	0.02	0.02	0	0	0	0	0	0	0	0	0	0	0	0	0	0	0	0	0	0	0	0	0.01
4932411N23Rik	0	0.01	0	0	0.02	0	0	0	0	0	0.03	0	0	0	0	0	0.01	0	0	0	0.01	0.03	0.03	0	0.03	0	0	0	0	0	0	0.02	0	0.02	0.01	0	0	0	0	0	0	0	0	0	0.03	0	0	0	0
4932412D23Rik	0	0	0	0	0	0	0	0	0	0	0	0	0	0.01	0	0	0.01	0.01	0	0.02	0	0	0	0	0	0	0	0	0	0.02	0	0	0	0	0	0	0	0	0	0	0.05	0	0	0	0.02	0	0	0	0
4932413F04Rik	0	0	0	0	0	0	0	0	0	0	0	0	0	0	0	0	0	0	0	0	0	0	0.01	0	0	0	0	0	0	0	0	0	0	0	0	0	0	0	0	0	0	0	0	0	0	0	0	0	0
4932414J04Rik	0.01	0	0	0	0	0	0	0	0	0	0	0	0	0	0	0	0	0	0	0	0	0	0	0	0	0	0	0.02	0	0	0	0	0	0	0	0	0	0	0	0	0	0	0	0.03	0	0	0	0	0
4932414N04Rik	0	0	0	0	0	0	0	0	0	0	0	0	0	0.01	0	0	0	0	0	0	0	0	0	0	0	0	0.06	0.02	0.02	0	0	0	0	0	0	0	0	0	0	0	0	0	0	0	0	0	0	0.01	0
4932415M13Rik	0	0.01	0	0	0	0	0	0	0	0.02	0	0	0	0	0	0	0	0.1	0.03	0.04	0.03	0.01	0.02	0.01	0	0	0	0	0.05	0	0	0	0	0	0	0.06	0.03	0.02	0.03	0.02	0.01	0.05	0.01	0	0	0	0	0	0
4932416H05Rik	0.31	0.36	0.36	1.01	0.63	0.93	0.29	0.22	0.2	0.62	0.67	3.31	3.12	3.37	1.96	2.12	0.7	0.98	0.59	0.87	1.17	2.34	2.4	2.68	0.68	0.96	0.93	0.92	0.99	0.96	1.04	0.37	0.33	0.36	0.99	0.93	0.41	0.26	0.48	1.17	1.37	1.16	1.03	1.19	1.82	1.8	3.1	2.95	3.25
4932416K20Rik	0	0	0	0.01	0	0	0	0	0	0	0	0	0	0	0	0	0	0.01	0	0	0	0	0	0	0.01	0.05	0	0	0	0	0	0	0	0	0	0	0	0	0	0	0	0	0	0	0	0	0	0	0
4932418E24Rik	0	0	0	0	0	0	0	0	0	0	0	0	0	0.02	0	0.02	0.01	0.07	0.03	0.01	0.03	0.03	0	0.01	0	0.05	0	0	0	0	0	0.04	0.15	0.11	0.01	0.11	0.07	0.09	0.13	0.4	0.39	0	0	0	0	0	0	0	0
4932429P05Rik	0	0	0	0	0	0	0	0	0	0	0	0	0	0	0	0	0	0	0	0	0	0	0	0	0	0	0	0	0	0	0	0	0	0	0	0	0	0	0	0	0	0	0	0	0	0	0	0	0
4932435O22Rik	0	0	0	0.01	0	0.01	0	0	0	0	0	0	0	0	0.02	0	0	0	0	0.03	0.02	0.35	0.27	0.19	0.05	0.2	0	0	0	0	0.04	0	0	0	0	0	0	0	0	0	0	0	0	0	0	0	0.29	0.25	0.08
4932438A13Rik	18.62	17.38	17.93	17.73	9.29	10.28	18.84	14.8	11.68	27.6	28.49	12.14	11.79	12.17	10.59	12.49	18.59	18.69	18.01	12.76	11.98	14.71	15.31	13.54	8.33	10.12	18.46	18.08	17.59	11.27	12.02	9.18	10.45	10.24	12.09	12.5	27.47	36.58	37.78	21.52	24.55	11.92	12.11	11.54	14.45	16.75	16.62	15.61	16.05
4932438H23Rik	0	0	0	0.43	0.07	0.16	0.08	0.03	0.08	0.03	0	0.36	0.26	0.32	1.07	1.54	0	0	0	0.2	0.28	0.03	0	0	0.05	0	0.09	0.06	0.04	0.16	0.17	0	0	0	0.04	0	0	0	0	0.01	0.01	0.01	0.06	0.02	0.05	0.1	0.01	0.01	0.01
4932441J04Rik	0	0	0	0	0	0	0	0	0	0	0	0.1	0.11	0.48	0	0	0	0	0	0	0	0.17	0.16	0.05	0	0.1	0	0	0.1	0	0	0	0	0	0	0	0.05	0.05	0.15	0	0	0	0.15	0.05	0.11	0	0	0	0
4932443I19Rik	0	0	0	0	0	0	0	0	0	0	0	0.05	0.15	0.05	0.05	0.05	0	0	0	0	0	0	0	0	0	0	0	0.09	0	0	0	0	0	0	0	0	0	0	0	0	0	0	0	0	0	0.05	0	0	0
4932702P03Rik	0	0	0	0	0	0	0	0	0	0	0	0	0	0	0	0	0	0	0	0	0	0	0	0	0	0	0	0	0	0	0	0	0	0	0	0	0	0	0	0	0	0	0	0	0	0	0	0	0
4933400A11Rik	0	0	0	0	0	0	0	0	0	0	0	0	0	0	0	0	0.15	0	0	0	0	0	0	0	0	0	0	0	0	0	0	0.08	0	0	0	0	0	0	0	0	0	0	0	0	0	0	0	0	0
4933400B14Rik	0	0	0	0	0	0	0	0	0	0	0	0	0	0	0	0	0.23	0.08	0.08	0	0	0	0	0	0	0	0	0	0	0	0	0	0	0	0	0	0	0	0	0	0	0	0	0	0.04	0.04	0.49	0.12	0.26
4933400C23Rik	0	0	0	0	0.02	0.03	0	0	0	0	0	0	0	0	0	0	0	0	0	0	0	0	0	0	0	0.02	0	0	0	0	0	0	0	0	0.02	0	0	0	0	0	0	0	0	0	0	0	0	0	0
4933400F21Rik	0	0	0	0	0.01	0.02	0	0	0	0	0	0	0	0	0	0	0	0.01	0	0.01	0.03	0	0	0	0	0	0	0	0	0	0	0	0	0	0	0	0	0	0	0.09	0.12	0	0	0	0	0	0	0	0
4933400L20Rik	0	0	0	0	0	0	0	0	0	0	0	0	0	0	0	0	0	0	0	0	0	0	0	0	0	0	0	0	0	0	0	0	0	0	0	0	0	0	0	0	0	0	0	0	0	0	0	0	0
4933401B06Rik	0	0	0	0	0	0	0	0	0	0	0	0	0	0.03	0	0	0	0	0	0	0	0	0	0	0	0	0	0	0	0	0	0	0	0	0	0	0	0	0	0	0	0.08	0	0.03	0.03	0	0	0	0
4933401D09Rik	0	0	0	0	0	0	0	0	0	0.15	0	0	0	0	0	0	0	0	0	0	0	0	0	0.05	0.14	0.26	0	0	0	0	0	0	0.05	0	0.05	0.07	0	0	0	0	0	0	0	0	0	0	0	0	0
4933401H06Rik	0	0	0	0	0	0	0	0	0	0	0	0	0	0	0	0	0	0	0	0	0	0	0	0	0	0	0	0.11	0	0	0	0	0	0	0	0	0	0	0	0	0	0	0	0	0	0	0	0	0
4933402C06Rik	0	0	0	0	0	0	0	0	0	0	0	0	0	0	0	0	0	0	0	0	0	0	0	0	0	0	0	0	0	0	0	0	0	0	0	0	0	0	0	0	0	0	0	0	0	0	0	0	0
4933402D24Rik	0	0	0	0	0	0	0	0	0	0	0	0	0	0	0	0	0	0.02	0	0	0	0	0	0	0	0.07	0	0	0	0	0	0	0	0	0	0	0.02	0	0	0	0	0	0	0	0	0	0	0	0
4933402E13Rik	0	0	0	0	0	0.01	0	0	0	0	0	0	0	0	0	0	0.21	0	0.02	0	0	0	0	0	0	0	0	0	0	0	0	10.35	11.38	10.32	1.06	1.4	0	0	0	0	0	0.22	0.16	0.26	0.25	0.74	0	0	0
4933402J07Rik	0	0	0	0	0.03	0	0	0	0	0	0	0	0	0	0	0	0	0	0	0	0	0	0	0	0	0	0	0	0.03	0	0.04	0	0	0	0	0	0	0	0	0	0	0	0	0	0	0	0	0	0
4933402J10Rik	0	0	0	0	0	0	0	0	0	0	0	0	0	0	0	0	0	0	0	0	0	0	0	0	0	0	0	0	0	0	0	0	0	0	0	0	0	0	0	0	0	0	0	0	0	0	0	0	0
4933402J15Rik	0	0	0	0	0	0	0	0	0.05	0	0	0	0	0	0	0	0	0	0	0.02	0	0	0	0	0	0	0	0	0	0	0.04	0	0	0	0	0	0	0	0	0	0	0	0	0	0	0.07	0	0	0
4933402N03Rik	0	0	0	0	0	0	0	0	0	0	0	0	0	0	0	0	0	0	0	0	0	0	0	0	0	0	0	0.03	0.03	0	0	0	0	0	0	0	0	0	0	0	0	0	0	0	0	0	0	0	0
4933402N22Rik	0.07	0	0	0	0.12	0.1	0.46	0.25	0.08	4.38	3.45	0	0	0	0.03	0.06	0	0	0	0.17	0.13	0	0	0	0	0	0.03	0	0.05	0.03	0	0	0	0	0	0	0	0	0	0.04	0.07	0	0	0.1	0.14	0.07	0	0	0
4933402P03Rik	0	0	0	0	0	0	0	0	0	0	0	0	0	0	0	0	0	0	0	0	0	0.08	0	0	0	0	0	0	0	0	0	0	0	0	0	0	0	0	0	0	0	0	0	0	0	0	0	0	0
4933403O08Rik	0	0.02	0	0	0	0	0	0	0	0.05	0	0	0	0	0	0	0	0	0	0	0	0	0.04	0.02	0	0	0	0	0	0	0	0.04	0.02	0	0	0	0	0	0	0	0	0	0	0	0	0	0	0	0
4933404G15Rik	0	0	0	0	0	0	0	0	0	0	0	0	0	0	0	0	0	0	0	0	0	0	0	0.02	0	0	0	0	0	0	0	0	0	0	0	0	0	0	0	0	0	0	0	0	0	0	0	0	0
4933404K08Rik	0	0	0	0	0	0	0	0	0	0.06	0.05	0	0	0	0	0	0	0	0	0	0	0	0	0	0	0.04	0	0	0	0	0	0	0	0	0	0	0	0	0	0.02	0	0	0	0	0	0	0	0	0
4933404O12Rik	8.21	8.31	8.31	5.73	4.99	5.34	12.15	10.28	8.24	23.67	25.16	4.8	4.74	4.95	6.4	5.02	10.33	11.26	12.08	7.1	9.78	2.31	2.49	2.46	1.38	1.55	6.21	6.28	6.25	9.18	7.49	15.6	16.98	16.9	10.11	10.75	7.03	6.64	7.02	3.93	4.43	2.62	3.12	3.01	2.61	2.98	26.45	27.39	26.3
4933405D12Rik	0.17	0	0.17	0	0.09	0.09	0	0	0	0	0	0.18	0.31	0.35	0.16	0.05	0.21	0	0.05	0	0.15	0	0	0	0	0	0	0	0	0	0	0	0	0	0	0	0.17	0.05	0	0.05	0.18	0.32	0.1	0.14	0.1	0.11	0.05	0.21	0.31
4933405E24Rik	0.11	0	0	0.03	0	0.12	0	0	0	0	0	0	0	0	0	0	0.1	0.04	0	0	0	0	0.03	0	0.03	0	0	0	0	0	0	0	0	0	0	0	0	0	0	0	0	0.18	0	0	0.03	0	0	0.03	0
4933405L10Rik	0.07	0.1	0	0.03	0.06	0.05	0.19	0.12	0.24	0.26	0.36	0.17	0.48	0.09	0.26	0.06	0.16	0.14	0.3	0.32	0	0.29	0.16	0.91	0.2	0.06	0.13	0	0.09	0.09	0.16	0.06	0.26	0.17	0.12	0.57	0.05	0.17	0.12	0.03	0.12	0.09	0.15	0.32	0.19	0.07	1.46	2.05	1.47
4933405O20Rik	0	0	0	0	0	0	0	0	0	0	0	0	0	0	0	0	0	0	0	0	0	0	0	0	0	0	0	0	0	0	0	0	0	0	0	0	0	0	0	0	0	0	0	0	0	0	0	0	0
4933406C10Rik	0.09	0.04	0.14	0.13	0.29	0.04	0.22	0.22	0.15	0.52	0.45	0.24	0.27	0.3	0.11	0.21	0.45	0.38	0.54	0.39	0.19	0.58	0.62	0.88	0.02	0.15	0.16	0.19	0.14	0.04	0.2	0.05	0.02	0.02	0.14	0.06	0.04	0.09	0.04	0.13	0.06	0.09	0.04	0.1	0.16	0.16	0.08	0.17	0.42
4933406D12Rik	0	0	0	0	0	0	0	0	0	0	0	0	0	0	0	0	0	0	0	0	0	0	0	0	0	0	0.21	0	0	0	0	0	0	0	0	0	0	0	0	0	0	0	0	0	0	0	0	0	0
4933406F09Rik	0	0	0	0.03	0	0.02	0	0	0	0	0	0	0	0	0	0	0	0	0	0	0	0	0	0	0	0	0	0	0.08	0	0	0	0	0	0	0	0	0	0	0.02	0.07	0.15	0.03	0.02	0.24	0.17	0	0	0
4933406G16Rik	0	0	0	0	0	0	0	0	0	0	0	0	0	0	0	0	0	0	0	0	0	0	0	0	0	0	0	0	0	0	0	0	0	0	0	0	0	0	0	0	0	0	0	0	0	0	0	0	0
4933406I18Rik	0	0	0	0.17	0	0.04	0.28	0.03	0.25	0	0.14	0	0	0	0	0	0.13	0	0	0.31	0.08	0	0.04	0	0	0.03	0	0	0	0	0.04	0	0	0	0	0	0	0	0	0	0.04	0.07	0.04	0.03	0.07	0.13	0	0	0
4933406J08Rik	0	0	0	0	0	0	0	0	0	0	0	0	0	0	0	0	0	0.02	0.05	0	0	0	0	0	0.03	0	0	0	0	0	0	0.11	0.15	0.03	1.33	1.62	0	0	0	0.01	0	0	0	0	0	0	0	0	0
4933406J10Rik	0	0	0	0	0	0	0	0	0	0	0	0	0	0	0	0	0	0	0	0	0	0	0	0	0	0	0	0	0	0	0	0	0	0	0	0	0	0	0	0	0	0	0	0	0	0	0	0	0
4933406K04Rik	0	0	0	0	0	0	0	0	0	0	0	0	0	0	0	0	0	0	0	0	0	0	0	0	0	0	0	0	0	0	0	0	0	0	0	0	0	0	0	0	0	0	0	0	0	0	0	0	0
4933406M09Rik	0	0	0	0	0	0	0	0	0	0	0	0	0.02	0	0	0.02	0	0	0	0	0	0	0.06	0	0	0	0	0	0.04	0	0	0.15	0.15	0.13	0.04	0.09	0	0	0	0	0	0	0	0	0	0	0	0	0
4933407E24Rik	0	0	0	0.07	0	0.05	0	0	0	0	0.04	0	0	0	0.04	0.04	0	0	0	0	0	0	0	0	0	0	0	0	0	0	0	0.02	0	0	0	0	0	0	0	0.02	0	0.06	0	0	0	0.1	0	0	0
4933407G14Rik	0	0	0	0.06	0	0	0	0	0	0	0	0	0	0	0	0	0	0	0	0	0	0	0	0	0	0	0	0	0	0	0	0	0	0	0	0	0	0	0	0	0	0	0	0	0	0	0	0	0
4933407I05Rik	0	0	0	0	0	0	0	0	0	0	0	0	0	0	0	0	0	0	0	0	0	0	0	0	0	0	0	0	0	0	0	0	0	0	0	0	0	0	0	0	0	0	0	0	0	0	0	0	0
4933407K13Rik	5.67	5.31	4.94	4.68	2.38	2.5	0.03	0.03	0	1.05	0.69	2.29	2.09	2.05	2.34	3.18	5.27	5.24	4.51	4.64	3.94	0.21	0.08	0.16	1.43	1.42	3.41	3.63	3.46	3.56	3.48	1.06	1.06	0.86	2.07	2.05	2.47	3.94	3.97	2.4	3.16	7.02	7.49	7.59	9.39	9.54	1.32	1.19	1.52
4933407L21Rik	0	0	0	0.19	0	0.11	0	0.1	0.1	0.32	0.25	0.03	0.03	0.03	0.16	0.18	0	0	0	0.12	0.06	0	0.09	0.09	0.22	0.38	0	0	0	0.06	0.09	0	0	0	0.03	0.09	0	0	0	0.08	0.11	0	0	0	0.06	0	0	0	0
4933408B17Rik	0.3	0.21	0.02	0.26	0.19	0.18	0.44	0.43	0.18	1.05	1.09	0.24	0.42	0.31	0.41	0.41	0.57	0.84	0.51	0.71	0.54	0.13	0.35	0.25	0.16	0.23	0.11	0.19	0.12	0.24	0.15	0.11	0.01	0.07	0.08	0.26	0.19	0.36	0.31	0.22	0.1	0.31	0.22	0.29	0.27	0.21	0.08	0.08	0.07
4933408J17Rik	0	0.02	0	0	0	0	0	0	0	0	0	0.02	0	0.02	0.09	0.07	0	0	0	0	0	0	0	0	0.08	0.02	0	0	0.02	0	0	0	0	0	0	0	0	0.02	0	0	0.03	0.1	0	0.02	0.05	0	0	0	0.04
4933408N05Rik	0	0.09	0	0.02	0.04	0.04	0	0	0	0	0	0	0	0	0	0	0	0	0	0	0	0	0	0	0	0	0	0	0	0	0.02	0	0.02	0	0.08	0.08	0	0	0	0	0	0	0	0	0	0.02	0	0	0
4933409G03Rik	0	0	0	0	0	0	0	0	0	0	0	0	0	0	0	0	0	0	0	0	0	0	0	0	0	0	0	0	0	0	0	0	0	0	0	0	0	0	0	0	0	0	0	0	0	0	0	0	0
4933409K07Rik	3.01	2.83	3.06	2.81	1.38	1.55	4.46	3.16	2.46	9.39	8.43	3.41	3.42	3.43	3.68	3.91	3.87	3.12	3.46	3	2.99	10.96	7.86	6.43	2.81	3.89	1.95	1.85	2.03	3.1	2.25	1.23	1.48	1.14	2.22	1.84	0.49	0.63	1.03	0.89	1.16	0.65	0.55	0.78	1.86	2.04	2.64	2.49	2.49
4933411E08Rik	0	0	0	0	0	0	0	0	0	0	0.09	0	0	0	0	0	0	0	0	0	0	0.02	0.1	0	0.04	0.02	0	0	0	0	0	0	0	0	0	0	0.02	0	0	0	0	0	0	0	0	0	0	0	0
4933411G06Rik	0	0	0	0	0	0	0	0	0	0	0	0	0	0	0	0	0	0	0	0	0	0	0	0	0	0	0	0	0	0	0	0	0	0	0	0	0	0	0	0	0	0	0	0	0	0	0	0	0
4933411G11Rik	0.07	0	0.15	0	0	0	0	0.01	0.04	0.02	0	0.12	0.14	0.07	0.14	0.17	0.03	0.02	0.05	0	0	0	0	0.03	0	0.01	0.14	0.06	0.09	0.04	0.01	0	0	0	0	0	0.03	0.01	0.13	0.04	0.01	0.12	0.03	0.07	0	0	0	0.05	0.06
4933411K16Rik	0.54	1.04	0.95	0.51	0.46	0.43	0.14	0	0.08	0.34	0.2	0.56	0.62	0.63	0.48	0.54	2.49	2.35	2.11	0.76	0.49	0	0	0.12	0.02	0.09	1.76	2.7	2.62	1.21	1.33	0.26	0.22	0.3	0.31	0.21	0.36	0.58	0.46	0.61	0.58	0.13	0.63	0.57	0.63	1.27	9.6	10.42	9.81
4933411K20Rik	12.92	12.23	12.99	21.77	16.7	18.04	11.26	10.04	9.25	26.05	28.29	19.63	20.06	18.6	19.5	20.22	18.32	18.8	18.96	13.11	12.66	16.15	16.29	16.48	10.85	13.71	15.48	15.44	15.34	15.38	14.73	7.38	7.4	6.67	7.1	7.21	10.9	12.04	12.02	15.98	16.15	19.42	18.37	18.55	20.69	23.68	20.4	20.28	19.82
4933412E12Rik	18.89	18.94	16.09	36.71	30.53	31.78	10.31	8.65	6.62	20.57	20.64	0.83	0.85	0.64	2.97	2.22	14.24	13.75	12.17	52.55	50.56	17.97	19.12	19.47	10.77	11.87	19.6	21.69	20.74	24.74	31.25	0.33	0.57	0.55	0.8	0.45	10.17	10.01	10.25	12.27	12.83	11.72	12.26	10.37	30.94	25.18	20.11	19.28	19.29
4933412E24Rik	0	0	0	0	0	0	0	0	0	0	0	0	0	0	0	0	0	0	0	0.02	0	0	0	0	0	0	0	0	0	0	0	0	0	0	0	0	0	0	0	0	0	0	0	0	0	0	0	0	0
4933412O06Rik	0	0	0	0.1	0.03	0	0	0	0	0	0	0	0	0	0	0	0	0	0	0.19	0	0	0	0	0.03	0	0	0	0	0.31	0	0	0	0	0	0	0	0	0	0	0	0	0	0	0	0	0.03	0.07	0.16
4933413G19Rik	0.14	0.07	0.07	0	0.06	0.06	0	0	0	0.53	0.49	0.03	0.03	0.06	0.13	0.2	0.24	0.04	0.03	0.03	0.03	0.23	0.03	0.29	0.38	0.17	0.03	0	0	0.16	0.03	0.03	0.06	0	0	0	0	0.03	0.09	0	0	0.06	0.16	0	0.13	0	0	0	0
4933413J09Rik	0	0	0	0	0	0.01	0	0	0	0	0	0.02	0	0.02	0	0	0	0	0	0.01	0.01	0.03	0	0.03	0.03	0.04	0	0	0	0	0	0.02	0.03	0.07	0.16	0.16	0	0	0	0	0	0	0	0	0	0	0	0	0
4933413L06Rik	0	0	0	0	0	0	0	0	0	0	0	0	0	0	0	0	0	0	0	0	0	0	0	0	0	0	0	0	0.12	0	0	0	0	0	0	0	0	0	0	0	0	0	0	0	0	0	0	0	0
4933415F23Rik	0	0	0	0	0	0.03	0	0	0	0	0	0.02	0	0	0.04	0	0	0	0	0.04	0	0	0	0	0	0	0	0	0	0	0.04	0	0	0	0	0	0	0	0	0	0	0	0	0	0	0	0	0	0
4933416C03Rik	0	0	0	0	0	0	0	0	0	0	0	0	0	0	0	0	0	0.02	0	0	0	0	0	0	0	0	0	0	0	0	0	0	0	0	0.28	0.16	0	0	0	0	0	0.04	0	0	0	0	0	0	0
4933416E03Rik	0.03	0	0	0	0	0	0	0	0	0	0	0	0	0	0	0.06	0	0	0	0	0	0	0	0	0	0	0	0	0	0	0	0	0	0	0	0	0	0	0	0	0	0	0	0	0	0	0	0	0
4933416I08Rik	0	0	0	0	0	0	0	0	0	0	0	0	0	0	0	0	0	0	0	0	0	0	0	0	0	0	0	0	0	0	0	0	0	0	0	0	0	0	0	0	0	0	0	0	0	0	0	0	0
4933416M06Rik	0	0	0	0	0	0	0	0	0	0	0	0	0	0	0	0	0	0	0.03	0	0.03	0	0	0	0	0	0	0	0.03	0	0	0	0	0	0	0	0	0	0	0	0	0	0	0	0	0	0	0	0
4933416M07Rik	0.02	0	0	0	0	0	0	0	0	0	0.1	0	0	0.02	0	0	0.05	0.02	0.02	0	0	0.05	0	0	0	0	0	0.08	0	0.02	0	0.39	0.3	0.33	0.11	0.15	0.02	0	0.02	0.02	0	0.04	0	0	0	0	0	0	0.11
4933417A18Rik	0	0	0	0	0	0	0	0	0	0	0	0	0	0	0	0	0	0	0	0	0	0	0	0	0	0	0	0	0	0	0	0	0	0	0	0	0	0	0	0	0	0	0	0	0	0	0	0	0
4933417D19Rik	0.25	0	0.25	0.18	0.03	0.1	0.26	0.24	0.08	0.36	0.23	0.21	0.52	0.64	0.32	0.14	0.41	0.4	0.3	0.28	0.14	5.42	7.17	7.35	0.74	0.86	0.2	0.3	0.27	0	0.03	0.08	0.18	0	0.08	0.03	1.86	2.68	2.26	0.33	0.8	0.21	0.05	0	0.14	0.09	0.06	0.18	0.46
4933417E11Rik	0	0	0	0.31	0.12	0.54	0	0	0	0.11	0.15	0	0.03	0.06	0.03	0	0.78	0.42	0.24	0.75	0.23	0	0	0	0	0	0	0	0	0.32	0.16	0	0	0	0	0	2.97	2.72	2.9	0.2	0.45	0.12	0.06	0.06	0.1	0.04	0	0	0
4933417G07Rik	0	0	0	0	0	0	0	0	0	0	0	0	0	0	0	0	0	0	0	0	0	0	0	0	0	0	0	0	0	0	0	0	0	0	0	0	0	0	0	0	0	0	0.04	0.04	0	0	0	0	0
4933417O13Rik	0	0	0	0	0	0.02	0	0	0	0	0	0	0	0.02	0	0	0	0	0	0	0	0	0	0.07	0	0.06	0	0	0	0	0	0	0	0	0	0	0	0	0	0	0.02	0	0	0	0	0	0	0	0
4933421I07Rik	0	0	0	0.03	0.05	0.02	0	0	0	0.06	0.03	0	0	0	0	0	0.08	0.03	0.03	0	0	0.1	0.03	0.05	0	0	0.05	0	0	0	0	0	0.02	0	0	0	0.02	0.05	0.09	0	0.02	0	0.09	0	0	0	0	0	0
4933421O10Rik	2.06	1.69	2.31	3.13	3.18	2.96	11.86	8.58	8.29	16.87	17.75	5.93	6.18	6.27	5.25	6.42	2.94	3.14	2.48	3.42	3.11	6.33	5.64	5.63	2.41	2.21	1.04	0.8	0.99	1.99	1.87	0.92	0.69	0.74	1.24	1.09	2.1	2.94	3.16	3	3.15	2.03	2.12	1.93	5.3	7.17	3.61	3.76	3.66
4933422A05Rik	0	0.08	0	0.11	0.09	0.07	0.06	0.04	0	0.23	0.29	0.07	0.08	0.07	0.08	0.03	0.05	0.08	0.13	0	0.03	0.05	0.05	0.1	0.07	0.05	0.13	0.07	0.24	0	0	0	0.05	0	0	0.05	0	0	0	0	0.05	0	0	0.02	0.05	0	0.05	0.03	0.1
4933422H20Rik	0.06	0	0	0	0	0	0.01	0.01	0	0	0.02	0.11	0.07	0.08	0.14	0.05	0	0	0	0	0	0	0.02	0.02	0	0.03	0	0	0	0	0.02	0	0.03	0	0	0.02	0.57	0.46	0.62	0.2	0.16	0	0	0	0	0	0	0	0
4933424G05Rik	0	0	0	0	0	0	0	0	0	0	0	0	0	0	0	0	0	0	0	0	0	0	0	0.04	0	0	0	0.04	0	0	0	0	0	0	0	0	0	0	0.02	0	0	0.02	0	0	0	0	0.1	0.04	0.06
4933424G06Rik	0.03	0	0	0.03	0.03	0.03	0.08	0.07	0	0	0.11	0.46	0.13	0.46	0.19	0.13	0.42	0.14	0.03	0	0	0.1	0.1	0.03	0.11	0.14	0	0	0.06	0.06	0	0.03	0.09	0.08	0	0.09	0.03	0.03	0.03	0	0.14	0	0.18	0.03	0.03	0.14	0.25	0.32	0.06
4933425B07Rik	0	0.04	0	0	0	0	0	0	0	0	0	0	0	0	0	0	0	0	0	0	0	0	0	0	0	0	0	0.03	0.02	0	0	0	0	0	0	0	0	0	0	0	0	0	0	0.02	0	0	0	0	0
4933425L06Rik	0	0	0	0	0	0	0	0	0	0	0	0	0	0	0	0	0.14	0.08	0.06	0.02	0	1.55	1.08	1.4	0.96	1.52	0	0	0	0	0	0	0	0	0.15	0.06	0	0	0	0	0	0	0	0	0	0	0	0	0
4933426M11Rik	33.38	34.5	33.5	79.95	57.17	65.86	34.84	27.81	24.03	43.67	43.76	33.91	34.29	35.45	27.86	31.56	43.07	45.7	45.71	59.85	54.95	25.18	27.38	24.85	26	26.03	87.33	90.3	91.88	103.52	117.98	13.61	13.54	13.47	23.16	22.52	11.78	12.41	12.52	13.89	14.14	17.14	18.6	18.07	50.61	61.75	25.64	24.36	25.07
4933427D06Rik	0.07	0.07	0.01	0	0	0	0	0	0	0	0.04	0	0	0.01	0	0	0.19	0.21	0.27	0.07	0.09	0.05	0.09	0.04	0	0.08	0.04	0.03	0.05	0	0	0.01	0.01	0.03	1.62	1.76	0.14	0.19	0.31	0.01	0	0.09	0	0	0	0.03	0	0	0
4933427D14Rik	13.74	12.49	14.05	13.54	11.3	10.79	2.73	2.49	2.23	7.85	6.51	8.86	8.76	8.11	7.15	8.88	8.48	9.05	8.67	8.36	8.48	10.91	11.05	10.8	9.52	10.43	10.54	10.8	10.56	9.79	9	4.54	4.8	4.27	6.08	6.32	8.11	10.94	11.05	10.69	10.6	14.83	15.08	14.2	15.02	14.03	9.7	10.25	9.63
4933427E11Rik	0	0	0	0.09	0.03	0.03	0.17	0	0	0.13	0.2	0	0	0	0	0	0.24	0.16	0.21	0.35	0.09	0.09	0.06	0.17	0.23	0.13	0.2	0.16	0.14	0.03	0.09	0.03	0.05	0	0	0	0.02	0.1	0.08	0	0.05	0.29	0.25	0.11	0.14	0.09	0.7	0.45	0.47
4933427E13Rik	0	0	0	0	0	0	0	0	0	0	0	0	0	0	0	0	0	0	0	0	0	0	0	0	0	0	0	0	0	0	0	0	0	0	0	0	0	0	0	0	0	0	0	0	0	0	0	0	0
4933427G17Rik	0	0.02	0	0.07	0.05	0.08	0.07	0.07	0.05	0.06	0.12	0.29	0.3	0.36	0.27	0.39	0.27	0.13	0.2	0.04	0.14	0.41	0.32	0.31	0.09	0.05	0.05	0.03	0.2	0.12	0.03	0	0.02	0	0	0.02	0.09	0.13	0.08	0.09	0.11	0.11	0.08	0.1	0.09	0.25	0.09	0.11	0.09
4933427I22Rik	0	0	0	0	0	0	0	0	0	0	0	0	0	0	0	0	0	0	0	0	0	0	0	0	0	0	0	0	0	0	0	0	0	0	0	0	0	0	0	0	0	0	0	0	0	0	0	0	0
4933428C19Rik	0	0	0	0	0	0	0	0	0	0	0	0	0	0	0	0	0	0	0	0	0	0	0	0	0	0	0	0	0	0	0	0	0	0.16	0.46	0.18	0	0	0	0	0	0	0.09	0.09	0	0	0	0	0
4933428G20Rik	0	0	0	0.03	0	0	0	0	0	0	0	0	0	0	0	0	0.02	0	0	0	0	0	0.07	0	0	0	0.02	0	0	0	0.02	0	0	0	0	0	0.02	0	0	0	0	0	0	0	0	0	0	0	0
4933429K18Rik	0	0	0	0	0	0	0	0	0	0	0	0	0	0	0	0	0	0	0	0	0	0	0	0	0	0	0	0	0	0	0	0	0	0	0	0	0	0	0	0	0	0	0	0	0	0	0	0	0
4933429O19Rik	0	0	0	0	0	0	0	0	0	0	0	0	0	0	0	0	0	0	0	0	0	0	0	0	0	0	0	0	0	0	0	0	0	0	0	0	0	0	0	0	0	0	0	0	0	0	0	0	0
4933430H16Rik	0	0	0	0	0	0	0	0	0	0	0	0	0.02	0	0	0	0	0	0	0	0	0	0	0	0	0.04	0.05	0	0	0	0	0	0	0	0	0	0.02	0	0	0	0	0	0.04	0.02	0.05	0	0	0	0
4933430I17Rik	0.12	0.28	0.15	0.37	0.31	0.34	0.06	0.26	0.19	0.34	0.28	1.94	2.36	2.15	1.87	2.44	0.6	0.44	0.6	0.78	0.79	2.31	2.25	2.1	0.95	1.28	0.11	0	0.18	0.4	0.18	0.46	0.29	0.66	0.72	0.34	0.22	0.39	0.25	0.83	0.81	0.29	0.57	0.24	0.94	1.05	2.23	1.64	1.79
4933430M04Rik	0	0	0	0	0	0	0	0	0	0.06	0	0	0	0	0	0	0	0	0	0	0	0	0	0	0	0.05	0	0	0	0	0	0	0	0	0	0	0	0	0	0	0	0	0	0	0	0	0	0	0
4933430N04Rik	0	0	0	0	0	0	0	0	0	0	0	0	0	0	0	0	0	0	0	0	0	0	0	0	0	0	0	0	0	0	0	0	0	0	0	0	0	0	0	0	0	0	0	0	0	0	0	0	0
4933431E20Rik	0.47	0.27	0.25	0.46	0.39	0.32	0.03	0.04	0	0.64	0.28	14.91	15.57	15.6	10.82	12.09	0.99	1.03	0.81	0.57	0.47	0.04	0.02	0.06	0.04	0.15	4.91	4.55	4.64	0.9	1.11	0.11	0.12	0.12	0.16	0.24	0.9	0.91	0.99	0.18	0.23	1.04	0.89	0.91	2.04	2.92	6.81	6.84	7.33
4933431G14Rik	0	0	0	0	0	0	0	0	0	0	0.03	0	0	0	0.03	0.04	0.35	0.45	0.6	0.04	0.08	0	0	0	0.05	0	0	0	0	0	0	0	0	0	0	0	0	0	0	0	0	0	0	0	0	0	0	0	0
4933432G23Rik	0	0	0	0	0	0	0	0	0	0	0	0	0	0	0	0	0	0	0	0	0	0	0.09	0	0	0	0	0	0	0	0	0	0	0	0	0.09	0	0	0	0	0	0	0	0	0	0	0	0	0
4933432I03Rik	0	0.07	0	0	0.13	0	3.95	4.1	3.76	3.71	3.84	0	0	0	0	0.03	0.11	0.18	0.21	0.2	0	6.03	5.46	5.67	11.26	11.12	0	0.13	0.07	0.13	0.4	0	0	0	0.33	0.13	0	0	0	0	0	0	0	0	0.33	0.26	0	0	0
4933432I09Rik	0.03	0	0	0	0	0	0	0	0	0.2	0	0	0.08	0.05	0.16	0.15	0.1	0	0	0	0	0.79	1.04	1.01	0.52	0.31	0	0.05	0	0	0.02	0	0	0	0.02	0	0.02	0	0.14	0.04	0.02	0	0	0	0.05	0.14	0.05	0	0.08
4933432K03Rik	0	0.15	0	0	0	0	0	0	0	0	0	0	0	0	0	0	0	0	0.07	0	0	0	0	0	0	0	0	0	0	0	0	0	0	0	0	0	0	0	0	0.06	0	0	0	0	0	0	0	0	0
4933433C11Rik	0	0	0	0	0.02	0	0.46	0.32	0.23	1.68	0.93	0	0	0.02	0	0	0	0.03	0.02	0.02	0.02	0	0	0.07	0	0	0	0.02	0.07	0	0.05	0.02	0.04	0.02	0.35	0.61	0	0.09	0.05	0	0	0	0	0	0	0	0	0	0.02
4933433F19Rik	0	0	0	0	0	0	0	0	0	0	0	0	0	0	0	0	0	0	0	0	0	0	0	0	0	0	0	0	0	0	0	0	0	0	0	0	0	0	0	0	0	0	0	0.03	0	0	0	0	0
4933433G08Rik	0	0	0	0	0	0	0	0	0	0	0	0	0	0	0	0	0	0	0	0	0	0	0	0	0	0.03	0	0	0	0	0	0	0	0.06	0	0	0	0	0	0	0	0	0	0	0	0	0	0	0
4933433G15Rik	0.2	0.13	0.07	0.22	0.09	0.05	0.75	0.64	0.21	0.43	0.18	0.28	0.28	0.3	0.09	0.25	0.19	0.2	0.22	0.12	0	0.96	1.08	0.73	0.05	0.25	0.12	0.14	0.18	0.06	0.18	0.14	0.14	0.16	0.3	0.15	0.29	0.8	0.75	0.25	0.14	0.17	0.7	0.26	0.36	0.4	0.43	1.01	0.43
4933433G19Rik	0	0	0	0	0.13	0	0	0	0	0.04	0	0	0	0	0	0	0	0	0.07	0.07	0.03	0.03	0	0	0	0	0.07	0.19	0.16	0	0	0	0	0	0.07	0.16	0.06	0.06	0.26	0	0.03	0	0	0	0	0	0	0	0
4933433H22Rik	0.51	0.22	0.19	1.22	0.4	0.78	0	0	0	0.06	0.21	0.03	0.04	0.04	0.19	0.07	0.62	0.56	0.54	0.89	0.9	0	0	0.02	0.07	0.08	0.82	1.26	1.15	2.11	1.31	0	0	0	0	0	0	0	0.02	0.07	0.12	0.2	0.12	0.31	0.9	0.38	0.07	0.08	0.11
4933434E20Rik	103.34	95.63	103.11	62.67	64.95	68.93	58.98	56.54	57.19	62.64	68.54	117.35	117.99	112.92	92.98	104.41	77.7	74.14	74.59	44.73	43.58	43.34	48.57	51.78	47.4	48.43	48.19	55.03	51.09	54.04	55.69	22.7	20.21	19.44	34.89	32.88	44.54	46.18	46.42	52.57	55.8	76.86	78.64	81.09	71.66	78.26	129.2	133.02	128.21
4933434I20Rik	0	0	0	0	0	0	0	0	0	0	0	0	0	0	0	0	0.03	0.03	0	0	0	0.03	0.08	0	0	0	0	0	0	0	0	0.02	0.07	0	0.03	0.1	0.12	0.15	0.03	0	0	0	0.03	0	0	0	0	0	0
4933436E23Rik	0	0	0	0	0	0	0	0	0	0	0	0	0	0	0	0	0	0	0	0	0	0	0	0	0	0	0	0	0	0	0	0	0	0	0	0	0	0	0	0	0	0	0	0	0	0	0	0	0
4933436H12Rik	0	0	0	0	0	0	0	0	0	0	0	0	0	0	0	0	0	0	0	0	0	0	0	0	0	0	0	0	0	0	0	0	0	0	0	0	0	0	0	0	0	0	0	0	0	0	0	0	0
4933436I01Rik	0	0	0	0	0	0	0	0	0	0	0	0	0	0	0	0	0	0	0	0	0	0	0	0	0	0	0	0	0	0	0	0	0	0	0	0	0	0	0	0	0	0	0	0	0	0	0	0	0
4933438B17Rik	0	0	0	0	0	0	0	0	0	0	0	0	0	0	0	0	0	0	0	0	0	0	0	0	0	0	0	0	0	0	0	0	0	0	0	0	0	0	0	0	0	0	0	0	0	0	0	0	0
4933438K21Rik	0	0	0	0	0	0	0	0	0	0	0	0	0	0	0	0	0	0	0	0	0	0	0	0	0	0	0	0.13	0	0	0	0.02	0.09	0.02	0.27	0.15	0	0	0	0	0	0	0	0	0	0	0	0	0
4933439C10Rik	11.39	9.98	12.19	12.72	11.09	9.3	7.15	6.39	4.74	10.73	6.06	4.04	3.83	3.72	4.21	5.87	5.1	5.43	5.34	5.33	4.86	8.98	7.06	9.22	6.51	5.64	6.19	6.9	6.79	3.3	3.94	0.59	0.6	0.4	2.3	2.2	3.15	4.93	5.55	3.07	3.3	4.67	5.5	5.22	5.55	7.75	2.1	2.55	2.96
4933439K11Rik	0.13	0	0	0.33	0.07	0.2	0	0	0	0.05	0	0	0	0	0.04	0.04	0	0.08	0	0.43	0.24	0.91	1.03	1.09	0.49	0.8	0	0	0	0.04	0.08	0.1	0.04	0.1	0.15	0.15	0.07	0.04	0	0.14	0.21	0	0	0	0	0.25	0.04	0.24	0.24
4933440J02Rik	0	0	0	0	0	0	0	0	0	0	0	0	0	0	0.03	0.03	0	0	0	0	0	0	0	0	0	0	0	0	0	0	0	0	0	0	0	0	0	0	0	0	0	0	0	0	0	0	0	0	0
4933440M02Rik	0	0	0	0	0	0.02	0	0	0	0	0.09	0.02	0.02	0	0	0	0	0	0	0	0.04	0	0	0	0	0	0	0.11	0	0	0	0.02	0.04	0.05	0	0.08	0	0	0	0	0	0	0.04	0	0	0	0	0	0
5031410I06Rik	0.04	0	0	0	0.01	0.03	0	0.02	0.03	4.57	1.54	0	0	0	0	0	0.1	0.02	0.12	0.02	0	0	0	0	0	0	0.02	0.19	0.04	0	0	0	0.02	0.03	0.02	0.03	0.17	0.14	0.12	0.02	0.07	0.08	0.16	0.13	0.02	0.04	0.02	0.01	0.02
5031414D18Rik	0	0	0	2.17	1.78	2.22	23.86	20.17	17.69	20.67	18.24	0.01	0.05	0.07	0.46	0.38	0	0	0.01	2.44	3.04	0.01	0.05	0	0.35	0.6	1.95	2.15	2.1	1.84	2.33	0	0.04	0	0.81	0.17	0.16	0.13	0.16	0.73	0.93	0.24	0.35	0.26	2.72	3.37	0.05	0.04	0.09
5031425E22Rik	3.53	3.86	3.8	10.79	7.88	7.61	6.32	4.77	3.79	12.15	12.16	9.81	9.18	9.06	7.48	7.91	2.11	2.45	2.43	6.19	6.4	13.5	13.11	13.52	5.03	6.22	5.87	5.42	5.75	3.31	4.16	1.96	1.47	1.74	3.61	3.77	1.98	2.22	2.54	6.5	7.77	4.66	3.84	4.19	6.42	7.2	3.68	4.78	5.22
5031425F14Rik	0	0	0	0.54	0.52	0.79	0	0	0	0.17	0.24	0.04	0.06	0	0.08	0.08	0.04	0	0.04	0.98	0.52	4.76	4.78	3.36	7.8	9.55	0	0	0.02	0.34	0.53	0	0	0	0	0	0.09	0.13	0.21	2.12	2.48	0.02	0	0	0.91	0.62	0.45	0.32	0.33
5031426D15Rik	0.03	0.08	0.05	0.01	0.01	0.05	0.02	0.02	0.02	0.11	0.02	0.04	0.06	0.09	0.09	0.04	0.07	0.04	0.03	0.05	0.03	0.08	0.07	0.08	0.03	0.02	0.01	0.02	0.04	0.03	0.03	0.01	0.02	0.02	0.09	0.08	0	0.04	0.01	0.05	0.03	0.03	0	0.03	0.03	0.08	0	0	0.01
5031434C07Rik	0	0	0	0	0	0	0	0	0	0	0	0	0	0	0	0.02	0	0.02	0	0	0	0	0.03	0	0	0	0	0	0	0	0	0	0	0.03	0.09	0.04	0	0	0	0	0	0	0	0	0	0	0.08	0.35	0.03
5031434O11Rik	0.67	0.66	0.86	0.58	0.26	0.29	12.17	8.14	6.12	5.42	6.51	0.55	0.96	0.81	0.96	1.48	1.26	0.84	0.63	0.61	0.73	6.75	4.35	5.68	1.62	2.11	1.49	1.72	1.48	0.05	0.55	0	0.05	0.19	0.11	0.05	1.61	2.74	2.86	0.54	0.65	0.1	0.05	0.21	0.33	0.77	1.33	1.53	2.17
5031439G07Rik	29.14	30.15	28	41.32	29.55	42.03	8.1	6.7	5.77	31.88	28.42	113.14	110.46	111.66	181.25	175.33	39.05	41.84	41.93	40.53	41.78	14.84	15.96	14.62	20.73	20.12	60.34	60.36	58.55	61.51	55.48	16.29	18.01	17.46	19.51	15.94	62.02	61.95	62.46	50.91	52.08	35.75	35.99	36.76	48.28	54.84	41.66	41.73	42.58
5033403H07Rik	0	0	0	0	0	0	0	0	0	0	0	0	0	0	0	0	0	0	0	0	0	0	0	0	0	0	0	0	0	0	0	0	0	0	0	0	0	0	0	0	0	0	0	0	0	0	0	0	0
5033404E19Rik	0	0	0	0	0	0	0	0	0	0	0	0	0	0	0	0	0	0	0	0	0	0	0	0	0.35	0	0	0	0	0	0	0.1	0.71	0.3	0.33	0	0	0	0	0	0	0	0	0	0	0	0	0	0
5033406O09Rik	2.97	2.37	2.41	4.52	5.07	5.12	0	0.01	0	0.31	0.2	11.93	12.3	11.79	10.22	10.45	5.52	5.97	5.68	4.95	5.32	8.35	9.06	8.75	8.24	8.53	5.75	7.1	6.39	6.04	6.59	0.24	0.05	0.03	0.51	0.61	2.01	2.53	2.82	10.66	10.59	0.6	0.6	0.56	4.67	4.56	10.42	10.68	9.36
5133400J02Rik	0	0	0	0	0	0	0.93	0.73	0.59	4.14	3.34	0	0	0	0	0	0	0	0	0	0	0.24	0	0	0.04	0	0	0.07	0	0	0	0	0.18	0.03	1.47	1.05	1.58	1.42	1.38	1.02	0.9	7.86	6.56	7.43	4.82	3.65	2.17	2.19	2.35
5330411J11Rik	0	0	0	0	0	0.04	0	0	0	0	0.05	0.02	0.04	0.04	0.02	0.02	0	0	0.02	0	0.06	0	0	0.04	0	0	0	0.02	0	0	0	0.31	0.39	0.43	1.19	1.54	0.02	0.06	0.02	0.04	0.02	0	0	0.02	0	0	0	0	0
5330413P13Rik	0	0	0	0	0	0	0	0	0	0	0	0	0	0	0	0	0	0	0	0	0	0.04	0	0	0.02	0	0	0	0	0	0	0.02	0.05	0.02	0.01	0.13	0	0	0	0	0	0	0	0	0	0	0	0	0
5330417C22Rik	0.03	0.03	0.05	0.05	0.18	0.14	0.04	0.03	0.01	0.04	0.01	0.83	1.11	0.8	0.26	0.25	0.14	0.08	0.08	0.01	0.02	0.07	0.01	0.03	0.03	0.03	0.03	0.15	0.04	0.04	0.06	0.05	0.1	0.13	0.24	0.41	0.01	0.03	0.01	0.05	0.04	0.07	0.06	0.05	0.16	0.09	0.09	0.04	0.07
5330426P16Rik	4.33	5.06	4.65	11.6	8.45	8.89	0.9	1.21	0.45	6.91	6.46	12.89	12.96	12.34	7.36	6.11	16.42	17.92	17.14	29.51	28.45	0	0.02	0.05	0.85	1.35	10.44	10.71	10.6	19.03	18.13	1.35	1.22	1.52	3.72	1.57	25.7	31.44	32.75	22.07	28.44	9.4	10.29	9.49	17.75	19.15	31.1	33.04	31.36
5330434G04Rik	0	0	0	0	0	0	0	0	0	0	0	0	0	0	0	0	0	0	0	0	0	0	0	0	0	0	0	0	0	0	0	0	0	0	0	0	0	0	0	0	0	0	0	0	0	0	0	0	0
5330439B14Rik	0	0	0	0	0	0	0	0	0	0	0	0	0	0	0	0	0	0	0	0	0	0	0	0	0	0	0	0	0	0	0	0	0	0	0	0	0	0	0	0	0	0	0	0	0	0	0	0	0
5430401F13Rik	0	0	0	0	0	0	0	0	0	0	0	0	0	0	0	0	0	0	0	0	0	0	0.07	0	0.31	0	0	0	0	0	0	0	0	0.06	0	0	0	0	0	0	0.06	0	0	0	0	0	0.28	0.5	0.78
5430402E10Rik	0	0	0	0	0	0	0	0.07	0	0	0	0	0	0	0	0	0	0.05	0	0	0.05	0	0	0	0	0	0	0	0	0	0	0	0	0	0	0	0	0	0	0	0	0	0	0	0	0	0	0	0
5430402O13Rik	0.17	0.17	0	0.34	0.24	0.19	0.22	0.59	0.32	0.36	0.4	0.89	1.04	1.03	1.74	0.9	0.15	0	0.45	0.49	0.12	0.4	0.24	0.2	0.04	0.03	0.12	0	0	0.04	0.08	0	0	0	0	0	0.1	0.14	0.26	0.14	0.07	0.23	0.1	0.04	0.15	0.17	0.16	0.16	0.24
5430403N17Rik	0.81	0.52	0.55	0.34	0.14	0.26	0	0	0	0.01	0	0.05	0.06	0.1	0	0	2.89	2.46	2.48	0.35	0.92	0.1	0.05	0.03	0.09	0.03	5.06	5.63	6.58	3.26	3.97	0.01	0.06	0.01	0.01	0	0	0	0	0.02	0	0.01	0	0.01	0.02	0.01	1.95	2.14	2.21
5430405H02Rik	2.37	2.08	2.61	2.8	3.19	2.84	3.42	2.25	2.22	13.74	11.37	1.02	1.49	1.11	1.77	1.77	2.19	3.52	2.61	4.36	3.65	3.76	4.87	5.19	2.99	2.87	2.28	1.77	1.69	1.77	2.05	0.48	0.47	0.43	0.58	0.73	1.1	1.54	1.35	1.98	2.29	1.63	2.39	1.32	2.13	2.86	12.01	14.2	12.37
5430416N02Rik	379.22	395.14	375.47	19.33	26.32	21.38	41.38	39.8	37.49	39.3	38.03	15.41	15.46	13.24	12.74	13.08	34.83	45.16	39.32	22.44	24.14	25.79	25.82	31.59	33.64	30.59	37.55	33.01	31.96	15.88	17.1	18.51	16.48	14.27	18.78	19.8	32.87	31.4	34.33	21.35	22.19	51.98	47.94	50.34	22.72	25.97	61.04	71.05	70.08
5430416O09Rik	0.01	0	0	0.14	0.14	0.17	0	0	0	0.11	0.13	0.06	0.07	0.11	0.37	0.48	0.01	0.03	0	0.24	0.18	0	0	0	0.06	0.02	0	0	0.01	0.36	0.19	0	0	0	0.14	0.18	0.02	0	0	0.3	0.23	0.01	0.01	0	0.06	0.08	0.95	1	0.8
5430417L22Rik	21.77	22.37	23.15	9.88	11.1	9.17	7.52	6.25	4.82	11.79	10.72	22.58	22.07	23.48	18.51	15.24	12.66	14.71	13.98	10.6	11.48	48.14	49.5	48.01	37.01	40.66	20.74	20.21	19.47	16.11	15.03	0.37	0.7	0.49	3.41	2.23	17.9	18.6	18.85	20.54	19.7	13.51	14.18	14.15	12.45	13.47	36.97	35.16	35.96
5430419D17Rik	0	0	0	0	0.04	0.02	0	0	0	0	0	0	0	0.01	0	0	0.08	0.02	0.01	0.03	0.11	0	0	0	0	0	0	0	0.01	0	0	0	0	0	0	0.01	0.01	0	0	0.04	0.03	0.02	0.04	0.04	0.05	0.01	0	0	0
5430421F17Rik	0.05	0	0	0.25	0.07	0.42	0	0	0	0.08	0.05	0	0	0.01	0.01	0.03	0.03	0	0.03	0.25	0.4	0	0	0.03	0.03	0	0.01	0.05	0.01	0.07	0.08	0	0	0	0.03	0.03	0.75	0.67	0.79	11.06	10.8	0.03	0	0	0.39	0.12	1.33	1.15	0.86
5430421N21Rik	0	0	0	0.16	0.14	0.13	0	0	0	54.93	2.23	0	0	0	0	0	0.38	0.41	0.08	0.2	0.26	0	0.02	0	0	3.2	0	0.15	0.07	0.02	0.11	0	0	0	0.02	0	0	0	0	0.03	0.05	0.02	0	0.04	0.06	0	0	0	0
5430425K12Rik	0.28	0.21	0.16	0.55	0.65	0.48	0.02	0.04	0	0.16	0.1	0	0.03	0.03	0	0.03	3.52	3.3	2.95	2.75	1.41	0.08	0.17	0	0.42	0.67	0.75	1.02	0.67	0.19	0.14	0	0	0	0	0.05	0.33	0.35	0.92	0.54	0.48	0.13	0.29	0.21	0.11	0.54	0.75	0.92	0.62
5430427M07Rik	0	0	0	0	0	0	0	0	0	0.45	0	0	0	0	0	0	0	0	0	0	0	0	0	0	0	0.13	0	0	0	0	0	0	0	0	0	0	0	0	0	0	0	0	0	0	0	0	0	0	0
5430427O19Rik	0.01	0.04	0	2.34	1.59	2.14	9.75	9.17	8.77	8.22	7.25	0.01	0.01	0.01	0.27	0.4	0.14	0.1	0.27	3.08	4.07	1.29	1.66	1.67	2.02	1.76	0.01	0	0	1.57	1.74	0.01	0	0	0.35	0.16	0.05	0.03	0.02	0.68	0.84	0	0.02	0.02	3.27	3.06	0.04	0	0.02
5430428K19Rik	0	0	0	0	0	0	0	0	0	0	0	0	0	0	0	0	0	0	0	0	0	0	0	0	0	0	0	0	0	0	0	0	0	0	0	0	0	0	0	0	0	0	0	0	0	0	0	0	0
5430434I15Rik	0	0	0	0	0.05	0.02	0	0	0	0	0	0	0	0	0.03	0	0	0.03	0.09	0	0.08	0	0	0	0.02	0	0	0	0	0	0	0	0	0	0	0	0	0	0	0.02	0	0	0	0	0	0	0	0	0
5430435G22Rik	0.08	0.11	0.09	4.91	3.21	4.76	0.05	0.06	0.06	3.99	2.33	0.26	0.23	0.23	4.41	4.98	26.93	27.25	28.8	33.9	36.57	0	0	0	3.91	4.45	13.37	11.78	12.78	13.71	15.04	0	0	0	3.66	1.9	1.74	2.12	2.03	11.29	13.75	2.93	2.95	2.79	19.02	24.12	5.35	5.95	6.27
5430437J10Rik	0	0	0	0.73	0.59	0.61	0	0	0	0.59	0.55	0	0	0	0.12	0.09	1.29	0.82	0.63	0.82	1.01	0.06	0.09	0.03	0.19	0.27	0.15	0.17	0.09	0.54	0.48	0	0	0	0	0.09	0	0	0	0.11	0.17	0	0	0	1.11	0.23	0	0	0
5430440P10Rik	0	0	0	0	0	0	0	0	0	0.08	0.04	0	0.07	0	0	0.21	0.11	0	0	0	0	0.04	0	0.04	0	0	0	0	0	0	0	0	0	0	0	0.03	0	0	0	0	0	0	0	0	0	0	0	0	0
5530400C23Rik	0	0	0	0	0	0	0	0	0	0	0	0	0	0	0	0	0	0	0	0	0.06	0	0	0	0	0	0	0	0.12	0	0	0	0	0	0	0	0	0	0	0	0	0	0.06	0	0	0	0	0	0
5530401A14Rik	0	0	0	0	0	0	0	0	0	0	0	0	0	0	0	0	0	0	0	0	0	0	0	0	0	0	0	0	0	0	0	0	0	0	0	0	0	0	0	0	0	0	0	0	0	0	0	0	0
5530601H04Rik	3	2.62	3.12	3.62	2.01	2.17	2.04	1.51	1.87	4.07	4.09	3.07	3.2	3.02	3.92	4.26	2.3	2.58	2.44	2.75	2.58	2.09	2.24	2.31	2.15	2.77	1.67	1.92	1.99	2.34	2.14	3.77	4.02	3.63	3.91	4.22	1.81	2.12	1.91	3.14	2.88	2.46	2.7	2.45	3.71	3.37	1.59	1.7	2.21
5730403I07Rik	0.09	0.12	0.05	0.02	0.02	0	0.01	0.06	0	0.06	0.06	0.09	0.05	0.02	0.08	0.05	0	0.05	0	0	0	0.02	0.02	0	0	0	0.05	0.06	0.05	0.03	0.02	0.03	0.09	0.13	0.08	0.03	0.19	0.28	0.26	0.33	0.24	0.04	0.02	0.11	0.08	0	0.02	0	0
5730405O15Rik	0.23	0.09	0.33	1.06	0.27	0.22	0.25	0.75	0.71	1.17	0.58	0.5	0.22	0.5	0.3	0.5	0.22	0.41	0.39	1.14	0.81	1.58	1.15	1.64	0.41	0.6	0.42	0.04	0.16	0.21	0.38	0.19	0.04	0.19	0.91	0.72	0.76	1.06	0.99	0.49	0.23	0.23	0.12	0.12	0.42	0.27	0.3	0.52	0.21
5730408K05Rik	22.39	18.06	19.58	35.74	43.39	28.51	29.25	24.48	29.13	32.02	31.33	3.13	2.36	1.93	7.49	8.16	6.98	5.91	5.82	14.12	12.51	66.46	58.12	50.15	59.46	59.6	25.24	23.95	23.15	18.09	19.83	32.93	26.29	23.95	45.34	45.92	12.72	9.82	12.83	21.17	20.69	48.2	44.61	52.63	41.29	38.22	11.06	10.81	8.18
5730409E04Rik	3.09	2.94	2.79	11.43	13.07	11.95	0	0	0	1.54	0.56	7.79	6.98	7.73	7.71	7.57	12.26	12.26	13	9.44	8.5	0	0	0.02	0.8	0.64	14.42	14.1	14.99	12.56	13.71	3.31	3.02	3.31	2.88	2.06	4.87	5.54	5.94	13.14	14.29	0.04	0.14	0.09	1.99	2.09	10.4	10.78	9.52
5730412P04Rik	0	0	0	0	0	0	0	0	0	0	0	0	0	0	0	0	0	0	0	0	0	0	0	0	0	0	0	0	0	0	0	0	0	0	0	0	0	0	0	0	0	0	0	0	0	0	0	0	0
5730416F02Rik	0.1	0	0	0	0	0.04	0	0	0	0	0	0	0.1	0.05	0.05	0	0	0	0.1	0	0.1	0	0	0.09	0	0	0	0.18	0	0	0	0	0	0	0	0.09	0	0.04	0	0.04	0.09	0	0	0	0	0.15	0	0	0
5730420D15Rik	0	0	0	0	0	0	0	0	0	0.04	0	0	0	0	0	0.03	0.06	0	0	0	0.03	0.57	0.55	0.15	0	0.19	0.03	0	0	0	0	0.16	0.17	0.24	0	0	0	0	0	0	0	0	0	0	0	0	0.09	0.03	0.12
5730422E09Rik	0	0.04	0.09	0.02	0.09	0.03	0	0	0.01	0	0.2	0	0.04	0	0.02	0.14	0.02	0.11	0.02	0.02	0.04	0.06	0	0.02	0.07	0.02	0.02	0.02	0.02	0.06	0.04	0	0.07	0	0.02	0	0.02	0.05	0.02	0.05	0.02	0.05	0.02	0.02	0.12	0.06	0.04	0	0.1
5730435O14Rik	0	0	0	0.07	0.06	0.06	0	0	0	0	0	0	0	0	0	0	0	0	0	0	0	5.76	6.11	7.11	1.99	1.63	0	0	0	0	0	0	0	0	0	0.06	0	0	0	0	0.06	0	0	0	0	0	0	0	0
5730455P16Rik	32.66	31.2	30.28	13.98	8.96	10.63	10.94	9.58	8.29	8.78	8.93	29.11	29.64	28.36	22.36	21.91	21.75	23.67	22.83	11.97	11.7	19.65	18.99	19.73	9.02	11.47	15.29	15.81	15.79	7.36	7.97	8.28	9.64	8.15	9.56	8.73	17.52	18.14	18.55	12.56	13.84	20.69	21.08	19.33	16.88	19.53	31.7	30.22	31.01
5730457N03Rik	0	0	0	0.06	0	0.05	0	0	0	0	0	0	0	0	0	0	0	0	0	0	0	0	0	0	0	0	0	0	0.05	0	0	0.17	0.14	0.07	0	0.08	0	0	0	0	0	0	0	0	0	0	0	0	0
5730460C07Rik	0	0	0	0	0	0.02	0	0	0	0	0.04	0	0	0	0	0	0	0	0	0.04	0.13	0	0	0	0	0	0	0	0	0	0	0	0	0	0	0	0	0	0	0.06	0.03	0	0	0	0	0	0	0	0
5730480H06Rik	3.13	3.11	3.69	2.15	2.16	1.66	1.21	0.79	0.4	2.75	2.42	1.25	0.9	0.97	1.3	1.21	4.37	4.95	4.18	1.63	1.2	3.39	3.04	2.89	1.38	1.47	2.46	2.19	2.19	0.74	0.65	0.59	0.68	0.71	0.82	0.66	1.59	2.24	2.48	1.4	0.63	0.8	1.24	0.9	1.8	2.22	0.35	0.54	0.51
5730488B01Rik	0	0	0	0	0	0	0.18	0.1	0.04	0.92	0.82	0	0	0	0	0.01	0.03	0	0	0	0	0	0	0	0	0	0	0	0	0	0	0	0	0	0.01	0	0	0	0	0	0	0	0	0	0	0	0	0	0
5730507C01Rik	13.96	11.29	11.96	18.85	11.1	13.64	1.26	1.4	1.17	5.31	4.91	24.28	23.37	21.52	28.81	28.05	4.03	3.98	3.97	4.68	4.47	0.23	0.18	0.21	1.26	1.01	1.18	1.88	1.66	5.26	5.3	238.98	258.06	245.13	256.75	257.82	2.11	2.21	2	6.42	6.01	22.92	23.7	22.03	26.73	23.93	13.89	12.86	12.52
5730508B09Rik	7	6.84	5.95	8.43	8.42	6.66	2.66	3.02	2.82	6.11	6.09	10.26	10.18	8.46	7.06	8.28	11	10.55	9	15.84	15.52	34.77	34.44	33.66	15.28	15.34	6.19	7.25	6.61	9.45	11.67	2.55	3.09	3.02	2.38	2.08	7.7	7.28	6.71	7.38	6.19	8	7.99	7.44	9.1	8.63	6.89	6.63	6.08
5730522E02Rik	0	0	0	0	0	0	0	0	0	0	0	0	0	0	0	0	0	0	0	0	0	0	0	0	0	0	0	0	0	0	0	0.02	0.02	0.06	0.02	0.17	0	0	0	0	0	0	0	0	0	0	0	0	0
5730559C18Rik	32.32	33.34	31.16	43.9	36.31	33.6	0.07	0.06	0.08	1.55	0.33	0.21	0.29	0.28	0.16	0.11	0.01	0.07	0.01	0.07	0.84	0.66	0.32	0.57	0.55	0.39	5.37	4.85	4.96	20.42	22.16	4.68	4.48	4.51	3.49	3.48	0.17	0.25	0.27	1.34	1.98	4.24	4.64	5.01	17.75	29.53	0.25	0.35	0.35
5830403L16Rik	0	0	0	0	0	0	0	0	0	0	0	0	0	0	0	0	0	0	0.02	0	0	0.02	0	0	0	0.02	0	0	0	0	0	0	0	0	0	0	0	0	0	0	0	0	0	0	0	0	0	0	0
5830411N06Rik	0	0.02	0	0.1	0.04	0.02	0	0	0	0.06	0.01	0	0	0	0	0	0	0	0	0.09	0.25	0.01	0.08	0.11	0.07	0.14	0	0.03	0.01	0.07	0.11	0	0	0	0	0	0	0	0	0.02	0.01	0	0	0	0.05	0	0	0	0
5830415F09Rik	1.85	1.95	2.06	4.1	3.85	4.37	3.86	3.67	3.61	6.06	4.75	9.3	7.52	8.03	10.26	9.17	3.73	3.11	3.81	3.7	3.07	3.95	4.7	3.57	10.63	11.84	1.78	1.43	1.65	2.42	2.02	21.8	23.31	23.21	25.48	26.85	2.94	3.12	2.59	10.15	9.24	9.73	10.35	11.33	11.16	10.08	5.35	4.72	3.62
5830416I19Rik	0.01	0.01	0.11	0.01	0.01	0.12	0	0	0	0	0	0	0	0	0.08	0.1	0	0.01	0.03	0.12	0	0.01	0.02	0	0.05	0.03	0.04	0.09	0.13	0.07	0.07	0	0	0.02	0	0.02	0.08	0.12	0.03	0.13	0.13	0	0	0	0.08	0.16	0	0	0
5830416P10Rik	7.81	8.26	8.29	1.11	0.62	0.83	21.36	16.09	12.43	13.15	16.49	0.01	0.01	0.01	0.03	0.04	1.08	1.12	1.06	0.61	0.74	0.13	0.11	0.06	0.31	0.4	0.79	0.88	0.81	0.74	0.44	0.05	0.09	0.05	1.21	0.91	0.08	0.17	0.09	0.25	0.39	0	0.02	0.04	0.14	0.18	1.27	1.5	1.4
5830417I10Rik	3.23	3.23	3.25	2.22	1.79	1.66	1.84	1.78	1.5	4.16	3.98	26.65	26.04	26.53	20.15	22.73	1.68	1.62	1.83	1.3	1.25	2.2	1.95	2.16	2.59	2.85	1.73	1.56	1.67	1.33	1.33	19.66	21.63	21.44	18.64	19.43	32.32	36.76	39	29.69	33.24	16.55	16.1	16.49	16.58	16.31	2	1.81	2.06
5830418K08Rik	20.3	19.76	20.91	14.86	9.2	11.12	14.97	11.93	9.36	31.31	28.68	18.06	18.57	18.56	16.78	16.77	9.44	10.31	9.98	10.37	10.97	21.16	22.03	21.05	16.67	20.99	9.34	9.84	9.68	11.42	7.82	21.38	22.62	21.98	22.03	22.42	15.85	17.57	18.58	18.49	17.94	18.49	19.45	18.92	15.88	15.12	11.05	10.16	11.05
5830418P13Rik	0.02	0	0	0	0.04	0.03	1.52	1.02	1.51	3.82	3.59	0.01	0	0.01	0.05	0.04	0.02	0	0.06	0.19	0.27	16.6	18.54	16.22	14.95	14.08	0.06	0.04	0.03	0.01	0.01	0.2	0.18	0.29	0.22	0.11	0	0	0.01	0.05	0.05	0	0	0	0.01	0.05	0	0	0
5830428M24Rik	0.5	1.02	1.33	2.53	1.52	1.67	5.23	4.48	3.56	5.54	7.45	0.03	0	0	0.04	0.03	0	0.04	0.04	0.53	0.67	19.8	18.81	18.85	4.86	5.12	0.59	0.46	0.64	0.1	0.21	0	0	0	0.03	0	0.92	1.08	1.12	0.81	1.49	0.06	0.1	0.07	0.24	0	0.14	0.11	0.07
5830432E09Rik	0.03	0.02	0.03	1.31	2.1	1.43	0	0	0	0.37	0.44	0.66	0.81	0.6	1.58	1.32	0	0	0	1.18	1.52	1.11	1.28	0.86	0.9	1.15	1.59	1.67	2.57	1.37	1.64	0	0	0	0.18	0	0.02	0.1	0.06	0.4	0.54	1.18	1.19	0.87	2.04	2.23	0	0	0
5830444B04Rik	3.04	4.07	3.15	12.15	9.45	11.8	3.08	2.95	3.1	8.83	8.36	1.4	1.61	2.22	2.19	2.2	4	4.46	5.87	6.14	5.5	15.37	14.59	13.05	3.28	3.49	6.74	4.85	5.01	2.83	4.2	0	0	0.06	0.25	0.32	4.55	4.58	4.38	8.16	8.68	0.12	0.49	0.19	2.43	2.24	10.12	9.27	8.54
5830454E08Rik	2.11	2.29	1.12	0.78	0.64	0.87	4.26	2.83	3.54	3.17	2.3	1.59	2.16	2.01	0.6	0.68	0	0.4	1.48	0.79	0.96	6.35	5.97	6.53	1.88	0.61	0.21	0.3	0.25	0.73	0.42	0.65	0.48	0.37	0.47	0.2	2.08	1.52	2.39	1.41	1.2	1.2	1.35	1.72	1.46	0.91	1.48	1.74	2.61
5830473C10Rik	0	0	0	0	0.03	0.04	0.01	0.03	0.09	0	0.02	0	0.01	0	0	0	1.88	2.21	1.81	0.74	1.41	0.1	0.04	0.03	0	0.04	0.01	0	0	0.03	0.07	0	0	0	0	0.01	0.02	0.03	0.01	0.05	0	0.01	0.01	0.01	0.1	0.03	1.94	1.77	1.99
5930403L14Rik	0	0	0	0.01	0.03	0.02	0	0	0	0.07	0.01	0	0.01	0	0.02	0.02	0	0	0	0.03	0.04	0	0	0	0.01	0.02	0.01	0	0	0.1	0.03	0.79	0.86	0.77	1.01	0.94	0	0	0	0.02	0.02	0	0	0	0.04	0.01	0	0	0
5930412G12Rik	0	0	0	0.03	0.03	0.05	0	0	0	0.45	0.03	0	0	0	0.03	0	0	0	0	0.05	0.08	0	0	0	0.01	0.05	0	0	0	0.08	0.16	0.4	0.73	0.47	0.25	0.31	0	0	0	0.01	0	0	0	0	0.05	0.09	0	0	0
5930430L01Rik	4.19	4.44	4.78	2.96	3	3.58	0.01	0.01	0.01	0.34	0.22	1.24	1.4	1.17	0.98	1.03	4.86	5.41	5.14	6.32	6.47	0.16	0.18	0.15	0.02	0.12	3.26	3.55	3.4	3.22	2.74	0.14	0.19	0.16	0.2	0.17	0.57	0.58	0.71	1.55	1.98	6.37	6.39	6.88	6.51	6.02	10.71	9.96	9.9
5930438M14Rik	0	0	0	0	0.01	0.01	0.02	0	0	0.02	0	0	0	0	0	0	0	0	0	0.01	0.03	0	0	0	0.04	0.01	0.03	0.04	0	0.08	0.05	0.01	0.01	0	0.03	0	0	0	0	0.01	0	0.01	0	0	0.12	0	0	0	0
6030407O03Rik	0	0	0	0	0	0	0	0	0	0	0.04	0.12	0.11	0.05	0.13	0.11	0	0.02	0	0	0	0	0	0	0	0	0	0	0	0	0.02	0	0	0	0	0	0	0	0	0.02	0	0	0	0.02	0	0	0	0	0
6030408B16Rik	0	0	0	0.17	1.13	0.89	0	0	0.01	0	0.1	0.05	0.09	0.12	0.31	0.12	0.05	0	0.16	0.28	0.62	0.1	0.08	0	0.24	0.19	0.07	0.09	0.05	0.33	0.38	0.07	0.08	0.01	0.64	0.27	0	0.02	0.03	0.16	0.12	0	0.05	0.03	0	0	0.05	0	0
6030419C18Rik	8.49	8.62	8.87	2.57	2.92	3.37	0	0	0	0.64	0.26	0.03	0.02	0.02	0.23	0.14	5.23	5.81	5.07	2.35	1.59	0	0	0	0.32	0.23	9.38	7.92	8.12	9.9	10.51	5.18	5.26	4.7	2.82	3.04	0	0	0	0.18	0.13	2.64	3.35	3.33	3.59	5.73	0	0.02	0
6030440G07Rik	0.32	0.15	0.22	0	0.04	0.06	0.03	0	0.02	0.03	0.2	0.15	0.07	0.06	0.08	0.22	0.05	0.04	0.14	0.13	0	0	0.13	0.08	0	0.01	0.1	0.06	0.06	0.04	0.07	0.32	0.12	0.09	0.34	0.28	0.07	0.06	0.06	0.09	0.03	0.03	0	0.06	0.09	0.11	0.07	0	0
6030443J06Rik	0.88	0.82	0.78	0.58	0.22	0.18	1.12	0.93	0.68	2.91	3.13	0.72	0.71	0.79	0.61	0.91	2.54	2.13	2.01	0.54	0.74	0.79	0.73	0.64	1.08	1.03	0.66	0.85	0.77	0.58	0.44	0.46	0.52	0.47	1.26	1.1	0.21	0.24	0.14	0.27	0.36	1.8	1.46	1.35	1.6	1.34	0.51	0.83	0.8
6030458C11Rik	32.33	32.57	33.73	44.38	30.74	28.24	16.15	13.94	10.62	44.37	45.06	32.98	32.62	33.91	30.71	33.95	53.98	56.4	53.66	40.14	37.23	27.16	27.22	26.1	41.61	42.75	45.2	45.03	46.28	31.21	31.09	21.82	23.45	22.72	26.75	26.46	7.74	9.35	9.81	15.48	15.76	29.7	30.57	28.88	40.71	37.9	134.87	130.81	140.37
6030466F02Rik	0.03	0	0	0	0	0	0	0	0	0	0	0	0.1	0.05	0.02	0.05	0	0	0	0	0	0	0.02	0	0	0	0	0	0	0	0	0	0	0	0	0	0	0	0	0	0	0	0	0	0	0	0.1	0.12	0
6030468B19Rik	0	0	0	0.07	0.15	0	0.61	0.7	1.22	5.6	7.76	0	0	0	0	0	0	0	0	0.07	0	0	0	0	0.06	0	0	0	0	0	0.1	0	0	0	0	0.06	0	0	0	0.03	0	0	0	0	0	0	0	0	0
6030469F06Rik	0	0	0	0	0	0	0	0	0	0	0	0	0	0.04	0	0	0	0	0	0	0	0	0	0	0.02	0.04	0	0	0	0	0	0	0	0	0	0	0	0	0	0	0	0	0	0	0	0	0	0	0
6030498E09Rik	0	0	0	0	0	0	0	0	0.08	0	0	0	0	0	0	0	0	0	0	0	0	0	0	0	0	0	0	0	0.09	0	0	0	0	0	0	0	0	0	0	0	0	0	0	0	0	0	0	0	0
6230400D17Rik	0.33	0.61	0.37	0.38	0.58	0.51	1.77	1.45	1.49	2.81	2.56	0.18	0.17	0.16	0.57	0.52	0.78	0.21	0.48	1.48	1.36	0.63	0.7	0.69	0.68	0.56	0.49	0.25	0.25	0.71	0.33	0.43	0.3	0.2	0.61	0.69	0.87	0.62	1.18	0.58	1.02	0.21	0.69	0.52	1.1	0.67	0.16	0.78	0.47
6330403A02Rik	0	0	0	0.12	0.08	0.06	0.02	0.04	0.04	0.19	0.32	0.14	0.06	0.07	0.08	0.08	0	0.01	0	0.09	0.05	0.1	0.23	0.18	0.06	0.13	0.03	0.01	0.02	0.12	0.07	0.01	0.03	0.02	0.13	0.05	0	0	0	0.03	0.05	0	0	0	0.05	0.05	0	0	0
6330403K07Rik	0	0	0	0.09	0.06	0.09	0	0	0	0.1	0	0	0	0	0	0	0	0	0	0.04	0.02	0	0	0	0.04	0.08	0	0	0.02	0.02	0	0.69	0.97	1.02	0.12	0.4	0	0	0	0.02	0.02	0	0.04	0	0.04	0.05	0	0	0
6330407A03Rik	0	0	0	0.06	0	0	0.08	0.06	0	0.06	0.08	0.03	0	0	0	0.02	0	0	0	0	0.02	0	0	0	0.06	0	0	0.02	0	0.02	0	0	0.02	0.06	0	0	0	0	0	0	0.02	0	0	0	0.02	0	0	0	0
6330408A02Rik	4.19	3.28	3.74	3.64	3.99	4.05	1.16	0.93	0.68	3.74	4.02	4.51	4.39	3.99	4.72	3.86	6.1	5.86	6.44	4.5	3.98	4.15	3.81	3.8	5.54	4.84	2.07	1.83	2.03	2.12	2.64	2.89	2.84	3.06	1.99	2.33	3.44	3.61	4.09	4.46	5.32	2.63	2.61	2.82	3.9	3.67	2.06	2.34	2.66
6330409D20Rik	0	0	0	0	0	0	0	0	0	0	0	0.03	0	0	0	0	0	0	0	0	0	0	0	0	0	0.03	0	0	0	0	0	0	0	0	0	0	0	0	0.03	0.03	0	0	0	0	0	0	0	0	0
6330410L21Rik	0	0	0	0	0	0.01	0	0.01	0.02	0.01	0.03	0	0.02	0	0	0.01	0	0.02	0	0.04	0	0.02	0.09	0.06	0	0.07	0.01	0	0.02	0.01	0.01	0.34	0.35	0.29	0.79	0.74	0	0	0	0.01	0.01	0	0	0	0.01	0	0	0	0
6330415B21Rik	0	0	0	0	0	0	0	0	0	0	0	0	0	0	0	0	0.02	0.01	0	0	0	0	0	0	0	0	0	0	0.01	0	0	0	0	0	0	0	0.01	0	0.01	0	0	0	0	0	0	0	0	0	0
6330416G13Rik	7.08	7.5	7.54	14.94	10.41	11.55	7.04	5.69	4.89	18.53	16.11	98.45	102	100.04	66.24	75.82	7.51	7.17	7.14	11.3	9.2	9.68	9.43	9.26	15.3	15.96	5.55	5.03	5.67	8.92	8.25	5.41	5.9	5.4	8.14	8.08	2.34	2.2	2.53	5.25	5.14	12.46	12.21	12.28	23.1	28.23	16.44	15.13	14.78
6330418K02Rik	1.7	0.75	0.53	4.45	4.72	5.5	1.56	1.64	2.36	5.87	5.34	3.05	2.76	3.06	3.69	4.22	5.28	4.81	4.08	6.26	5.59	1.93	1.66	3.12	4.34	4.62	1.43	1.8	1.07	2.98	3.36	3.64	3.63	5.27	3.38	2.06	0.5	0.53	0.2	2.97	3.04	1.88	3.61	3.05	2.88	3.02	4.52	5.72	4.33
6330419J24Rik	0	0	0	0.1	0.08	0.12	0.45	0.5	0.3	1.99	1.2	0.08	0.04	0	0.07	0.04	0	0.01	0	0.07	0.15	0	0	0	0.08	0.03	0.05	0.02	0.05	0.11	0.04	5.51	5.6	5.55	2.34	3.36	0.1	0.15	0.1	0.14	0.05	0	0	0	0.08	0.09	0	0	0
6330549D23Rik	0.09	0.16	0.14	0.24	0.13	0.08	0.2	0.1	0.09	0.44	0.66	0.47	0.44	0.58	0.31	0.43	0.06	0.23	0.08	0.07	0.16	0.95	0.86	0.78	1.27	1.3	0.07	0.04	0.02	0.07	0	0.14	0.15	0.11	0.09	0.13	0.57	0.66	0.6	0.85	1.15	0.72	0.86	0.75	0.36	0.41	0.13	0.07	0.06
6430411K18Rik	0	0	0	0.41	0.12	0.05	0	0	0	0	0	0	0	0	0	0	0	0	0	0.03	0.08	0	0	0	0.05	0	0	0	0	0.21	0.16	1.32	1.4	0.86	2.59	1.83	0	0	0	0.05	0	0	0	0	0.03	0.23	0	0	0
6430503K07Rik	0	0	0	0	0	0	0	0	0	0	0	0	0	0	0	0	0	0	0	0	0	0	0	0	0	0	0	0	0	0	0	0.07	0.14	0.14	0	0	0	0	0	0	0	0.36	0.45	0.3	0.87	0.77	0	0	0
6430531B16Rik	0	0	0	0.03	0.28	0.11	0	0	0	0.14	0.14	0.28	0.12	0.15	0.12	0.12	0	0.03	0	0.46	0.22	0	0	0	0.03	0.08	0.36	0.2	0.7	0.72	0.48	0.05	0.05	0.13	0.33	0.2	0.03	0.08	0.2	0.27	0.11	0.08	0	0	0.18	0.03	1.25	1.35	1.54
6430548M08Rik	5.12	4.93	5.01	5.54	5.8	5.97	0.19	0.07	0.08	1.35	0.68	8.09	8.36	8.36	11	9.89	3.07	3.37	3.95	6.14	5.06	0.86	0.99	0.84	1.17	1.52	2.57	2.6	2.3	8.79	7.78	0.42	0.37	0.53	2.56	1.5	1.64	1.84	1.88	8.25	7.31	3.05	2.64	3.45	3.96	6.36	8.65	7.32	7.83
6430550D23Rik	0.02	0.08	0	0.15	0.18	0.12	1.04	0.88	0.85	0.65	0.77	0.6	0.63	0.6	0.5	0.18	0.29	0.25	0.13	0.26	0.05	1.15	0.73	0.7	0.13	0.25	0.18	0.18	0.17	0.07	0.03	0.04	0.13	0	0.04	0.15	0.15	0.1	0.12	0.04	0.08	0.15	0.06	0.12	0.3	0.23	0.64	1.17	0.93
6430562O15Rik	0	0	0	0.08	0.04	0.02	0	0	0	0	0	0	0	0	0.28	0.41	0	0	0.04	0.08	0	0.02	0	0	0.28	0.17	0	0	0	0.08	0	0	0	0	0	0	0.03	0	0.02	0.74	0.72	0	0	0	0.88	0.82	0	0	0
6430571L13Rik	0.06	0	0.08	0.2	0.14	0.26	0.14	0.15	0.08	0.7	0.09	0.36	0.37	0.6	0.7	0.59	0.26	0.22	0.09	0.06	0.13	0.91	0.76	0.75	0.46	0.2	0.15	0.23	0.34	0.15	0.06	0.4	0.4	0.43	0.45	0.36	0	0	0.01	0.02	0.22	0.11	0.11	0.11	0.01	0	0	0	0
6430573F11Rik	0	0.08	0.02	0.02	0.08	0.03	0	0	0	0.02	0	0.28	0.3	0.5	0.22	0.22	0	0	0	0	0	0	0	0	0.02	0	0.02	0.02	0	0.14	0	0.3	0.3	0.29	0.05	0.12	0	0	0	0.05	0.17	0.12	0.07	0.29	0.48	0.73	0	0	0
6430584L05Rik	0	0	0	0.01	0.03	0.03	0	0	0	0.05	0	0	0	0	0.01	0.02	0	0	0	0	0	0	0	0	0	0.04	0	0.01	0	0.02	0	0	0	0	0	0	0	0	0	0.06	0.06	0	0	0	0	0	0	0	0
6430706D22Rik	66.61	64.21	68.19	115.79	125.03	112.28	32.68	24.77	19.65	108.12	120.54	93.74	93.63	94.88	102.27	110.55	75.62	79.71	75.66	117.26	117.12	153.45	161.82	155.96	108.59	127.6	42.98	40.82	43.47	72.43	70.8	61.88	67.05	60.44	98.55	95.74	79.15	100.4	99.94	106.54	102.93	106.85	107.43	105.96	104.52	98.69	55.38	56.34	54.73
6430710C18Rik	0	0	0	0	0	0	0	0	0	0	0.02	0	0	0	0	0	0	0	0	0	0.02	0.11	0	0.18	0.31	0.44	0	0	0	0.02	0	0	0	0	0.02	0.04	0	0.03	0	0	0	0	0	0	0	0	0	0	0
6530402F18Rik	2.94	2.61	2.38	7.08	6.09	6.36	0.31	0.12	0.13	1.25	0.96	4.77	4.88	4.98	4.29	5.09	0	0	0	2.06	2.04	9.34	9.64	9.6	15.07	15.58	0	0.02	0	1.12	1.21	0.22	0.26	0.35	0.35	0.25	3.63	3.46	4.05	11.12	11.37	7.62	7.34	7.45	13.16	10.52	0	0	0
6530411M01Rik	0	0	0	0	0	0	0	0	0	0	0	0	0	0	0	0.03	0	0	0	0	0	0	0	0	0	0	0	0	0	0	0	0	0	0	0.03	0	0	0	0	0	0	0	0	0	0	0	0	0	0
6720416L17Rik	0	0	0	0	0	0.02	0	0	0	0	0	0.06	0.13	0.1	0.05	0.09	0	0	0	0	0	0	0	0	0	0	0	0	0	0	0	0.06	0	0.03	0	0	0	0	0	0	0	0	0	0	0	0.04	0	0	0.03
6720468P15Rik	0	0.03	0	0.08	0.22	0.27	0	0	0	0.03	0.03	0	0	0	0.03	0	0	0	0.03	0.03	0.02	0	0	0	0.02	0.02	0	0.02	0	0.08	0.03	0	0.05	0	0.1	0	0.51	0.98	0.77	0.25	0.2	0	0	0	0.12	0.17	0	0	0
6720483E21Rik	0	0	0.04	0	0.03	0.11	0	0	0	0	0	1.36	0.78	1.15	0.94	0.57	0	0	0	0	0	0	0	0	0.03	0	0	0	0	0	0.06	0.14	0.17	0.06	0.03	0.06	0.27	0.43	0.51	0.28	0.4	0.29	0.06	0.06	0.09	0.27	0	0.03	0
6720489N17Rik	1.37	1.46	1.52	4.8	5.34	4.62	4.83	4.69	4.95	7.01	8.2	5.44	5.66	5.18	4.7	4.09	2.1	1.9	1.47	1.98	2.63	5.47	5.74	5.51	3.91	4.37	1.38	1.3	1.68	3.11	3.15	5	5.19	4.78	4.84	6.06	4.13	4	4.36	8.86	7.71	0.67	0.72	0.8	1.61	1.67	1.89	2.17	2.28
6820408C15Rik	0.05	0.09	0.07	0	0	0.11	0	0	0	0.05	0	0	0	0	0	0	0	0	0	0	0.04	0	0.02	0	0.02	0	0	0.1	0	0	0	0.11	0.2	0	0.12	0.2	0	0	0	0	0	0	0	0	0	0	1.17	0.62	0.67
6820431F20Rik	688.87	681.02	695.2	246.8	164.39	187.83	309.49	255.87	211.86	485.65	506.55	115.01	116.88	114.01	99.31	108.68	612.19	630.21	605.82	363.11	330.81	174.49	182.24	175	101.78	125.89	299.28	305.66	309.51	230.8	199.11	208.64	216.51	205.43	380.41	348.4	186.96	228.82	252.93	157.27	161.96	254.6	259.62	251.27	198.64	191.44	344.29	331.11	336.92
7420426K07Rik	0	0	0	0	0	0	0	0	0	0	0	0	0	0	0	0	0	0	0	0	0	0	0	0	0	0	0	0	0.04	0	0	0	0	0	0.13	0	0	0	0	0	0	0	0	0	0	0	0	0	0
7420461P10Rik	0	0	0	0	0	0	0.22	0	0	0	0.06	0	0	0	0	0	0	0	0	0.05	0	0	0	0	0	0	0.05	0	0.15	0.05	0	0	0	0.09	0	0	0	0	0	0	0	0	0	0	0.1	0	0	0	0
7420700N18Rik	0	0.06	0	0	0.02	0	0	0	0	0	0	0	0	0	0	0	0.02	0.08	0.08	0.17	0.29	0	0	0	0	0	0	0	0.09	0.07	0.06	0	0	0	0	0	0	0	0.02	0.08	0.05	0	0	0	0	0	0	0	0
7420701I03Rik	0	0	0	0	0	0	0	0	0	0	0	0	0	0	0	0	0	0	0	0	0	0	0	0	0	0	0	0	0	0	0	0	0	0	0	0	0	0	0	0	0	0	0	0	0	0	0	0	0
7530416G11Rik	0	0	0	0	0	0	0	0	0	0	0	0	0	0	0	0	0	0	0	0	0	0	0	0	0	0	0	0	0	0	0	0	0	0	0	0	0	0	0	0	0	0	0	0	0	0	0	0	0
7630403G23Rik	0	0	0	0	0	0	0	0	0	0	0	0	0	0	0	0	0	0	0	0	0	0	0	0	0	0	0	0	0	0	0	0	0	0	0	0	0	0	0	0	0	0	0	0	0	0	0	0	0
8030411F24Rik	0	0	0.08	0	0	0	0	0	0	0	0	0	0	0	0	0	0.22	0	0	0	0	0	0	0	0	0	0	0	0	0	0	0	0.06	0	0.28	0	0	0	0	0	0	0	0	0	0	0	0	0	0
8030423F21Rik	0.32	0.21	0.24	0.15	0.08	0.06	0.07	0.05	0.08	0.07	0.27	0.1	0.03	0.04	0.02	0.09	0.05	0.18	0.04	0.16	0.13	0.14	0.2	0.17	0.29	0.27	0	0.13	0.09	0.08	0.06	0.07	0	0.05	0.19	0.19	0.04	0.07	0.1	0.11	0.1	0.04	0.02	0.01	0.11	0	0.51	0.71	0.7
8030423J24Rik	0	0	0	0	0	0	0	0	0	0	0	0	0	0	0	0	0	0	0	0	0	0	0.04	0	0	0	0	0	0	0	0	0	0	0	0	0	0	0	0	0	0	0	0	0	0	0	0	0	0
8030442B05Rik	0	0	0	0	0	0.03	0	0	0	0	0	0	0	0	0	0	0	0	0	0	0	0	0	0	0	0	0	0	0	0	0	0	0	0	0	0	0.03	0	0	0	0	0	0	0	0	0.04	0	0.04	0.07
8030443G20Rik	0	0	0	0	0	0	0	0	0	0	0	0	0	0	0	0	0	0	0	0	0	0	0	0	0	0	0	0	0	0	0	0	0	0	0	0	0	0	0	0	0	0	0	0	0	0	0	0	0
8030462N17Rik	26.16	25.31	27.1	12.86	8.09	10.18	9.51	8.74	7.23	12.8	14.7	12.18	11.9	12	11.48	11.81	16.53	16.97	17.99	11.39	12.64	15.53	15.26	14.13	11.15	13.23	16.9	15.87	16.65	13.99	13.02	27.76	29.16	29.6	29.23	27.64	19.78	20.1	20.56	13.93	14.17	15.63	14.59	15.15	13.56	12.84	12.16	12.13	12.43
8430408G22Rik	0.38	0.23	0.38	3.19	2.6	2.88	0	0	0	0.61	1.02	0.05	0.05	0.03	5.38	2.76	0	0	0.05	6.82	3.43	0	0	0	1.18	1.92	0	0.15	0	12.7	11.43	0	0	0	2.72	5.5	0	0.05	0	2.74	7.91	0.4	0.2	0.27	2.52	3.09	2.14	1.95	2.15
8430419L09Rik	14.04	13.95	14.51	9.82	9.92	10.41	0	0.01	0	1.63	0.53	19.89	20.99	21.97	18.63	19.51	9.51	9.77	9.93	6.24	7.04	24.76	26.23	25.16	21	22.43	13.42	13.57	14.56	11.3	11.62	8.59	8.75	9.66	10.3	11.62	15.06	16.43	16.18	12.93	13	19.24	20.16	18.22	19.21	21.07	0.1	0.14	0.11
8430422H06Rik	0	0	0	0	0	0	0	0	0	0	0	0	0	0	0	0	0	0	0	0	0	0	0	0	0	0	0	0	0	0	0	0	0	0	0	0	0	0	0	0	0	0	0	0	0	0	0	0	0
8430423G03Rik	1	0.56	0.36	1.57	3.17	2.29	0	0	0	0	0	0	0.07	0	0	0.13	0	0.42	0.74	1.1	1.58	0.07	0	0	0	0.17	1.09	1.95	1.24	2.1	1.67	0	0	0	0	0.18	0.66	0.76	0.91	4.84	3.82	3.11	3.18	2.52	5.11	6.95	0.52	0.33	0.78
8430426J06Rik	0.15	0.04	0	0.1	0.38	0.4	0	0	0	0	0.05	0	0	0	0.09	0	0	0.36	0.05	0.24	0.48	0	0	0.04	0.08	0.08	0.14	0.22	0.13	0.14	0.19	0	0	0	0.05	0	0	0.03	0	0.12	0	0.17	0.31	0.13	0	0	0	0.16	0.05
8430427H17Rik	1.04	0.9	1.3	4.5	4.41	4.12	0.3	0.33	0.09	0.94	0.85	6.08	5.96	5.96	5.62	6.14	1.03	0.86	0.94	1.99	1.95	6.33	6.67	7.23	1.79	2.3	0.25	0.27	0.23	3.23	2.93	3.33	3.81	3.2	6.79	7.28	2.04	2.08	2.04	3.91	3.76	2.29	2.29	2.32	5.46	5.89	0.75	0.86	0.78
8430429K09Rik	9.33	8.05	7.51	4.83	5.24	5.17	6	5.88	5.12	7.75	8.04	6.29	6.4	6.55	6.47	6.67	3.36	2.33	2.35	2.25	2.17	2.7	2.91	2.22	2.11	1.91	2.23	3.13	2.46	2.79	2.19	1.74	1.46	1.07	1.25	1.45	0.06	0.14	0.05	0.37	0.41	5.04	3.99	4.38	3.38	3.97	8.34	7.33	7.71
8430431K14Rik	0	0	0	0	0	0	0	0	0	0	0	0.05	0.02	0	0.13	0.04	0	0	0	0.01	0	0	0	0	0	0	0	0	0	0	0	0	0	0	0.02	0.03	0	0	0	0	0	0	0	0	0	0	0	0	0
8430436N08Rik	0	0	0	0	0	0	0	0.05	0	0	0	0	0	0	0	0	0.07	0	0	0.03	0	0	0	0.03	0.06	0.06	0	0	0	0	0	0	0	0	0	0	0	0	0.03	0	0	0.03	0.13	0.06	0	0	0	0	0
8430437L04Rik	0	0	0	0	0	0	0	0	0	0	0	0.02	0	0	0	0	0	0	0	0	0	0	0	0	0	0	0	0	0	0	0	0	0	0	0	0	0	0	0	0	0	0	0	0	0.06	0	0	0	0
9030025P20Rik	9.49	9.6	10.83	13.82	13.72	11.35	5.85	4.89	3.62	26.08	26.89	4.39	4.25	4.29	2.47	2.99	11.74	13.07	11.06	11.19	12.27	2.15	2.85	2.45	3.8	5.3	5.42	5.83	5.9	7.09	6.23	4.06	4.39	3.69	5.96	7.42	3.46	4.11	3.83	5.42	4.57	1.53	2.14	1.99	2.76	3.08	22.02	23.01	23.7
9030204H09Rik	0	0	0	0	0	0	0	0	0	0	0	0	0	0	0	0	0	0	0	0	0	0.06	0	0	0	0	0	0	0	0	0	0	0	0	0	0	0	0	0	0	0	0	0	0	0	0	0	0	0
9030404E10Rik	0	0	0	0.09	0	0	0.44	0	0.02	0.37	0.8	0	0	0	0	0	0.06	0	0.12	0.14	0.12	0	0	0	0	0	0.12	0.16	0.08	0.09	0.03	0.18	0.18	0.05	0.46	0.36	0	0	0	0.03	0.03	0	0	0	0	0	0	0	0.06
9030612E09Rik	0	0	0	0.02	0.03	0.03	0	0	0	0	0	0.66	0.47	0.4	0.54	0.76	0	0	0	0.11	0	0	0	0	0.06	0	0	0	0	0	0	0.05	0.02	0	0.07	0	0.17	0.16	0.13	0.16	0.27	0.29	0.4	0.17	0.39	0.99	0	0	0
9030617O03Rik	5.41	4.75	4.59	19.19	15.29	17.45	0.12	0.06	0.08	0.94	1.06	5.38	5.52	5.71	4.96	7.77	31.17	28.35	28.17	12.29	13.97	22.78	22.36	22.68	38.99	32.43	63.02	63.93	63.13	32.4	28.95	0.57	0.64	0.81	2.86	3.06	1.47	1.48	1.23	4.09	4.34	0.09	0.06	0.02	3.98	3.75	10.63	11.36	10.62
9030619P08Rik	0	0	0	0	0	0	0.07	0.14	0.21	0.1	0	0	0	0	0	0	0	0	0	0.04	0	0	0	0.13	0	0	0.04	0	0	0	0	0.04	0	0	0	0.04	0	0	0	0	0	0	0	0	0	0.05	0	0	0
9030624G23Rik	7.54	8.19	7.2	5.28	4.42	3.79	0.89	0.47	0.42	1.18	1.09	7.55	7.62	8	5.45	5.13	2.02	2.11	2.54	1.77	1.53	0.15	0	0.03	0.32	0.4	0.86	0.89	1.53	1.69	1.25	32.7	34.74	33.04	44.29	40.54	2.21	2.42	2.64	2.07	2.12	5.41	5.54	5.4	6.4	7.92	2.65	2.34	2.61
9030624J02Rik	27.92	29.19	28.07	40.35	39.83	40.84	10.99	9.43	8.29	26.59	28.23	64.71	64.91	66.93	51.11	51.99	42.33	45.26	45.99	37.32	36.18	23.18	22.14	20.15	32.73	31.82	35.7	37.75	36.82	37.88	37.65	29.4	32.25	30.1	38.93	35.53	46.96	46.1	46.83	51.58	52.72	32.34	31.31	32.46	43.04	45.67	38.93	38.27	38.4
9030625G05Rik	0	0	0	0	0	0	0	0	0.05	0	0.03	0	0	0.03	0	0	0	0	0.03	0	0	0	0	0	0	0.12	0	0	0	0	0	0	0	0	0	0	0	0	0	0	0	0	0	0	0.07	0	0	0.04	0
9130008F23Rik	10.74	12.53	11.38	4.31	3.34	3.46	0	0	0	0.44	0.02	2.99	3.13	2.04	3.89	3.63	4.73	4.89	4.92	3.09	3.17	0	0	0	0.12	0.28	3.45	2.84	2.82	5.2	5.46	0.09	0.08	0.11	0.25	0.17	8.82	8.74	10.25	5.16	5.76	5.43	5.73	5.37	3.42	3.34	1.73	1.65	2.02
9130011E15Rik	13.42	12.15	12.43	14.93	10.98	12.04	4.24	3.36	3.42	7.68	6.98	17.92	17.55	18.37	15.53	16.17	15.67	16.55	17.02	10.33	9.92	5.42	5.61	5.03	8.3	9.31	16.82	17.78	17.52	16.8	14.05	16.61	18.86	18.39	21.8	21.16	11.5	10.79	11.38	15.25	13.22	21.64	22.96	22.01	18.24	18.07	6.24	6.59	6.65
9130015A21Rik	0	0	0	0	0	0	0	0	0	0	0	0.08	0.08	0	0.04	0.04	0.17	0.25	0	0	0.33	0	0	0	0	0	0.46	0.08	0.54	0	0	0	0	0	0	0	0.07	0.14	0.25	0	0.04	0.07	0	0.15	0.08	0	0	0.04	0.04
9130015L21Rik	0	0	0	0	0	0	0	0	0	0	0	0	0	0	0	0	0	0	0	0	0	0	0	0	0	0	0	0	0	0	0	0	0	0	0	0	0	0	0	0	0	0	0	0	0	0	0	0	0
9130019O22Rik	1.39	1.54	1.31	2.1	1.95	1.91	0.08	0.05	0.13	0.64	0.69	2.22	2.21	2.23	2.01	1.94	2.82	3	2.66	3.77	3.6	2.84	3.13	3.25	2.22	2.44	0.08	0.21	0.1	0.8	0.68	2.12	1.86	2.06	2.11	2.5	0.09	0.09	0.07	0.46	0.43	0.05	0.02	0.07	0.52	0.69	0.53	0.36	0.65
9130019P16Rik	0	0	0	0.07	0.02	0.05	0	0	0	0.04	0	0	0	0	0	0.01	0	0	0	0.17	0.01	0.01	0.03	0.03	0	0	0	0.02	0.02	0.03	0.01	0	0	0	0.05	0	0	0	0	0	0	0	0.01	0	0	0	0.04	0.07	0.08
9130023H24Rik	0.55	0.63	0.81	2.99	2.29	2.81	1.4	1.12	0.92	6.52	6.94	3.91	3.58	3.99	2.99	3.86	2.9	3.42	3.11	3.45	3.66	2.89	2.53	2.82	5.1	4.99	2.13	1.58	1.9	3.02	2.82	1.3	1.46	1.36	1.48	1.65	0.48	0.44	0.4	2.99	2.74	1.34	1.46	1.31	3.62	3.69	3.95	4.07	3.91
9130024F11Rik	1.5	1.34	1.53	0.92	1.49	0.96	1.58	1.85	2.01	2.05	3.18	0.18	0.11	0.03	0.15	0.11	2.27	2.33	2.07	1.88	2.5	1.22	1.15	1.06	0.3	0.35	0.91	1.2	0.81	0.47	0.58	0.1	0.08	0.02	0.12	0.08	1.76	1.71	1.91	3.14	2.39	1.57	1.69	1.62	0.69	0.94	0	0	0
9130204L05Rik	0	0	0	0	0	0	0	0	0	0.44	0	0	0	0	0	0	0	0.1	0	0	0.97	0	0	0	0	0	0	0.18	0	0	0	0	0	0	0	0	0	0	0	0	0	0.09	0	0	0.09	0	0	0	0
9130209A04Rik	0	0	0	0	0	0	0	0	0	0	0	0	0	0	0	0	0	0	0	0	0	0	0.06	0	0.05	0.11	0	0	0	0	0	0	0	0	0	0	0	0	0	0	0	0	0	0	0	0	0	0	0
9130221F21Rik	0.05	0.04	0	0.04	0.04	0.04	0.01	0.05	0	0.12	0.02	0.03	0.01	0.03	0.06	0.06	0	0.07	0.03	0.01	0.04	0.07	0.05	0.13	0.05	0	0	0	0.06	0.05	0.02	0	0	0.06	0.05	0.08	0.05	0.05	0.08	0.07	0.05	0.01	0.03	0	0.03	0.07	0.01	0.02	0.02
9130221H12Rik	7.58	6.59	6.41	9.52	10.82	10.4	7.99	4.99	4.02	12.47	13.73	7.39	7.88	7.63	8.38	8.71	10.12	11.59	12.35	9.42	9.37	9.54	9.28	9.12	9.38	10.14	5.07	4.8	6.14	7.55	7.71	4.12	4.08	4.36	5.11	4.74	13.81	14.71	15.81	14.42	15.51	6.41	6.16	7.42	7.41	8.4	6.67	7.68	7.46
9130227L01Rik	0	0	0	0	0.02	0	0	0	0	0	0	0	0	0	0	0	0	0.02	0.02	0	0.03	0	0	0	0.06	0.05	0	0	0	0	0	0	0.02	0	0	0.05	0	0.02	0	0	0	0.02	0.05	0.03	0.1	0	0	0	0
9130230L23Rik	0.03	0	0	0	0.09	0.04	0	0	0	0.08	0.08	0.02	0.05	0.02	0	0.07	0	0.03	0	0.07	0.26	0.36	0.31	0.14	0.04	0.15	0.09	0.02	0.07	0.05	0.14	0	0	0	0.07	0.07	0.06	0	0	0	0	0	0.09	0	0.12	0	1.25	1.45	1.95
9130401M01Rik	86.42	85.55	88	66.3	90.06	77.13	16.75	15.66	14.69	25.93	22.66	42.69	40.12	40.99	43.09	40.4	71.48	71.85	67.98	45.17	53.93	12.31	11.74	12.53	32.76	32.64	77	76.48	73.69	75.91	68.53	84.27	82.98	82.45	49.48	56.97	43.16	40.69	37.36	65.88	63.85	51.26	54.33	53.99	52.17	47.99	71.95	75.99	78.53
9130409I23Rik	0	0	0	0	0	0	0	0	0	0	0	0.05	0.02	0.02	0.02	0	0.11	0.08	0.09	0	0.05	0	0.02	0	0	0	0.05	0.05	0	0.05	0	0	0	0	0	0	0.06	0.05	0.07	0.06	0.1	0.02	0	0	0	0	0	0	0
9230009I02Rik	0	0	0	0	0	0	0	0	0	0	0	0	0	0	0	0	0	0	0	0	0	0	0	0	0	0	0	0	0	0	0	0	0	0	0	0	0	0	0	0	0	0	0	0	0	0	0	0	0
9230102K24Rik	0	0	0	0.53	0.3	0.37	0	0	0	0	0.03	0	0	0	0.08	0.05	0	0	0	0.08	0	0	0	0	0.19	0.4	0	0.1	0	0.58	0.37	0	0	0	0.03	0.25	0	0	0	0.28	0.1	0	0	0	0.63	0.09	0	0	0
9230102O04Rik	1.95	1.39	1.72	1.91	3.07	2.4	0	0	0	0	0	0	0.16	0.16	0	0.16	0	0	0	0	0	1.02	1.24	0.64	1.85	1.71	0	0	0	0	0	0	0	0	0	0	0	0	0	0	0	0	0	0	0	0	7.23	6.15	7.38
9230104L09Rik	0.07	0	0.28	3.72	0.06	0.27	0	0	0	0	0	0	0	0	0	0	0.13	0	0.13	0	0.13	0	0	0	0	0	0.06	0	0.06	0	0.12	0	0	0	0	0.12	0.05	0	0.06	0.06	0.06	0	0	0	0	0	0	0	0
9230105E05Rik	0	0	0	0	0.01	0	0	0	0	0	0	0	0	0	0	0	0.06	0	0.02	0.09	0.03	0.29	0.1	0.13	0.39	0.21	0	0.03	0	0	0	0	0.01	0	0.16	0.1	0	0	0	0	0	0	0	0	0	0	0	0	0
9230110C19Rik	3.89	4.36	2.86	7.28	5.28	6.72	3.55	3.07	3.87	5.16	4.71	19.53	18.55	20.59	22.57	25.11	3.73	3.4	2.73	2.13	2.22	0.73	0.72	0.65	0.72	0.94	2.07	2.95	2.47	3.09	3.38	2.37	2.56	2.39	1.96	1.57	23.99	22.77	22.18	19.05	16.78	7.87	8.22	7.47	10.72	8.65	0	0	0
9230110F15Rik	0	0	0	0	0	0	0	0	0	0	0	0	0	0	0	0	0	0	0	0	0	0	0	0	0	0	0	0	0	0	0	0	0	0	0	0	0	0	0	0	0	0	0	0	0	0	0	0	0
9230112D13Rik	0	0	0	0	0	0	3.14	2.12	2.36	2.87	3.02	0	0	0	0	0	0	0	0	0	0	0	0	0	0	0.09	0	0	0	0	0	0	0	0	0	0	0	0	0	0	0	0	0	0	0	0	3.39	4.45	3.62
9230112J17Rik	0	0	0.02	0	0	0	0	0	0	0.03	0.08	0.01	0.01	0.04	0.06	0.03	0	0	0.05	0.04	0.06	0	0	0	0.31	0.43	0	0	0.03	0.04	0.01	0	0	0	0.01	0	0.02	0	0	0	0.08	0	0.13	0.03	0.08	0.11	0	0	0
9230114K14Rik	0.58	0.72	0.67	0.55	0.39	0.62	0.53	0.58	0.37	3.69	2.65	1.55	1.69	1.42	1.42	1.84	4.26	4.29	2.87	1.25	1.19	1.13	1.38	1.2	1.77	2.11	4.46	4.56	4.58	1.11	0.66	3.35	3.09	3.72	1.86	1.64	0.76	0.74	0.93	1.18	0.96	1.43	1.29	1.35	1.28	1.36	1.92	1.98	2.08
9230116L04Rik	0.12	0.18	0.26	0.15	0.16	0.06	0.24	0.07	0.03	0.24	0.17	0.23	0.19	0.25	0.26	0.23	0.13	0.27	0.2	0.25	0.11	0.15	0.06	0.11	0.11	0.13	0.21	0.28	0.23	0.08	0.17	0.06	0.06	0	0.06	0.08	0.18	0.04	0.02	0.24	0.21	0.08	0.04	0.24	0.1	0.3	0.28	0.31	0.3
9230116N13Rik	0.21	0.29	0.16	0.7	0.63	0.89	1.13	1.6	1.55	2.16	2.81	0.13	0.21	0.22	0.18	0.25	0.94	0.61	0.47	1.11	1.18	3.24	2.47	2.27	0.97	1.06	0.06	0.22	0.2	0.18	0.28	0.41	0.72	0.61	0.52	0.58	0.3	0.38	0.43	0.78	0.89	0.92	0.39	0.51	0.85	0.91	0.17	0.5	0.57
9330020H09Rik	0.5	0.34	0.65	0.65	0.74	0.71	1.02	0.97	1.34	2.11	1.85	0.94	1.2	0.86	1.08	1.27	1.24	1.35	1.17	1.09	0.92	1.18	1.32	1.36	2.04	2.03	0.59	0.74	0.78	1.26	0.92	0.43	0.54	0.46	0.68	0.71	0.59	0.51	0.73	0.93	0.73	0.88	1.15	0.74	1.49	1.1	1.31	1.48	1.37
9330102E08Rik	1.81	1.63	1.83	0.29	0.33	0.24	1.09	0.77	0.83	1.95	2.11	6.49	6.93	7.27	4.53	6.61	7.22	7.88	8.04	1.3	0.71	0	0	0	0.04	0.07	1.81	2.42	2.17	0.42	0.6	0.65	0.47	0.47	0.52	0.6	1.24	1.42	1.78	0.36	0.48	1.78	1.92	1.62	1.3	1.85	11.01	10.13	11.09
9330111N05Rik	0	0	0	0.08	0.05	0.02	2.08	2.74	2.31	4.84	4.63	0.02	0.12	0.02	0.02	0.15	0.18	0.13	0.25	0.19	0.12	0	0	0	0	0	0	0	0	0.05	0	0	0	0	0	0	0.15	0.31	0.21	0.63	0.4	0.04	0.05	0.09	0.07	0.03	0	0	0.07
9330117O12Rik	0	0	0	0	0	0	0	0	0	0	0	0.16	0.22	0.2	0.11	0.02	0	0	0	0.05	0	0	0	0	0	0.02	0	0.02	0.02	0	0.02	0	0	0	0	0	0	0	0	0	0	0	0	0.03	0	0.02	0	0	0
9330133O14Rik	0.87	1.03	0.94	2.37	2.43	2.43	3.53	3.15	2.7	6.25	7.42	2.63	2.77	3.29	3.44	3.62	3.1	2.28	2.52	2.74	1.74	7.31	7.72	6.92	3.05	3.9	0.96	0.68	0.95	2.61	1.99	1.84	1.84	2.33	2	2.03	1.08	1.18	1.03	2.18	2.56	1.58	1.92	1.48	3.53	4.51	5.56	5.19	4.39
9330151L19Rik	2.38	2.1	1.81	4.96	5.06	4.01	9.93	7.35	5.9	9.72	10.23	10.31	9.01	9.02	6.95	9.18	3.36	3.71	3.47	7.88	7.74	9	8.68	8.91	5.65	6.4	3.01	2.52	2.49	4.07	3.84	0.75	0.79	0.65	1.77	1.51	4.8	6.82	7.84	4.27	4.12	4.67	4.11	3.52	6.17	5.95	7.11	7.98	7.86
9330158H04Rik	0.01	0.01	0.01	0.05	0.04	0.02	0	0.12	0	0.04	0.06	0.04	0.02	0.02	0.02	0.02	0.01	0.02	0.04	0.04	0.08	0.21	0.01	0.11	0.05	0.1	0.01	0.04	0.01	0.04	0.05	0.04	0	0.04	0.05	0.04	0.1	0.05	0.03	0.05	0.04	0.05	0.09	0.08	0.06	0	0.04	0.01	0.04
9330159F19Rik	0	0	0	0	0.03	0.06	0	0	0	0.04	0.01	0.69	0.64	0.55	1.38	1.14	0.01	0.02	0.02	0.01	0.06	0	0	0	0.02	0.01	0	0	0	0.08	0.04	1.26	1.42	1.25	0.57	0.76	0.01	0.06	0.06	0.26	0.26	1.28	1.13	1.2	2.5	2.01	0	0	0.01
9330159M07Rik	1.27	1.12	1.22	4.06	4.14	3.99	0.91	0.58	0.52	1.6	1.67	0.47	0.49	0.66	0.7	0.78	1.35	1.55	1.24	2.63	2.36	1.8	1.66	1.88	1.1	1.29	3.9	3.37	2.96	2.07	1.67	0.86	0.72	0.83	1.3	1.45	1.09	1.28	1.34	2.61	2.25	2.19	2.81	2.79	3.24	3.32	1.48	1.19	1.35
9330162012Rik	0.08	0.08	0.23	0.32	0.09	0.14	0.12	0.04	0.05	0.78	0.27	0.34	0.57	0.41	0.43	0.35	0	0	0	0	0.28	0	0	0	0.08	0.02	0.09	0.11	0.11	0.18	0.34	0.1	0.13	0.37	0.16	0.02	0.16	0.06	0.15	0.33	0.21	0.53	0.48	0.61	0.55	0.25	0	0	0
9330162B11Rik	0	0	0	0	0	0	0	0	0	0	0	0	0	0	0	0	0	0	0	0	0	0	0	0	0	0	0	0	0	0	0	0	0	0	0	0	0	0	0	0	0	0	0	0	0	0	0	0	0
9330175E14Rik	0.22	0.02	0.02	4.42	0.95	2.13	0.79	1.13	0.12	5.19	4.04	0	0	0	0.38	0.77	0.66	0.78	0.82	5.23	4.09	0.74	0.71	0.44	0.55	0.71	0.62	0.37	0.53	0.76	1.63	0	0	0	0.17	0.02	0.11	0.1	0.25	0.65	0.68	0.06	0.1	0.02	2.63	1.4	0.09	0.11	0.02
9330175M20Rik	0.04	0	0.01	0	0.04	0.08	0	0	0	0	0	0.02	0.01	0	0.04	0.01	0.05	0.04	0.04	0	0	0	0	0	0	0	0.03	0	0	0.02	0.04	0	0	0	0	0	0	0.01	0	0.03	0.02	0	0	0	0	0	0	0	0
9330178D15Rik	0	0	0	0	0	0	0	0	0	0	0	0	0	0	0	0	0	0	0	0	0	0	0	0	0	0	0	0	0	0	0	0	0	0	0	0	0	0	0	0	0	0	0	0	0	0	0	0	0
9330179D12Rik	1.9	2.38	1.79	0.31	0.37	0.26	0	0	0	0.26	0	0.26	0.43	0.16	0.24	0.34	3.69	3.13	2.52	2.81	2.18	0.16	0.45	0.35	0.53	0.77	0	0	0	0.13	0.13	0	0	0.07	0.16	0	0.3	0.2	0.06	0.97	0.67	0.07	0.48	0.37	0.49	1.12	0	0	0
9330182L06Rik	0.14	0.11	0.08	0.19	0.12	0.14	0.02	0	0	0.04	0.02	5.55	5.05	5.12	4.73	4.18	0.12	0.16	0.11	0.05	0.07	0.01	0	0.03	0.02	0.01	0.01	0.04	0.01	0.07	0.1	0.34	0.22	0.29	0.07	0.08	4.44	5.44	4.81	2.8	2.82	9.68	9.76	9.18	6.09	6.02	0	0	0
9330182O14Rik	0	0	0	0	0	0	0	0	0	0	0	0	0.03	0	0	0	0	0	0	0	0	0	0	0.02	0.01	0.16	0	0	0	0	0	0	0	0	0	0	0	0	0	0.01	0	0	0	0.04	0	0	0	0	0
9330188P03Rik	33.13	31.01	32.67	22.09	33.99	24.43	0	0	0	0.04	0	13.19	13.81	13.09	23.48	27.17	81.27	78.33	78.36	46.4	57.87	0	0	0	0.03	0	49.83	48.47	44.68	4.5	5.24	0	0	0	0.1	0.03	8.31	8.99	11.26	1.65	2.5	3.24	4.26	5.02	9.63	8.84	20.94	23.59	21.81
9430007A20Rik	0	0	0	0	0	0	0	0	0	0.08	0	0	0	0	0	0	0	0	0	0	0.07	0	0	0	0	0	0	0	0	0	0	0	0	0	0	0	0	0	0	0	0	0	0	0	0	0	0	0	0
9430008C03Rik	48.19	45.54	49.08	18.99	17.09	14.16	30.33	23.14	18.34	34.9	35.81	11.02	10.99	11.13	13.82	18.14	36.92	37.82	36.11	21.58	18.95	12.91	13.97	13.87	20.24	23.52	27.11	31.95	27.73	13.24	10.73	11.46	11.45	11.19	16.29	16.67	17.57	21.72	24.15	22.65	21.45	26.05	28.19	28.28	25.54	22.82	33.51	33.76	34.65
9430014N10Rik	0	0	0	0	0	0	0	0	0	0	0	0	0	0	0	0	0	0.03	0	0	0	1.65	1.93	0.97	1.46	2.35	0	0	0	0	0	0	0	0	0	0	0	0	0	0	0	0	0	0	0	0	0	0	0
9430015G10Rik	23.6	21.94	25.96	21.74	23.6	18.81	26.05	21.38	16.5	53.73	44.04	21.38	22.29	21.89	17.35	19.83	13.21	15.77	14.9	18.17	17.65	30.63	34.8	32.37	18.17	18.03	11.12	11.77	10.71	12.21	11.56	19.86	21.87	20.94	22.73	22.46	25.06	27.68	30.35	11.27	11.35	18.58	21.11	21.14	14.79	15.54	28.15	26.33	28.1
9430016H08Rik	33.81	31.75	30.83	21.5	22.45	21.66	18.93	19.68	19.85	20.16	23.52	39.84	36.07	36.64	34.73	35.81	29.64	31.65	28.47	18.81	22.43	18.28	17.34	17.26	30.22	28.68	19.78	20.64	18.86	20.76	19.15	42.89	40.53	43.48	32.71	32.99	20.55	18.8	19.86	24.97	22.5	30.25	31.57	28.05	28.15	31.14	43.5	43.15	42.21
9430018G01Rik	1.41	1.15	1.44	2.57	1.76	1.63	0	0	0	0	0.04	0.03	0.03	0.03	0.01	0.03	4.83	4.78	4.3	4.89	4.88	0.47	0.64	0.59	0.42	0.72	0.07	0.03	0.07	0.06	0.04	0.01	0.01	0.04	0.17	0.15	0.03	0.07	0.02	0.29	0.33	0.08	0.06	0.12	0.31	0.24	2.3	1.99	2.02
9430019J16Rik	0	0	0	0	0	0	0	0	0	0	0	0	0	0	0	0	0	0	0	0	0	0	0	0	0	0	0	0	0	0	0	0	0	0	0	0	0	0	0	0	0	0	0	0	0	0	0	0	0
9430020K01Rik	14.29	14.99	14.15	28.59	19.2	20.98	0	0	0	1.92	1.41	4.01	4.12	4.02	6.56	6.76	23.04	22.58	23.88	26.44	21.93	0	0	0	1.88	2.18	13.69	13.53	14.3	22.51	22.55	2.21	2.39	2.28	5.6	5.01	33.54	36.58	38.13	37.96	41.92	18.85	18.31	19.28	22.36	21.18	23.77	23.27	23.88
9430021M05Rik	0	0	0	0	0	0	0	0	0	0	0	0	0	0	0	0	0	0	0	0	0	0	0	0	0	0	0	0	0	0	0	0	0	0	0	0	0	0	0	0	0	0	0	0	0	0	0	0	0
9430037G07Rik	1	1.26	1.58	5.66	4.04	5.32	0.74	0.5	0.48	2.78	2.44	0.54	0.57	0.46	0.69	0.75	1.41	1.57	1.62	5.32	5.12	1.34	1.07	1.12	1.26	1.75	3.91	3.72	3.65	3.62	2.76	2.72	2.63	2.36	2.64	2.18	1.49	2.16	2.46	4.75	4.96	3.98	3.7	3.52	5.82	4.12	2.24	1.78	2.01
9430038I01Rik	4.23	4.32	4.54	6.71	8.39	7.69	12.34	13.88	14.72	19.3	21.27	6.93	7.49	7.23	10.37	9.81	7.3	4.97	4.6	7.76	6.55	20.9	20.8	20.3	22.37	20.63	4.38	5.72	5.63	8.35	6.57	25.56	23.82	26.5	17.6	18.51	4.47	4.7	5.12	11.5	10.19	4.93	5.11	5.21	5.92	6.36	18.56	18.13	18.46
9430041J12Rik	0	0	0	0.04	0.01	0	0	0	0	0.02	0.34	0.01	0.01	0.01	0	0	0.03	0.08	0.06	0.03	0	0	0	0.03	0	0.01	0	0	0	0	0	0.09	0.1	0.06	0.17	0.09	0	0	0	0	0.01	0	0	0	0	0	0	0	0
9430060I03Rik	0	0.13	0.11	0.25	0.06	0.07	0.2	0.47	0.46	0.16	0.34	0.24	0.16	0.22	0.08	0.26	0.15	0.11	0.1	0.22	0.28	0.1	0.04	0.14	0.05	0.04	0.04	0.08	0	0.08	0.04	0	0.02	0.05	0.02	0.08	0	0.11	0	0.12	0.16	0.11	0.36	0.02	0.06	0.13	0.36	0.77	0.53
9430069I07Rik	0	0	0.08	0.08	0	0.52	0	0	0	0	0.26	0	0	0	0	0	0.24	0	0.08	0	0	0	0	0	0	0	0	0	0	0.07	0	0.53	0.34	0.2	0.81	0.64	0	0	0	0	0	0	0	0.35	0	0.65	0	0	0
9430076C15Rik	0.33	0.41	0.34	0.2	0.18	0.12	0	0	0	0.06	0	0.02	0.01	0	0.02	0.01	0	0	0	0.44	0.14	0.47	0.22	0.23	1.27	1.26	0.01	0	0	0.1	0.37	0	0	0	0.03	0	0	0	0	0.06	0.03	0.04	0.01	0	0.12	0.15	0	0.03	0
9430083A17Rik	0.27	0.35	0.26	0.34	0.34	0.23	0.13	0.17	0.17	0.11	0.24	0.16	0.2	0.12	0.12	0.13	0	0.01	0.03	0.04	0.08	0.34	0.29	0.29	0.06	0.14	0.01	0	0.04	0.07	0.05	0.08	0.12	0.06	0.13	0.05	0.01	0.04	0.01	0.04	0.11	0.01	0.07	0.06	0.08	0.29	0.27	0.23	0.33
9430091E24Rik	0.73	0.95	0.65	1	1.12	1.05	0.61	0.81	0.82	2.28	2.09	0.42	0.66	0.44	0.82	0.8	1.11	1.1	0.91	1.49	1.31	2.4	2.58	1.89	1.4	1.17	0.73	0.7	0.61	0.67	0.86	0.22	0.11	0.12	0.21	0.4	0.24	0.25	0.35	0.46	0.54	1.02	0.84	0.75	0.92	0.46	1.61	1.78	1.55
9530002B09Rik	0	0	0	0	0	0	0	0	0	0	0	0	0	0	0	0	0	0	0	0	0	0	0	0	0	0	0	0	0.09	0	0	0	0	0	0	0	0	0	0	0	0	0	0	0	0	0	0	0	0
9530003J23Rik	0	0	0.06	0	0	0	0	0	0	0	0	0	0	0	0	0	0	0	0	0	0	0	0	0	0	0	0	0	0	0	0	0	0	0	0	0	0	0	0	0	0	0	0	0	0	0	0	0	0
9530026F06Rik	0	0	0	0	0	0	0	0	0	0	0	0	0	0	0	0	0	0	0	0	0	0	0	0	0	0	0	0	0	0	0	0	0	0	0	0	0	0	0	0	0	0	0	0	0	0	0	0	0
9530026P05Rik	0	0	0.08	0.42	0.24	0.32	0	0	0	0	0.17	0	0	0	0	0	0	0.08	0	0.11	0.04	0	0	0	0	0	0.29	0.69	0.49	0.43	0.8	0	0	0	0.22	0.17	1.16	1.16	0.97	1.07	0.83	0.53	0.55	0.82	0.54	2.05	9.62	10.14	9.84
9530027J09Rik	0	0	0	0.23	0.2	0.09	0.17	0	0.04	0.09	0.18	0.04	0.04	0.04	0.02	0.02	0.1	0.02	0	0.06	0.08	0.06	0.04	0.06	0.07	0	0.12	0.02	0	0.06	0	0.02	0.02	0	0.06	0.23	0	0.02	0.06	0.02	0.04	0	0	0	0	0	0.04	0	0.06
9530036O11Rik	0	0	0	0	0	0	0	0	0	0	0	0	0	0	0	0	0.03	0.12	0.16	0	0	0	0	0	0	0	0	0	0	0	0	0	0	0	0	0	0	0	0	0	0	0	0.01	0	0	0	0	0	0
9530051G07Rik	0	0	0	0	0.01	0	0.01	0.02	0.03	0.1	0.08	0.04	0.04	0.05	0.01	0.01	0	0	0	0.01	0.01	0.09	0.08	0.1	0.1	0.14	0	0	0.02	0.01	0	0.22	0.1	0.13	0.03	0.11	0	0	0	0	0	0	0	0.03	0.01	0	0	0	0
9530052E02Rik	0.21	0.04	0	0	0.04	0.03	0	0	0	0.18	0	0.07	0	0	0	0	0.16	0.33	0.56	0.19	0.12	0	0	0	0	0	0	0	0.04	0.15	0.19	0	0	0	0	0	0.03	0	0.07	0.03	0	0	0	0	0.11	0	0	0	0
9530053A07Rik	0.01	0.02	0.02	0.01	0.05	0.04	0	0	0	0	0	0.01	0.01	0	0.02	0.02	1.46	1.14	1.19	0.3	0.23	0.02	0.02	0	0.01	0.03	1.17	1.35	1.26	0.23	0.25	0.16	0.12	0.12	0.04	0.1	0	0.01	0	0	0.01	0.03	0.02	0	0	0	0.1	0.14	0.15
9530059O14Rik	0	0	0	0	0	0	0	0	0	0	0	0.06	0.02	0.02	0.07	0.11	0	0	0	0	0	0	0	0	0	0	0	0	0	0.01	0.01	0	0	0	0	0	0	0	0	0	0	0	0	0	0	0	0	0	0
9530068E07Rik	225.04	228.95	219.9	235.9	250.91	241.01	78	73.14	73.45	115.37	109.08	180.15	180.54	178.01	167.83	175.34	101.87	101.31	105.98	133.4	131.82	94.05	98.42	99.12	92.38	92.69	131.39	131.98	129.74	170.93	174.91	19.73	20.63	19.72	39.7	30.28	166.04	169.7	166.31	166.03	171.74	183.7	183.77	187.54	204.93	236.15	155.44	149.2	147.68
9530077C05Rik	1.04	1.18	1.11	1.72	3.53	2.31	0.14	0.19	0.41	0.35	0.71	1.11	1.47	1.18	0.93	0.77	2.75	2.46	2.17	2.3	2.29	14.31	13.38	13.43	10.81	16.48	0.54	0.54	0.86	1.15	0.82	0.43	0.79	0.51	0.52	0.66	6.26	7.11	6.22	7.67	8.03	1.11	0.95	0.79	1.2	0.57	0.08	0.11	0.03
9530080O11Rik	0.03	0.03	0.03	0.02	0.05	0.05	0	0	0	0	0	0.03	0.06	0.06	0.18	0.15	0	0	0	0	0.03	0	0	0	0	0	0	0	0	0	0	0	0.07	0.08	0	0	0	0	0	0	0	0	0	0	0	0	0	0	0
9530082P21Rik	4.23	4.18	4.12	21.44	16.18	17	1.2	1.13	0.92	2.8	2.96	0.43	0.42	0.42	1.93	2.21	5.4	4.96	4.93	16.87	18.49	1.6	1.48	1.32	0.5	0.88	4.78	5.5	5.47	7.95	9.65	0.06	0.11	0.04	0.27	0.35	2.12	2.66	2.73	4.12	3.67	0.29	0.25	0.26	3.07	3.01	2.13	2.5	2.32
9530091C08Rik	0.69	0.6	0.82	0.53	0.37	0.25	0.47	0.57	0.29	0.62	0.67	0.29	0.3	0.34	0.35	0.45	0.6	0.57	0.45	0.49	0.33	0.62	0.65	0.41	0.29	0.39	0.38	0.27	0.34	0.2	0.35	0.36	0.43	0.62	0.72	0.71	0.18	0.31	0.39	0.2	0.28	0.2	0.3	0.29	0.42	0.47	0.24	0.21	0.22
9630001P10Rik	0	0.02	0.06	0.01	0	0.04	0	0.02	0	0.05	0.02	0.17	0.19	0.09	0.13	0.21	0.01	0	0.01	0	0.01	0.02	0.01	0	0.01	0.03	0.11	0	0	0.02	0.01	0.02	0.02	0.06	0.07	0.03	0.02	0.02	0.01	0.02	0.03	0.03	0.02	0.02	0.02	0.02	0	0	0
9630013A20Rik	0	0	0	0	0	0	0	0	0	0	0	0.03	0.05	0.03	0.13	0.11	0	0	0	0	0	0	0	0.1	0.1	0.2	0.02	0	0	0	0	0	0	0	0	0	0	0	0	0	0	0	0	0	0	0	0	0	0
9630028B13Rik	0	0	0	0	0	0	0	0	0	0	0	0	0	0	0	0	0	0	0	0	0	0	0	0	0.01	0.01	0	0.01	0	0	0.01	0	0	0	0.04	0	0	0	0	0	0	0	0	0	0	0	0	0	0
9630028H03Rik	0	0	0	0	0	0	0	0	0	0	0	0	0	0	0	0.01	0.03	0.02	0	0	0	0	0	0	0	0	0	0	0	0	0	0	0.04	0.04	0	0	0	0	0	0.01	0	0	0	0	0.04	0	0	0	0
9630033F20Rik	15.66	15.04	14.49	5.25	4.84	4.12	6.39	5.98	6.48	10.89	11.88	28.32	29.94	29.41	27.88	33.99	16.81	16.64	18.19	4.39	6.35	6.02	5.98	5.53	15.74	14.54	12.39	11.62	12.52	7.94	4.79	49.76	49	49.71	37.34	41.97	9.18	8.79	9.34	9.51	8.64	13.04	12.75	12.55	9.81	8.23	19.56	18.53	19.21
9830107B12Rik	0	0	0	0.02	0.07	0.02	0	0	0	0.02	0	0.02	0.04	0.04	0.06	0.02	0.03	0.02	0	0.1	0.03	0.09	0.03	0.02	0.09	0.08	0.02	0	0	0.1	0.03	0	0.01	0.02	0.19	0	0.02	0.05	0.06	0.05	0.02	0.04	0.04	0.06	0.07	0.06	0	0	0.04
9830132P13Rik	0.17	0.24	0.15	0.22	0.13	0.15	0.15	0.09	0.09	0.2	0.23	0.21	0.24	0.18	0.14	0.22	0.18	0.19	0.16	0.35	0.38	0.29	0.29	0.17	0.17	0.16	0.28	0.17	0.11	0.28	0.21	0.05	0.12	0.08	0.19	0.19	0.16	0.16	0.27	0.1	0.14	0.04	0.06	0.07	0.14	0.12	0.11	0.17	0.18
9830147E19Rik	0.4	0.39	0.15	1	0.6	0.69	0	0	0.02	0.19	0.07	0.97	0.83	0.92	1.13	1.16	2.67	2.18	2.23	1.79	2.15	0	0	0	0.09	0.1	0.15	0.22	0.16	0.6	0.54	15.32	16.72	15.43	18.04	16.5	2.29	3.4	3.78	2.83	2.89	1.62	1.46	1.55	2.31	2.42	1.97	2.39	2.04
9830166K06Rik	0	0.01	0	0	0	0.03	0	0	0	0	0	0	0	0	0	0	0.06	0	0.02	0.01	0	0	0.02	0	0	0	0.02	0.06	0	0	0	0	0	0	0	0.01	0	0.02	0.02	0.01	0	0.05	0.02	0	0	0	0	0	0
9930012K11Rik	3.12	3.16	3.44	5.3	6.58	5.69	0.42	0.31	0.47	1.22	1.27	8.86	8.7	8.38	8.22	8.33	4.74	5.38	4.62	5.35	5.55	4.32	5.11	4.08	6.5	4.71	3.86	4.89	3.97	7.29	7.32	6.57	7.37	7.91	8.13	8	13.79	17.39	15.89	17.41	15.36	3.09	3.32	3.37	3.99	5.04	1.75	1.95	1.51
9930014A18Rik	2.7	2.95	2.82	3.7	3.29	3.26	0.01	0	0	0.17	0.08	1.97	1.95	1.99	4.95	5.41	0.5	0.92	0.86	0.68	0.93	0	0	0	0.03	0.04	0.05	0	0	0.27	0.11	0.67	0.66	0.45	0.22	0.4	0	0	0	0.13	0.13	1.05	1.02	0.94	0.96	1.16	6.92	6.95	7.02
9930021J03Rik	21.99	21.75	21.79	16.99	11.48	12.44	13.08	10.87	9.25	15.63	15.85	10.91	10.62	11.06	9.33	9.45	13.43	13.24	13.81	12.08	11.23	14.74	15.68	14.32	7.85	10	23.34	24.49	23.23	17.61	17.22	9.05	9.59	9.32	14.45	14.16	14.28	18.31	19.47	15.31	14.85	18.56	18.63	18.05	21.48	25.41	12.31	10.99	12.87
9930104L06Rik	20.31	20.14	20.15	9.64	9.61	8.07	3.88	2.91	2.54	15.91	14.38	7.25	7.15	7.07	6.97	8.75	11.69	12.58	12.04	9.57	9.34	8.33	7.71	7.07	11.96	12.79	11.14	10.02	10.78	9.87	7.66	9.61	10.09	9.67	11.72	10.19	4.96	5.83	6.46	11.65	11.54	12.54	12.59	13.33	15.58	14.72	13.89	12.87	12.96
9930111H07Rik	0	0	0	0	0	0	0	0	0	0	0	0	0	0	0	0	0	0	0	0	0	0	0	0	0	0	0	0	0	0	0	0	0	0	0	0	0.08	0.08	0	0	0.04	0	0	0	0	0	0	0	0
9930111J21Rik1	16.04	14.42	14.04	34.95	3.92	12.39	2.63	2.89	1.79	15.57	10.29	0	0	0	3.32	3.65	64.59	65.83	66.23	50.71	49.07	0.04	0.04	0.04	0.9	1.42	3.28	3.36	2.61	8.02	14.54	0	0	0	1.55	1.38	0.49	0.76	0.64	7.42	7.78	12.05	11.36	11.03	41.53	33.41	10.66	9.78	9.98
9930111J21Rik2	2.23	2.22	1.94	14.45	3.58	5.77	0.73	0.53	0.88	5.14	3.97	0	0.03	0.03	0.96	1.3	10.43	9.35	10.05	18.72	15.91	0	0.07	0.06	0.61	0.98	1.12	0.66	0.67	4.24	5.27	0	0	0	0.68	0.44	0.06	0	0.15	3.97	4.25	2.82	2.97	2.08	12.2	8.42	0.54	0.72	1.23
A130010J15Rik	5.07	5.22	5.17	6.71	5.81	6.45	5.67	5.92	5.16	7.5	8.38	9.57	10.6	9.73	9.13	9.14	4.69	4.64	3.79	3.25	3.46	2.86	2.81	2.68	3.1	3.49	3.91	3.71	4.21	3.99	3.76	4.45	4.48	4.36	4.74	5.11	1.22	1.05	1.07	2.76	2.86	1.43	1.64	1.37	3.26	3.9	8.03	8.93	8.47
A130077B15Rik	125.11	110.13	129.89	83.46	71.51	58.94	78.44	63.99	55.14	186.04	188.2	36.58	34.93	34.85	43.5	52.95	177.03	184.69	169.31	142.11	137.45	115.64	113.53	110.89	114.45	131.16	70.83	72.32	71.27	61.04	58.31	79.81	81.68	80.25	205.85	218.07	58.12	85.29	92.18	94.7	99.71	47.14	50.7	50.82	88.06	86.25	78.64	82.19	86.04
A1bg	0	0	0	0	0	0	0	0	0	0	0	0	0	0	0	0	0	0	0.04	0	0.07	0	0	0	0	0	0.13	0.07	0	0	0	0	0	0	0.04	0	0	0	0	0	0	0	0	0	0	0	0	0	0
A1cf	0	0	0	0.01	0.01	0	0	0	0	0	0	0	0	0	0	0.01	0	0	0	0	0	0	0	0	0	0	0.01	0.02	0.04	0	0.01	0	0	0	0	0	0	0	0	0.02	0	0	0	0	0	0.02	0	0	0
A230001M10Rik	0	0	0	0	0.03	0	0	0	0	0	0	0.19	0.4	0.35	0.47	0.52	0	0	0	0	0	0.32	0.43	0.42	0	0.08	0	0	0.03	0.23	0.35	0	0	0	0	0	0	0	0.02	0	0	0.02	0	0	0.02	0	0	0	0
A230009B12Rik	0	0	0	0	0	0	0	0	0	0	0	0.04	0.14	0.14	0.13	0.19	0	0	0	0.09	0	0	0	0	0.03	0	0	0.03	0.05	0	0	0	0	0	0.03	0.05	0.09	0.03	0.17	0.1	0.15	0	0	0	0	0	0	0	0
A230020J21Rik	0	0	0	0.02	0	0	0	0.03	0	0	0	0.11	0.04	0.12	0.04	0.1	0	0	0	0.08	0.02	0	0.14	0.04	0.05	0.05	0	0	0.02	0	0.02	0.04	0.02	0.09	0.04	0.06	0.07	0.02	0.02	0.14	0.11	0.07	0.15	0.04	0.02	0	0.08	0.08	0.14
A230028O05Rik	0.01	0	0.03	0.33	0.34	0.41	0	0	0	0.04	0.12	0.02	0.04	0	0.07	0.09	0.06	0.22	0.24	1.19	1.34	0.01	0.05	0.07	0.24	0.09	1.13	1.59	1.57	0.66	0.58	0.02	0	0.01	0.06	0.03	0.14	0.26	0.21	0.19	0.26	0.2	0.15	0.28	0.26	0.23	0.02	0	0
A230046K03Rik	45.69	43.66	48.73	40.03	43.84	41.53	63.35	61.43	55.8	95.3	96.42	61.46	60.41	63.18	38.1	41.59	61.72	62.36	59.28	41.98	38.99	68.48	62.64	59.16	45.12	44.05	52.82	52.38	51.21	44.39	41.45	105.41	99.45	107.38	86.51	98.31	67.44	73.47	83.46	63.85	62.19	85.18	91.68	92.18	61.74	67.08	99.82	97.63	95.97
A230050P20Rik	12.31	12.19	12.84	30.91	33.62	26.48	27.69	24.67	20.99	51.36	40.88	0.44	0.16	0.43	2.61	2.11	9.49	8.92	8.36	16.96	13.65	8.54	7.81	8.82	12.78	13.29	29.91	31.33	27.59	28.39	31.02	3.19	2.31	3.04	11.22	10.83	0	0	0	1.19	1.32	0	0.04	0.02	1.98	2.02	0.04	0.04	0.08
A230056J06Rik	0	0	0	0	0.01	0	0	0.01	0.02	0.07	0.02	0.02	0.01	0.02	0.02	0.03	0	0	0	0.02	0.01	0	0	0.01	0.01	0	0	0	0	0	0.01	0.05	0	0.04	0	0.01	0.01	0.02	0	0	0	0	0.02	0	0.05	0.03	0	0	0
A230056P14Rik	1.27	2.25	1.66	1.43	1.59	2.4	16.12	12.65	11.34	40.34	37.59	3.54	2.81	2.83	1.77	1.37	5.99	5.23	4.41	1.88	2.14	2.15	2.97	2.99	1.7	1.93	0.8	1.68	0.71	0.53	0.94	0.09	0.02	0	0.02	0.16	0.77	0.71	0.55	0.5	0.62	2.14	1.46	1.82	2.14	1.73	2.03	2.06	1.8
A230057D06Rik	0	0	0	0	0	0	0.12	0.01	0	0.15	0.08	0	0	0	0	0	0.1	0.11	0.19	0	0.02	0	0	0	0	0	0	0	0	0	0	0	0	0	0.02	0	0	0	0	0	0	0.19	0.16	0.12	0.26	0.14	0	0	0
A230065H16Rik	0	0	0	0	0	0	0	0	0	0	0	0.06	0.32	0.24	0.19	0.12	0.13	0	0	0.25	0.06	0	0	0	0	0	0	0	0	0.12	0	0	0	0	0.18	0.06	0	0.06	0	0	0	0	0	0	0.12	0	0	0	0
A230070E04Rik	0	0	0	0	0	0	0	0	0	0	0	0	0	0	0	0	2.75	3.49	2.36	0.84	1.14	0	0	0	0	0	0	0	0	0	0	0	0.03	0.03	0	0.02	0	0	0	0	0	0	0	0	0	0	0	0	0
A230072C01Rik	3.81	4.14	3.88	6.61	5.75	4.31	5.89	5.16	4.67	15.27	16.51	3.42	3.87	4.25	4.12	5.4	5.28	6.26	5.79	7.59	6.7	14.92	14.24	12.37	10.65	11.18	3.15	3.49	3.38	4.84	3.94	8.9	8.13	8.86	9.83	10.96	3.13	4.81	4.62	4.36	5.27	2.22	3.04	3.23	5.2	4.15	5.38	6.26	5.63
A230072E10Rik	0.32	0.6	0.45	0.35	0.22	0.26	0.5	0.28	0.29	1.29	1.21	0.1	0.08	0.07	0.09	0.13	0.19	0.32	0.2	0.25	0.15	1.09	0.68	0.5	0.42	0.64	0.25	0.1	0.23	0.09	0.11	0.12	0.06	0.02	0.19	0.15	0.08	0.11	0.06	0.18	0.09	0.12	0.2	0.17	0.08	0.16	0.05	0.07	0.04
A230073K19Rik	0	0	0	0	0	0	0	0	0.01	0	0	0	0	0	0	0	0	0	0	0	0	0.02	0	0	0	0	0	0	0	0	0	0	0	0	0	0	0	0	0	0	0	0	0	0	0	0	0	0	0
A230077H06Rik	0	0	0	0.01	0	0.02	0	0	0	0	0.03	0	0	0.02	0	0	0.05	0.01	0.02	0.03	0.01	0	0.01	0	0.02	0	0	0.01	0.04	0	0.05	0.01	0.01	0	0.04	0.01	0	0.03	0.01	0.01	0.01	0	0.02	0.06	0.09	0	0	0	0
A230103J11Rik	0.08	0.04	0.08	0.23	0.12	0.2	0	0	0	0.09	0.04	0.05	0.04	0.09	0.11	0.09	0.23	0.04	0.16	0.06	0.13	0	0	0	0	0	0.32	0.14	0.23	0.31	0.38	0.02	0.05	0.08	0.04	0.01	0	0	0	0.08	0.08	0	0	0	0	0	0.66	0.71	0.89
A230108P19Rik	0.03	0	0	0	0	0	0	0	0	0	0.07	0	0	0	0	0	0	0	0	0	0	0.04	0.03	0.05	0	0	0	0.05	0	0	0	0	0	0	0	0	0	0	0	0	0	0	0	0	0	0	0	0	0
A2m	0	0	0	6.71	2	2.21	0	0	0	0.08	0.24	0	0	0.01	0.19	0.1	0	0	0	1.11	0.22	0	0	0	0.27	0.43	0	0	0.04	1.68	2.48	3.44	3.33	3.45	18.71	9.09	0	0	0	0.12	0.09	0.02	0.07	0.02	0.86	0.61	0	0	0
A330009N23Rik	0.23	0.28	0.59	0.9	1.27	1.31	0.4	0.57	0.79	0.45	0.15	1.06	0.51	0.47	1.27	1.17	2.03	2.11	1.66	1.67	2.64	1.38	1.96	1.55	0.73	0.77	1.65	2.25	1.51	3.22	3.34	1.2	1.04	0.97	1.64	0.89	0.27	0.32	0.38	1.38	1.93	1.24	1.1	1.1	1.37	0.85	4.75	4.47	5.43
A330021E22Rik	7.81	6.87	8.92	6.27	6.24	3.77	0	0	0	0.11	0.08	0.59	0.44	0.51	0.63	0.57	55.08	54.6	54.56	38.08	40.82	0	0.01	0	0.11	0.08	5.52	5.1	4.71	13.32	12.62	0.61	0.48	0.76	2.06	1.46	2.43	3.13	3.95	14.82	12.39	3.75	4.09	4.42	9.3	6.19	14.15	13.02	15.01
A330023F24Rik	0.06	0.1	0.07	0.57	0.38	0.32	0.13	0.04	0.07	0.31	0.14	0.15	0.13	0.17	0.2	0.41	1.49	1.58	1.45	2.18	1.24	0.15	0.12	0.11	0.11	0.23	0.3	0.32	0.38	0.35	0.28	0.01	0.01	0.01	0.56	0.35	0.05	0.1	0.14	0.15	0.14	0.05	0.06	0.03	0.21	0.28	0.59	0.82	0.74
A330032B11Rik	2.51	2.58	3.18	0.83	1.87	1.13	4.86	5.28	6.68	8.05	7.59	2.43	2.8	2.61	1.17	1.4	1.53	2.27	2.07	1.02	0.99	5.64	4.03	3.33	2.19	2.03	1.68	1.37	2.06	1	0.74	7.72	7.28	7.61	4.78	4.97	4.53	5.27	6.48	3.34	2.84	4.05	3.58	4.2	1.73	2.27	1.98	2.58	2.61
A330033J07Rik	0	0	0.03	0	0	0	0	0	0	0	0	0	0	0	0	0	0	0	0	0	0	0	0	0	0	0	0.03	0	0.01	0	0	0	0.02	0.02	0.02	0.03	0	0	0	0	0	0.01	0	0.02	0	0.04	0	0	0
A330035P11Rik	0.45	0.51	0.54	0.9	0.61	0.63	0.24	0.23	0.19	1.07	1.15	0.57	0.6	0.5	0.35	0.43	1.64	1.7	1.59	0.5	0.5	0.78	0.86	0.86	0.41	0.65	0.52	0.99	0.83	0.97	0.87	0.27	0.29	0.48	0.21	0.51	0.05	0.04	0.04	0.17	0.12	0.53	0.31	0.54	0.81	0.7	1.12	1.32	0.97
A330040F15Rik	0.04	0.03	0	0	0	0.03	0	0	0	0	0	0	0	0	0	0	0	0	0	0	0	0	0	0	0	0	0.13	0	0	0	0	0	0	0	0	0	0.11	0.09	0	0.09	0.18	0	0.03	0.03	0.03	0.07	0.45	0.83	0.68
A330041J22Rik	0	0	0	0.19	0.03	0.05	0	0	0	0	0	0.08	0.22	0.07	0.09	0.14	0	0.02	0.02	0.04	0	0	0	0	0	0	0	0	0	0.04	0	0.06	0.02	0.05	0.02	0	0	0	0	0	0	0.08	0.17	0.15	0.12	0	0	0.04	0.13
A330048O09Rik	0	0.07	0	0	0.11	0	0	0	0	0	0	0	0	0	0	0	0	0	0	0	0	0	0	0	0	0	0	0	0	0	0	0.05	0.16	0.11	0.66	0.58	0	0	0	0	0	0.11	0	0	0.12	0.26	0	0	0
A330049N07Rik	0.02	0	0.02	0.12	0.17	0.12	0.29	0.26	0.31	5.31	6.58	0.47	0.39	0.41	0.15	0.35	0.12	0.02	0.09	0.15	0.17	0.83	1.46	1.02	0.43	0.77	0.22	0.09	0.1	0.38	0.21	0.55	0.48	0.54	1.06	1.21	0.04	0.09	0.05	0.1	0.09	0.18	0.13	0.06	0.28	0.16	0.55	0.48	0.47
A330050F15Rik	0	0	0	0	0	0	0	0	0	0	0.03	0	0	0	0	0	0	0.03	0	0	0	0	0.04	0	0	0	0.03	0.04	0.03	0	0	0	0	0.02	0	0	0	0.03	0.01	0.01	0.01	0	0	0	0.01	0	0	0	0.01
A330069E16Rik	3.14	3.15	3	1.54	1.48	1.37	3.68	4.73	3.02	3.66	2.83	1.83	1.97	2.02	1.64	1.34	1.61	2.89	2.08	2.55	2.25	4.75	3.18	4.36	1.33	1.15	0.75	0.71	0.68	1.1	1	2.95	2.69	2.3	1.94	2.19	1.3	1.38	2.24	0.33	0.62	1.79	0.97	1.34	0.84	1.35	5.85	7.76	5.71
A330070K13Rik	0	0	0	0	0	0	0	0	0	0	0	0	0	0	0	0	0	0	0	0	0	0	0	0	0	0	0	0	0	0	0	0	0	0	0	0	0	0	0	0	0	0	0	0	0	0	0	0	0
A330074K22Rik	3.86	2.53	3.14	4.13	2.82	2.48	0	0.01	0	0.16	0.15	0.24	0.22	0.26	0.12	0.05	2.69	3	2.94	8.86	7.23	0	0	0	0.02	0	19.01	21.04	20.4	8.13	12.88	0.03	0.08	0.07	0.08	0.04	4.16	4.31	5.04	2.49	3.37	0.39	0.52	0.4	1.57	2.88	0.04	0	0
A330076C08Rik	0	0	0	0	0	0	0	0	0	0	0	0.14	0.1	0.08	0.12	0.09	0.04	0.02	0	0.15	0.05	0	0	0	0.02	0	0	0	0	0	0	0	0	0	0	0	0	0	0	0	0	0	0	0.02	0	0	0	0.04	0.05
A330076H08Rik	0	0	0	0	0	0	0	0	0	0	0.14	0	0	0	0	0	0.11	0.31	0.28	0.05	0.04	0	0	0	0	0	0	0	0	0	0	0.05	0.02	0.05	0.12	0.14	0	0	0	0	0	0	0.17	0.1	0.21	0.43	0	0	0
A330093E20Rik	0	0	0	0	0	0	0	0	0	0.03	0	0	0	0	0	0.01	0	0	0	0	0	0	0	0	0	0	0	0	0.01	0	0	0	0.01	0	0	0	0	0	0	0	0	0	0	0	0	0	0	0	0
A330102I10Rik	0.14	1.15	0.78	0	0.3	0.11	0	0	0	0	0	0	0.13	0.06	0.17	0	0.14	0.26	0.14	0.1	0.51	0	0	0	0.29	0.29	0.07	0.12	0.13	0	0.22	0	0	0	0.05	0	0	0	0	0	0.06	0	0.12	0.06	0.61	0.21	30.65	25.12	29.41
A3galt2	0.93	0.64	1.23	0.27	0.21	0.08	0.05	0.03	0.01	0.18	0.24	0.02	0.05	0.04	0.08	0.1	0.29	0.2	0.21	0.25	0.18	0.29	0.79	0.6	0.58	0.51	0.64	0.52	0.77	0.29	0.21	0	0	0.01	0.01	0.01	0.03	0.06	0.05	0.04	0.08	0.2	0.13	0.11	0.18	0.33	0	0.01	0.02
A430005L14Rik	59.88	58.48	59.7	42.62	48.65	45.27	30.75	29.89	30.49	39.09	37.73	32.02	31.55	32.99	37.32	37.58	30.19	31.67	30.09	24.32	30.71	28.4	28.57	29.38	62.09	63.19	12.67	11.33	12.18	21.18	20.84	99.56	92.44	101.12	66.04	74.94	34.13	32.29	28.43	35.87	40.24	28.76	30.44	30.48	25.95	22.05	83.16	88.65	85.56
A430033K04Rik	5.16	5.18	5.54	5.59	4.84	4.59	4.39	4.45	3.25	6.33	6.14	7.54	8.23	8.87	6.11	7.07	5.65	5.71	5.37	2.68	3.46	10.59	11.08	10.76	6.6	7.72	3.66	4.17	4.02	4.48	4.41	3.69	3.62	2.78	3.88	3.59	4.86	5.95	6.44	4.62	4.9	4.06	3.78	4.11	3.45	5.18	0.04	0.15	0.26
A430035B10Rik	0	0.02	0	0.18	0.25	0.21	1.69	1.69	1.5	5.63	3.81	0.34	0.56	0.44	0.31	0.38	0.46	0.81	0.53	1.14	1.44	3.12	2.44	2.97	0.6	0.76	0.05	0.16	0.31	0.37	0.27	0.02	0.02	0	0.02	0.05	0.03	0.06	0.02	0.45	0.57	0.15	0.05	0.1	0.1	0.07	0	0	0
A430078G23Rik	9.71	10.44	10.26	6.58	14.04	9.7	132.93	126.17	118.69	369.08	345.95	1.41	1.27	1.48	1.4	1.81	145.87	147.83	153.47	71.48	85.98	62.64	54.86	56.58	31.05	27.44	72.11	68.49	72.17	44.89	46.45	0.39	0.62	0.76	1.14	0.65	1.3	1.16	1.25	1.72	1.89	4.11	3.98	3.4	3.94	4.66	1.25	1.01	0.89
A430088P11Rik	0	0	0	0.1	0.05	0.01	0	0.01	0	0	0.05	0.09	0.06	0.04	0.08	0.09	0.02	0	0	0.07	0.04	0.5	0.44	0.54	0.15	0.27	0.01	0	0	0	0	0	0	0	0	0	0	0	0	0.02	0.03	0	0	0	0.03	0	0	0	0
A430089I19Rik	0.79	0.63	1.04	0.15	0.3	0.08	0.02	0	0	0.02	0.16	0.02	0	0	0.41	0.67	0.15	0.33	0.06	0	0	0	0	0	0	0	0.09	0.03	0.26	0	0	0	0	0	0.02	0.07	0.24	0.15	0.05	0.23	0.08	1.69	2.57	1.95	1.99	2.92	0	0.06	0
A430090L17Rik	0	0	0	0	0	0	0	0	0	0	0	0	0	0	0	0	0	0	0	0	0	0	0	0	0	0	0	0	0	0	0	0	0	0	0	0	0	0.02	0	0	0	0	0	0	0	0	0	0	0
A430093F15Rik	0.24	0.32	0.34	0.77	0.59	0.51	0	0	0	0.16	0.27	0	0	0	0.03	0.08	0	0	0	0.74	0.59	22.71	21.54	21.66	19.83	16.59	0.14	0.13	0.1	0.27	0.34	0	0	0	0.06	0	0.2	0.11	0.16	0.25	0.32	0.08	0.04	0.01	0.32	0.2	0.12	0.1	0.06
A430105I19Rik	12.52	11.53	13	8.67	7.48	6.44	0	0	0	0.75	0.3	3.14	2.95	3.02	3.08	3.01	13.3	13.54	13.85	11.6	9.87	2.06	2.18	2.22	0.95	0.96	24.91	25.58	25.72	22.49	19.87	0.12	0.16	0.23	1.27	1	5.43	6.99	6.84	10.74	10.63	9.19	9.8	9.93	13.42	12.93	27.11	27.66	29.82
A430107P09Rik	0.48	0.41	0.39	0.91	0.21	0.28	0.49	0.47	0.19	0.53	1.12	0.25	0.25	0.26	0.22	0.59	0.45	0.62	0.35	0.58	0.82	0.59	0.44	0.2	0.64	0.84	0.26	0.11	0.25	0.29	0.26	0.19	0.11	0.21	0.56	0.54	0.14	0.5	0.35	0.25	0.33	0.21	0.15	0.24	0.47	0.27	0.26	0.21	0.35
A4galt	0	0	0	6.51	3.73	4.67	0	0	0	1.74	1.58	0.01	0.02	0.03	0.61	0.48	0.49	0.49	0.26	7.36	5.24	0	0	0	3.55	4.29	0.55	0.48	0.51	13.18	15.29	1.36	1.68	1.53	8.96	9.54	0.55	0.44	0.44	3.83	5.46	0.46	0.67	0.58	2.47	3.19	0	0	0.02
A4gnt	0	0	0	0.05	0.01	0.02	0	0	0	0.05	0	0	0	0	0	0	0.18	0.15	0.1	0.24	0.28	0	0	0	0	0	0.13	0.23	0.12	0.6	0.53	0	0	0	0.01	0	0.38	0.39	0.41	0.09	0.16	0	0	0	0.08	0.21	0	0	0
A530006G24Rik	0	0	0	0	0	0	0	0	0	0	0	0	0	0	0	0	0	0	0	0	0	0	0	0	0	0	0	0	0	0	0	0	0	0	0	0	0	0	0	0	0	0	0	0	0.13	0	0	0	0
A530013C23Rik	0.29	0.32	0.27	0.14	0.17	0.22	0.01	0	0.05	0.09	0	0	0	0	0.03	0	0.6	0.51	0.53	0.7	0.34	0	0.08	0.06	0	0.01	0.32	0.56	0.19	0.36	0.26	0	0.04	0	0.05	0	0.37	0.29	0.61	0.19	0.12	0.53	0.41	0.31	0.17	0.13	6	5.61	5.95
A530016L24Rik	0	0	0.01	0	0.13	0.1	0	0	0	0.49	0.04	1.57	1.8	1.88	1.04	1.11	0.1	0	0	0	0.01	0	0	0	0	0.01	0	0	0	0.19	0.01	0	0	0	0.17	0.15	0	0	0	0.12	0.26	0.04	0.06	0.03	0.22	0	0	0	0.01
A530032D15Rik	0.15	0.26	0.09	4.71	1.36	2.33	8.11	8.07	7.71	12.97	18.81	0.02	0	0	0.22	0.23	4.39	5.89	4.69	16.22	17.92	4.23	4.73	5.77	1.59	1.22	3.05	3.44	3.3	3.46	5.7	0	0	0	0.16	0	0.07	0.04	0.07	0.51	0.43	0.49	0.68	0.45	8.26	7.49	1.6	1.57	1.71
A530046M15Rik	0.12	0.38	0.15	0.12	0.04	0.1	0	0	0	0.03	0	0	0	0	0	0	1.03	1.16	0.6	0.26	0.16	0	0	0	0	0.04	0.35	0.27	0.28	0.15	0.24	0.06	0.04	0	0.07	0.04	0	0	0.02	0.04	0	0	0.02	0.08	0.09	0	2.32	2.93	2.52
A530050N04Rik	0	0	0	0	0	0	0	0	0	0.08	0	1.12	1.44	1.16	2.01	3.2	0	0	0	0	0	0	0	0.04	0	0	0	0	0	0	0	0	0	0	0	0	0	0	0	0	0	0	0	0	0	0	0	0	0
A530053G22Rik	0	0	0	0	0	0	0	0	0	0	0	0	0	0	0	0	0	0	0	0	0	0	0	0	0	0	0	0	0	0	0	0	0	0	0	0	0	0	0	0	0	0	0	0	0	0	0	0	0
A530054K11Rik	10.6	10.4	10.54	6.56	4.05	4.83	9.04	7.9	7.1	12.45	12.19	7.22	7.5	7.14	6.17	6.71	10.09	10.31	10.32	7.75	8	6.51	6.6	6.58	5.09	5.86	8.16	7.79	7.76	6.54	7.07	8.53	8.86	8.25	10.52	10.47	12.03	16.81	17.18	8.37	9.36	3.61	4.14	3.99	6.06	6.99	5.8	6.23	5.8
A530058N18Rik	0	0	0	0	0	0	0	0	0	0	0	0	0	0	0	0	0	0	0	0	0	0	0	0	0	0	0	0	0	0	0	0	0	0	0	0	0	0	0	0	0	0	0	0	0	0	0	0	0
A530064D06Rik	0.09	0.11	0.11	2.01	2.47	2.65	0	0.05	0.05	0.66	0.6	0	0.06	0	0.72	0.68	0.04	0.04	0.02	6.59	3.26	0.08	0.02	0.06	0.39	0.97	0.02	0.06	0.19	5.04	4.75	0	0.02	0	2.97	0.83	0.02	0.07	0.06	2.06	1.28	0.07	0.19	0.11	2.22	3.21	0	0.02	0
A530065N20Rik	0	0	0	0.01	0	0	0	0	0	0	0	0	0.01	0	0	0	0	0	0	0	0	0	0	0	0	0	0	0	0	0	0.01	0	0	0	0	0	0	0	0	0.01	0.01	0	0	0	0	0	0	0	0
A530072M11Rik	0.59	0.47	0.6	0.52	0.5	0.51	0.45	0.53	0.62	0.93	0.62	0.34	0.35	0.25	0.2	0.38	0.41	0.31	0.28	0.57	0.16	0.33	0.49	0.39	0.16	0.11	0.2	0.22	0.31	0.55	0.28	0.02	0.08	0.11	0.16	0.27	0.28	0.29	0.51	0.51	0.62	0.31	0.29	0.42	0.44	0.37	0.86	0.85	0.96
A530088E08Rik	0	0	0	0.19	0.09	0.21	1.13	0.62	0.52	0.77	0.89	0.17	0.3	0.29	0.23	0.37	0	0	0	0.39	0.32	0.75	0.73	0.57	0.86	0.53	0	0	0.02	0	0.2	0	0	0	0	0.02	0	0	0	0.07	0.05	0	0	0	0.26	0.16	0	0.02	0
A530099J19Rik	0	0	0	0.54	0.51	0.67	0	0	0	0.45	0.12	0	0	0	0.01	0.08	1.11	0.63	0.98	0.51	0.78	0	0	0	0.08	0.2	0.12	0.08	0.12	0.25	0.18	0	0	0	0.18	0.03	0	0	0	1.19	0.95	0	0	0.01	0.3	0.22	0.17	0.07	0.14
A630001G21Rik	1.4	1.87	2.18	9.46	9.73	9.38	27.39	22.28	19.7	58.21	66.53	6.92	7.05	7.35	11.62	10.98	15.3	14.73	14.02	12.55	13.06	28.15	27.71	27.07	34.08	38.86	6.86	6.94	6.22	8.37	8.5	0.11	0.17	0.14	1.45	0.88	2.6	2.93	2.94	8.5	8.06	2.33	2.17	3.21	8.91	8.15	5.52	6.19	5.69
A630007B06Rik	53.29	52.81	49.84	19.95	10.35	15.26	6.36	5.08	4.04	13.87	13.5	21.47	21.2	20.77	14.86	14.51	29.78	31.05	30.34	13.22	13.08	0.01	0	0.09	0.8	1.01	36.63	39.52	37.76	21.64	19.59	13.82	14.14	12.12	16.09	15.99	19.12	21.35	21.54	13.16	14.48	11.68	12.86	11.04	11.66	14.55	18.48	19.15	18.37
A630010A05Rik	0	0	0	0	0	0	0	0	0	0	0	0	0	0	0	0	0	0	0	0	0	0	0	0	0	0	0	0	0	0	0	0	0	0	0	0	0	0	0	0	0	0	0	0	0	0	0	0	0
A630012P03Rik	0	0	0	0.14	0.05	0.07	0	0	0	0.13	0	0	0	0	0.03	0.02	0	0	0	0.42	0.84	0.25	0.2	0.08	0.01	0.13	0	0	0	0.12	0.25	0	0	0	0	0	0	0	0	0.04	0.02	0	0	0	0.26	0.54	0	0	0
A630019I02Rik	0	0	0	0.01	0.02	0.01	0.08	0.02	0.07	2.09	2.05	0	0	0	0	0	0	0	0	0.09	0.16	1.6	1.83	0.98	1.53	1.47	0	0	0.02	0	0.01	0	0	0	0.01	0	0	0	0	0	0.02	0	0	0	0.01	0	0	0	0
A630020A06	0.14	0.11	0.05	0.13	0.02	0.11	0.18	0.14	0.14	0.3	0.53	0.12	0.1	0.12	0.07	0.15	0.21	0.16	0.12	0.13	0.1	0.13	0.05	0.12	0.06	0.03	0.05	0.12	0.18	0.04	0.04	0.17	0.4	0.46	0.32	0.51	0.08	0.11	0.18	0.1	0.06	0.11	0.07	0.05	0.11	0.08	0.13	0.22	0.26
A630023A22Rik	0.43	0.42	0.23	0.46	0.22	0.05	0	0	0	0	0	0	0	0	0	0	0.24	0.11	0.11	0.03	0.03	0	0	0.05	0.07	0	0.1	0.27	0.1	0	0	0	0	0	0	0	0.02	0.09	0.07	0.02	0.07	0	0.02	0	0.05	0.25	0	0	0
A630023P12Rik	0	0	0	0.54	0.47	0.17	0	0.4	0	0.37	0.8	0	0	0	0	0	0	0	0	0.83	0.45	0	0	0	0.06	0	0	0	0	0.38	0.06	0	0	0	0	0.06	0	0	0	0.17	0	0	0	0	0	0	0	0	0
A630033H20Rik	0	0	0	3.05	1.15	1.94	2.37	2	1.91	1.28	1.37	0	0.01	0	0.48	0.53	1.06	0.76	0.61	5.47	5.65	29.14	30.95	28.91	7.28	9.64	0.84	0.42	0.54	3.44	4.23	0	0	0	0.51	0.35	0.02	0	0.03	1.06	1.03	0.3	0.53	0.49	2.96	3.89	0	0	0
A630066F11Rik	1.57	1.54	1.52	1.25	1.53	1.84	0.72	0.69	0.26	2.67	1.72	3.38	2.95	3.26	2.05	2	0.46	1.32	1.3	1.28	1.35	2.17	1.71	1.91	1.89	1.54	0.67	0.79	1.1	1.07	0.88	1.05	1.23	0.83	0.6	0.87	0.19	0.2	0.32	1.76	1.59	2.95	2.06	3.73	2.8	3.6	6.7	6.86	7.86
A630072M18Rik	0.57	0.85	0.82	1.77	1.49	1.37	2.53	1.8	1.41	4.65	4.91	1.38	1.37	1.57	2.14	2.4	0.61	0.66	0.58	1.42	1.25	3.46	3.52	3.76	1.85	2.02	1.15	1.7	1.1	1.72	1.94	1.36	1.4	1.7	1.69	1.51	0.71	1.16	1.24	2.35	2.64	1.05	0.95	1.03	2.67	2.8	0.36	0.32	0.42
A630073D07Rik	0	0	0	0	0	0	0	0	0	0	0	0	0	0	0	0	0	0	0	0	0	0	0	0	0.26	0	0	0	0	0	0	0	0	0	0	0	0	0	0	0	0	0	0	0	0	0	0	0	0
A630075F10Rik	0.61	0.39	0.46	0.35	0.22	0.14	0.39	0.26	0.27	0.21	0.53	0.16	0.09	0.16	0.24	0.25	0.17	0.46	0.22	0.17	0.29	0.32	0.36	0.23	0.29	0.06	0.25	0.13	0.4	0.23	0.35	0.13	0.26	0.16	0.42	0.49	0.23	0.31	0.41	0.14	0.24	0.15	0.17	0.18	0.27	0.21	0.1	0.11	0.14
A630076J17Rik	0	0	0	0	0	0	0	0	0	0	0	0	0	0	0.19	0.18	0	0	0	0	0	0	0	0	0	0.05	0.06	0.06	0	0	0	0	0	0	0	0	0	0	0	0	0	0	0	0	0	0	0	0	0
A630077J23Rik	0	0	0	0	0	0.03	0	0	0	0.04	0	0.1	0.08	0.15	0.28	0.31	0	0	0	0.12	0.04	0	0	0	0	0	0	0	0	0.11	0	0.03	0	0	0.3	0.22	0	0	0	0	0.07	0	0	0	0	0	0	0	0
A630089N07Rik	32.89	29.92	32.79	15.49	6.31	7.43	13.93	11.51	9.63	47.53	52.24	4.93	4.12	4.82	6.14	8.18	26.66	28.92	28.8	19.62	20.85	12.87	14.15	11.38	14.94	17.81	10.76	9.45	10.12	9.35	7.58	18.05	18.61	19.44	59.57	59.22	16.84	25.79	27.23	22.47	25.98	9.49	8.88	9.44	15.08	13.78	16.4	18.19	18.43
A630095E13Rik	1.05	1.54	1.05	0.21	0.75	0.29	3.92	6.65	5.88	0.47	0.7	0	0	0	0	0	0	0	0	0	0	0	0.34	0.27	0	0	0.94	0.45	0.39	0	0	0	0	0	0	0	0	0	0	0.12	0	0.06	0.06	0.5	0	0	0	0.14	0
A630095N17Rik	0.71	1.03	0.72	0.27	0.41	0.55	0	0	0	0.07	0	0	0	0	0.13	0	0.44	0.12	0.11	0.21	0.19	17.1	14.87	11.33	7.22	13.29	0	0.06	0.18	0	0.44	0.11	0.06	0.06	0.31	0.42	0.05	0	0	0.11	0.06	0	0	0.06	0.13	0	1.56	1.6	2.24
A730006G06Rik	0	0	0	0	0	0	0	0	0	0	0	0	0	0	0	0	0	0	0	0	0	0	0	0	0	0	0	0	0	0	0	0	0	0	0	0	0	0	0	0	0	0	0	0	0	0	0	0	0
A730008H23Rik	25.01	27.59	27.15	41.73	21.66	29.33	12.55	10.51	6.6	36.3	33.05	41	41.77	39.86	41.12	40.26	32.22	35.69	35.97	44.11	49.52	46.4	52.03	44.87	19.16	29.11	16.2	14.87	13.64	26.42	23.8	29.01	27.85	30.75	42.58	42.49	30.33	33.93	36	36.49	38.24	42.21	38.8	39.86	36.04	38.17	19.25	17.83	22.87
A730017C20Rik	0	0	0	0	0	0.02	0	0	0	0.11	0	0	0.02	0.02	0	0	0	0	0	0.08	0	0	0	0	0	0	0	0	0	0.02	0	0	0	0	0.04	0.05	0	0	0	0.02	0	0	0	0	0	0.02	0	0	0.02
A730017L22Rik	3.07	2.45	3.01	2.9	1.47	1.5	2.49	1.44	0.78	3.92	3.56	3.74	4.09	4.23	4.49	5.75	2.54	2.79	2.88	3.66	3.15	5.75	5.11	4.79	4.47	6.17	1.76	1.49	1.82	2.07	1.49	1.18	1.55	1.4	3.1	2.84	1.34	2.2	2.34	3.48	3.42	2.36	2.26	2.1	5.21	4.73	1.27	0.98	1.2
A730018C14Rik	0	0	0	0	0	0	0	0	0	0	0	0	0	0	0	0	0	0	0	0	0	0	0	0	0	0	0	0	0	0	0	0	0	0	0	0	0	0	0	0	0	0	0	0	0	0	0	0	0
A730020E08Rik	0	0	0.02	0.19	0.1	0.07	0	0	0.01	0.3	0.02	0	0.02	0	0.03	0.08	0.06	0	0.02	0.08	0.1	0.05	0.07	0.02	0.07	0.05	0.02	0	0	0.1	0.18	0.04	0.02	0.04	0.02	0.06	0	0.13	0.04	0.57	0.46	0	0.08	0	0	0.04	0	0	0
A730020M07Rik	0	0	0	0.11	0.01	0.01	0	0	0	0.19	0.27	0	0	0	0	0.01	0	0.04	0.03	0.14	0.24	0	0	0	0.11	0.11	0	0	0	0.2	0.19	0	0	0.13	0.01	0.03	0	0	0	0.07	0.03	0	0	0.03	0.01	0.01	0.1	0	0
A730036I17Rik	0	0	0	0	0	0	0	0	0	0	0	0	0	0	0	0	0.05	0.01	0	0	0.01	0	0.09	0.01	0.01	0	0.02	0	0.01	0	0	0.01	0	0.05	0.45	0.24	0	0	0	0	0	0	0	0.02	0	0	0	0.01	0.03
A730043L09Rik	0	0	0	0	0.11	0.03	0	0	0	0	0	0	0	0	0	0	0	0	0	0.03	0.03	0.06	0.06	0.29	0.31	0.41	0.03	0	0	0	0	0	0	0	0	0	0.05	0	0.03	0.05	0.03	0.11	0.14	0.14	2.21	2.48	0	0	0
A730046J19Rik	0	0	0	0	0	0	0	0	0	0	0	0	0	0	0	0	0	0	0	0	0	0	0	0	0	0	0	0	0	0.02	0	0	0	0	0	0	0	0	0	0	0	0	0	0	0	0	0	0	0
A730056A06Rik	0	0	0	0.13	0.25	0.11	0	0	0	0.04	0	0	0	0	0	0.01	0.02	0.04	0	0.06	0.06	0.02	0.09	0.05	0.29	0.09	0.3	0.48	0.36	0.6	0.59	0	0	0.01	0.07	0.03	0.01	0	0	0.05	0.04	0.71	0.63	0.74	0.84	1.32	0	0	0
A730082K24Rik	0.04	0	0.06	0.1	0.07	0.14	0.26	0.26	0.07	0.23	0.25	0	0.02	0.02	0	0	0	0	0	0.07	0.07	0	0	0	0.15	0.11	0	0.05	0	0	0.02	0.05	0.03	0.28	0.13	0.16	0	0	0	0	0	0.02	0	0.02	0.07	0	0	0.02	0
A730085K08Rik	0	0	0	0	0	0	0	0	0	0	0	0.21	0.31	0.3	0.47	0.08	0	0	0	0	0.23	0	0	0	0	0	0	0	0	0	0	0	0	0	0	0	0	0	0	0	0	0	0	0	0	0	0	0	0
A730090H04Rik	1.81	1.09	1.57	3.2	2.83	2.3	0	0	0	0.14	0	0	0	0	0	0	0	0.02	0.04	0	0	2.39	2.29	2.33	4.01	4.63	1.53	2.15	1.85	1.69	1.78	0.05	0.09	0.16	0.04	0.06	0	0	0.04	0.18	0.26	0	0	0	0	0.02	0.02	0.17	0
A730090N16Rik	0.38	0.35	0.11	0.26	0.58	0.3	0	0.02	0.1	0.69	0.2	0.61	0.51	0.71	0.43	0.25	1.11	1.12	1.32	0.27	0.33	0.33	0.48	0.32	0.49	0.69	0.05	0.09	0.14	0.17	0.37	0.11	0.09	0.09	0.22	0	0.19	0.18	0.31	0.24	0.41	0.52	0.45	0.28	0.54	0.86	0	0	0
A730098P11Rik	12.77	12.49	12.22	15.66	17.19	16.52	9.17	9.49	8.95	15.96	14.33	0.46	0.34	0.07	0.25	0.36	11.42	11.5	10.13	14.01	10.77	0.16	0.22	0.09	0.23	0.22	10.37	10.5	10.86	12.27	13.25	23.91	24.71	24.78	21.34	20.74	0.38	0.42	0.41	0.45	0.47	0.18	0.22	0.2	0.22	0.25	13.7	13	10.74
A830009L08Rik	0	0	0.01	0	0	0.01	0	0	0	0.03	0	0.05	0.03	0.12	0.02	0.01	0	0	0	0.06	0.01	0.06	0	0.01	0.01	0.03	0.01	0	0	0	0.01	0	0	0	0	0	0	0	0	0.02	0	0.07	0.02	0.03	0.01	0.04	0.16	0.24	0.29
A830010M20Rik	1.99	1.86	2.11	2.24	1.74	1.82	1.36	1.09	0.76	2.72	2.58	2.14	2.03	2.32	1.95	2	5.05	4.61	4.77	2.86	2.55	2.16	2.6	2.29	1.34	1.87	2.12	2.05	2.36	1.89	1.5	1.26	1.39	1.11	1.43	1.38	1.82	2.19	2.43	2.41	2.78	2.55	2.54	3.01	3.33	2.96	3.82	3.26	3.54
A830018L16Rik	0.04	0.02	0.02	0.01	0.06	0.04	0.02	0	0.02	0.03	0.02	0.01	0.03	0.04	0.01	0.02	0	0.02	0	0.02	0	0	0.02	0	0.03	0.01	0.01	0.1	0.01	0.07	0.02	3.65	3.55	3.62	2.1	2.62	0.02	0.02	0	0.04	0.01	0	0	0	0.02	0.01	0	0.01	0
A830019L24Rik	0	0	0	0	0	0	0	0	0	0	0	0	0	0	0	0	0	0.02	0	0	0	0.06	0	0	0	0	0	0	0	0	0	0	0	0	0	0	0	0	0	0	0	0.02	0	0.04	0	0	0	0	0
A830052D11Rik	0.03	0.1	0	0.13	0.06	0.14	0	0	0	0	0	0.54	0.29	0.4	0.23	0.44	0.13	0	0.03	0.28	0.19	0	0	0	0	0	0	0.3	0.21	0.09	0.06	0	0.14	0.06	0	0.09	0.65	0.48	0.36	0.56	0.63	0.14	0	0.2	0.19	0.51	0.06	0.06	0
A830080D01Rik	13.97	12.48	13.09	14.41	10.48	10.94	13.56	11.98	9.86	23.85	26.85	10.74	11.06	9.9	8.73	9.22	24.37	24.61	23.92	18.14	16.7	13.74	14.6	12.55	18.9	20.89	13.04	13.25	13.93	10.56	10.23	48.68	53.06	50.62	58.65	60.07	12.28	14.95	14.91	14.66	15.09	14.22	14.28	13.33	17.99	15.2	17.05	15.32	18.2
A830082K12Rik	1.75	1.19	1.48	4.2	4.77	3.43	0.18	0.08	0.04	1.57	2.26	6.41	6.16	7.03	6.48	6.29	11.58	12.04	10.56	11.74	11.93	0.1	0.06	0.19	0.16	0.1	2.61	2.84	2.93	2.18	3.23	0.04	0.05	0.01	0.08	0.36	6.76	7.54	7.93	10.48	10.42	2.82	2.35	2.64	2.96	3.93	0.57	0.69	0.64
A830082N09Rik	0.5	0.51	0.51	0.59	0.7	0.48	0.06	0.03	0.04	0.41	0.45	0.4	0.31	0.23	0.34	0.41	0.2	0.19	0.15	0.34	0.23	0.27	0.36	0.22	0.3	0.3	0.14	0.11	0.12	0.2	0.22	0.12	0.14	0.23	0.29	0.35	0.11	0.12	0.17	0.19	0.21	0.31	0.38	0.35	0.48	0.42	0.13	0.11	0.09
A930001A20Rik	0	0.03	0	0.08	0	0	0.02	0	0	0	0	0	0.03	0	0	0.03	0.03	0.03	0.18	0.05	0.1	1.69	1.09	0.85	0.68	1.48	0.23	0.2	0.07	0.02	0	0	0	0	0	0	0	0	0	0	0	0	0	0	0	0.03	0.05	0	0.03
A930001C03Rik	0.67	0.4	0.41	1.25	0.76	0.49	0.03	0.47	0.16	0.09	0	0.85	1.12	0.92	0.66	1.17	3.33	2.64	2.09	1.05	0.82	0	0	0	0	0.11	2.79	2.9	2.29	0.84	0.83	0.43	0.18	0.25	0.06	0.31	0.21	0.37	0.54	0.18	0.15	0.39	0.61	0.87	0.56	0.31	0.37	0.5	0.25
A930003A15Rik	0	0	0	0.03	0.13	0.03	0	0	0	0	0	0	0	0	0	0	0.04	0	0	0.04	0.07	134.46	126.57	123.99	19.13	33.86	0	0	0.14	0.28	0.13	0	0	0	0	0.03	0	0	0	0	0	0	0	0	0	0	0	0	0
A930003O13Rik	0	0	0	0	0	0	0	0	0	0	0	0	0	0	0	0	0	0	0	0	0	0.02	0	0	0	0.05	0	0	0	0	0	0	0	0	0	0	0	0	0	0	0	0	0	0	0	0	0	0	0
A930004D18Rik	3.33	3.15	3.83	6.39	8.36	8.23	0.08	0.23	0.1	0.55	0.54	7.06	6.65	6.52	7.3	6.59	3.87	3.79	3.8	4.68	4.49	1.53	1.54	1.21	1.98	1.47	2.86	2.28	2.9	5.02	5.5	7.44	7.5	6.62	8.44	8.12	5.28	5.51	5.82	12.56	12.51	1.88	2.48	2.38	4.49	3.88	8.76	10.08	9.66
A930005H10Rik	12.87	13.38	13.15	4.54	5.27	3.88	19.31	18.12	17.43	29.01	28.57	10.77	9.08	10.93	8.33	9.95	11.76	15.19	11.07	9.62	8.35	9.5	9.66	8.8	14.21	15.73	3.87	4.23	3.91	4.53	6.74	5.63	5.47	5.25	5.34	3.44	3.14	2.52	3.04	2.66	2.11	5.34	5.02	3.43	8.13	11.84	25.27	31.96	30.16
A930006I01Rik	0	0	0	0	0	0	0	0	0	0.1	0	0	0	0	0	0	0	0	0	0	0	0.15	0.09	0.1	0.04	0.04	0	0	0	0	0.01	0	0	0	0	0	0	0	0	0	0	0	0.03	0	0	0	0	0	0
A930006K02Rik	0.17	0	0.22	0.21	0.14	0.13	0.29	0.27	0.61	0.69	0.23	0	0	0	0.1	0.2	0	0	0	0.05	0.15	4.38	5.72	4.61	4.92	4.42	0	0	0	0.2	0.15	0.26	0.13	0.22	0.1	0.42	0.43	0.49	0.37	0.93	0.95	0	0	0	1.08	1.23	0	0	0
A930007I19Rik	0.34	0.21	0.16	0.2	0.09	0.15	0.27	0.3	0.1	0.5	0.74	0.37	0.21	0.28	0.46	0.57	0.28	0.05	0.07	0.06	0.07	0.06	0	0.14	0.06	0.09	0.01	0.04	0.14	0.08	0.06	0.01	0.01	0	0.01	0.01	0	0.03	0	0.04	0.09	0.05	0.13	0.05	0.15	0.12	0.15	0.07	0.45
A930009A15Rik	0	0	0	0	0	0	0	0	0	0	0	0.03	0	0	0	0	0	0	0	0	0	0	0	0	0	0	0	0	0	0	0	0	0	0	0	0	0	0	0	0	0	0	0	0	0	0	0	0	0
A930011G23Rik	0	0	0	0	0	0	0	0	0	0	0	0	0	0	0	0.01	0	0	0	0.01	0.04	0	0	0	0	0	0	0	0	0	0.01	0	0	0	0	0	0	0	0	0	0	0	0	0	0	0	0	0.04	0
A930011O12Rik	0	0	0	0	0	0	0	0	0	0	0	0	0	0	0	0	0	0	0.02	0.01	0.01	0	0	0	0	0	0.02	0.01	0	0	0	3.34	3.48	3.09	8.11	5.9	0	0	0	0	0	0.01	0	0	0	0	0	0	0
A930012L18Rik	0.06	0.04	0.11	0	0.03	0	0	0	0	0	0	0.03	0.06	0.08	0.01	0.03	0.24	0.25	0.27	0.11	0.18	0	0	0	0	0.01	0	0.05	0.04	0.09	0.04	0	0	0	0.01	0.01	0.06	0.05	0.05	0.15	0.07	0.17	0.14	0.11	0.07	0.1	0	0	0
A930013F10Rik	10.56	7.95	10.36	3.84	1.45	1.25	6.9	5.04	3.38	5.2	4.61	2.01	1.92	1.62	1.5	2.55	4.17	4.16	3.53	2.14	1.95	2.2	2.7	2.1	1.06	1.47	2.55	2.76	2.29	2.29	1.46	1.8	1.62	1.49	3.71	3.4	0.55	0.94	1.04	0.7	0.73	2.14	2.75	2.66	3.41	3.51	1.2	1.06	1.16
A930015D03Rik	29.86	30.42	31.77	14.79	11.38	15.07	9.9	8.58	8.07	19.65	17.55	0.75	0.69	0.33	1.53	1.01	15.15	17.39	18.71	15.24	15.6	3.4	3.93	3.98	1.93	2.05	15.58	16.46	16.71	18.49	17.74	8.98	7.93	8.47	12.24	9.52	3.17	2.3	2.36	3.04	3.41	0.92	1.09	1.21	1.33	1.81	10.56	9.5	10.29
A930016O22Rik	1.04	0.92	1.01	0.95	0.44	0.43	2.13	1.52	1.41	2.18	2.58	0.27	0.49	0.43	0.48	0.62	1.33	1.25	1.24	1.21	0.86	0.55	0.62	0.9	0.51	0.44	0.59	0.56	0.56	0.6	0.59	0.1	0.14	0.05	0.18	0.25	0.22	0.33	0.55	0.32	0.59	0.23	0.18	0.34	0.67	0.54	0.22	0.27	0.39
A930017M01Rik	0	0	0.02	0	0.01	0.02	0	0	0	0	0	0	0	0	0	0.04	0.02	0.03	0	0.06	0.02	0	0	0	0	0	0.02	0.01	0.06	0.02	0	0	0.01	0	0.07	0	1.04	0.95	1.05	1.81	1.33	0	0	0	0.04	0.01	0	0	0
A930018P22Rik	0	0	0	0	0	0	0	0.04	0	0	0	0.13	0.05	0.05	0	0	0	0	0	0.05	0	0	0	0	0	0	0	0	0	0	0	0	0.04	0	0.05	0.04	0	0	0	0	0	0.04	0	0.04	0	0	0	0	0
A930019D19Rik	0	0	0	0	0	0	0.1	0.06	0.13	0.09	0.18	0	0	0	0	0	0	0	0	0	0	0	0.04	0.11	0.03	0.17	0.08	0.04	0	0	0.08	0	0	0	0	0	0	0	0	0	0	0	0	0	0	0	0	0	0
A930024E05Rik	0.52	0.51	0.33	1.44	1.13	1.3	2.33	1.09	1.14	2.72	2.32	1.96	2.53	2.53	3.7	3.51	1.18	1.13	0.87	1.59	1.15	5.35	5.33	5.64	2.15	3.03	1.35	0.82	1.4	0.71	1.11	2.28	2.22	2.16	1.98	1.91	0.33	0.33	0.53	0.87	0.95	0.3	0.25	0.34	0.91	0.98	1.82	2.4	1.43
A930041C12Rik	0	0	0	0	0.23	0.36	0.56	0.83	2.12	0.76	0.47	0.08	0.25	0.24	0	0.08	0.17	0.27	0	0	0.17	0	0	0	0	0	0	0.23	0	0	0	0	0	0	0	0	0.42	0.89	1.32	0.44	0.83	1.13	1.09	1.15	1.64	1.6	0	0	0.33
AA387883	0	0	0	0	0	0	0	0	0	0	0	0.02	0.06	0	0.04	0.04	0	0	0	0	0	0	0	0	0	0	0.02	0	0	0	0	0	0	0	0	0	0.03	0	0	0.02	0.09	0	0	0	0	0.06	0	0	0
AA388235	0.16	0.11	0.05	0.26	0.13	0.2	0.18	0.09	0.06	0.1	0.24	2.6	2.72	2.76	2.34	2.41	0.08	0.14	0.23	0.22	0.2	0.43	0.43	0.75	0.85	0.89	0.41	0.16	0.57	0.14	0.11	0.8	0.89	0.7	0.51	0.45	0.7	0.76	0.83	2.48	3.13	0.32	0.49	0.28	0.39	0.26	0.34	0.22	0.31
AA413626	2.33	1.29	2.05	1.68	0.72	0.67	3	1.12	1.94	4.09	3.59	0.72	0.41	0.25	1.75	1.29	0.68	0.71	0.27	0.26	0.67	1.06	1.6	1.45	1.5	2.44	0.78	0.5	0.37	0.13	0	0	0.12	0	0.38	0.25	0	0	0	0.12	0.24	0.48	0.99	0.36	0.52	0.14	0.53	1.07	1.84
AA414768	0.02	0.02	0	2.27	1.44	2.08	0.35	0.28	0.19	1.65	0.94	0.05	0	0.04	0.74	0.62	22.17	22.67	22.85	23.19	28.26	3.13	3.03	3.68	3.8	3.88	2.11	2.71	2.6	7.41	7.85	1.11	1.01	0.69	2.83	1.32	1.14	1.34	1.24	4.8	5.19	0	0	0	0.71	1.1	5.36	5.18	6.53
AA415398	0.33	0.75	0.6	0.89	0.83	0.95	1.79	2.09	1.46	3.71	3.19	1.38	1.35	1.4	1.19	1.32	2.45	2.64	3.29	1.25	1.14	3.36	3.64	3.06	2.3	1.66	1.01	0.48	0.55	1.1	0.95	0.47	0.44	0.54	0.77	0.38	0.09	0.24	0.21	0.51	0.54	2.33	1.71	2.02	3.7	4.14	2.84	2.46	2.88
AA465934	4.19	2.59	6.07	3.88	2.08	2.13	6.77	9.52	4.96	6.61	9.73	2.42	5.86	3.45	4.16	4.67	0.87	1.21	2.62	2.53	0.72	4.5	4.24	6.19	3.44	4.33	1.25	0.26	1.32	0.76	0.98	110.79	92.66	95.43	44.7	54.03	1.18	1.4	2.01	3.26	2.54	3.72	3.28	3.65	2.34	5.4	4.21	2.28	4.6
AA467197	21.65	24.3	25.37	63.35	54.9	70.2	0.05	0.1	0.17	3.65	3.02	5.35	6.21	5.35	10.37	8.91	147.89	157.81	154.31	190.45	158.14	7.1	7.82	8.24	10.44	10.83	27.11	28.54	23.85	26.41	35.6	1.36	1.69	1.13	6.39	6.1	51.77	49.96	50.82	69.36	67.33	1.99	2.44	2.45	134.43	76.74	21.74	17.76	19.91
AA474331	3.07	3.55	4.25	8.42	4.04	5.44	1.33	1	1.04	2.17	1.64	6.41	5.72	6.44	5.88	6.14	2.67	3.69	3.3	3.91	3.11	5.85	7.35	5.28	1.94	4.31	4.64	4.9	3.66	4.83	3.09	1.48	1.47	1.83	1.56	1.27	3.26	3.52	3.4	4.28	4.82	3.73	3.98	3.54	5.52	6.77	4.67	6.77	6.5
AA536875	0	0	0	0.02	0	0	0	0	0	0.04	0.02	0	0	0	0.02	0	0	0	0.02	0	0	0	0	0	0	0	0	0	0	0	0	0	0	0	0	0	0	0	0	0	0	0	0	0	0	0	0	0	0
AA543186	0.5	0.24	0.09	0.31	0.28	0.28	0.55	0.47	0.32	1.37	1.22	0.38	0.36	0.64	0.57	0.61	0.57	0.83	0.7	0.41	0.56	0.46	0.42	0.55	0.34	0.23	0.18	0.04	0.11	0.19	0.14	0.28	0.27	0.5	0.12	0.11	0.1	0.07	0.17	0.51	0.36	0.3	0.22	0.24	0.39	0.43	1.29	1.22	1.22
AA543401	0	0	0	0	0	0	0	0	0	0	0	0	0	0	0	0	0	0	0	0	0	0	0	0	0	0	0	0	0	0	0	0.27	0.2	0.12	1.81	1.8	0	0	0	0	0	0	0	0	0	0	0	0	0
AA545190	0	0	0	0	0	0	0	0	0	0	0	0	0	0	0	0	0	0	0	0	0	0	0	0	0	0	0	0	0	0	0	0	0	0	0	0	0	0	0	0	0	0	0	0	0	0	0	0	0
AA619741	0	0	0	0	0	0	0	0	0	0	0	0	0	0	0	0	0	0.03	0.01	0	0	0	0	0	0.01	0	0	0	0	0	0	0	0	0	0	0	0	0	0	0	0	0	0	0	0	0	0	0	0
AA792892	0.26	0.38	0.48	0	0.03	0	0	0	0	0	0	0	0	0	0.03	0	0	0.12	0.03	0	0	0.06	0	0	0	0	0	0.08	0.03	0	0	0	0	0	0	0	0.12	0.05	0.22	0.26	0.03	0.21	0.4	0.32	0.02	0.07	0	0	0
AA986860	0.83	0.71	0.97	1.28	1.22	0.92	0.11	0.06	0.04	1.14	0.2	1	1.24	1.08	0.61	0.43	5.16	5.36	5.97	1.8	2.79	1.49	1.73	1.78	1.37	1.56	3.25	3.49	3.02	2.65	3.05	0.12	0.31	0.12	0.24	0.6	5.49	5.68	5.75	1.51	1.57	0.34	0.26	0.23	0.83	1.04	0.32	0.58	0.6
AA987161	14.23	14.39	13.79	6.05	4.47	5.21	16.27	14.98	12.55	22.31	22.19	5.89	5.68	5.84	6.23	5.97	10.02	9.8	9.61	6.72	6.95	6.24	6.04	6.24	4.28	4.57	8.7	9.16	8.59	6.93	7.34	13.76	13.89	13.01	18.27	16.38	13.78	17.67	19.32	9.86	9.75	2.93	2.88	2.87	4.78	4.95	5.93	5.17	5.61
AB041803	0.14	0.13	0	0.26	0.02	0.13	0.51	0.43	0.17	0	0.14	0.09	0.21	0.16	0.13	0.2	0.39	0.49	0.33	0.3	0.28	0	0	0	0	0	0.94	1.04	0.31	0.25	0.5	0	0	0.02	0.02	0.09	0.14	0.15	0.13	0.11	0.06	0.06	0	0.06	0	0	2.6	5.98	3.56
AB124611	0	0.03	0	28.64	21.48	24.15	13.46	12.58	10.99	18.39	18.27	0.16	0.14	0.2	6	5.06	0.44	1.04	0.69	80.22	85.83	51.04	52.97	46.07	45.1	46.24	0.24	0	0.1	17.99	23.42	0	0	0	6.77	2.24	0.82	0.88	0.84	16.05	17.73	0	0	0	15.15	14.25	0	0	0
AF067061	0	0.33	0.39	0.18	0.04	0	0	0	0.09	0.39	0.54	0	0	0	0.04	0.13	0.09	0.19	0.04	0.04	0.04	10.59	11.52	9.37	9.82	15.48	0	0	0	0	0	0.04	0	0	0	0.08	0.1	0.08	0.16	0.15	0.12	0.65	0.91	0.61	0	0.05	0	0	0
AF067063	0.05	0.09	0.28	0	0	0	0	0	0	0	0.14	0	0	0	0	0	0	0.23	0.04	0.08	0.09	0	0	0.04	0	0	0	0	0	0	0	0.07	0	0	0.08	0	0.07	0.3	0.04	0.08	0.04	0.27	1.24	0.55	0.21	0	0	0	0
AF251705	0	0	0	50.06	37.88	50.27	2.13	2.05	1.33	14.02	11.84	0	0	0	8.47	7.99	0	0	0	49.64	62.89	0	0	0	14.07	10.12	0	0	0	25.65	26.91	0	0	0	8.43	2.87	0	0	0	16.57	20.15	0.03	0.03	0	52.16	48.28	0	0	0
AF357355	0	0	0	0	0	0	0	0	0	0	0	0	0	0	0	0	0	0	0	0	0	0	0	0	0	0	0	0	0	0	0	0	0	0	0	0	0	0	0	0	0	0	0	0	0	0	0	0	0
AF357359	0	0	0	0	0	0	0	0	0	0	0	0	0	0	0	0	0	0	0	0	0	0	0	0	0	0	0	0	0	0	0	0	0	0	0	0	0	0	0	0	0	0	0	0	0	0	0	0	0
AF357399	0	0	0	0	0	0	0	0	0	0	0	0	0	0	0	0	0	0	0	0	0	0	0	0	0	0	0	0	0	0	0	0	0	0	0	0	0	0	0	0	0	0	0	0	0	0	0	0	0
AF357425	0	0	0	0	0	0	0	0	0	0	0	0	0	0	0	0	0	0	0	0	0	0	0	0	0	0	0	0	0	0	0	0	0	0	0	0	0	0	0	0	0	0	0	0	0	0	0	0	0
AF357426	0	0	0	0	0	0	0	0	0	0	0	0	0	0	0	0	0	0	0	0	0	0	0	0	0	0	0	0	0	0	0	0	0	0	0	0	0	0	0	0	0	0	0	0	0	0	0	0	0
AF366264	0.4	0.62	0.61	0.01	0.11	0.03	0.29	0.22	0.24	1.49	1.83	0.05	0.02	0.08	0.02	0.05	0.35	0.42	0.25	0.11	0.21	0.03	0.04	0.07	0.17	0.14	0.23	0.11	0.26	0.07	0.08	0	0.05	0.07	0.01	0.16	0.03	0.15	0.13	0.04	0.08	0.14	0.25	0.14	0.25	0.09	0.04	0.05	0.03
AF529169	0.02	0	0	0.08	0.05	0.03	0	0	0	0	0	0	0.01	0	0	0	0.07	0.01	0.08	0.01	0	0	0	0	0	0	0.01	0	0.03	0.01	0.01	0.03	0.07	0.05	0.08	0.09	0	0	0	0	0.01	0.03	0.06	0.1	0.41	0.74	0	0	0.01
AI115009	0	0	0	0.26	0.08	0.08	0	0	0	0	0	0	0	0	0	0	0.17	0.1	0.11	0.25	0.25	0	0	0	0.02	0	0	0	0	0.09	0.11	0	0	0	0	0	0	0	0	0.03	0	0.11	0.37	0.38	0.02	0	0	0	0
AI118078	16.79	15.96	15.83	3.79	1.35	1.74	0.75	0.64	0.47	0.06	0.06	0.11	0.25	0.25	0.12	0.07	1.3	1.65	1.73	0.19	0.07	0.14	0.26	0.2	0	0.12	22.11	20.54	20.95	0.05	0.11	0.66	0.79	0.53	1.29	2.32	0.02	0.04	0.04	0.01	0	0	0.04	0.03	0.03	0.12	0	0	0.01
AI182371	0.13	0.02	0.04	0.41	0.31	0.33	0.17	0.52	0.22	1.72	1.07	0.11	0.1	0.21	0.34	0.2	0.72	0.47	0.55	0.46	0.68	0.71	0.84	1.03	0.61	0.95	0.15	0.19	0.19	0.45	0.27	0.05	0.14	0.12	0.04	0.09	0.05	0.02	0.02	0.16	0.09	0.32	0.45	0.37	0.96	0.73	0.89	0.82	1.13
AI197445	0	0	0	0.05	0.03	0.09	0	0	0	0.02	0.04	0.62	0.79	0.84	0.21	0.39	0.1	0.14	0.18	0.3	0.17	0	0	0	0	0.01	0	0	0.01	0	0.02	0.01	0	0.01	0.03	0	0	0	0	0.01	0.02	0	0	0	0.03	0.02	0	0	0
AI314180	63.96	63.1	63.54	58.43	48.25	52.08	87.87	76.68	63.92	105.43	114.15	73.19	73.34	74.49	66.24	66.65	69.91	70.25	70.88	50.34	49.5	58.94	58.4	59.26	65.34	72.42	47.82	48.48	47.4	43.23	39.72	44.39	46.33	46.61	31	27.39	103.2	108.91	109.81	82.79	79.37	105.45	104.17	105.3	89.84	87.25	60.82	57.38	58.62
AI314278	0	0.03	0	0.04	0.03	0.01	0	0.01	0	0	0	0.01	0.01	0.04	0.01	0	0	0.01	0	0	0.01	0.01	0	0	0	0.04	0	0.05	0.03	0.03	0.01	0.02	0.04	0.01	0	0.01	0	0	0	0.01	0	0	0	0	0.01	0.16	0.55	0.62	0.55
AI317395	0.33	0.26	0.26	0.54	0.47	0.44	0.06	0.11	0.15	0.12	0.09	0.63	0.51	0.73	0.74	0.35	0.32	0.24	0.3	0.37	0.13	0.52	0.36	0.46	0.23	0.38	0.29	0.16	0.18	0.2	0.22	0.07	0.18	0.07	0.26	0.25	0.23	0.29	0.21	0.37	0.31	0.27	0.37	0.27	0.59	0.38	16.43	17.42	16.44
AI413582	43.79	38.63	38.48	77.03	103.85	107.43	71.54	77.76	79.64	28.77	27.18	93.07	97.9	92.89	90.78	84.68	75.47	74.54	76.24	101.21	94.31	19.21	16.93	16.71	27.19	22.89	75.14	81.29	73.67	52	52.85	15.55	14.33	15.59	21.14	14.85	133.04	122.4	129.47	58.24	65.23	32.71	35.7	35.71	36.47	42.39	31.98	32.55	33.26
AI414108	0	0	0	0.05	0.07	0.06	0	0	0	0.05	0.01	2.65	2.31	2.59	3.99	4.32	0	0	0	0.11	0.12	0	0.03	0	0	0.03	0	0	0	0.04	0.08	6.54	7.79	6.79	8.46	9.61	0	0	0	0	0.01	1.21	1.3	1.14	0.58	0.77	0	0.01	0
AI427809	0	0	0	3	1.59	1.57	0	0	0.08	1.31	1.04	0.6	0.2	0.6	1.01	1.07	0	0	0.05	3.11	1.56	0.08	0.11	0.21	1.11	0.81	0.05	0	0.02	1.43	2.03	1.21	1.49	1.68	1.42	1.01	0	0	0	0.72	0.44	0.01	0	0	3.1	3.28	0.98	1.8	1.29
AI429214	3.37	1.99	3.13	7.41	7.01	7.63	0	0	0	0.72	0.23	10.79	10.87	11.1	7.7	8.55	0.45	0.29	0.47	1.33	1.48	0	0	0	0.09	0.13	9.62	9.5	9.26	9.75	10.4	0	0	0	0.61	0.51	0.27	0.56	0.35	1.61	1.41	2.32	1.63	1.83	2.71	3.61	0	0	0
AI450353	3.73	2.85	3.21	4.31	3.8	3.39	4.37	3.52	3.03	6.85	7.21	1.88	2.04	1.84	2.6	3.4	2.32	2.37	3.23	2.78	1.9	5.34	5.04	6.29	5.07	4.48	0.57	1.26	1.05	1.73	1.14	2.41	2.51	2.52	4.69	3.38	2.51	3.25	4.39	1.79	1.5	1.86	1.93	1.55	2.3	1.85	1.16	1.82	1.04
AI462493	35.49	36.13	40.11	42.08	40.62	38.39	23.75	23.27	22.87	14.04	10.26	19.06	16.54	17.02	25.1	24.83	15.55	15.06	15.13	25.52	25.21	46.01	49.84	45.74	45.25	43.74	24.45	18.29	20.3	25.12	27.66	57.27	53.62	53.29	37.22	40.02	31.54	30.18	29.36	37.92	42.92	39.04	44.28	44.79	48.93	58.19	33.26	35.96	37.74
AI463170	0.73	0.36	0.09	0.52	0.15	0.14	0	0	0	0	0	0.15	0.17	0	0	0	0	0	0	0	0	0	0	0	0	0	0	0	0	0	0	0	0	0.14	0	0	0	0	0	0	0	0	0	0	0	0	0	0	0
AI464131	0.41	0.41	0.47	1.93	1.93	2.14	0.26	0.29	0.24	0.64	0.31	2.51	2.16	2.1	0.93	0.95	2.93	3.09	3.22	1.47	1.84	0.79	0.72	0.64	0.3	0.37	2.42	2.01	2.38	2.85	2.64	10.84	11.3	10.81	15.68	16.43	4.83	4.85	5.29	2	2.09	2.77	2.61	2.47	2.16	3.87	3.94	4.57	4.56
AI467606	18.46	19.96	18.91	38.16	45	44.77	9.6	9.69	9.67	19.36	15.01	0.02	0.05	0.07	0.86	1.19	23.89	24.14	24.04	25.41	29.02	32.47	33.56	36.71	31.19	30.6	21.25	19.99	20.58	22.85	27.37	6.05	4.55	5.8	11.04	9.34	25.89	25.8	24.97	26.54	31.6	0.2	0.39	0.14	7.41	10.67	19.71	22.46	22.92
AI504432	0	0	0	4.57	1.74	2.23	0.34	0.22	0.1	2.76	2.67	0	0	0	0.34	0.47	0	0	0	4.77	6.08	14.79	15.32	14.67	10.96	10.18	0.03	0.05	0.02	4.3	4.06	0.09	0.13	0.06	0.64	0.22	0	0	0	0.51	0.72	0	0	0	5.39	4.62	0	0	0
AI506816	34.66	31.73	37.04	60.7	109.19	79.25	64.32	48.92	39.84	143.34	163.51	12.26	12.63	14.62	18.26	26.02	37.22	40.77	36.89	34.73	43.43	9.76	12.99	6.98	27.58	28.68	40.82	42.95	41.69	48.86	29.86	3.29	2.74	3.5	4.33	6.04	7.48	11.29	11.09	17.33	19.95	55.39	46.96	48.49	38.26	23.95	35.01	35.86	35.5
AI507597	0	0	0	0	0	0	0	0	0	0	0	0	0	0	0	0	0	0	0	0	0.09	0	0	0	0	0.04	0	0	0	0	0	0	0	0	0	0	0	0	0	0	0	0	0	0	0	0.14	0	0	0
AI593442	0	0	0	0	0	0	0	0	0	0.03	0	0	0	0	0	0	0.03	0.04	0.02	0	0.05	0	0	0	0	0	0	0	0	0.02	0	0.03	0.01	0.01	0.04	0.01	0	0	0	0.03	0.02	0	0	0	0	0	0	0	0
AI597479	38.02	36.74	37.34	21.49	21.09	21.83	21.96	19.11	16.37	29.6	34.45	41.64	41.99	42.06	35.11	37.76	29.84	30.32	29.68	15.99	16.42	31.13	32.04	31.7	20.81	22.86	20.59	21.54	22.32	15.5	16.81	22.9	25.3	25.19	21.82	23.68	26.94	28.43	29.47	20.73	22.27	25.99	25.74	26.26	25.32	26.27	30.57	30.35	29.4
AI606473	0	0	0	0.03	0.06	0.08	0	0	0	0	0.03	0	0	0	0	0	0	0	0	0.53	0.18	0	0	0	0	0	0	0	0	0.12	0.19	0	0	0	0	0	0.03	0	0	0.01	0.01	0.01	0	0.04	0.03	0.02	0	0	0
AI607873	6.63	6.26	6.24	42.71	23.03	32.51	0	0	0	9.56	4.7	0	0	0	6.28	6.72	66.38	69.49	72	107.37	82.5	3.36	3	2.19	6.59	11.4	11.7	11.29	11.64	25.03	33.58	0	0	0.01	13.36	4.1	0.09	0.13	0.22	15.18	14.64	0.13	0.16	0.07	37.81	47.91	24.66	23.36	25.78
AI646519	0	0	0	0	0	0	0	0	0	0	0	0	0	0	0	0	0	0	0	0	0	0	0	0	0	0	0	0	0	0	0	0	0	0	0	0	0	0	0	0	0	0	0	0	0	0	0	0	0
AI661453	18.28	16.7	16.4	14.48	10.13	11.7	0.08	0	0	8.19	0.32	0.01	0.01	0	0.09	0.12	0.56	0.57	0.36	0.3	1.43	0.03	0.02	0.01	0.14	0.95	9.56	9.99	9.56	6.8	6.83	1.11	1.14	1.06	3.03	3.61	0.33	0.37	0.44	1.7	1.43	0.03	0.01	0.03	0.43	0.38	1.54	1.39	1.17
AI662270	0.05	0.13	0.11	35.79	34.35	34.77	108.32	111.36	106.07	293.85	327.66	85.14	87.62	83.9	98.68	102.96	0.18	0.24	0.28	45.72	46.52	228.6	230.66	236.02	253.48	243.7	0.12	0.09	0.02	23.59	24.19	0.19	0.24	0.32	33.39	28.72	0.61	0.7	0.71	13.55	11.97	62.52	62.26	61.22	92.11	82.04	0.07	0	0
AI747448	0	0	0	0	0.02	0.02	0	0	0	0.11	0.03	0	0	0	0	0	0.02	0.09	0	0	0	0	0	0	0	0	0.01	0	0	0	0	0.04	0.03	0.09	0.02	0.19	0	0	0	0	0.02	0	0.01	0	0	0	0	0.01	0
AI837181	77.16	81.55	74.78	64.67	67.88	64.58	27.04	23.32	20	33.08	25.4	32.91	32.03	31.41	29.84	29.09	49.27	51.32	47.69	48.16	47.6	29.67	28.81	30.5	33.07	31.79	45.75	49.91	45.53	50.47	56.28	28.23	26.07	24.36	25.39	26.89	109.71	105.09	103.86	96.83	106.18	61.02	63.62	61.79	51.7	67.12	23.26	23.95	23.78
AI839979	0.33	0.42	0.2	1.73	1.21	1.12	0.43	0.19	0.1	0.24	0.34	0.63	0.58	0.92	0.95	1.26	1.53	1.82	0.84	5.01	6.9	0.33	0.36	0.06	1.51	0.91	0.48	0.48	0.35	2.76	2.86	0	0	0.03	1.6	0.57	0	0.11	0	0.75	0.82	1.12	1.37	1.76	1.63	0.87	3.08	4	2.98
AI846148	29.95	28.82	29.46	21.28	24.57	22.06	5.1	6.1	3.99	9.49	5.28	19.27	19.45	20.2	15.53	15.35	11.26	11.63	11	10.51	11.16	16.56	17.02	17.34	11.66	10.18	15.55	15.25	14.86	23.5	21.02	34.18	33.65	32.39	36.04	34.29	26.68	27.18	27.26	18.1	19.12	34.11	35.61	36.61	37.67	48.43	5.81	6.4	7.05
AI847159	0	0	0	0.42	0.17	0.22	0.12	0.11	0.05	0.67	0.74	0.23	0.18	0.14	0.22	0.22	0	0	0	0.4	0.47	2.3	0.98	1.48	2.68	1.8	0.14	0.24	0	1.21	1.86	0.67	0.72	0.6	0.99	0.62	0.03	0	0	0.03	0.13	0.07	0	0	0.29	0	0.4	0.15	0.4
AI848285	0	0	0	0	0	0.02	0	0	0	0.06	0	0	0	0	0	0	0	0.02	0	0	0	0	0.02	0	0	0	0	0.02	0	0	0	0.75	0.9	1.04	0.6	0.61	0	0	0	0	0	0	0	0	0	0	0.04	0.04	0.07
AI854517	0	0	0	0	0	0	0	0	0	0	0.02	0.01	0	0	0	0	0	0	0	0.01	0	0	0	0	0	0	0.01	0	0.01	0	0	0.52	0.31	0.42	0.35	0.64	0	0	0	0.01	0	0	0	0	0	0	0	0	0
AI854703	0	0.09	0.02	0.14	0.12	0.08	1.84	1.28	1.14	1.74	1.36	0.08	0.04	0.04	0.13	0.17	0.02	0.04	0.13	0.08	0.1	10.74	11.11	11.38	13.08	13.5	0	0.03	0	0.13	0.04	0.01	0	0	0.31	0.19	0.49	0.58	0.45	0.27	0.27	0.01	0.03	0	0.14	0.04	5.25	5.65	5.39
AI987944	9.04	10.67	8.95	8.96	8.7	8.53	6.86	8.09	6.68	16.15	16.01	14.65	14.64	15.32	12.15	13.79	15.13	14.76	14.78	9.53	10.13	8.86	9.07	8.2	5.22	5.41	8.19	7.8	8.46	6.96	6.92	6.63	7.18	7.03	8.52	8.37	4.94	6.09	5.8	5.8	5.3	5.07	5.28	5.15	6.18	7.88	21.32	19.54	22.34
AK010878	27.66	31.57	28.79	10.98	12.65	11.6	8.63	11.31	8.97	21.23	24.48	25.06	23.03	21.62	20.85	22.04	14.48	16.76	14.89	12.83	14.7	16.94	18.32	20.06	18.79	16.86	12.18	11.58	12.08	10.04	12.11	63.58	67.8	64.59	37.56	42.1	9.95	11.11	12.51	10.64	10.72	15.28	15.53	16.01	13.7	11.84	21.08	21.17	20.44
AK129341	2.68	3.35	3.43	2.3	2.62	2.12	0	0	0	0.08	0	1.77	1.85	1.77	2.73	2.97	1.42	1.45	1.52	0.34	0.41	0	0	0	0.03	0.02	0	0	0	0.13	0.1	2.31	2.91	2.43	2.84	3.08	0	0	0	0.04	0.06	2.11	1.99	2.37	3	2.5	0	0	0
AU015228	0.11	0.06	0.11	0	0	0	0	0	0	0	0	0	0	0	0	0	0	0.01	0	0	0	0	0	0	0	0	0	0	0	0	0	0.01	0	0	0.02	0	0	0	0.01	0.03	0	0.01	0.05	0.03	0	0	0	0	0
AU015791	0	0	0	0.08	0.04	0	0	0	0	0	0	0	0	0	0.04	0	0	0	0	0.08	0	0	0	0	0	0	0	0	0	0	0.15	0	0	0	0.04	0.07	0	0	0	0	0	0	0	0	0.04	0	0	0	0
AU015836	0	0	0	0	0	0	0	0	0	0	0	0	0	0	0	0.01	0	0	0	0	0	0	0	0.01	0	0	0	0.01	0.01	0	0	48.75	52.85	49.54	10.87	10.38	0	0.01	0	0	0	0.04	0.01	0.04	0	0	0.01	0	0
AU016765	0	0	0	0	0	0	0	0	0	0	0	0	0	0	0	0	0	0	0	0	0	0	0	0	0	0	0	0	0	0	0	0	0	0	0	0	0	0	0	0	0	0	0	0	0	0	0	0	0
AU018091	10.03	9.08	10.02	2.03	0.39	0.66	0	0	0.01	2.47	0.25	0.01	0.01	0	0	0.01	4.84	5.25	4.84	0.83	0.83	0.06	0.01	0	0	0.07	6.18	5.71	6.41	3.98	4.68	30.19	30.97	30.85	146.73	135.31	0.01	0	0.05	0	0.01	0	0	0.04	0	0	3.87	3.52	3.62
AU018829	0.04	0.08	0.08	0	0	0	0	0	0	0	0	0	0	0	0	0	0	0	0	0	0	0	0	0	0	0	0.02	0.02	0	0	0	0	0	0	0.03	0	0	0	0	0.03	0	0	0	0	0	0	0	0	0
AU019823	32.6	32.08	32.32	18.2	15.41	15.9	16.14	15.56	13.23	24.21	25.34	15.66	15.55	15.65	18.31	19.49	15.41	14.94	15.67	14.05	14.25	14.87	14.78	14.82	22.59	24.21	15.86	16.08	16.42	16.92	14.4	19.69	20.24	19.92	19.45	19.71	17.46	18.57	18.82	26.14	23.24	19.4	20.12	20.08	22.88	23.76	21.75	19.76	19.5
AU019990	0	0	0	0	0	0.01	0.04	0	0	0	0	0	0	0	0	0	0	0	0	0	0	0	0	0	0	0	0	0	0	0	0	0	0	0	0	0	0	0	0	0	0	0	0.05	0	0	0	0	0	0
AU021063	0	0	0	0.39	0.27	0.63	0	0	0	0	0	0	0	0	0	0	0	0	0	0	0	0	0	0	0	0	0.59	0.28	0.63	0.8	0.8	0	0	0	0	0	0	0	0	0	0	0	0	0	0	0	0	0	0
AU021092	0.06	0.08	0.06	3.14	2.11	1.96	0	0	0	0.14	0.14	0.14	0.05	0.05	0.59	0.45	5.2	5.73	5.48	5.93	5.77	0	0	0	0.7	0.45	0	0	0	2.27	2.16	0.07	0.27	0.15	0.59	0.64	0.13	0.16	0	1.36	1.3	0	0	0.02	1.16	0.97	1.99	2.43	2.56
AU022252	6.06	6.12	5.79	9.43	9.86	9.62	4.01	3.76	3.9	7.93	9.27	12.49	12.42	13.83	10.22	9.83	7.26	6.67	7.4	4.8	5.4	18.75	19.87	19.48	10.95	9.07	12.12	12.62	10.55	11.28	11.57	30.51	29.59	29.72	19.66	21.91	9.91	10.75	11.78	7.95	8.66	9.15	9.49	9.22	12.43	18.62	8.17	10.45	9.41
AU022751	0	0	0	0	0	0	0	0	0	0	0	0	0	0	0	0	0	0	0	0	0	0	0	0	0	0	0	0	0	0	0	0.16	0.23	0.13	3.05	2.49	0	0	0	0	0	0.03	0.14	0.03	0.09	0.02	0	0	0
AU022754	1.01	0.73	0.96	1.44	0.69	0.75	0	0	0	0.02	0	0.01	0.02	0.01	0.02	0.03	0.08	0.01	0.06	0.01	0.02	0.03	0.05	0.03	0.01	0.05	0.13	0.14	0.29	0.14	0.19	0	0.03	0	0.02	0.06	0.04	0.02	0.01	0.39	0.4	0.17	0.21	0.11	0.14	0.06	0.05	0.1	0.11
AU022793	0	0	0	3.2	2.15	2.6	0	0	0	0.41	0.39	0	0	0	0.34	0.37	0	0	0	3.06	1.09	0	0	0	0.54	0.21	0	0	0	1.49	1	0	0	0	0.23	0.02	0	0	0	0.85	0.95	0	0	0	1.68	2.2	0	0	0
AU023762	0.03	0.07	0.02	0.02	0.03	0.03	0	0.05	0.03	0.09	0.07	0.05	0	0	0	0.02	0.11	0.1	0.02	0.06	0.03	0.05	0.03	0.03	0.01	0.07	0.04	0.06	0	0	0.07	0	0.03	0	0	0	0	0	0	0	0.01	0.05	0.07	0.01	0.3	0.23	0.04	0	0
AU040320	19.41	19.14	18.82	24.85	24.16	24.57	16.95	13.89	11.35	26.4	23.52	39.35	40.72	39.38	28.79	32.15	33.84	35.65	34.78	19.53	18.99	19.05	21.62	18.11	21.59	21.36	28.77	30.55	29.93	26.57	26.62	6.22	6.12	6.29	10.25	9.01	28.25	27.71	28.72	16.26	18.3	37.17	35.44	36.68	30.85	37.51	51.65	50.38	50.54
AU040972	0	0	0	0	0	0	0	0	0	0	0	0	0	0	0	0	0	0	0	0	0	0.11	0.18	0.17	0.09	0.12	0.07	0	0	0	0	0.09	0	0.12	0.1	0.53	0	0	0	0	0	0	0	0	0	0	0	0	0
AU041133	2.62	2.1	1.7	4.46	2.99	3.81	3.12	2.96	2.76	5.61	5.16	4.13	4.09	3.55	3.57	3.89	3.24	2.78	2.68	3.35	2.7	5.8	5.32	5.51	4.25	4.7	2.03	2.17	2.57	2.45	2.04	0.86	1.04	0.88	1.75	1.7	0.75	1	1.03	1.08	1.58	1.46	1.52	1.79	2.71	2.3	5.57	5.81	5.72
AV039307	0.2	0.46	0.16	0.31	0.27	0.2	0.57	0.91	0.76	0.54	0.27	0.37	0.34	0.56	0.3	0.23	0.37	0.44	0.39	0.5	0.42	0.24	0.21	0.31	0.03	0.15	0.06	0.06	0.15	0.15	0.09	0.13	0	0.03	0.12	0.08	0.37	0.37	0.4	0.34	0.29	0.32	0.52	0.27	0.44	0.65	0.5	0.95	0.74
AV051173	0	0	0	0.07	0.06	0.23	0	0	0	0	0	0.12	0	0.26	0.27	0.6	0.14	0.29	0.21	0.27	0.2	0	0	0	0.36	0	0	0	0.13	0.26	0.07	0	0	0	0	0.25	0.06	0.12	0.13	0.12	0.36	0.3	0.57	0.74	0.4	0.36	0.6	0.75	1.21
AV320801	0.09	0.06	0	0	0	0	0	0	0	0	0	0	0	0	0	0	0	0	0	0	0	0.13	0.02	0.08	0.08	0.09	0.01	0	0	0	0	0.11	0.13	0.25	14.1	14.49	0.04	0.05	0	0.06	0.23	0.05	0.03	0.04	0.1	0.06	0.05	0	0
AW011738	2.74	2.73	2.89	3.6	1.8	2.88	1.7	1.6	1.45	2.56	1.15	1.3	1.48	1.32	1.91	2.07	1.92	2	2.06	5.46	4.46	1.37	1.56	1.29	0.27	0.31	0.71	0.42	0.8	2.85	4.01	0.02	0.03	0.01	0.44	0.28	1.55	1.9	2.3	3.44	3.65	1.49	1.64	1.6	8.71	10.89	6.4	6.23	7.17
AW046200	0.53	0.54	0.46	1.42	1.59	1.48	0	0	0	0.1	0.1	0.64	0.39	0.51	0.26	0.41	0.45	0.39	0.4	1.22	1.01	2.43	2.12	2.19	1.6	1.35	1.47	1.3	1.27	0.83	0.94	0	0	0.04	0	0.04	0.19	0.49	0.43	0.79	0.64	0.27	0.41	0.51	0.9	0.98	0	0	0
AW112010	17.83	17.2	16.6	396.99	138.2	249.85	17.02	12.37	15.01	74.16	60.94	0	0	0	17.72	18.77	0.93	0.59	0.57	495.87	462.65	17.23	14.99	17.3	10.12	15.24	0.5	0.57	0.77	20.12	47.01	0	0	0	8.6	1.66	0.04	0.05	0.05	40.71	40.97	6.49	6.24	6.46	247.76	140.88	0.35	0.05	0.35
AW146154	5.09	5.58	5.4	3.89	4.08	3.17	2.75	2.19	2.28	5.67	5.76	3.96	4.02	3.74	4.45	4.61	4.67	4.12	3.54	2.31	2.8	5	4.88	4.48	4.1	4.42	1.55	1.67	1.88	1.71	2.26	3.5	3.49	3.61	3.23	3.78	1	1.29	1.18	1.91	1.55	1.95	1.63	1.32	2.14	2.06	4.91	5.32	4.69
AW209491	25.29	25.87	25.65	13.87	13.83	14.48	10.7	11.06	11.61	14.55	16.1	16.58	16.07	16.1	14.27	14.28	24.3	24.49	25.84	9.64	10.73	10.49	10.36	9.83	14.61	15.9	16.12	16.02	17.51	12.01	10.82	30.23	26.81	30.95	20.66	20.05	12.06	12.25	11.71	13.36	14.73	16.26	14.49	14.5	10.59	10.3	23.07	23.68	22.64
AW495222	0	0	0	0	0	0	0	0	0	0	0	0.49	0.36	0.42	0.08	0.04	0	0.04	0	0	0	0.04	0	0	0	0	0	0	0	0	0	0	0.1	0.07	0	0.11	0	0	0	0	0	0.04	0.15	0	0	0	0	0	0
AW549542	0	0	0	0.14	0.07	0.18	0	0	0	0	0.13	0	0	0	0	0.08	0	0	0	0.02	0.04	0	0	0	0	0.02	0	0.05	0	0.2	0.24	0.68	0.44	0.38	0.69	0.47	0.13	0.37	0.23	0.03	0.05	0.07	0.04	0.04	0.54	1.26	0	0	0
AW549877	105.13	103.96	106.33	48.32	37.22	42.94	27.98	22.97	18.59	35.99	33.54	39.94	40.79	40.72	35	35.92	63.45	64.79	60.06	34.55	32.08	52.12	54.25	48.63	21.76	27.44	52.54	54.41	54.46	24.33	25.69	25.45	27.98	25.12	41.92	37.13	37.53	46.37	47.36	30.53	33.99	38.41	37.7	36.03	34.79	42.03	122.13	116.96	120.41
AW551984	0	0	0	1.45	0.99	1.28	0	0	0	0.55	0.19	0	0	0	0.06	0.11	0	0	0	2.61	0.72	0.07	0	0.01	0.69	0.75	0.03	0	0	2.51	2.32	1.48	1.32	1.57	2.69	2.44	0.01	0	0	0.46	0.32	0.01	0.01	0	0.42	0.67	0	0	0
AW554918	4.58	3.43	4.03	6.19	5.79	6.43	3.04	2.96	2.25	5.75	5.92	3.89	3.61	3.98	4.49	4.03	7.31	8.28	8.9	8.76	9.35	3.51	3.6	3.46	3.18	3.32	4.38	5.16	4.67	5.66	4.93	2.78	3.46	2.95	4.25	4.22	6.1	7.35	7.38	6.47	6.65	7.38	6.92	7.33	7.94	6.64	8.39	7.92	7.91
AW822252	0	0	0	0.21	0.03	0.12	0	0	0	0.08	0	0	0	0	0	0	0	0.04	0	0	0	0	0	0	0	0	0	0.09	0	0	0	0.12	0.03	0	0	0.03	0	0.06	0	0.09	0.03	0	0	0	0.16	0.14	0	0	0
AY074887	0.13	0	0	0	0.05	0.1	0.14	0.13	0	0.13	0.07	0.05	0	0.06	0.12	0.17	0.3	0.12	0	0.23	0.35	0.35	0.29	0.46	0.05	0.2	0	0	0	0	0.23	0	0	0	0	0.11	0.29	0.05	0	0.15	0.1	0.16	0.05	0	0.28	0	0.63	0.12	0.52
AY358078	0.67	1.28	1.2	0.22	0.24	0.12	0	0	0	0	0.03	0.13	0.31	0.06	0.02	0.05	8.96	7.77	5.7	3.58	2.12	2.86	2.94	2.74	0.85	1.18	0.02	0	0	0	0	0.51	0.36	0.47	0.18	0.09	2.85	3	3.16	1.95	1.7	4.06	4.34	3.79	2.73	2.72	0.19	0.17	0.17
AY512915	0	0	0	0	0	0	0	0	0	0	0	0	0	0	0	0	0	0	0	0	0	0	0	0	0	0	0	0	0	0	0	0	0	0	0	0	0	0	0	0	0	0	0	0	0	0	0	0	0
AY512931	0.51	0.56	0.54	0.61	0.4	0.41	0.63	0.34	0.33	1.67	1.75	0.12	0.08	0.09	0.08	0.23	1.12	1.21	0.9	2.02	1.51	0.58	0.44	0.59	0.5	0.67	0.76	0.84	0.51	0.89	0.88	0.23	0.11	0.06	0.87	0.71	0.17	0.43	0.32	0.08	0.21	0.07	0.14	0.13	0.17	0.16	0.35	0.73	0.56
AY761184	0	0	0	0	0	0	0	0	0	0	0	0	0	0	0	0	0	0	0	0	0	0	0	0	0	0	0	0	0	0	0	0	0	0	0	0.17	0	0	0	0	0	0	0	0	0	0	0	0	0
AY761185	0	0	0	0	0.18	0.17	0	0	0	0.67	0.11	0	0	0	0	0	0	0	0	0.87	0.49	0	0	0	0	0	0	0	0.18	0	0	0	0	0	0	0	0	0	0	0	0	0	0	0	0	0	0	0	0
Aaas	30.31	32.76	32.6	32.86	36.95	35.41	44.5	38.3	36.95	96.67	98.71	76.44	78.39	80.06	79.12	82.54	93.02	92.78	94.62	53.08	70.75	94.98	101.28	95.49	151.01	148.55	64.27	66.28	68.74	76.12	57.18	93.24	96.07	95.66	93.54	102.79	59.15	60.71	59.9	70.56	62.67	91.45	88.97	93.21	64.72	62.53	94.64	93.71	94.28
Aacs	17.51	16.52	17.8	33.99	34.24	28.78	19.5	17.69	13.99	39.1	32.27	57.63	56.52	54.98	61.37	64.65	65.57	68.51	66.58	34.3	49.52	39	40.7	41.69	31.33	30.41	63.08	62.7	60.54	48.13	46.94	36.25	38.46	37.84	15.67	16.56	40.16	38.53	39.91	37.6	40.16	34.55	32.56	33.71	36.39	32.99	21.66	19.29	20.73
Aadac	0	0	0	0	0	0	0	0	0	0.84	0	0	0	0	0	0	0	0	0	0	3.3	0	0	0	0	0	0	0	0	0	0	0.28	0.27	0.09	0	0.05	0	0	0	0	0	0.02	0	0	0.08	0	0	0	0
Aadacl2	0	0	0	0	0	0	0	0	0	0.2	0	0	0	0	0.02	0	0	0	0	0	0.94	0	0	0	0	0	0	0	0	0	0	0.15	0	0.02	0	0.02	0	0	0	0	0	0	0	0	0	0	0	0	0
Aadacl3	0	0	0	0	0	0	0	0	0	0.37	0	0	0	0	0	0	0	0	0.03	0	0.65	0	0	0	0	0	0	0	0.01	0	0	0	0.01	0	0.02	0	0	0	0	0	0	0	0	0	0.08	0	0	0	0
Aadat	0	0	0	0	0	0	0	0	0	0	0	0	0	0	0	0	0	0	0.02	0	0	0	0	0	0	0	0	0	0.02	0.04	0	0.02	0.03	0.02	0.02	0.07	0	0	0	0	0	0.17	0.18	0.05	0.33	0.4	0	0.02	0
Aaed1	37.38	39.7	33.48	29.46	28.34	36.95	43.37	47.05	47.65	25.08	31.59	57.93	58.62	57.73	35.66	32.44	71.18	66.54	73.55	36.45	34.36	30.54	30.59	32.83	15.64	13.29	67.66	67.13	63.19	36.31	39.62	12.63	12.42	13.53	18.63	16.18	35.28	37.24	37.33	54.48	63.2	32.36	34.48	31.71	36.78	42.32	97.32	97.82	86.33
Aagab	29.13	28.54	29.64	30.72	27.09	27.18	13.8	12.72	13	28.3	27.64	44.69	45.83	46.2	36.17	39.81	26.59	28.09	29.05	29.87	29.92	42.37	42.11	41.23	40.28	41.52	41.49	40.6	40.63	32.21	32.42	31.97	32.91	33.6	27.19	30.27	26.15	28.27	27.97	26.54	27.73	29.48	30.34	29.78	27.31	27.23	68	66.55	67.39
Aak1	11.48	10.57	11.18	14.4	9.01	9.95	3.55	2.83	1.88	7.38	6.34	19.49	19.49	19.51	16.64	17.51	11.57	12.14	11.94	9.25	9.62	18.48	19.23	17.49	11.46	11.57	15.44	15.31	15.52	13.37	13.5	2.44	2.7	2.55	3.62	3.39	7.65	9.09	10.01	7.72	7.41	7	7.02	7.01	10.64	14.03	25.28	24.96	25.37
Aamdc	6.14	6.96	5.26	12.73	13.27	14.8	2.54	3.06	2.76	7.6	4.37	11.84	15.19	13.56	15.27	16.61	8.08	10.11	10.48	8.62	9.84	15.64	18.17	16.78	13.3	13.71	5.68	5.95	6.16	12.47	10.47	8.17	7.81	9.67	6.33	6.28	12.24	13.98	12.07	14.34	14.82	16.45	15.05	16.96	24.78	32.9	5.55	6.75	6.76
Aamp	66.67	68.78	65.45	153.96	171.4	169.97	83.34	75.11	67.69	136.89	144.39	191.9	199.25	193.28	193.66	180.22	178.79	179.47	179.95	138.05	131.98	96.81	100.34	95.08	111.24	108.64	109.93	116.87	112.14	112.6	113.64	208.11	215.86	201.92	190.48	198.13	132.35	125.15	122.63	145.63	149.59	94.66	98.73	97.61	118.01	142.58	146.58	153.5	144.88
Aanat	0	0	0	0.03	0.02	0	0	0	0	0	0	0	0	0.07	0	0	0	0.03	0	0	0	0.03	0.03	0.03	0	0.05	0.03	0	0	0	0.05	0	0.02	0	0	0.02	0	0	0.02	0.02	0	0	0	0	0	0	0	0	0.05
Aar2	16.44	15.95	15.32	16.29	15.43	16.32	13.04	11.25	9.85	17.64	15.56	43.26	44.71	44.36	35.44	36.67	28.43	28.7	28.24	13.92	14.27	10.85	12.32	11.49	19.68	20.03	16.24	15.82	15.52	13.9	13.38	25.14	26.29	26.01	20.72	22.72	12.1	11.69	11.68	18.69	17.98	20.1	20.49	20.17	21.72	22.88	33.16	33.06	32.04
Aard	0	0.03	0	0.03	0.05	0.02	0	0	0	0	0	0.05	0	0.03	0.03	0	0	0.06	0	0	0.03	0.05	0.05	0.1	0.02	0	0	0.1	0.07	0	0	21.64	22.97	20.39	39.02	40.2	0	0	0	0	0	0	0.07	0	0	0.06	0	0	0
Aars	588.85	586.65	593.3	80.2	75.73	72.55	191.81	156.72	132.08	191.13	195.81	489.88	500.34	482.56	195.95	215.28	468.09	486.67	487.14	136.7	150.48	121.41	130.94	123.88	160.88	165.44	404.35	405.52	396.96	201.19	165.57	473.04	496.7	482.74	389.59	430.27	169.34	161.5	167.94	106.3	112.44	349.45	346.99	357.06	216.49	221.94	413.35	406.98	406.59
Aars2	4.54	4.79	4.53	5.54	5.43	5.35	4.28	4.91	3.19	6.69	7.34	10.42	9.59	9	9.37	9.65	10.94	11.84	11.21	5.48	7.17	13.44	14.66	14.86	13.37	12.8	8.62	7.11	6.69	7.47	7.47	29.57	29.84	28.14	25.59	26.67	14.23	13.9	15.01	9.43	11.04	9.69	10.25	9.95	8.18	10.84	8.36	9.41	9.83
Aarsd1	64.57	59.87	58.49	42.43	45.14	40.28	45.93	45.33	42.14	48.23	46.01	78.45	76.2	77.13	80.92	81.7	34	33.44	33.2	41.55	47.09	59.47	62.35	63.61	86.32	86.81	31.91	32.2	29.97	39.35	38.46	91.12	93.5	90.01	81.81	87.3	57.59	50.97	56.38	45.24	44.21	124.21	113.38	115.75	91.09	84.61	43.51	41.33	41.16
Aasdh	11.22	10.35	9.85	8.04	6.81	5.9	29.51	22.31	17.54	23.18	22.96	8.12	7.2	8.03	6.64	7.25	10.46	11.2	10.76	7.15	6.91	7.59	7.37	6.61	6.81	8.09	4.26	5.03	4.62	3.4	3.62	5.56	5.8	5.62	6.5	6.24	6.07	7.05	7.55	5.64	6.8	9.02	9.32	7.99	7.86	8.54	7.3	7.75	7.53
Aasdhppt	39.82	39.53	38.41	27.15	27.88	28.34	19.55	21.4	20.55	33.82	32.51	25.65	25.46	25	29.25	30.5	20.06	21.9	20.32	16.68	17.07	25.13	24.24	25.36	30.2	32.04	18.52	17.14	18.55	16.5	14.88	47.07	47.39	46.61	36.7	35.59	32.47	33.13	33.13	35.39	34.16	30.34	31.64	28.64	24.93	24.06	35.82	32.74	33.44
Aass	0	0	0	0.03	0.08	0.02	0	0	0	0.03	0	2.53	2.07	2.08	1.67	2	0	0	0	0.12	0.02	0	0	0.01	0.01	0.04	0.06	0	0	0.1	0.2	0.59	0.61	0.32	2.75	3.01	0	0	0	0.01	0	0	0.02	0.02	0.09	0.06	0	0	0
Aatf	136.27	141.26	137.66	61.74	55.04	55.56	41.86	35.19	31.04	60.86	66	43.93	46.48	46.33	60.65	64.16	57.21	61.21	60.89	40.54	45.22	20.2	18.7	18.15	80.18	76.15	42.35	40.39	39.66	45.86	35.84	65.26	66.39	65.09	57.98	64.59	36.21	37.11	35.66	64.61	65.2	102.54	91.89	99.78	83.94	62.05	46	43.8	44.32
Aatk	14.84	14.81	14.35	9.85	11.05	10.96	0	0	0	0.64	0.22	6.63	6.41	6.37	1.9	2	0.12	0.12	0.15	2.73	2	0.01	0	0.02	0.3	0.41	0.43	0.39	0.41	1.54	1.42	0.05	0.09	0.08	0.82	0.45	0.53	0.63	0.52	0.88	1.24	0	0.01	0	1	1.6	0.72	0.87	1.15
Abat	0	0	0	0.34	0.23	0.17	0.04	0	0	0.22	0.03	19.49	19.25	19.95	13.82	14.67	0.01	0	0	0.13	0.09	0.23	0.15	0.14	0.21	0.32	0.01	0.07	0.04	0.21	0.17	2.45	2.57	2.18	4.37	4.43	0.01	0.01	0.01	0.04	0.08	0.01	0	0	0.11	0.08	0	0.01	0.04
Abca1	0.02	0	0.01	24.19	12.99	17.01	2.67	1.95	1.63	35.45	37.11	1.85	1.89	1.99	8.3	6.01	15.77	16.24	16.12	46.56	37.4	0	0	0.01	10.6	10.33	2.77	3.23	3.42	22.45	20.09	17.44	20.06	18.28	12.04	7.19	1.18	1.19	1.35	7.13	7.75	0.94	0.86	0.97	19.08	39.68	54.77	53.06	55.46
Abca12	0.03	0.03	0.03	0	0	0	0.04	0.02	0.02	1.65	0.76	23.58	23.67	23.4	19.03	15.2	0.14	0.15	0.13	0.01	1.59	0.01	0.01	0	0	0.04	0.09	0.05	0.06	0.29	0.32	0	0	0.01	0	0	0.01	0	0	0	0	0.03	0.08	0.02	0.03	0.03	0.02	0.03	0.01
Abca13	0	0.01	0	0.04	0.01	0.01	0	0	0	0.09	0.11	0.24	0.28	0.21	0.03	0.03	0.01	0.01	0.02	0.03	0.03	0.15	0.14	0.18	0.08	0.08	0	0.01	0.02	0.01	0.01	0.02	0.02	0.05	0.03	0.05	0	0	0.01	0.01	0	0.02	0.02	0.03	0.14	0.18	0.01	0	0
Abca14	0	0	0	0.05	0.01	0.03	0	0	0	0	0	0	0	0	0	0	0.01	0	0.02	0	0.03	0	0	0	0	0	0	0	0	0	0	0.48	0.34	0.49	0.03	0.09	0	0.01	0.01	0.01	0.01	0.02	0	0	0	0.02	0.13	0.11	0.11
Abca15	0	0	0	0	0	0	0	0	0	0	0	0	0	0	0	0	0	0	0	0	0	0	0	0	0	0	0	0.01	0	0	0	0.01	0.02	0.03	0	0	0	0	0	0	0	0	0	0	0	0	0	0	0
Abca16	0	0	0	0	0	0	0	0	0	0	0	0	0	0	0	0	0	0.02	0.01	0	0	0	0	0	0	0	0	0	0	0	0	0.01	0.02	0	0.09	0.05	0.58	0.67	0.85	0.92	1.17	0	0	0	0	0	0	0	0.01
Abca17	0	0.01	0.02	0	0.02	0.03	0.06	0.06	0.11	0.03	0.11	0.02	0.01	0.01	0.02	0	0.01	0.01	0.02	0.02	0.02	0.02	0.06	0.07	0.02	0.01	0.01	0.01	0	0.01	0.01	0	0	0	0	0	0.02	0.03	0.02	0.02	0.04	0	0	0.01	0	0.03	0	0.03	0.04
Abca2	15.43	14.87	15.02	20.85	13.38	13.95	4.99	3.66	3.04	5.53	3.21	29.5	28.23	27.57	22.83	25.45	22.01	25.73	23.47	33.22	37.7	29.37	31.23	28.16	15.8	17.89	17.83	17.7	16.43	7.87	8.58	7.03	7.43	7.94	4.08	4.6	18.84	18.7	20.36	31.93	34.83	24.99	24.69	24.62	15.15	17.59	10.48	11.17	12.25
Abca3	35.92	35.23	34.12	39.42	25.55	32.33	40.24	30.52	25.34	49.06	40.76	20.52	21.43	20.81	16.64	17.91	32.02	34.31	32.98	27.55	28.28	5.27	5.96	4.99	5.51	6.23	17.46	17.84	17.67	12.23	13.4	2.21	2.24	2.13	5.84	5.37	37.27	40.28	42.32	28.19	30.32	2.83	3.12	2.93	5.54	8.04	21.88	20.38	20.21
Abca4	0.16	0.18	0.18	0.16	0.1	0.11	0	0	0	0.02	0.02	0.17	0.26	0.25	0.81	0.8	4.01	4.43	4.56	0.17	0.1	0	0.01	0.01	0.06	0.11	0.05	0.12	0.11	0.14	0.21	0.05	0.1	0.09	0.38	0.55	0.01	0.02	0.02	0.18	0.18	0.12	0.05	0.07	0.11	0.16	3.45	3.13	3.01
Abca5	0	0	0	0.97	0.58	0.76	33.02	28.24	22.01	10.47	9.28	8.69	8.72	8.8	3.93	4.21	15.01	14.37	15.41	7.15	6.67	0	0	0	0.23	0.28	10.24	10.38	10.53	6.22	6.63	1.19	1.27	1.12	2.79	2.06	0	0	0	0.47	0.32	10.33	10.75	10.76	14.15	17.95	0.03	0.02	0
Abca6	0	0	0	0.19	0.09	0.15	0.02	0.02	0.1	0.62	0.07	0.09	0.24	0.12	0.33	0.41	0.01	0.01	0.01	0.68	0.11	0	0	0	0.02	0.13	0.02	0.02	0.01	0.45	0.22	0.02	0	0	0.32	0.08	0	0	0	0.14	0.08	0.02	0.03	0	0.18	0.56	0	0	0
Abca7	10.52	10.28	9.94	11.9	8.61	9.02	16.47	11.49	8.61	11.3	9.38	21.78	21.4	21.06	10.26	11.26	14.35	15.67	14.63	16.01	16.47	19.38	20.44	20.12	9.05	9.36	9.46	9.31	8.98	6.2	6.27	2.05	2.54	2.39	4.01	3.48	10.93	12.6	13.59	9.35	11.08	8.05	8.85	8.81	8.49	11.29	12.89	14.78	16.02
Abca8a	0	0	0	0.56	1.04	0.67	0	0	0	0.66	0.23	1.72	1.66	1.63	1.93	2.53	0.2	0.23	0.34	0.76	0.51	0	0	0	0.07	0.21	0.19	0.25	0.14	0.81	0.65	0.03	0.01	0	1.07	0.82	0.06	0.06	0.05	0.69	0.89	0	0	0	0.78	0.87	0.03	0.02	0.02
Abca8b	0.03	0	0	0.1	0.12	0.08	0	0	0	0.25	0.05	4.89	4.68	4.51	1.76	1.97	5.88	5.93	5.38	0.27	0.14	0	0	0	0.05	0.07	18.14	17.44	17.84	2.5	2.41	0.11	0.1	0.11	0.3	0.15	0.18	0.29	0.29	0.1	0.24	0.65	0.76	0.76	2.58	4.35	17.19	15.33	15.94
Abca9	0.01	0	0	6.53	3.04	4.63	0	0	0	0.98	0.34	0.01	0.02	0.02	0.67	0.63	0	0.07	0.01	6.49	2.36	0	0	0	0.54	0.8	0.22	0.32	0.28	3.68	2.85	0	0	0	3.49	1.66	0	0	0	4.26	4.17	0.22	0.37	0.21	4.98	7.37	0	0	0
Abcb10	17.26	16.82	16.61	10.68	8.47	8.96	4.61	3.9	3.8	8.37	5.58	12.69	13.21	12.86	11.96	12.6	13.94	13.58	13.35	10.49	11.36	11.18	11.69	13.41	9.22	9.93	8.82	9.58	8.78	9.8	8.54	18.68	18.94	18.99	16.46	18.98	7.49	7.19	7.54	14.29	13.63	18.94	19.72	19.72	17.55	16.08	9.93	10.36	9.34
Abcb11	0.05	0.04	0.04	0.01	0.02	0.06	0	0	0	0.01	0	0.02	0.01	0.03	0	0.02	0.09	0.1	0.05	0.04	0.06	0.01	0	0	0	0.02	0.15	0.13	0.08	0.05	0.01	0.01	0	0	0.01	0.05	0.01	0	0	0	0.02	0.13	0.17	0.11	0.04	0.17	0.2	0.14	0.24
Abcb1a	0.43	0.58	0.56	4.07	3.36	3.62	0.12	0.19	0.19	0.83	0.52	0.04	0.02	0.06	0.32	0.41	54.64	56.75	56.46	18.1	16.41	0.11	0.09	0.05	0.65	0.59	2.64	2.73	2.19	6.13	6.27	0.59	0.82	0.72	11.64	10.99	5.21	5.6	5.47	9.46	10.79	0.53	0.52	0.69	3.35	2.75	0.17	0.23	0.16
Abcb1b	20.26	18.52	17.57	34.28	39.29	39.84	12.14	10.87	9.94	23.41	23.6	8.54	8.36	8.52	11.88	11.12	198.91	201.83	202.38	93.53	102.32	38.62	37.99	36.52	41.75	35.78	0.03	0.03	0	2.69	3.35	2.07	2.01	2.21	3.1	2.18	11.25	12.82	13.97	16.35	17.37	50.26	49.9	50.58	52.9	39.25	0	0.01	0
Abcb4	0.01	0	0	0.7	0.52	0.48	4.9	4.06	3.63	5.43	2.68	0.14	0.13	0.17	0.09	0.2	0.05	0.07	0.04	0.13	0.36	0.03	0.02	0	0.15	0.19	0.02	0.04	0.06	1.21	0.95	0.18	0.14	0.28	0.14	0.07	10.6	11.62	10.98	0.58	0.51	0.06	0.08	0.04	0.23	0.27	0.01	0.02	0
Abcb5	0.03	0.03	0.01	0	0	0	0	0	0	0.05	0	0	0	0	0	0	0	0	0	0	0	0	0.02	0	0	0	0.03	0	0.01	0	0	0	0	0	0	0	0	0	0.02	0.04	0	0	0	0	0.02	0	0	0	0.01
Abcb6	4.89	4.22	4.86	3.85	5.03	4.68	19.93	18.85	17.44	21.36	23.55	44.07	44.46	41.76	29.33	27.68	13.98	14.69	13.9	6.09	8.08	19.53	19.85	20.28	43.72	41.35	6.64	6.75	6.4	9.98	8.91	21.86	22.28	21.92	12.7	15.27	28.64	27.37	26.99	13.05	12.71	19.54	21.17	20.35	16.33	20.21	24.74	24.3	23.73
Abcb7	26.02	25.68	26.1	16.75	12.06	12.79	24.29	22	20.12	38.47	41.7	49.55	49.51	46.6	49.05	51.02	31.6	31.11	32.11	13.16	15.31	25.31	27.31	26.83	29.02	32.29	23.31	24.13	24.38	14.24	12	38.97	41.28	39.92	38.42	36.7	33.51	35.59	34.82	23.63	22.21	38.06	35.36	36.38	28.74	23.83	33.01	31.07	30.93
Abcb8	11.93	11.49	12.68	23.95	22.1	23.16	11.63	10.61	8.86	26.76	26.86	41.28	39.86	41.45	51.37	49.85	25.15	24.71	24.07	18.66	23.48	18.91	20.08	20.34	40.17	39.7	24.18	23.31	22.92	20.32	21.31	24.94	26.1	25.47	26.11	26.3	14.39	13.68	14.53	33.46	33.91	15.14	15.11	14.91	16.53	16.75	18.75	18.66	18.44
Abcb9	0.05	0.02	0.07	1.17	0.53	0.62	0.02	0	0.02	0.5	0.22	1.78	1.58	1.47	2.22	2.38	0.49	0.51	0.42	1.39	1.46	15.06	14.93	15.65	33.54	29.22	5.77	5.79	5.14	4.83	4.92	0.27	0.16	0.15	0.44	0.19	0.82	1.51	1.68	1.63	2.26	0.26	0.17	0.4	0.62	0.43	0.94	0.77	0.83
Abcc1	40	38.25	41.17	26.46	23.87	24.65	39.57	31.57	25.36	31.86	31.02	36.41	36.41	37.07	30.78	29.51	47.52	48.27	48.42	35.93	33.41	26.6	28.59	26.99	19.33	23.42	142.62	145.52	143.83	97.91	92.14	10.31	11.45	11.24	17.33	12.98	132.67	134.84	142.77	34.99	33.27	76.49	77.28	76.91	35.98	35.85	38.91	36.6	35.22
Abcc10	2.43	2.65	2.29	3.76	2.25	2.71	5.81	4.12	3.26	6.06	4.26	9.46	8.94	8.64	6.88	8.1	4.66	4.84	4.83	3.33	3.36	5.44	5.83	5.11	3.34	3.72	3.37	3.35	3.39	1.64	2.25	4.99	4.97	4.51	5.3	5.38	0.8	1.23	1.07	0.7	1.06	2.07	2	1.85	2.93	3.04	3.85	4.96	5.04
Abcc12	0.08	0.08	0.02	0.02	0.01	0.02	0	0	0	0.04	0	0	0	0.02	0	0	0.04	0.01	0.04	0.01	0.03	0	0	0.02	0.01	0	0.11	0.01	0.01	0.01	0.01	0.02	0.01	0	0.05	0.02	0.7	0.9	0.96	0.07	0.04	0.11	0.24	0.22	0.11	0.04	0	0	0
Abcc2	0	0	0	0	0.01	0.01	0.02	0	0.01	0.06	0.23	0.14	0.13	0.07	0.27	0.07	0.01	0.04	0.05	0	0.01	0.02	0.05	0.02	0.01	0.06	0.01	0.02	0	0	0	0.17	0.3	0.23	6.98	5.94	0.02	0.02	0.02	0.02	0.01	0.02	0.03	0.02	0.02	0.06	31.09	29.66	30.97
Abcc3	2.04	1.81	2.11	49.27	11.9	21.55	0	0	0.02	0.98	0.5	0.01	0.01	0	1.53	1.35	0	0	0	9.43	10.14	0.22	0.18	0.27	1.23	1.16	0.01	0.08	0.01	7.86	8.18	0.02	0.05	0.04	2.67	1.15	0.05	0.05	0.07	2.91	3.37	0.05	0.03	0.1	9.73	9.89	26.55	25.33	27.2
Abcc4	21.85	22.16	22.31	9.45	4.26	5.5	5.68	5.31	4.23	12.42	12.19	19.09	19.31	19.38	15.51	17.65	49.24	49.95	48.73	13.97	17.32	8.56	7.97	8.04	16.88	17.73	0.55	0.6	0.49	3.85	3.53	24.73	27.56	24.3	53.13	50.96	8.96	9.35	9.53	8.47	7.8	24.14	24.24	24.04	14.83	12.45	71.56	69.48	72.38
Abcc5	9.26	8.41	8.85	13.27	10	8.31	9.02	7.01	5.95	15.97	11.38	30.63	30.83	30.9	24.81	25.84	47.1	49.5	48.77	26.3	24.78	8.4	8.11	8.13	10.47	12.03	25.91	24.73	25.92	17.92	18.63	49.27	51.98	49.88	43.7	45.71	31.35	32.66	34.14	13.8	15.56	15.49	16.49	17.03	18.97	20.39	48.19	46.1	47.63
Abcc6	0	0	0	0.01	0.01	0	0.02	0	0	0.17	0.16	0.04	0.03	0.02	0.01	0.01	0.03	0.01	0.08	0.01	0.02	0.04	0.04	0.05	0.01	0.01	0.01	0.02	0.01	0	0.03	0	0	0.01	0.04	0.04	0.01	0.02	0.01	0.02	0.01	0.03	0.04	0.02	0.02	0.01	0.02	0	0.01
Abcc8	0.03	0.01	0.02	0.03	0.05	0.03	0	0.01	0.02	0	0.02	0.01	0	0.01	0	0	0	0	0.01	0.02	0	0.01	0	0	0.04	0.02	0.01	0.04	0.01	0.18	0.12	0.11	0.11	0.13	0.03	0.09	0	0	0	0.01	0.01	0	0	0	0.01	0	0.02	0.02	0.01
Abcc9	0.08	0.15	0.15	8.05	3.18	3.85	0.07	0.08	0.04	1.07	1.13	0.04	0.06	0.02	3.14	3.38	0.06	0.1	0.07	3.65	2.65	0.08	0.13	0.12	1.73	1.64	0.06	0.08	0.09	10.15	11.02	0.03	0.05	0.03	5.7	10.19	0.05	0.07	0.06	3.9	3.95	0.04	0.04	0.06	3.57	4.76	0.05	0.06	0.07
Abcd1	4.51	4.13	4.86	20.92	15.01	17.47	5.16	4.52	3.75	13.06	9	8.53	8.12	8.03	7.71	7.59	5.58	5.56	5.2	21.89	21.59	29.37	30.62	27.9	24.1	22.52	8.26	8.98	8.41	18	19.96	11	11.49	10.9	13.56	13.21	11.37	11.92	11.6	20.46	24.01	3.7	2.99	4.01	15.42	19.38	3.99	4.59	4.24
Abcd2	0.02	0.02	0	0.93	1.25	1.51	0	0	0	1.32	0.47	0.48	0.47	0.45	0.42	0.3	0.16	0.26	0.16	2.07	1.58	1.29	1.37	1.45	0.39	0.65	0.1	0.05	0.17	1.21	0.84	0	0.02	0	0.92	0.69	1.98	2.06	1.89	1.63	1.7	0.66	0.62	0.62	1.47	1.68	0	0.03	0
Abcd3	52.56	56.23	55.77	42.21	35.28	34.48	12.69	11.45	9.44	26.04	21.84	107.46	107.98	104.33	87.83	86.41	51.81	52.53	52.58	35.29	37.87	21.56	23.17	22.57	22.82	26.4	61.18	64.76	62.35	41.82	39.14	37.63	41.32	38.87	42.02	43.77	40.73	40.8	39.1	41.27	40.43	73.74	74.68	74.28	64.18	68.1	65.86	61.84	60.85
Abcd4	6.67	6.63	6.66	18.69	22.88	21.71	14.79	11.6	10.6	8.41	6.17	16.15	16.11	16.17	11.11	12.52	21.44	23.43	22.09	26.32	24.74	8.7	8.89	8.8	8.17	7.36	55.65	56.68	57.43	30.12	30.7	6.34	6	5.38	9.92	9.95	12.19	12.79	12.29	9.68	9.2	16.99	16.97	18.11	11.3	13.72	17.33	17.53	16.88
Abce1	421.88	431.03	423.49	146.37	128.44	138.42	108.43	100.05	93.09	194.93	221.93	127.21	129.8	126.06	132.38	133.54	187.35	182.76	188.32	90.7	105.26	126.39	131.52	126.18	191.28	201.23	185.16	183.99	190.31	173.62	131.89	373.88	404.49	378.39	304.1	312.69	191.15	191.78	197.23	230.6	216.57	294.83	292.63	288.28	214.33	168.52	221.75	206.15	211.38
Abcf1	84.51	83.54	85.11	89.88	85.24	85.12	49.77	40.47	35.13	99.89	97.69	113.25	115.81	113.23	120.56	122.27	107.41	114.47	111.17	69.07	82.6	80.98	83.1	82.82	158.55	152.03	102.48	101.28	99.92	95.87	84.54	200.85	210.61	199.49	157.51	168.21	83.03	80.11	85.15	95.58	94.98	134.13	134.58	135.19	125.17	113.71	120.33	120.62	120.7
Abcf2	126.13	125.02	122.93	77.78	78.16	71.02	62.99	57.38	50.29	139.25	140	137.66	136.26	138.04	113.87	120.57	93.75	96.83	95.61	51.1	60.94	51.5	51.98	48.58	154.47	156.98	120.33	123.68	119.01	117.47	91.92	198.13	203.57	194.08	147.13	165.35	73.63	69.5	69.47	96.54	88.99	206.57	210.91	204.74	128.19	119.91	85.34	78.36	76.51
Abcf3	20.29	20.77	21.02	31.05	32.29	31.9	17.12	15.84	14.24	35.95	34.8	34	35.49	35.26	28.57	29.38	35.45	36.04	37.82	24.96	23.73	21.92	21.39	21.98	24	24.96	35.28	34.3	35.87	27.22	26.62	33.16	33.21	31.58	30.23	31.24	28.2	29.85	29.85	28.18	28.04	24.57	24.28	24.92	27.87	27.46	60.78	59.2	59.89
Abcg1	0.11	0.14	0.13	9.55	3.86	6.56	1.56	1.31	1.21	4.91	4.18	0	0	0	3.19	2.82	0.07	0.11	0.11	24.71	26.09	78.23	81.4	77.56	52.28	50.43	1.64	1.58	1.64	7.16	6.46	1.39	1.39	1.35	4.08	4.44	0.01	0	0.01	3.84	4.63	0.01	0.04	0.02	6.82	9.98	0.03	0.02	0.05
Abcg2	9.47	8.87	8.99	10.15	6.84	8.34	4.29	4.46	4.94	9.26	8.78	23.81	23.94	22.86	25.62	22.92	0	0.03	0	5.75	4.41	6.37	5.58	4.66	8.9	10.41	2.41	2.55	3.63	9.53	8.06	30.01	30.36	30.09	37.57	37.99	0.36	0.53	0.27	5.02	4.74	7.9	7.6	7.31	16	18.81	34.1	33.84	36.21
Abcg3	0	0	0	4.5	4.88	4.37	0	0	0.04	4.97	4.45	0	0	0	1.31	1.87	0	0.01	0	2.19	2.63	7.2	8.32	8.47	7.92	9.58	0.01	0.02	0.06	1.07	1.37	0.01	0	0.01	0.76	0.29	0	0	0.01	13.2	12.57	0	0.02	0.01	6.53	4.83	0	0.01	0.01
Abcg4	0.57	0.81	0.8	0.92	0.5	0.56	0.52	0.34	0.27	1.72	1.87	0.63	0.57	0.64	0.56	0.79	3.34	3.85	3.17	0.56	0.58	2.26	1.89	1.9	1.1	0.96	1.57	1.34	1.79	0.67	0.69	0.17	0.19	0.22	0.09	0.11	0.99	1.53	1.66	0.16	0.26	0.05	0.1	0.03	0.13	0.08	0.04	0.05	0.02
Abcg5	0.02	0.02	0	0	0	0	0	0	0	0.02	0	0.01	0	0	0.01	0	0	0.02	0	0.04	0	0	0	0	0	0.03	0.07	0	0.01	0	0	0	0	0	0.01	0.03	0.01	0.07	0.05	0	0.04	0.07	0	0	0	0	0	0	0
Abcg8	0	0	0.02	0.04	0.01	0.01	0	0	0	0	0	0.09	0.04	0.06	0.04	0.11	0	0.02	0	0	0.01	0	0.02	0	0	0	0.03	0.01	0.07	0.01	0	0	0	0	0	0	0.01	0	0	0	0	0	0	0	0	0	0	0	0
Abhd1	5.24	5.92	6.28	15.44	15.66	13.51	7.46	8.42	7.42	8.14	6.26	1.9	1.79	1.97	1.77	1.85	6.84	5.34	5.98	12.57	12.98	3.19	3.22	2.56	1.59	2.33	17.13	18.72	21.73	15.88	18.37	5.84	5.93	6.55	8.39	9.46	3.01	2.76	2.96	4.04	3.93	3.2	2.91	3.55	3.99	2.87	9.82	8.56	9.58
Abhd10	14.77	11.77	11.92	9.55	11.73	11.96	4.35	4.11	4.22	17.75	15.71	26.17	26.09	25.26	26.95	26.62	14.17	13.05	9.73	8.78	10	8.74	10.45	9.75	13.47	12.74	7.89	7.94	6.94	9.83	9.04	20.44	23.8	22.79	22.02	22.79	11.25	10.47	10.61	14.66	14.26	13	11.7	13.11	13.56	11.71	24.99	25.99	23.67
Abhd11	57.17	56.14	48.92	50.57	55.43	52.35	22.57	20.14	18.8	33.2	33.36	15.57	15.53	16.64	23.15	22.91	52.23	51.63	54.89	44.82	44.14	24.38	23.54	25.66	35.43	42.85	51.44	55.39	49.88	47.62	41.64	33.89	30.88	31.56	31.93	34.43	28.83	29.92	32	32.87	33.98	28.34	25.7	27.8	30.86	27.47	62.71	60.68	63.77
Abhd11os	0.82	1.6	1.44	2.54	0.93	1.26	0	0	0	0.32	0	0	0	0	0.09	0.09	0	0	0	0.74	0.19	0	0	0	0.08	0	0	0	0.35	1.27	0.09	2.84	1.66	1.38	2.52	1.74	0	0	0	0	0.08	0	0	0	0.27	0.1	0.46	0.19	0.56
Abhd12	37.55	37.79	37.88	59.85	46.94	55.2	19.34	19.13	16.96	40.84	33.06	105.65	108.62	108.29	108.65	115.33	74.01	71.38	69.23	80.47	78.77	26.12	30.4	29.87	39.84	38.74	57.48	59.61	62.18	68.76	66.59	28.63	29.71	29.81	45.46	41.42	52.98	50.1	48.98	56.26	54.11	73.89	71.16	70.95	89.9	113.34	50.67	51.2	49.68
Abhd12b	0	0	0	0	0	0	0	0	0	0.57	0.15	0	0	0	0	0.07	0	0	0	0	0.34	0	0	0.03	0.3	0.18	0	0	0	0	0	0	0	0	0	0.06	0.03	0.03	0	0.03	0	0	0	0	0.13	0.07	0	0	0
Abhd13	38.9	38.29	39.64	27.56	19.73	22.92	8.08	8.06	7.15	20.3	20.26	25.41	25.71	25.89	24.92	24.2	22.86	22.13	22.23	14.29	15.24	59.64	62.29	61.37	27.17	30.73	18.26	16.95	18.11	15.82	15.16	22.42	24.46	22.33	23.62	23.62	12.37	13.86	14.92	17.67	15.84	17.37	16.88	16.04	19.47	19.55	30.05	27.9	28.15
Abhd14a	13.71	12.94	13.14	16.9	22.14	18.5	13.1	12.36	13.7	16.53	13.57	17.65	20.08	19.25	30.45	29.6	8.88	9.31	8.67	11.71	10.28	21.32	21.54	20.27	45.86	39.14	11.81	12.55	12.11	13.83	14.71	34.44	33.6	35.86	25.01	31.68	82.5	82.83	81.78	95.08	91.56	28.57	31.03	30.48	25.14	24.48	14.5	16.18	13.38
Abhd14b	14.02	14.07	15.93	22.29	20.11	20.89	0.6	0.56	0.45	1.73	1.22	12.17	12.22	12.49	10.4	11.44	22.08	21.82	21.92	24.91	26.52	21.57	19.87	17.29	18.27	17.55	13.14	15.12	12.51	16.5	19.4	5.04	5.53	5.23	11.9	11.99	33.18	34.19	36.37	45.75	48.77	6.46	8.52	7.24	9.91	9.35	32.35	31.66	29.24
Abhd15	0.33	0.36	0.25	2.93	1.32	2.04	0.65	0.5	0.49	0.45	0.22	0.62	0.45	0.45	0.77	0.79	0.25	0.08	0.13	0.81	1.63	0.65	0.7	0.8	0.46	0.52	0.42	0.36	0.3	0.95	1.17	0.1	0.22	0.26	0.26	0.14	0.36	0.47	0.53	1.02	1.03	1.8	1.59	1.77	3.03	2.81	0.24	0.33	0.44
Abhd16a	21.85	22.08	22.59	53.13	50.23	55.57	20.19	17.31	16.45	37.22	32.74	41.85	39.47	40.7	47.16	48.91	31.91	34.2	30.73	71.46	71.05	37.32	40.13	38.97	57.2	52.65	29.25	27.09	27.81	50.45	60.88	11.19	10.81	10.86	22.75	19.48	16.18	16.06	15.65	48.01	49.39	30.41	30.18	29.35	48.71	50.52	36.23	38.17	38.98
Abhd16b	0	0	0	0	0	0	0.02	0	0	0.04	0	0	0	0	0	0	0	0	0	0	0	0.04	0	0	0	0	0	0	0	0	0	0.02	0	0.05	0.07	0.12	0.03	0.03	0.07	0.55	0.49	0	0	0	0	0	0	0	0
Abhd17a	33.46	34.55	31.59	45.3	49.62	48.32	19.37	16.31	16.34	30.56	22.43	48.99	40.43	40.01	38.04	42.6	25.64	25	21.64	31.04	35.94	26.19	26.44	32.82	56.04	44.41	48.87	44.98	44.99	50.71	60.54	56.23	56.27	53.33	39.06	44.11	37.61	34.24	33.73	45.94	52.18	30.68	27.34	31.47	29.89	36.71	26.93	30.21	30.95
Abhd17b	64.22	67.34	65.59	38.82	34.39	35.08	37.54	37.54	32.31	113.88	102.58	18.16	18.74	17.9	17.02	17.92	38.72	36.56	36.59	27.54	25.55	32.03	31.66	33.69	28.95	35.45	49.11	48.47	49.71	33.62	31.49	25.23	25.97	24.49	29.99	29.38	37.48	38.12	39.68	38.99	37.14	53.59	53.95	51.49	51.4	56.51	49.35	45.39	43.5
Abhd17c	71.67	74.91	72.85	40.41	37.62	39.76	17.11	15.06	12.88	27.35	28.12	24.97	23.69	25.8	32.93	33.81	37.83	36.5	36.63	33.46	38.66	34.98	35.48	36.45	75.68	75.36	18.53	20.39	20.96	31.25	27.23	56.15	62.07	55.95	57.02	60.48	59.49	60.14	63.22	60.34	57.64	54.56	54.97	54.6	39.39	32.61	70.38	66.32	65.81
Abhd2	72.71	72.95	72.44	189.62	96.62	146.52	11.89	8.69	7.47	24.72	21.62	16.21	16.14	16.11	18.57	19.03	29.63	30.89	30	45.63	53.1	20.45	20.76	18.52	26.57	26.47	46.93	51.8	52.17	51.64	57.35	13.4	14.51	12.65	26.91	24.77	60.63	68.75	69.93	48.18	57.43	21.33	21.05	21.75	46.62	54.96	26.3	25.68	26.72
Abhd3	0.52	0.82	1.06	0.62	0.33	0.55	0.18	0.12	0.06	0.57	0.28	1.06	1.36	1.29	1.02	0.95	0.58	1.04	0.64	0.61	0.94	0.02	0	0	0.03	0.03	4.52	4.23	3.79	1.18	0.8	2.7	2.81	2.72	2.35	2.89	2.45	2.17	2.51	1.37	1.23	3.75	4.09	3.49	4.53	3.76	0.09	0.13	0.05
Abhd4	37.9	38.67	37.26	48.1	44.16	52.74	9.46	9.19	8.02	12.31	8.52	56.8	58.27	57.24	56.8	58.83	64.51	71.14	66.34	35.97	32.08	9.42	10.26	9.4	11.53	12.38	120.96	118.18	121.57	61.55	66.82	24.82	27.91	26.56	24.66	22.63	136.34	139.62	137.7	99.08	94.51	23.8	23.67	24.13	36.84	46.45	52.07	49.78	48.11
Abhd5	27.13	27.55	26.41	45.66	27.23	44.05	2.69	2.16	1.85	8.84	4.78	33.46	35.2	34.72	31.81	33.14	59.98	61.35	60.52	18.38	19.25	11.52	12.84	13.1	19.23	17.61	33.83	34.55	35.13	26.51	25.08	12.04	12.26	13.63	10.75	9.38	21.72	21.93	21.59	34.8	31.46	23.73	24.37	24.45	25.05	29.74	28.12	26.83	25.98
Abhd6	8.52	8.42	8.84	7.38	8.85	8.65	0.33	0.46	0.36	1.73	1.25	15.02	14.55	15.25	11.12	12.38	11.37	10.19	9.4	5.88	6.45	2.8	3.16	2.14	1.31	0.61	9.68	8.87	10.44	10.43	9.49	3.84	4.01	3.4	5.98	6.06	0.15	0.13	0.11	0.59	0.49	8.04	8.87	7.86	7.05	5.65	0	0	0
Abhd8	19.39	20.5	20.31	35.39	46.2	44.73	6.25	5.68	6.03	17.46	12.39	53.54	47.21	45.48	41.06	36.54	21.99	24.39	24.27	23.44	26.67	55.22	58.18	65.35	56.18	46.99	28.07	27.1	25.02	19.89	25.47	8.93	7.67	8.2	6.58	5.9	71.36	65.11	68.25	46.67	53.79	29.7	28.79	27.31	20.62	27.73	18.55	23.39	23.57
Abi1	105.78	105.96	104.71	76.89	65.3	71.99	35.75	33.7	29.85	67.99	72.08	79.23	80.73	79.5	70.06	67.27	139.93	138.53	140.51	95.9	94.44	19.48	21.05	20.64	25.64	28.39	61.15	63.74	64.01	72.14	70.34	33.39	36.8	34.5	49.5	42.71	63.97	61.45	64.65	68.57	67.3	50.99	51.48	51.3	64.26	67.59	60.51	56.11	57.81
Abi2	7.84	8.69	8.23	12.94	14.7	12.94	8.77	7.58	6.4	12.6	16.68	42.21	42.59	43.1	40.45	37.81	19.89	20.88	20.28	18.83	21.16	26.05	27.41	26.33	13.76	13.38	13.35	14.09	13.88	14.34	13	47.55	51.75	48.15	38.91	40.75	17.71	18.81	19.34	14.37	13.37	21.44	20.52	20.71	17.17	18.98	20.51	17.99	18.65
Abi3	0.09	0.03	0.02	9.32	6.14	6.76	5.07	3.79	3.6	8.92	8.17	2.15	1.84	1.91	2.44	2.1	0.1	0.17	0.07	4.54	6.63	5.29	4.79	4.53	6.84	7.08	0.03	0.03	0.02	3.35	4.15	0.62	0.49	0.5	0.97	1.16	0.39	0.27	0.36	3.65	4.18	0.05	0.04	0.02	6.36	5.82	3.38	3.64	3.7
Abi3bp	0.17	0.1	0.14	33.24	9.19	8.79	0	0	0	3.44	1.72	0.01	0.03	0.01	0.4	0.53	1.17	1.5	1.78	28.68	13.7	0	0.01	0.02	5.55	11.14	0.13	0.13	0.11	17.3	22.11	0.01	0.01	0.02	4.28	1.1	0.03	0.04	0.03	1.74	1.78	0.45	0.54	0.42	13.73	11.77	0.02	0.06	0.02
Abl1	44.53	45.17	46.36	52.2	41.75	42.1	10.94	8.89	6.75	16.08	13.8	55.95	57.64	55.65	48.51	49.12	36.9	39.84	38.85	40.34	40.97	22.42	24.4	21.92	14.76	16.06	35.43	36.31	36.12	44.8	44.33	25.32	25.42	24.38	33.27	31.7	49.84	54.13	57.83	43.17	46.21	28.69	30.77	29.22	33.25	40.87	25.45	27.02	28.53
Abl2	35.55	34.72	34.69	24.31	21.07	21.33	14.93	11.74	8.86	20.66	24.77	13.76	13.98	13.93	17.47	17.2	33.94	36.05	34.36	28.62	30.75	15.27	16.46	15.37	10.09	11.66	20.36	20.22	20.95	20.21	19.47	19.05	20.94	19.86	22.55	21.14	26.16	30.52	33.44	18.72	20.17	24.42	24.53	23.9	27.95	32.31	17.72	16.76	17.8
Ablim1	34.31	33.3	34.54	24.91	8.32	9.13	5.97	5.44	4.16	42.6	49	14.2	14.7	14.97	31.56	31.14	1.15	1.17	0.98	10.76	12.25	40.81	44.19	38.79	33.16	33.7	14.23	15.56	14.49	12.22	12.57	0.22	0.16	0.2	1.83	2.01	0.31	0.34	0.3	7.12	7.96	0.43	0.59	0.55	3.4	2	31.33	30.16	28.93
Ablim2	0.08	0.02	0	0.06	0.45	0.39	0	0.02	0	0.65	0.19	0.03	0.07	0.07	0.11	0.05	0	0.05	0.01	0.06	0.37	0.09	0.16	0.2	0.62	0.92	0	0.01	0	1.13	0.85	0.41	0.36	0.28	1.57	1.92	0	0	0	0.17	0.17	0.02	0	0	0.4	0.03	0	0.02	0
Ablim3	0.01	0	0.01	0.67	0.4	0.32	0	0	0	0.65	0.2	0	0	0	0.26	0.25	0.04	0.1	0.15	0.29	0.55	0	0	0	0.3	0.35	0.13	0.18	0.06	1.07	0.51	0.05	0.03	0.05	0.25	0.22	8.95	8.63	9.01	5.7	6.41	0.02	0	0.05	0.36	0.11	0	0	0
Abo	0	0	0	0	0	0	0	0	0	0	0	0	0	0	0	0	0	0	0	0	0.02	0	0	0	0	0	0	0	0	0	0	0	0	0.05	0.12	0.13	0	0	0	0	0	0	0	0	0	0	0	0.02	0
Abr	23.88	25.38	25.98	61.14	43.07	48.5	5.96	5.4	4.38	14.88	13.39	22.21	23.26	23.53	35.83	33.66	36.07	36.22	35.82	49.89	51.21	44.28	47.15	43.24	36.47	38.48	40.56	39.17	41.27	46.61	49.37	42.59	43.77	42.82	47.69	49.93	17.18	19.05	19.26	27.98	29.75	26.23	25.2	26.21	52.55	50.74	30.41	31.03	31.63
Abra	0	0	0	0	0.39	0.4	0	0	0	0.22	0.39	0	0	0	0.12	0.06	0	0	0	0.04	1.11	5.29	4.24	5.14	3.49	2.68	0	0	0	0.86	0.64	0	0	0	0.26	0.41	0	0	0	0.29	0.45	0	0	0	0.32	0	0	0	0
Abracl	86.51	85.93	80.65	194.96	209.16	214.36	23.43	23.2	21.67	86.77	84.84	166.24	169	161.1	197.27	181.24	100.12	93.46	91.14	131.48	135.23	179.45	177.26	186.55	270.9	268.98	159.11	169.51	170.62	326.25	306.62	60.49	60.33	60.37	63.06	52.03	65.69	65.93	66.43	99.26	83.3	139.58	138.2	129.36	180.52	172.34	95.21	90.77	89.84
Abt1	16.17	14.49	15.4	6.63	7.21	5.91	5.52	5.17	5.22	8.01	8.21	4.57	4.29	4.7	5.69	5.3	8.43	8.34	7.65	4.98	5.48	3.28	3.55	3.41	7.89	7.51	5.02	4.5	5.04	6.81	6.1	14.72	16.07	15.78	12.82	13.59	5.77	5.66	5.72	7.38	7.66	7.01	6.92	7.56	5.98	6.47	7.28	7.15	7.38
Abtb1	5.2	4.39	4.08	13.67	11.93	12.46	20.73	18.58	16.05	19.45	16.98	30.62	30.52	30.82	24.83	24.31	20.1	22.95	21.18	15.65	15.25	44.69	43.63	43.12	10.21	11.17	16.94	17.37	15.71	9.18	11.98	47.82	46.55	44.04	38.51	44.21	17.12	17.98	17.8	13.45	14.9	3.22	2.92	2.61	6.36	8.38	24.58	24.15	27.49
Abtb2	16.97	16.61	17.63	4.5	2.88	3.93	2.4	1.51	1.43	6.51	4.53	7.86	7.31	7.99	14.32	14.79	0.04	0.21	0.13	3.15	2.48	4.73	4.63	4.91	4.43	5	3.94	3.47	2.99	5.4	6.05	1.78	1.88	1.9	1.93	1.3	7.02	6.86	7.13	5.65	5.69	2.18	2.13	1.79	3.53	2.63	0.08	0.12	0.08
Acaa1a	18.72	17.09	15.76	57.03	58.8	56.65	11.6	11.67	9.94	21.66	15.67	55.6	53.43	53.59	48.17	45.76	16.98	17.76	15.42	35.13	31.3	34.54	36.6	37.54	40.94	36.91	20.44	21.11	20.19	28.83	32.73	41.56	43.21	41.34	40.02	40.06	70.41	67.83	64.87	46.15	53.77	23.17	23.31	22.7	32.18	37.62	43.08	49.27	42.95
Acaa1b	0.68	0.62	0.75	2.77	3.64	3.17	0.37	0.83	0.39	1.91	0.64	0	0	0	0.02	0	1.16	0.75	1.29	1.56	2.3	0	0	0	0	0	0.76	1	0.85	1.77	1.42	0.95	0.73	0.87	1.35	1.25	0	0	0	0.06	0.04	0.04	0	0.07	0.04	0.01	2.17	2.44	2.49
Acaa2	47.26	48.78	48.12	73.29	58.2	64.72	15.84	13.64	13.4	43.75	32.2	46.36	47.85	50.16	33.27	34.45	27.75	31.05	29.98	27.56	27.8	63.63	61.7	59.6	105.16	103.48	72.4	73.38	71.77	57.76	57.27	23.93	25.56	23.59	32.62	28.93	87.63	81.39	80.79	81.37	74.31	27.36	27.77	28.78	35.11	39.31	408.63	407.13	393.84
Acaca	39.84	37.21	38.43	27.78	21.21	21.19	21.4	17.41	13.93	38.85	39.62	34.24	34.33	33.19	35.58	37.98	36.01	36.81	37.34	14.2	20.08	30.62	32.18	28.53	27.73	29.9	35.2	36.34	35.58	37.65	31.16	34.65	36.71	35.73	24.2	25.84	42.78	44.97	46.38	35.13	36.7	55.3	56.26	55.5	39.65	35.1	50.97	47.17	48.3
Acacb	1.2	1.19	1.26	1.78	1.37	1.49	3.1	2.27	1.94	2.39	2.06	3.08	2.9	3.17	3	3.55	3.38	3.06	3.34	3.04	3.92	4.91	4.54	4.22	3.48	4.44	2.5	2.63	2.6	2.16	2.46	4.02	4.25	4.23	6.37	6.82	2.27	2.35	2.46	1.07	1.1	0.48	0.45	0.56	0.66	0.49	6.49	6.93	6.98
Acad10	3.39	3.01	3.41	4.04	3.14	2.7	9.53	8.71	6.99	9.23	9.92	7.34	7.83	7.5	7.69	7.68	11.97	11.86	10.35	6.61	5.76	4.93	4.24	4.12	3.07	2.99	5.94	6.07	6.25	2.6	2.28	2.3	2.51	2.53	3.46	4.03	1.55	1.89	1.83	1.61	1.51	1.52	1.75	1.83	2.04	2.65	11.11	10.63	10.23
Acad11	6.97	6.62	7.23	6.87	4.58	5.87	8.41	8.03	6.45	8.61	8.3	20.86	21.5	21.25	21.64	21.62	9.92	9.38	10.41	4.17	5.16	16.58	17.56	16.61	7.95	9.53	9.34	9.42	8.9	5.29	5.62	7.74	7.68	7.32	11.41	10.66	8.22	8.93	8.59	6.4	7.03	5.85	5.55	5.16	8.3	9.74	22.67	22	20.2
Acad12	0.69	0.95	0.92	2.44	1.62	2.03	2.67	1.94	1.86	3.34	2.85	1.95	2.43	2.18	2.49	2.33	3.24	3.76	3.59	2.24	2.31	3.02	2.81	2.42	2.34	2.09	1.52	0.93	1.61	1.29	1.55	2.28	2.35	2.01	2.06	1.84	0.55	0.51	0.59	0.8	1.48	0.76	0.76	0.5	0.95	1.25	4.63	5.15	4.37
Acad8	10.51	10.7	11.29	13.61	12.9	12.92	3.91	4.22	3.76	10.26	8.02	16.39	17.03	17.08	20.22	22.08	11.35	10.67	11.93	11.6	10.39	9.7	9.36	10.03	12.73	12.49	8.82	9.31	9.73	10.47	10.92	17.96	17.13	18.38	20.92	18.89	20.81	20.52	19.46	21.12	20.05	17.36	18.1	18.07	16.35	17.55	9.57	9.48	9.76
Acad9	26.65	26.52	27.04	30.87	31.19	29.32	13.58	10.43	10.21	35.62	33.11	27.21	27.29	27.88	28.29	32.17	33.33	33.91	33.48	22.64	28.59	11.36	10.12	11.06	17.45	18.93	22.69	24.18	24.74	23.55	21.15	50.4	52.96	52.63	51.9	48.86	36.17	36.14	37.26	40.37	38.48	29.38	30.65	28.41	24.53	22.72	28.94	27.62	25.85
Acadl	73.38	74.22	72.7	209.32	129.78	176.57	72.21	73.33	66.48	94.5	91.29	237.38	237.33	237.11	149.04	152.1	121.9	116.05	121.74	138.7	148.93	123.02	131.99	129.61	95.6	96.42	134.91	134.7	138.13	112.33	124.31	45.56	48.09	47.6	41.13	40.76	124.12	123.29	120.81	97.15	96.43	87.67	88.15	84.58	99.33	106.47	236.49	223.47	232.26
Acadm	54.1	52.42	54.3	75.08	78.81	75.93	12.33	11.38	12.08	28.04	27.17	53.04	56.82	56.59	43.54	41.35	90.31	91.17	97.04	74.11	85.46	19.83	20.12	22.65	19.78	23.42	37.21	37.81	39.08	37.99	37.47	55.86	58.15	56.9	61.93	60.5	73.36	74.52	71.92	78.4	75.24	66.39	62.63	61.25	79.6	93.7	116.59	112.32	107.75
Acads	30.91	33.14	30	47.69	55.92	52.49	34.59	33.05	32.94	25.8	22.52	57.51	55.08	57.03	63.51	61.75	36.88	35.31	33.03	29.38	28.54	72.19	72.8	74.29	64.93	64.05	34.8	35	33.2	36.29	40	74.56	71.6	72.33	108.97	108.76	45.88	40.9	40.1	38.62	37.36	52.18	50.58	51.44	51.19	69.7	45.88	50.27	49.84
Acadsb	20.86	21.22	20	41.15	28.58	32.87	9.51	8.12	7.81	11.39	8.91	36.75	36.53	36.15	31.59	32.91	34.12	32.44	31.93	31.59	27.28	27.13	28.34	27	14.65	16.87	38.72	37.98	40.26	31.42	31.84	22.23	22.38	22.41	27.11	24.37	55.01	56.06	56.15	44.52	44.67	17.07	17.45	17.3	22.39	26.89	31.32	29.32	30.55
Acadvl	38.51	40.22	40.65	64.08	61.66	70.17	25.02	22.17	22.99	30.95	25.17	52.86	54.8	54.87	40.75	42.24	33.08	35.13	33.99	40.97	41.22	64.71	64.12	68.01	79.71	79.01	37.39	35.28	34.91	38.14	42.52	14.08	15.33	15.66	23.62	20.92	70.55	69.42	68.91	36.04	38.68	59.88	62.73	63.26	52.17	60.67	64.7	63.68	62.54
Acan	0	0	0	0	0	0.01	0	0	0	0.08	0.02	0	0.01	0	0	0.01	0.04	0.07	0.03	0	0.01	0	0	0	0	0	0	0	0	0.02	0	0.23	0.22	0.35	1.04	0.95	0	0	0	0.01	0	0	0	0	0.03	0.01	0	0	0
Acap1	12.48	12.36	12.39	38.12	17.2	26.45	88.9	70.48	59.55	45.89	49.78	0.13	0.07	0.06	0.71	0.44	0.58	0.7	0.66	15.39	15.73	167.11	170.11	169.74	86.8	91.51	2.05	2.04	1.92	4.69	5.21	3.01	3.31	3.14	10.14	9.29	3.59	4.26	3.75	5.74	6.51	0.22	0.2	0.25	4.62	2.1	112.86	112.74	115.79
Acap2	51.89	52.26	54.03	35.19	26.15	28.74	23.81	21.35	16.54	29.72	28.36	38.84	38.84	39.11	32.34	33.6	41.41	42.53	42.74	43.47	42.22	27.75	28.24	27.37	16.76	19.89	51.86	52.33	52.48	37.45	36.66	27.88	30.29	27.93	37.23	32.39	74.41	80.51	81.24	42.92	42.86	28.72	29.56	28.91	34.14	40.45	44.35	42.12	40.79
Acap3	6.92	6.88	6.41	11.15	11.66	9.84	4.22	3.14	2.44	6.88	4.42	11.12	10.25	11.43	7.76	7.1	13.28	13.8	13.73	12.98	15.15	8.21	7.89	7.6	10.89	11.61	10.23	10.44	9.36	14.89	14.42	7.33	7.06	7.1	8.15	7.23	8.48	7.57	8.99	10.45	10.53	12.91	13.28	13.28	12.86	15.56	14.39	16.27	15.55
Acat1	23.83	24.17	25.22	41.99	44.93	44.67	26.83	25.28	24.29	38.98	37.83	96.79	98.97	95.88	118.81	124.4	35.6	31.9	33.5	41.73	43.93	85.46	90.56	90.81	89.06	95.31	34	34.15	32.97	39.21	37.91	4.15	4.54	4.74	14.18	9.36	88.76	86.04	86	59.83	52.6	76.85	76.6	78.54	40.11	45.19	53.4	49.38	49.47
Acat2	12.27	14	14.65	43.04	51.82	46.28	8.64	7.46	8.48	48.51	52.7	152.92	153.4	159.14	141.74	132.45	34.34	33.44	33.86	23.56	39.21	103.72	107.87	106.44	44.39	47.86	47.23	47.96	47.57	42.47	39.87	160.57	163.56	161.71	97.78	104.18	98.69	101.35	100.61	103.16	90.17	49.08	49.41	52.84	51.38	43.49	29.01	28.41	28.39
Acat3	0.04	0	0.25	1.6	0.76	0.46	0	0	0.04	0.17	0	0	0.05	0.04	0.15	0.06	0.09	0.14	0.15	0.91	0.5	0.53	0.19	0.39	0.67	1.06	0.56	0.37	0.43	1.37	1.68	4.35	4.43	3.99	1.4	2.8	0.35	0.26	0.35	0.09	0.21	0	0.08	0.04	0.1	0.21	0	0.03	0.29
Acbd3	54.13	53.93	53.35	49.97	44.69	47.86	17.29	14.51	12.35	31.17	35.96	50.53	50.67	50.93	50.04	49.86	71.58	69.3	71.7	38.26	34.27	41.72	43.73	41.86	23.08	23.91	33.64	33.96	34.55	43.25	42.69	23.25	27.31	25.32	35.27	31.53	55.73	57.87	59.58	32.96	34.37	33.4	34.33	33.66	51.13	59.89	35.88	32.81	32.21
Acbd4	18.95	18.54	19.24	18.01	20.71	20.99	4.21	4.17	3.23	7.13	5.39	15.83	14.79	15.88	7.48	7.58	20.91	19.99	20.67	14.85	12.97	8.49	8.63	8.52	4.7	4.67	25.96	27.36	24.75	11.95	13.04	11.92	12.21	12.2	12.06	11.81	17.5	17.8	18.54	11.79	13.09	12.23	11.8	11.8	9.88	11.62	49.98	53.55	54.07
Acbd5	33.98	33.87	34	38.91	34.34	36.6	12.29	10.15	8.44	27.91	27.87	17.17	17.25	17.61	16.34	15.78	37.63	39.54	40.16	30.31	31.17	26.67	27.55	26.76	20.38	23.45	27.52	28.76	27.7	25.69	24.37	11.35	12.62	12.23	16.54	15.04	28.14	29.62	29.11	27.32	29.27	18.04	18.06	16.74	26.06	29.39	54.55	49.27	54.73
Acbd6	98.27	107.99	100.89	45.9	44.37	46.37	98	94.37	88.17	51.75	51.24	61.86	60.32	61.15	60.55	57.75	54.46	57.78	55.97	42.48	46.52	57.81	49.42	62.66	67.08	59	57.12	49.1	51.64	37.99	45.13	54.1	50.17	50.73	47.47	46.52	59.71	50.32	53.34	37.8	43.63	49.83	49.55	51.41	38.06	42.63	65.72	71.17	71.44
Acbd7	0	0	0	0	0.08	0	0	0.19	0.22	0.48	0.19	0	0	0	0	0	0	0.09	0	0	0	0	0	0	0.3	0	0	0.16	0	0	0	2.71	2.25	4.61	0.73	1.65	0	0.07	0	0.22	0	0	0	0.31	0.25	0.18	0.08	0.68	0.08
Accs	2.65	2.75	2.66	5.25	3.75	3.77	2.8	2.34	1.75	3.11	2.28	5.41	5.21	5.49	5.23	5.63	5.12	4.7	4.72	4.15	4.04	2.71	2.24	2.26	1.27	1.87	3.4	3.5	3.12	3.74	4.1	0.64	0.79	0.57	0.89	0.64	4.95	5.73	6.25	6.04	6.04	2.85	2.73	2.86	4.48	5.76	8.73	8.58	9.51
Accsl	0	0	0.05	0.02	0.01	0.04	0	0	0	0.03	0	0.09	0.06	0.04	0.01	0.01	0	0	0.14	0.13	0.25	0.12	0.04	0.01	0.05	0.05	0.01	0.01	0.01	0.12	0.12	0.71	0.88	0.79	1.04	1.45	0.67	0.87	0.9	0.64	0.76	0.04	0.14	0.05	0.12	0	0.03	0.03	0
Acd	50.49	52.83	53.09	46.27	52.59	48.24	48.4	39.98	37.08	61.09	58.93	51.92	50.78	49.47	38.25	38.52	44.19	45.55	46.86	36.76	36.48	43.97	44.91	44.15	49.35	44.42	46.86	48.32	50.39	36.59	36.96	50.19	52.84	50.61	63.81	63.8	47.95	45.8	46.98	40.37	40.76	47.07	43.66	52.61	38.88	44.67	74.65	75.85	76.73
Ace	0.64	0.61	0.56	155.81	110.08	136.86	0	0	0	3.88	1.94	0.12	0.08	0.06	1.8	1.81	0	0.04	0.05	10.1	9.68	0	0	0	4.18	4.26	0.12	0.08	0.16	17.77	13.24	0.04	0.08	0.07	7.25	3.63	0.04	0.02	0.01	3.9	3.68	0	0	0	3.72	2.69	0.12	0.15	0.06
Ace2	0.08	0.1	0.04	0	0.01	0.01	0	0	0	8.88	0.22	0	0.01	0	0.01	0	0.35	0.21	0.14	0.01	0.73	1.69	1.76	1.61	0.43	1.25	0.03	0.02	0.04	0.05	0	0.03	0	0	0	0.02	0	0.02	0	0.02	0.01	0.03	0	0.04	0.01	0	0	0	0
Ace3	0	0	0	0.02	0	0	0	0	0	0	0	0	0	0.01	0	0	0	0	0	0	0	0	0	0	0	0	0	0	0	0	0	0	0	0	0	0	0	0	0	0	0	0	0	0	0	0	0	0	0
Acer1	0.1	0.08	0.09	0.08	0.03	0.05	0.06	0.06	0.04	2.64	0.21	0.02	0.02	0.04	0.04	0.03	0.03	0.18	0.11	0.02	2.44	0.31	0.09	0.08	0.12	0.27	0	0.01	0.11	0.04	0.06	0.09	0.02	0	0.04	0.07	0.05	0.01	0.11	0.11	0.04	0.02	0.05	0.05	0.35	0.1	0	0	0.05
Acer2	0.95	1.02	1.91	2.27	1.96	1.77	7.9	7.47	5.88	13.69	14.33	8.11	8.66	8.38	11.74	12.42	0.59	0.81	1.06	2.01	2.22	4.01	3.56	3.55	3.58	3.62	0.3	0.47	0.5	1.74	1.79	12.27	12.06	11.94	12.78	16.78	0.57	0.68	0.77	1.36	1.92	0.97	1.02	1.14	1.43	1.38	0.37	0.53	0.94
Acer3	32.33	33.41	33.42	21.26	17.02	19.4	3.47	3.44	3.45	9.39	5.67	7.08	7.48	7.1	7.79	9.28	21.3	22.11	22.18	18.3	19.63	10.25	10.39	10.4	10.3	10.38	31.47	31.98	32.21	19.73	18.19	8.83	8.31	8.01	9.85	8.45	11.69	12.02	11.17	13.22	12.89	16.45	17.21	16.15	16.57	14.67	89.32	84.9	84.35
Ache	0.67	0.53	0.76	0.28	0.39	0.59	0.16	0.29	0.1	0.53	0.15	8.18	7.84	8.11	4.14	3.01	0.15	0.14	0.17	0.19	0.39	2.01	1.48	1.44	0.85	0.88	1.14	1.21	1.01	0.36	0.44	0	0.03	0.01	0.15	0.14	0.68	0.92	1.19	0.5	0.86	0.04	0.15	0.12	0.36	0.25	2.15	2.03	2.32
Acin1	152.34	150.62	155.18	100.86	101.3	82.41	109.96	84.16	66.68	150.53	143.69	84.06	85.73	86.56	83.8	90.67	66.81	69.47	69.12	64.74	74.9	55.71	58.21	54.76	89.86	87.29	61.33	62.54	59.77	96.17	83.81	119.84	127.52	120.75	129.21	129.42	54.6	62.24	66.72	82.65	79.55	103.67	107.65	106.56	107.14	107.99	57.03	61.32	65.67
Ackr1	0	0	0	2.56	6.49	4.88	0	0	0	2.08	1.33	0	0	0	0.53	0.12	0	0	0	4.18	2.56	6.86	6.64	8.67	15.07	16.32	0.03	0	0	7.89	4.6	0.03	0	0	1.56	0.46	1.47	1.54	1.04	1.71	2.3	0	0.06	0	1.17	0.69	0	0	0
Ackr2	0.04	0	0	0.52	0.25	0.35	0.17	0.24	0.19	1.04	0.34	0.01	0	0.03	0.15	0.13	0.11	0.12	0.1	1.17	0.48	0.18	0.16	0.1	0.2	0.27	0	0.02	0	1.27	1.06	0.05	0	0	0.43	0.22	0.01	0.01	0.05	0.06	0.21	0.03	0	0.02	1.36	0.6	0	0.02	0
Ackr3	54.04	53.55	55.9	36.28	41.3	34.96	0	0	0	4.32	1.49	4.18	4.53	3.8	4.87	4.94	15.79	15.67	16.72	54.26	42.59	0	0.03	0.14	7.1	10.92	32.31	30.71	33.99	74.55	79.49	2.68	2.57	2.36	14.13	7.51	8.46	7.74	8.69	16.42	22.97	36.8	39.03	37.02	36.18	39.74	1.81	2.08	2.33
Ackr4	0	0	0	0	0.12	0.24	1.61	1.7	1.98	2.71	1.65	0	0	0	0.1	0.05	0	0.02	0.03	0.06	0.81	15.72	16	15.17	1.66	2.56	0	0	0.06	0.2	0.41	0.14	0.01	0.07	0.15	0.15	0	0	0	0.07	0.1	0	0	0	0.09	0	0	0	0
Acly	149.27	146.26	149.35	138.59	141.41	131.81	51.51	44.75	38.55	117.1	124.21	263.89	271.13	271.44	323.94	311.4	83.03	85.43	83.11	89.93	96.98	165.14	171.57	156.28	108.98	121.06	77.15	79.37	77.75	100.94	90.99	257.52	273.75	257.74	271.43	276.06	78.03	78.94	77.07	93.94	96.82	235.37	233.72	238.4	207.59	193.81	80.34	79.81	78.42
Acmsd	0	0	0.13	0.04	0.11	0.1	0.13	0.07	0.07	0.07	0.1	0.06	0.06	0.03	0.01	0.02	0.12	0.06	0.07	0	0.01	0.04	0.07	0.01	0.03	0.06	0.02	0.04	0.07	0	0.04	0.05	0.24	0.12	0.1	0.09	0.13	0.09	0.15	0.01	0.03	0.15	0.09	0.01	0	0.03	0.07	0.12	0.03
Acn9	15.42	15.55	14.7	10.21	11.43	12.64	26.36	28.69	33.9	21.32	15.27	40.84	39.35	43.59	32.61	34.48	39.4	35.66	30.48	10.98	13.04	23.08	21.05	20.52	17.74	16.46	16.15	15.47	18.49	10.65	14.22	27.68	25.87	24.25	18.16	20.97	22.22	25.27	21.78	14.35	15.2	19.39	19.24	18.3	19.5	13.67	38.42	35.44	33.75
Acnat1	0.52	0.41	0.51	0.36	0.24	0.2	0.24	0.24	0.19	0.57	0.64	0.21	0.16	0.16	0.23	0.35	0.47	0.38	0.45	0.4	0.54	0.59	0.66	0.75	0.35	0.53	0.28	0.44	0.35	0.32	0.26	0.31	0.28	0.47	0.77	0.74	0.13	0.23	0.33	0.22	0.17	0.25	0.2	0.17	0.37	0.24	0.24	0.25	0.18
Acnat2	0	0	0	0	0	0	0	0	0	0	0	0	0	0	0	0	0	0	0	0	0	0	0	0	0	0	0.02	0	0	0	0	0	0	0	0	0.02	0	0	0	0	0	0	0	0	0	0	0	0	0
Aco1	32.07	33.45	32.48	37.87	37.33	36.36	12.21	9.52	8.4	15.64	13.81	32.55	32.38	32.01	33.57	32.73	33.66	35.44	35.03	25.45	26.93	21.23	22.35	20.64	24.79	24.61	22.89	24.13	23.3	31.18	28.37	35.8	38.3	37.53	34.76	33.97	30.49	29.2	29.16	40.46	37.97	54.57	54.48	52.26	52.88	50.82	91.92	83.23	84.18
Aco2	193.94	183.4	188.03	141.88	130.02	136.06	110.15	98.35	91.62	162.47	151.93	315.41	321	315.25	367.99	380.29	284.15	292.46	299.23	161.89	179.36	122.91	133.1	119.57	188.01	188.34	337.38	347.4	337.39	225.99	207.44	206.26	214.68	206.15	197.16	200.37	335.92	317.76	319.14	199.17	192.37	281.64	285.98	284.28	170.52	173.18	404.3	388.73	408.87
Acot1	0	0.09	0.06	1.41	4.1	5.71	0	0	0	6.33	0.16	27.46	27.55	28.45	23.15	27.17	4.19	4.12	4.06	5.29	8.06	0	0	0.08	0.2	0.39	6.1	5.41	4.74	7.96	8.38	6.27	6.31	6.6	8.29	10.23	0	0.02	0	0.21	0.32	12.65	12.16	13.82	12.63	16.41	57.49	58.79	59.09
Acot10	0.8	1.15	0.96	1.06	0.91	1.17	0.06	0.05	0.06	0.97	0.4	0.16	0.36	0.33	0.16	0.18	0.96	1.5	1.65	0.79	0.93	0.4	0.49	0.4	0.69	0.96	1.28	1.43	1.23	1.3	1.2	1.67	1.93	1.96	1.5	2.01	0.89	0.64	0.73	1.88	1.64	1.64	1.44	1.6	1.5	0.97	3.14	2.98	2.19
Acot11	0	0	0.01	0.78	0.59	0.51	0	0.01	0	0.42	0.31	4.98	4.97	4.79	0.65	0.69	0.05	0.03	0.03	1.2	1.03	5.82	6.43	6.54	3.49	3.22	0.16	0.18	0.21	0.8	0.76	0.7	0.76	0.61	3.97	4.17	0.05	0.04	0.06	0.39	0.44	0.02	0.03	0.02	0.81	0.62	3.08	3.1	2.96
Acot12	0	0	0	0.01	0.03	0.02	0	0	0.01	0.12	0.1	0	0	0	0	0	0.15	0.08	0.13	0.07	0.04	0.04	0.01	0	0.22	0.31	0	0.02	0.01	0.02	0.01	0	0	0	0.02	0	0.16	0.06	0.15	0.12	0.12	0.01	0.01	0.02	0.09	0.17	0.28	0.35	0.29
Acot13	126.12	124.07	128.32	43.58	57.91	48.31	78.57	82.3	91.89	65.86	65.34	177.2	161.62	172.49	128.86	124.96	149	132.07	135.76	46.53	40.36	53.97	51.89	51.71	34.28	28.99	113.95	119.24	123.86	38.85	42.87	50.92	46.71	48.56	50.7	55.1	90.13	95.59	95.81	52.63	54.71	73.09	70.76	71.92	51.81	62.02	215.81	221.28	219.97
Acot2	48.77	51.06	50.45	4.19	2.95	3.83	11.81	10.21	9.78	17.33	20.5	50.29	50.08	51.68	17.65	19.37	45.27	45.05	44.3	7.76	9.08	4.84	5.94	5.46	5.26	5.22	42.39	45.54	41.01	8.69	8.94	5.77	5.46	5.35	4.62	6.73	13.18	11.93	12.71	8.44	10.43	23.29	22.57	23.33	7.25	9.83	183.76	187.45	180.76
Acot3	0	0	0	0	0	0	0	0	0	0	0	0	0	0	0	0	0	0	0	0	0.01	0	0	0	0	0	0.01	0	0.01	0	0	0.36	0.23	0.39	0.23	0.14	0	0	0	0	0	0	0	0	0	0	0.87	0.79	0.81
Acot4	0	0	0	0.2	0.2	0.17	0.07	0.1	0.19	0.34	0.86	0	0	0	0	0.03	0	0	0	0.22	0.24	0	0	0	0.1	0.07	0.42	0.32	0.34	0.39	0.44	0.2	0.31	0.21	0.65	0.36	0	0	0	0.04	0.03	0	0	0	0	0	0	0.03	0
Acot5	0	0	0	0	0.02	0.02	0	0	0	0.05	0	0	0	0	0	0	0	0	0	0	0.52	0	0	0	0	0.12	0	0	0	0	0	0	0	0	0	0.02	0	0	0	0	0	0	0	0	0	0	0.45	0.76	0.43
Acot6	0.6	0.55	0.45	0.61	0.51	0.7	1.33	0.85	0.4	1.73	1.82	0	0.02	0	0.09	0.05	2.68	2.96	3.43	1.09	0.66	0.68	0.7	0.89	0.41	0.37	2.31	2.73	2.11	1.06	1.59	0.22	0.15	0.08	0.43	0.36	0.3	0.25	0.29	0.68	1.16	1.02	0.78	0.98	0.74	0.86	8.44	9.19	9.09
Acot7	68.82	66.65	72.91	120.52	134.05	123.99	44.81	41.96	41.82	59.79	42.88	137.81	137.08	129.45	113.62	112.27	83.9	86.4	87.11	84.94	93.58	120.71	132.12	132.72	198.23	180.78	73.53	70.29	72.34	96.39	96.35	86.79	88.38	87.75	92.5	100.13	75.43	69.47	71.69	83.71	86.81	98.68	101.26	104.09	97.18	73.64	71.22	73.67	75.15
Acot8	9.12	8.2	8.22	10.62	11.52	11.01	8.69	7.97	6.9	14.09	12.15	13.83	12.99	11.6	11.02	12.8	10.26	10.54	7.99	11.27	11.53	9.83	10.22	12.04	18.97	14.39	11.76	10.2	10.66	9.34	10.81	13.8	14.69	14.77	16.83	14.08	10.44	9.41	9.83	10.12	11.02	6.52	6.79	7.24	7.16	8.61	20.23	23.35	21.33
Acot9	156.67	154.68	147.27	81.02	81.28	87.03	27.49	27.12	26.22	57.97	64.1	36.13	38.78	35.42	34.91	30.43	179.23	170.82	178.31	112.35	123.94	64.05	64.25	65.49	70.17	73.33	149.23	148.37	151.72	145.66	128.98	186.68	188.35	188.42	196.02	183.47	108.01	110.13	113.29	199.39	182.73	203.36	192.55	199.59	190.76	140.96	354.33	327.92	333.87
Acox1	36.35	36.91	38.78	51.55	55.56	57.62	11.44	10.15	9.01	21.83	17.36	76.97	75.94	78.61	62.85	63.36	48.27	49.27	50.45	27.53	26.36	24.77	25.35	23.82	18.3	18.8	44.11	41.93	44.17	34.18	33.7	16.52	18.37	18.12	30.39	27.63	30.22	30.83	30.44	29.96	31.04	33.14	35.06	34.31	44.95	54	82.79	76.43	78.32
Acox2	15.65	15.78	15.9	7.56	3.34	4.66	0	0.03	0	0.29	0	0	0.01	0.01	0.18	0.85	15.85	13.73	15.99	0.03	2.04	0	0.05	0.04	0.22	0.08	3.23	3.49	3.71	0.09	0.1	0	0.02	0.01	0	0.04	0.03	0.04	0.04	0.01	0.02	0.34	0.32	0.35	0.04	0.03	130.92	124.82	133.3
Acox3	5.27	5.54	6.02	19.67	14.47	16.71	49.4	40.36	33.15	52.14	55.15	14.41	14.06	14.18	12.07	13.02	21.55	22.23	22.15	21.22	22.15	14.44	14.41	13.54	11.03	11.92	16.8	16.64	18.09	14.66	15.64	3.63	4.04	3.5	8.39	7.1	2.72	3.35	3.55	7.88	8.68	2.9	3.44	3.43	14.33	20.53	14	13.87	13.96
Acoxl	1.01	0.91	0.93	0.3	0.4	0.23	0.22	0.25	0.33	0.35	0.1	0	0.05	0	0	0	0	0	0	0.03	0.26	1.23	1.14	1	0.39	0.63	0.03	0.03	0.04	0	0	0	0.03	0.04	0.32	0.29	0.07	0.08	0.05	0.11	0.13	0.04	0.01	0.02	0.08	0.01	0.06	0.06	0.01
Acp1	73.03	71.91	73.3	43.42	44.18	44.26	39.29	39.01	38.5	56.66	55.68	74.99	76.53	74.62	72.88	74.71	64.12	61.79	63.65	41.47	44.03	41.21	41.59	42.17	59.94	63.25	64.36	65.49	64.99	51.28	45.37	76.91	78.1	76.85	54.22	58.6	69.45	68.37	68.98	62.24	57.33	98.73	99.92	98.7	78.38	70.98	155.46	150.59	147.25
Acp2	11	10.14	10.39	38.13	31.63	33.92	2.6	2.15	1.44	18.03	15.28	29.42	31.44	30.48	23.68	27.35	27.8	27.43	26.53	44.5	47.69	5.77	5.34	5.41	18.92	15.14	25.31	24.65	25.63	29.31	27.44	10.81	12.13	11.42	17	13.88	8.67	9.27	9.96	31.27	32.22	11.65	11.83	12.64	30.51	28.16	29.79	28.26	29.67
Acp5	25.9	23.77	24.28	226.69	162.17	110.24	0	0	0	26.91	30.62	0.14	0.08	0.05	7.98	7.86	0.26	0.29	0.4	8.36	14.49	64.52	69.99	63.12	90.65	78.27	41	39.93	38.63	95.81	105.67	3.47	3.79	3.53	21.63	17.02	0.63	0.46	0.6	21.17	20.49	0.05	0.02	0.05	76.39	48.63	33.36	33.78	38.18
Acp6	24.63	24.14	25.26	20.65	18.82	21.91	23.6	20.14	17.96	17.36	16.51	46.3	45.76	45.38	33.97	30.01	35.45	33.18	35.23	20.87	21.22	33.95	37.79	38.76	15.95	18.51	0.04	0	0.11	2.71	2.25	112.52	118.83	111.83	177.43	158.25	123.64	128.5	134.66	54.14	56.22	27.08	28.36	28.07	23	26	66.32	67.64	67.8
Acpp	4.65	4.53	3.85	4.59	0.94	3.35	0.13	0.21	0.12	12.44	0.78	11.31	11.51	11.65	12.22	15.11	0.55	0.41	0.24	0.37	3.65	0.01	0	0	0.27	1.15	4.07	4.06	3.94	44.61	45.43	0.04	0.1	0.01	2.57	1.61	3.09	3.55	3.79	10.51	9.38	0.36	0.47	0.57	1.36	1.53	141.98	135.72	133.91
Acpt	0	0	0	0	0	0	0	0	0	0.03	0	0	0	0	0	0	0	0	0	0	0	0.06	0.05	0.03	0	0	0	0	0	0	0	0	0	0	0	0	0	0	0	0	0	0	0	0	0	0	0	0	0
Acr	0	0	0	0	0.07	0.06	0	0	0	0.12	0	0	0	0	0	0.05	0	0	0	0.02	0	0	0	0	0.07	0.02	0	0	0	0.12	0.17	0.02	0.1	0.04	0.02	0.02	0.21	0.29	0.28	0.22	0.07	0.18	0.07	0.16	0.22	0.39	0	0	0
Acrbp	13.44	13.48	14.99	9.84	9.04	7.63	9.46	7.26	4.54	11.22	9.07	5.53	5.28	4.98	3.52	4.83	15.63	16.53	14.47	5.93	5.34	9.1	11.27	9.21	5	5.44	7.39	7.37	7.3	2.84	4.29	3.39	3.67	2.87	13.98	11.05	5.08	7.34	10.05	3.72	4.63	1.05	1.15	0.85	2.53	2.45	4.93	4.59	7.03
Acrv1	0	0	0	0	0	0	0	0	0	0	0	0	0	0	0	0	0	0	0	0.03	0	0	0	0	0	0	0	0	0	0	0	0	0	0	0	0	0	0	0	0	0	0	0	0	0	0	0	0	0
Acsbg1	23.61	23.35	24.55	65.92	66.18	72.81	4.03	2.88	2.42	4.83	1.36	0.75	0.82	0.82	0.89	0.99	32.55	32.62	33.55	17.46	20.36	0.19	0.27	0.14	0.23	0.41	18.5	18.42	16.92	43.08	43.14	0.01	0.01	0	1.28	0.2	0.57	0.39	0.54	5.99	4.5	1.36	1.24	1.1	4.07	3.68	0.1	0.3	0.06
Acsbg2	0.01	0.07	0	0.03	0.02	0.06	0	0	0	0	0	0	0	0	0	0	0.04	0.05	0.1	0.02	0	0	0	0	0	0	0.09	0.08	0.24	0.19	0.29	0.11	0.1	0.21	0.35	0.54	0.13	0.17	0.2	0.09	0.19	0	0	0	0	0	0	0	0
Acsf2	6.62	6.52	7.6	15.17	11.73	12.72	44.47	34.53	30.23	34.29	30.5	58.91	60.22	60.63	42.74	42.07	12.18	13.78	12.95	12.75	12.65	33.35	33.29	32.3	18.23	19.39	23.38	25.06	25.25	21.54	21.69	5.19	5.57	5.33	7.56	9.79	0.08	0.11	0.13	3.39	3.53	16.31	16.53	15.69	19.06	27.44	39.63	37.19	39.17
Acsf3	12.69	13.32	14.95	13.95	9.3	10.9	7.49	5.04	4.56	9.58	9.9	26.53	26.7	25.79	25.6	26.3	6.24	6.16	6.05	5.23	5.67	16.26	17.07	16.05	23.53	23.23	10.94	12.43	11.75	7	7.45	15.03	15.14	14.25	16.26	18.24	0.06	0.04	0.03	1.27	1.38	3.01	2.4	3.1	3.56	3.84	0.37	0.32	0.66
Acsl1	12.99	12.81	11.98	11.04	11.33	10.57	11.81	9.16	8.08	18.26	17.01	15.27	15.92	15.58	16.95	16.19	18.19	18.27	19.5	18.27	25.54	15.54	16.14	15.96	23.93	27.01	17.66	16.61	18.15	13.53	10.58	19.48	21.17	18.98	25.01	23.57	17.8	18.56	17.88	15	13.42	20.04	19.83	18.91	18.89	17.61	23.91	22.94	22.95
Acsl3	37.48	37.66	37.06	40.75	39.43	35.98	17.01	16.02	15.29	23.73	26.29	104.75	104.78	103.03	117.1	111.65	22.62	24.24	24.42	14.83	18.42	95.63	105.18	105.73	27.08	29.58	67.42	66.76	68.36	45.35	49.26	57.06	58.67	56.76	44.07	41.66	54.82	56.55	56.8	38.07	40.39	67.5	67.78	66.64	39.65	39.68	37.45	35	33.03
Acsl4	68.19	67.41	67.06	245.59	136.47	184.42	12.9	12.02	11.27	32.4	36.71	23.84	23.96	24.11	26.85	26.29	91.92	94	92.1	41.83	41.43	209.97	225.24	216.45	82.04	92.13	57.77	58.21	58.88	59.72	56.35	42.19	45.55	43.66	37.02	31.12	173.96	186.41	181.69	87.33	87.98	74.6	73.74	73.35	111.87	116.44	98.2	93.07	92.7
Acsl5	167.09	163.91	164.67	206.3	142.38	166.09	75.74	72.3	66.67	167.25	165.73	46.44	47.4	46.51	90.14	96.12	108.88	109.5	110.47	151.84	192.6	67.11	70.4	70.71	116.28	116.02	153.42	153.35	153.56	170.42	158.58	5.16	4.99	5.63	18.08	15.87	107.78	107.16	107.88	176.87	165.62	45.83	46.41	47.41	84.1	64.12	79.14	75.45	77.54
Acsl6	2.15	1.5	1.74	4.27	1.96	3.19	0	0	0	0.17	0.03	2.45	2.47	2.49	1.1	1.75	0	0.07	0	0.04	0.19	0.01	0.05	0.04	0.19	0.35	0.01	0.05	0.11	0.57	0.56	6.79	7.29	6.84	4.2	4.31	16.14	15.16	14.84	16.51	16.9	1.45	1.04	1.63	5.9	4.49	0.06	0.03	0.04
Acsm1	0	0	0	0	0	0	0	0	0	0	0	0	0	0	0	0	0	0	0	0	0	0	0.02	0	0	0	0.02	0	0.03	0	0	0	0	0	0.02	0	0	0	0	0	0	0	0	0	0	0	0	0	0
Acsm2	0	0	0	0	0	0	0	0	0	0	0	0	0	0	0	0	0	0.01	0	0	0	0	0	0	0	0	0.01	0.01	0	0	0	0	0	0	0	0	0	0	0	0	0	0	0	0	0	0	0.01	0	0
Acsm3	0	0	0	0	0.07	0.01	0	0	0	1.26	0.04	0.01	0	0	0	0	0	0	0	0	0.21	0.05	0	0	0	0.36	0	0	0	0	0	0	0	0	0.01	0.01	0.01	0	0	0.01	0	3.12	3.32	3.96	2.99	4.56	0.03	0.05	0.08
Acsm4	0	0	0	0	0	0	0	0	0	0	0	0	0	0	0	0	0.6	0.31	0.52	0.14	0.18	0	0	0	0	0.01	0	0.03	0.07	0	0	0	0	0	0	0	0.01	0.01	0	0.09	0.1	0	0.03	0.01	0.1	0.29	0	0	0
Acsm5	0	0	0	0	0	0	0	0	0	0	0	0	0	0	0	0	0	0	0	0	0.01	0	0	0	0	0	0	0	0	0	0	0	0	0	0.03	0.02	0	0	0	0	0.01	0	0	0	0	0	0	0	0.01
Acss1	0.01	0	0	2.97	3.56	3.64	11.85	8.76	8.2	16.27	13.4	2.79	3.19	3.02	5.73	6.07	0	0.01	0.01	4.96	3.59	30.04	29.65	27.64	12.8	14.45	0.01	0.02	0	3.18	2.24	7.62	7.52	7.19	19.18	18.32	0.01	0.02	0.01	3.32	2.8	0.11	0.03	0.07	2.97	5.45	3.26	2.73	2.63
Acss2	6.66	6.24	6.12	10.41	11.64	10.84	6.42	5.34	4.57	7.45	5.23	16.54	18.87	17.33	12.95	11.05	5.41	5.72	5.51	5.75	6.93	70.54	74.28	76.28	5.28	6.71	33	32.65	32.39	15.54	18.87	11.92	12.75	12.95	25.83	25.07	30.37	32.36	30.94	12.37	13.7	9.21	7.82	8.71	8.41	9.94	23.24	21.08	20.55
Acss2os	0	0	0	0	0	0	0	0	0	0	0	0	0	0	0	0	0	0	0	0	0	0.13	0	0	0	0	0	0	0	0	0	0	0	0	0	0	0	0	0	0	0	0	0	0	0	0	0	0	0
Acss3	0	0	0	0.99	0.71	0.71	0	0	0	0.27	0	0	0	0	0	0.03	0	0	0	0.15	0.12	0.04	0	0	0.03	0.05	0.02	0.04	0.04	0.54	0.5	0	0	0	0.13	0.13	0	0.05	0.01	0.18	0.08	0	0	0	0.07	0	5.66	6.32	5.96
Acta1	0.05	0.2	0.64	0.95	177.19	285.53	0.02	0	0.08	93.06	63.86	0.04	0.07	0.07	49.23	20.28	0.19	0.22	0.05	6.56	318.53	0.14	0.23	0.21	183.49	261.41	0.07	0.24	0.07	643.01	540.1	0.22	0.19	0.77	0.25	0.17	0.12	0.02	0.11	125.42	137.49	0.42	0.22	0.11	109.31	8.29	0.02	0.07	0.07
Acta2	0.01	0.12	0.27	131.11	95.94	96.5	0.02	0.01	0	16.96	16.83	0	0	0.1	15.48	17.53	0	0.04	0.09	13.46	9.22	6.63	5.68	6.62	106.29	87.25	11.58	12.51	11.56	989.46	920.38	0	0.03	0.04	22.79	14.24	1.71	1.42	1.11	21.32	21.26	2.1	1.59	1.68	58.01	63.24	0	0.01	0
Actb	1842.29	1830.99	1788.88	2724.13	3026.67	2813.52	626.24	553.82	515.42	2162.24	2237.21	1807.75	1831.73	1859.19	2802.54	2371.82	1725.55	1781.62	1759.06	3357.19	3749.64	755.33	768.92	773.03	2804.9	2536.23	1301.43	1287.88	1242.56	4790.63	4551.98	1972.46	2031.75	1957.03	2089.54	2144.26	534.65	481.81	490.93	1965.93	2158.86	2870.74	2831.66	2976.6	3291.39	3213.01	1999.81	1979.86	2058.21
Actbl2	0	0	0	0	0.03	0.01	0	0	0	0.91	0.13	0	0	0	0.01	0.01	0	0	0	0	0.01	0	0	0	0	0.11	0	0	0	0	0	0	0	0	0.01	0	0	0	0	0	0.01	0	0	0	0.01	0	0	0	0
Actc1	0	0	0	0.93	0.71	0.47	0	0	0	0.34	0.2	0	0	0	0.43	0.52	0	0	0	0.1	0.7	0	0	0	0.6	0.42	0.07	0	0.05	1.61	0.64	0	0.02	0	0	0	0	0.07	0	0.55	0.61	0	0	0.07	0.78	0.19	0	0	0
Actg1	1641.93	1655.5	1655.66	3032.98	3484.85	3304.75	1170.08	1018.95	936.74	1812.05	1882.64	2029.59	2033.17	1975.02	4389.23	3478.35	701.26	722.09	712.54	1873.11	1824.49	377.03	384.56	380.47	2620.96	2405.75	1024.75	1059.01	1015.39	4834.17	4928.65	2599.24	2702.81	2610.53	3208.22	3119.16	682.81	645.46	630.43	2013.69	2315.75	2340.13	2298.63	2345.49	3078.05	3244.46	2336.22	2245.92	2259.39
Actg2	0.03	0.09	0	15.33	8.89	9.76	0	0	0	0.94	0.39	0.36	0.35	0.21	3.37	3.13	0.65	0.74	0.77	1.02	1.14	0	0.13	0.1	0.71	1.71	0	0.07	0	13.65	9.67	0	0	0	0.73	0.53	0.07	0.29	0.15	1.4	1.51	0.69	0.72	0.54	2.96	4.25	0.18	0.11	0.21
Actl10	0.03	0.07	0	0.02	0	0.06	0	0	0	0	0	0.17	0.07	0.16	0.09	0.05	0.07	0.05	0	0.02	0	0	0	0.02	0	0	0.16	0	0.04	0	0.07	0	0	0	0	0.02	0.04	0.04	0.02	0.02	0.06	0.02	0.04	0.06	0.02	0.17	0.16	0.21	0.27
Actl11	0	0	0	0	0	0	0	0	0	0	0	0	0	0	0	0	0	0	0	0	0	0.01	0.02	0	0	0	0	0	0	0	0	0	0	0	0	0	0	0	0	0.01	0	0	0	0	0	0	0	0	0
Actl6a	88.03	87.21	86.17	68.19	82.85	73.61	46.2	43.76	40.57	107.51	120.07	120.73	121.85	120.94	122.84	118.65	47.07	47.31	45.94	47.75	54.29	38.9	40.3	37.22	69.05	63.81	55.46	58.56	57.25	89.55	74.12	187.78	188.52	189.67	175.12	173.87	70.63	65.32	68.24	118.17	109.81	104.61	103.49	102.1	92.87	71.89	133.79	134.05	132.45
Actl6b	0	0	0	0	0	0	0	0	0.01	0.03	0.03	0	0	0	0	0	0	0	0.02	0	0	0	0.04	0.04	0	0	0.02	0	0	0	0	0	0.02	0	0	0	0	0.04	0	0	0	0	0	0	0	0	0	0	0
Actl7a	0	0	0	0	0	0	0	0	0	0	0	0	0	0	0	0	0	0	0	0	0	0	0	0	0	0	0	0	0	0	0	0	0	0	0	0	0	0	0	0	0	0	0	0	0	0	0	0	0
Actl7b	0.37	0.39	0.24	0	0.02	0	0	0.04	0	0.25	0.03	0.02	0	0	0	0	0	0.05	0.08	0	0	0	0	0	0.22	0.09	0.07	0	0.07	0.02	0	0.15	0.02	0.06	0	0.02	0.02	0.04	0.02	0	0.07	0.04	0.14	0	0.1	0	0	0	0
Actl9	0	0	0	0.11	0	0	0	0	0	0	0	0.05	0	0.02	0	0	0	0	0	0.08	0	0	0.03	0	0	0	0	0	0.07	0.02	0	0	0	0	0	0	0	0	0	0	0.02	0.02	0	0	0.02	0	0	0	0
Actn1	203.67	197.73	200.11	185.74	135.36	154.46	0.06	0.03	0.02	18.58	10.52	58.94	60.02	58.99	65.07	55.38	116.38	118.98	126.27	124.7	134.15	22.17	22.5	21.44	25.63	30.91	234.02	241.69	228.65	347.33	321.77	137.85	147.58	142.47	147.01	150.85	109.16	112.53	116.58	203.23	228.22	326.32	327.11	325.02	384.47	337.82	144.34	136.27	141.77
Actn2	0.05	0	0	0.09	2.53	2.89	0.09	0.06	0.07	2.48	1.96	0.14	0.11	0.17	1.68	0.8	0.04	0.06	0.01	0.21	11.64	0.04	0.01	0	4.82	5.63	0.01	0	0	8.19	9.04	0.16	0.17	0.19	0.46	0.45	0.24	0.26	0.17	4.51	4.08	0.01	0.02	0	3.95	0.62	0.02	0	0
Actn3	0.01	0.01	0	0.15	11.24	9.11	0.08	0.23	0.17	5.65	3.5	0.18	0.16	0.15	2.96	1.84	0.14	0.07	0.1	0.5	8.07	0.24	0.52	0.24	8.14	15.2	0.12	0.13	0.17	25.92	21.37	4.1	4.45	4.36	6.38	7.08	1.35	1.23	1.17	7.68	10.07	0.27	0.16	0.36	7.68	0.61	0.01	0.1	0.04
Actn4	173.73	168.27	167.28	215.27	164.27	183.36	54.81	46.33	39.13	151.31	119.6	203.32	204.91	206.76	255.24	224.18	262.72	276.28	276.82	278.48	331.38	49.33	53.39	50.67	101.71	103.6	232.4	234.05	228.64	275.49	266.54	250.39	258.02	249.27	249.22	258.55	249.71	244.24	251.86	210.77	225.83	200.13	209.56	206.78	177.37	197.11	125.9	126.79	126.06
Actr10	53.95	56.15	55.63	39.23	39.01	40.78	19.77	19.49	18.97	33.33	34.26	64.83	65.96	64.2	51.76	51.27	40.95	42.75	42.92	34.4	32.93	33.43	34.49	36.32	34.58	37.92	57.96	57.46	58.97	49.28	47.08	38.39	38.05	37.7	34.26	35.1	55.28	54.19	52.98	53.2	50.76	51.98	51.41	51.19	51.62	49.52	44.12	40.78	41.09
Actr1a	189.75	187.26	189.98	128	123.11	122.41	32.33	30.57	25.06	79.87	67.87	97.89	99.58	101	91.56	96.59	132.6	129.04	133.74	92.96	104.4	64.11	67.79	64.44	82.95	83.85	129.28	127.51	130.16	176.43	161.92	93.9	94.99	94.92	82.47	90.34	78.99	79.59	82.18	95.74	91.12	116.88	113.65	116.5	144.51	160.04	102.35	96.57	97.59
Actr1b	98.02	101.71	100.28	89.75	86.6	91.23	41.35	33.62	30.14	59.85	59.76	170.55	174.71	172.42	159.3	153.42	96.82	98.85	94.07	71.11	75.18	61.39	62.39	63.65	59.33	65	62.64	64.22	62.34	74.93	69.14	107.09	104.76	103.66	85.48	93.54	68.65	68.15	69.56	66.92	66.2	97.19	101.5	99.91	102.97	104.93	108.49	111.62	107.62
Actr2	362.66	364.85	357.27	245.05	194.39	213.48	113.1	103.8	88.77	234.94	248.15	159.13	158.21	159.26	189.94	168.5	136.96	138.75	135.1	193.77	194.5	140.84	150.91	147.57	212.47	231.74	169.02	166	170.87	228.12	215.84	192.92	209.22	195.79	196.91	182.94	103.86	107.13	105.37	147.67	141.73	195.48	188.68	185.6	273.65	274.16	141.8	133.16	133.69
Actr3	682.25	696.34	696.1	363.07	367.29	371.31	331.65	314.28	297.01	499.76	630.38	309.08	309.91	299.63	401.62	342.27	374.71	369.07	369.93	382.82	404.06	254.97	266.75	269.68	448.57	462.37	228.09	226.61	228.12	444.21	406.41	197.21	203.37	204.22	223.51	204.46	183.33	182.03	178.16	256.58	254.58	354.45	342.79	346.48	430.99	420.19	459.45	418.31	424.6
Actr3b	0.22	0.32	0.54	0.18	0.37	0.41	2.82	2.26	2.25	6.32	5.84	4.94	5.24	5.1	5.86	6.7	0	0	0	0.49	0.35	9.42	8.97	7.9	13.22	13.05	0	0.02	0	0.65	0.72	8.24	9.16	9.24	6.47	8.59	0.99	0.88	1.35	1.22	1.03	0.71	0.95	0.51	0.85	0.53	0	0	0
Actr5	9.38	9.96	10.48	8.15	9.27	7.85	8.77	7.21	7.09	16.89	14.71	8.95	9.51	8.38	9.33	8.51	11.55	11.17	10.9	9.22	9.11	11.07	11.98	11.43	14.26	13.47	8.11	8.45	8.61	7.87	6.9	13.71	14.12	13.29	12.95	11.5	11.24	11.57	13.29	12.63	12.48	12.83	12.73	12.37	10.95	10.22	12.4	13.94	15.18
Actr6	17.27	17.12	16.66	15.96	17.41	18.3	11.13	9.97	12.28	20.75	23.33	21.46	20.9	19.76	21.6	21.93	24.81	23.09	23.38	15.97	15.24	23.97	22.91	21.48	27.7	26.44	16.86	18.22	19.8	13.92	11.76	29.82	30.61	30.88	29.69	30.05	23.72	22.26	22.1	21.12	20.17	24.7	23.44	24.14	21.53	18.64	18.07	15.66	16.74
Actr8	25.08	23.95	25.5	23.4	28.41	24.46	18.89	18.58	16.79	35.47	35.63	24.37	24.94	24.77	25.83	26.35	29.47	31.25	30.29	24.57	24.82	26.32	28.55	26.29	25.59	25.59	27.25	27.53	26.77	25.27	25.47	40.63	40.09	43.49	38.25	39.5	41.35	41.22	42.85	35.02	31.46	26.98	26.55	27.5	25.95	27.12	86.42	81.2	89.39
Actrt1	0	0	0	0	0	0	0	0	0	0	0	0	0	0	0	0	0	0	0	0	0	0	0	0	0	0	0	0	0	0	0	0	0	0	0	0	0	0	0	0	0	0	0	0	0	0	0	0	0
Actrt2	0	0	0	0	0	0	0	0	0	0	0	0	0	0	0	0	0	0	0	0	0	0	0	0	0	0	0	0	0	0	0	0	0	0	0	0.09	0	0	0	0	0	0	0	0	0	0	0	0	0
Actrt3	0	0.04	0.06	0.02	0.03	0.02	0	0.01	0	0.14	0.16	0.08	0.11	0.12	0.11	0.17	0	0	0	0	0	0.07	0.09	0.02	0.2	0.08	0	0.07	0.02	0	0.03	0.26	0.33	0.35	0.19	0.28	0.05	0.03	0.03	0.06	0.13	0.14	0.12	0.16	0.14	0.11	0.04	0.18	0.05
Acvr1	42.05	40.35	40.51	34.42	31.4	30.52	0	0	0	2.63	1.16	20.19	22.13	21.15	38.26	39.24	36.22	37.88	37.54	36.71	36.82	23.39	27.55	23.79	18.38	19.21	41.79	39.85	39.38	55.51	61.23	6.88	7.31	7.12	9.06	7.9	29.56	32.72	32.16	29.86	34.89	25.66	26.13	25.47	73.61	120	15.44	14.16	15.1
Acvr1b	11.77	11.45	11.8	19.16	13.99	16.74	4.19	3.18	2.66	9.26	5.97	10.56	10.32	10.26	7.94	8.34	9.94	10.27	11.02	12.71	14.51	11.47	11.92	11.79	8.2	8.83	8.75	10.42	9.52	13.37	13.67	20.78	23.26	22.19	39	32.2	6.99	7.76	8.09	11.48	12.7	8.46	8.76	8.82	11.06	12.17	12.87	13.77	12.7
Acvr1c	0.01	0	0	0.03	0.02	0.01	0	0	0	0.02	0	0	0	0	0	0.02	0	0.02	0	0	0.04	0	0	0.01	0.05	0.05	0	0.02	0.01	0.03	0.02	0	0	0	0.03	0.06	0	0.01	0	0.07	0.06	0.01	0	0	0.05	0.01	0	0	0
Acvr2a	15.33	15.21	14.71	8.33	6.2	5.88	4.67	3.84	3.54	5.55	5.02	11.67	11.93	11.49	10.77	11.87	12.87	11.88	11.96	9.65	10.42	4.45	4.73	4.82	3.37	4.18	5.6	5.81	5.49	5.63	5.41	6.3	6.9	6.64	8.77	7.89	16.33	18.32	18.85	9.79	8.98	10.42	9.65	9.99	10.52	10.29	14.58	14.61	13.67
Acvr2b	4.29	3.88	4.82	3.18	2.77	2.88	0	0.06	0	0.2	0.05	3.09	2.25	2.87	2.42	2.69	2.91	2.69	2.97	3.26	2.24	0	0	0	0.09	0.18	1.67	2.13	1.86	1.78	2.04	14.18	13.56	13.56	18.54	18.82	8.61	8.89	9.68	4.53	6.92	3.03	2.48	2.78	1.55	1.36	1.03	1.89	1.45
Acvrl1	0.02	0.01	0.08	13.27	9.38	10.82	0.01	0.11	0.12	2.97	3.04	33.15	32.16	31.82	32.44	29.24	10.61	10.61	9.89	30.66	27.81	0.23	0.24	0.24	4.38	5.65	0.03	0.03	0.06	13.22	12.94	0.71	0.68	0.91	9.09	4.74	0.74	0.73	0.61	6.99	8.43	0.04	0.08	0.02	9.49	10.12	4.59	4.63	4.66
Acy1	13.29	14	13.6	26.33	32.3	25.82	28.66	26.73	23.9	23.49	22.01	14.51	13.4	14.37	16.46	15.53	19.72	19.37	18.88	12.46	11.99	6.04	6.05	5.13	22.55	19.94	17.33	17.86	16.62	14.92	13.69	41.88	40.81	42.87	48.12	50.32	77.61	71.59	70.18	75.1	72.29	99.85	96.47	99.46	40.17	37.42	16.84	15.88	15.72
Acy3	0.83	0.93	1.08	3.92	2.51	3.17	0	0	0	0.52	0.23	21.48	20.76	18.59	11.22	10.37	11.97	11.74	12.36	6.65	6.14	2.08	1.77	2.3	1.96	2.31	9.3	10.48	9.46	1.98	1.95	1.69	1.18	2.47	3.83	3.76	7.47	7.05	6.89	6.41	6.78	1.41	1.52	1.64	3.23	3.94	11.81	10.3	11.32
Acyp1	32.8	32.02	38.01	20.42	22.53	19.86	33.73	36.43	36.83	51.45	55.49	44.36	41.35	37.27	36.25	33.77	30.45	28.79	26.73	15.74	15.6	126.49	130.55	126.42	49.19	44.94	49.33	43.08	45.68	15.33	18.7	40.77	40.11	37.83	28.3	27.52	47.66	49.92	49.14	21.99	28.54	31.31	27.27	30.95	17.65	14.73	130.66	133.32	139.05
Acyp2	3.75	4.27	5.46	11.9	14.78	13.52	0	0	0	2.79	0.9	11.36	10.83	10.16	9.23	12.32	22.57	18.3	19.39	15.5	16.77	0	0	0	0.59	3.17	9.46	7.13	9.04	17.42	14.58	6.71	6.81	6.71	5.76	6.18	4.24	5.66	5.29	14.5	13.86	6.37	5.83	5.61	18.39	12.04	4.06	3.67	3.6
Ada	4.81	5.78	5.13	17.27	14.86	16.89	83.29	84.03	85.89	70.91	74.48	5.42	5.31	5.24	8.87	8.75	3.36	3.07	3.33	19.66	18.07	41.17	41.83	40.11	121.4	144.08	12.32	12.6	13.89	26.32	22.65	15.65	15.99	14.69	10.76	9.26	5.47	4.94	5.52	11.97	11.05	27.29	26.18	27.72	17.35	16.37	2.19	2.39	2.15
Adad1	0	0	0	0	0	0	0	0	0	0	0	0	0	0	0	0	0	0	0	0	0	0	0	0	0	0	0	0.11	0	0	0	0	0.02	0	0.03	0.05	0	0	0	0	0	0	0	0	0	0	0	0	0
Adad2	0	0	0	0	0.02	0	0	0	0	0	0	0	0	0	0	0	0	0	0	0	0	0	0	0	0	0	0	0	0	0	0	1.42	1.33	1.09	1.55	1.17	0	0	0	0	0	0.79	0.62	0.83	0.76	1.16	0	0	0
[truncated: 22,055 more rows]
[truncated: 2 more columns]
