# Supplementary material for: Comparison of the molecular and cellular phenotypes of common mouse syngeneic models with human tumors
Source: BMC Genomics. 2020 Jan 2;21:2. doi: 10.1186/s12864-019-6344-3 (PMC6941261; doi:10.1186/s12864-019-6344-3)
Supplement: Supplementary file 5 — Additional file 5: Table S4. A list of the 11 immune cell subsets and sorting markers. [file 12864_2019_6344_MOESM5_ESM.xlsx]

## Sheet: Sheet1
Datasets for in silico immune cell deconvolution of syngeneic tumor samples.
Cell type	Tissue	Sorting markers	Purity
Macrophages	Peritoneal Cavity lavage	F4/80+ICAM2+	0.93
NK T Cells	Spleen	CD1dtet+	0.926
gamma delta T Cells	Spleen	TCRgd+TCRB-	0.888
Conventional B Cells	Spleen	CD19+IgM+CD3-	0.956
CD8 T Cells	Spleen	TCRB+CD8+	0.954
CD4 T Cells	Spleen	CD4+TCRB+	0.958
Tregs	Spleen	CD4+CD25+CD8-CD19-	0.952
NK Cells	Spleen	NK1.1+TCRB-	0.897
B1-a Cells	Peritoneal Cavity lavage	CD19+CD43+CD5+	0.958
Neutrophils	Spleen	Ly6G+	0.954
Dendritic Cells	Spleen	CD11c+MHCII+FLT3+	0.957
