# Supplementary material for: Comparison of the molecular and cellular phenotypes of common mouse syngeneic models with human tumors
Source: BMC Genomics. 2020 Jan 2;21:2. doi: 10.1186/s12864-019-6344-3 (PMC6941261; doi:10.1186/s12864-019-6344-3)
Supplement: Supplementary file 6 — Additional file 6: Table S5. Protein expression data by proteomics. [file 12864_2019_6344_MOESM6_ESM.xlsx]

## Sheet: Soluble-Fraction
19_129S6-SvEV-1-soluble_Q-E_r1	19_129S6-SvEV-1-soluble_Q-E_r2	19_129S6-SvEV-2-soluble_Q-E_r1	19_129S6-SvEV-2-soluble_Q-E_r2	19_4T1-1-soluble_Q-E_r1	19_4T1-1-soluble_Q-E_r2	19_4T1-2-soluble_Q-E_r1	19_4T1-2-soluble_Q-E_r2	19_A20-1-soluble_Q-E_r1	19_A20-1-soluble_Q-E_r2	19_A20-2-soluble_Q-E_r1	19_A20-2-soluble_Q-E_r2	19_B16F10-1-soluble_Q-E_r1	19_B16F10-1-soluble_Q-E_r2	19_B16F10-2-soluble_Q-E_r1	19_B16F10-2-soluble_Q-E_r2	19_Balb-c-1-soluble_Q-E_r1	19_Balb-c-1-soluble_Q-E_r2	19_Balb-c-2-soluble_Q-E_r1	19_Balb-c-2-soluble_Q-E_r2	19_C57-BL6-1-soluble_Q-E_r1	19_C57-BL6-1-soluble_Q-E_r2	19_C57-BL6-2-soluble_Q-E_r1	19_C57-BL6-2-soluble_Q-E_r2	19_CT26-1-soluble_Q-E_r1	19_CT26-1-soluble_Q-E_r2	19_CT26-2-soluble_Q-E_r1	19_CT26-2-soluble_Q-E_r2	19_EL4-soluble_Q-E_r1	19_EL4-soluble_Q-E_r2	19_EMT6-1-soluble_Q-E_r1	19_EMT6-1-soluble_Q-E_r2	19_EMT6-2-soluble_Q-E_r1	19_EMT6-2-soluble_Q-E_r2	19_F9-1-soluble_Q-E_r1	19_F9-1-soluble_Q-E_r2	19_F9-2-soluble_Q-E_r1	19_F9-2-soluble_Q-E_r2	19_FVB-1-soluble_Q-E_r1	19_FVB-1-soluble_Q-E_r2	19_FVB-2-soluble_Q-E_r1	19_FVB-2-soluble_Q-E_r2	19_LLCsr-1-soluble_Q-E_r1	19_LLCsr-1-soluble_Q-E_r2	19_LLCsr-2-soluble_Q-E_r1	19_LLCsr-2-soluble_Q-E_r2	19_MC38-1-soluble_Q-E_r1	19_MC38-1-soluble_Q-E_r2	19_MC38-2-soluble_Q-E_r1	19_MC38-2-soluble_Q-E_r2
#!{C:Group1}tumor-129S6-SvEV	tumor-129S6-SvEV	tumor-129S6-SvEV	tumor-129S6-SvEV	tumor-4T1	tumor-4T1	tumor-4T1	tumor-4T1	tumor-A20	tumor-A20	tumor-A20	tumor-A20	tumor-B16F10	tumor-B16F10	tumor-B16F10	tumor-B16F10	tumor-Balb-c	tumor-Balb-c	tumor-Balb-c	tumor-Balb-c	tumor-C57-BL6	tumor-C57-BL6	tumor-C57-BL6	tumor-C57-BL6	tumor-CT26	tumor-CT26	tumor-CT26	tumor-CT26	tumor-EL4	tumor-EL4	tumor-EMT6	tumor-EMT6	tumor-EMT6	tumor-EMT6	tumor-F9	tumor-F9	tumor-F9	tumor-F9	tumor-FVB	tumor-FVB	tumor-FVB	tumor-FVB	tumor-LLCsr	tumor-LLCsr	tumor-LLCsr	tumor-LLCsr	tumor-MC38	tumor-MC38	tumor-MC38	tumor-MC38
25.8395	25.7168	26.2193	26.2521	25.0818	25.2017	25.0412	24.9626	23.8457	23.8662	23.3592	23.2125	24.202	24.419	24.1406	23.6975	24.8531	24.6114	26.2117	26.0606	NaN	NaN	25.6069	25.5534	24.6504	24.5759	24.4135	24.3792	25.7286	25.7043	25.7438	25.7842	25.443	25.4891	25.702	25.5706	25.6502	25.6763	25.302	25.4182	25.7824	25.7639	21.683	22.361	22.6548	21.8864	24.0358	24.0939	24.8127	24.7406
NaN	NaN	NaN	NaN	21.5467	20.7081	21.3036	21.3197	21.552	21.1306	21.4237	21.3921	21.6633	21.8628	21.8616	21.6809	NaN	NaN	NaN	NaN	NaN	NaN	NaN	NaN	21.3113	21.1195	21.404	21.6626	NaN	NaN	NaN	20.8026	NaN	20.2016	21.2142	21.0912	21.3083	21.1022	NaN	NaN	NaN	NaN	21.526	21.3163	21.252	NaN	20.4345	20.7888	20.3684	20.6404
NaN	NaN	NaN	NaN	NaN	NaN	NaN	NaN	NaN	NaN	NaN	NaN	NaN	NaN	NaN	NaN	NaN	NaN	NaN	NaN	NaN	NaN	NaN	NaN	NaN	NaN	NaN	NaN	NaN	NaN	NaN	NaN	NaN	NaN	NaN	NaN	NaN	NaN	NaN	NaN	NaN	NaN	NaN	NaN	NaN	NaN	NaN	NaN	NaN	NaN
23.3724	23.3396	23.2138	23.1975	NaN	NaN	NaN	NaN	NaN	NaN	NaN	NaN	NaN	NaN	NaN	NaN	NaN	23.8856	23.8605	NaN	NaN	25.8822	NaN	23.2149	NaN	NaN	NaN	23.5575	NaN	NaN	NaN	NaN	23.1391	22.9966	NaN	NaN	NaN	NaN	23.9017	NaN	NaN	23.0543	NaN	NaN	NaN	NaN	NaN	NaN	NaN	NaN
NaN	NaN	NaN	NaN	22.8174	23.0105	22.8316	22.8656	NaN	NaN	NaN	NaN	NaN	NaN	NaN	NaN	NaN	NaN	NaN	NaN	NaN	20.9384	NaN	NaN	22.6203	22.2172	22.5473	22.4006	23.2748	23.212	23.7169	23.8341	23.624	23.6416	NaN	NaN	NaN	NaN	NaN	NaN	NaN	NaN	NaN	NaN	NaN	NaN	NaN	NaN	NaN	NaN
NaN	NaN	25.8407	25.0985	24.4587	24.5805	24.0182	24.5242	24.5024	24.9936	25.1562	25.2628	25.7081	25.4678	25.82	25.6208	NaN	24.6683	24.8259	NaN	NaN	NaN	NaN	NaN	26.1299	25.7852	26.1265	26.3014	24.4552	24.8453	24.6433	24.1376	24.243	25.2222	22.1617	NaN	23.5334	NaN	24.7808	26.7681	25.8403	26.4448	26.3216	25.9888	26.0014	26.0228	24.7116	24.8419	24.9408	24.7001
NaN	NaN	NaN	NaN	NaN	NaN	NaN	NaN	19.655	19.5174	NaN	NaN	NaN	20.4863	20.2349	NaN	NaN	NaN	NaN	NaN	NaN	NaN	NaN	NaN	NaN	NaN	20.5954	NaN	NaN	NaN	NaN	NaN	NaN	NaN	20.4766	20.4792	20.8708	20.4341	NaN	NaN	NaN	NaN	20.4228	20.3849	20.191	20.0103	20.323	NaN	20.6684	20.5784
NaN	NaN	NaN	NaN	20.7696	20.7595	NaN	20.9084	NaN	NaN	NaN	NaN	NaN	NaN	NaN	NaN	NaN	NaN	NaN	NaN	NaN	NaN	NaN	NaN	21.2601	20.8805	21.2634	21.3655	NaN	NaN	NaN	NaN	NaN	NaN	NaN	NaN	NaN	NaN	NaN	NaN	NaN	NaN	NaN	NaN	20.8041	NaN	NaN	NaN	20.6607	NaN
32.1149	32.1213	29.7696	29.54	15.5224	16.5252	NaN	NaN	20.8166	20.9732	20.0385	NaN	NaN	NaN	16.7694	21.1534	29.7193	30.5135	27.4624	27.7073	33.392	33.8241	29.5965	29.2403	NaN	NaN	20.6827	20.4637	NaN	NaN	20.3822	NaN	20.6814	NaN	21.1474	21.1822	20.8683	NaN	31.4415	31.9486	30.1947	30.2384	21.453	21.468	16.6013	16.121	17.4261	NaN	20.9277	21.0233
NaN	NaN	NaN	NaN	22.4424	22.5074	22.7791	22.7706	23.1331	23.1933	23.1497	23.5865	23.1214	23.0193	22.9447	22.8999	19.3807	NaN	19.5658	NaN	21.368	NaN	NaN	19.4356	23.603	23.5518	23.407	23.7297	22.5678	21.7632	22.8691	22.8639	23.1333	22.8235	22.7535	22.7815	22.3629	22.7078	NaN	19.3816	20.5932	20.2497	23.5643	23.4939	23.324	23.2741	23.2502	23.1645	23.1998	22.8471
21.1919	NaN	NaN	21.4089	24.9015	24.9018	25.1652	25.1219	25.4835	25.4478	25.5227	25.5293	25.468	25.3854	25.4184	25.3989	23.1904	22.6276	22.2481	22.5251	22.982	20.1027	20.0332	20.7002	24.9876	25.1639	25.3615	25.2952	24.9852	25.2025	24.8536	24.8598	25.0056	25.1648	26.0202	26.0736	26.0499	26.0274	NaN	NaN	20.873	21.2042	25.8921	25.8113	25.6599	25.5161	24.7466	24.7779	24.983	24.8443
NaN	NaN	NaN	NaN	21.3754	NaN	21.9686	21.6201	23.4868	23.5442	23.7619	23.728	22.1655	21.9999	21.9156	21.9271	NaN	NaN	22.16	NaN	NaN	NaN	NaN	NaN	21.4654	21.856	21.677	21.641	22.641	22.318	NaN	NaN	21.11	NaN	22.4785	22.4045	22.4702	22.428	NaN	NaN	21.4358	22.6517	22.0569	22.171	22.2274	21.9803	22.0566	22.2002	22.5373	22.1314
26.6922	26.8906	NaN	NaN	NaN	NaN	NaN	NaN	NaN	NaN	NaN	NaN	NaN	NaN	NaN	NaN	NaN	NaN	NaN	NaN	27.632	27.8884	NaN	NaN	NaN	NaN	NaN	NaN	NaN	NaN	NaN	NaN	NaN	NaN	NaN	NaN	NaN	NaN	26.1184	25.9177	25.9901	25.8606	NaN	NaN	NaN	NaN	NaN	NaN	NaN	NaN
NaN	NaN	21.6791	NaN	22.6662	22.7955	22.6101	22.6713	23.6892	23.6978	23.7273	23.769	23.3652	23.8491	23.719	23.8449	22.66	20.8856	NaN	NaN	NaN	21.5616	NaN	NaN	23.3511	23.1918	23.042	23.4791	23.0679	22.6743	22.3177	22.5064	22.3683	22.9493	22.8415	23.107	23.1065	23.095	NaN	NaN	NaN	NaN	23.0696	23.1774	23.1823	23.0644	23.1675	23.0694	23.1036	23.2731
NaN	NaN	NaN	NaN	23.4544	23.5493	24.6543	24.1511	23.3982	NaN	23.6614	23.1398	23.7766	23.8975	23.5064	22.7392	NaN	NaN	NaN	NaN	NaN	NaN	NaN	NaN	21.2521	NaN	23.3279	23.3312	NaN	NaN	NaN	NaN	NaN	NaN	23.8051	23.4081	24.0019	23.7862	NaN	NaN	NaN	NaN	23.868	23.2954	NaN	23.6414	23.6304	23.7107	23.5308	23.2209
NaN	NaN	NaN	NaN	20.4281	NaN	NaN	NaN	NaN	NaN	NaN	NaN	20.8793	20.8516	20.7051	20.5636	NaN	NaN	NaN	NaN	NaN	NaN	NaN	NaN	NaN	NaN	NaN	21.0541	NaN	NaN	NaN	20.8238	NaN	NaN	21.0253	20.9284	20.8249	20.9982	NaN	NaN	NaN	NaN	20.7074	21.3271	21.1417	21.3116	21.2034	21.1372	21.2821	21.1287
25.6253	25.8131	25.1123	24.6038	25.0606	25.0296	25.1707	25.2715	NaN	NaN	NaN	NaN	NaN	NaN	NaN	NaN	25.7265	25.6766	24.3231	24.4212	26.5669	26.8145	24.7081	24.6773	NaN	NaN	NaN	NaN	NaN	NaN	NaN	NaN	NaN	NaN	NaN	NaN	21.3219	NaN	25.5432	25.4982	24.6134	24.7421	NaN	NaN	NaN	NaN	NaN	NaN	NaN	NaN
NaN	NaN	21.7902	NaN	22.982	22.9525	22.9091	23.0211	22.3001	22.214	21.9948	22.1977	22.3725	22.3788	22.3947	22.1965	22.0591	21.975	22.1346	20.5307	21.8776	21.0038	21.4723	21.6881	23.5779	23.5561	23.3897	23.409	22.2496	22.4082	23.0304	23.0108	23.0011	22.9739	22.6168	22.604	23.0583	22.9046	21.886	21.8249	21.2488	22.137	22.8958	22.3734	22.8547	22.6223	23.5407	23.4737	23.463	23.5566
NaN	NaN	NaN	NaN	23.3159	23.4139	23.3819	23.4156	NaN	NaN	NaN	NaN	23.2507	23.2583	23.2253	23.1689	NaN	NaN	22.5187	21.0854	NaN	NaN	22.5953	22.1698	23.1753	23.1905	23.2199	23.0568	NaN	NaN	23.634	23.5639	23.3475	23.4491	NaN	NaN	NaN	NaN	NaN	NaN	NaN	NaN	23.1396	22.8878	23.1985	23.0831	24.0604	23.8716	24.2889	24.2867
NaN	NaN	NaN	NaN	20.3275	NaN	NaN	NaN	20.8314	20.7136	20.8131	20.9451	NaN	NaN	NaN	NaN	NaN	NaN	NaN	NaN	NaN	NaN	NaN	NaN	NaN	NaN	NaN	NaN	NaN	NaN	NaN	NaN	NaN	NaN	NaN	NaN	NaN	NaN	NaN	NaN	NaN	NaN	NaN	NaN	NaN	NaN	NaN	NaN	NaN	NaN
28.3228	28.1949	28.6465	28.6656	17.5426	19.4213	17.5498	NaN	NaN	NaN	NaN	NaN	NaN	NaN	NaN	NaN	27.8957	27.8943	28.0149	26.7993	25.3325	25.6692	28.363	28.0361	NaN	NaN	18.0499	17.7934	NaN	21.2842	20.0615	NaN	20.2875	18.8254	NaN	NaN	NaN	NaN	28.5819	28.4815	28.1326	28.2036	NaN	NaN	NaN	NaN	NaN	NaN	NaN	17.3771
NaN	NaN	NaN	NaN	NaN	21.1422	21.9287	NaN	23.5062	22.6264	23.2843	23.0122	NaN	NaN	NaN	22.3179	NaN	19.8448	NaN	20.595	NaN	NaN	NaN	NaN	NaN	NaN	22.5479	23.0475	21.7225	NaN	NaN	NaN	21.4174	NaN	NaN	22.507	22.4272	23.8579	NaN	NaN	NaN	NaN	23.4784	NaN	23.4463	23.5655	NaN	NaN	21.3694	NaN
22.5587	22.9995	NaN	21.7793	23.2376	23.5253	23.5519	23.6975	23.3365	23.2368	23.1804	23.0775	22.9948	23.0735	22.8919	23.2277	NaN	NaN	22.1436	NaN	23.1758	22.7079	21.96	NaN	23.4054	23.5189	23.3402	23.4201	23.6015	23.5498	23.1612	23.2716	23.2113	23.192	23.2653	22.9842	23.0214	23.0687	NaN	21.8717	22.2787	22.3568	21.5287	22.4351	22.776	22.5843	23.1602	23.0874	23.4389	23.0806
NaN	NaN	NaN	NaN	19.4786	21.1962	21.871	21.5411	22.5232	22.6345	22.8146	22.3821	21.8634	21.9199	21.9199	22.4022	NaN	NaN	NaN	NaN	NaN	NaN	18.783	NaN	21.6499	22.0441	21.7688	21.773	21.8235	21.6298	20.823	20.6219	20.9861	20.4513	21.8591	22.0594	22.12	21.9698	NaN	NaN	NaN	19.0295	22.6637	22.6152	22.2624	22.3663	21.707	21.9224	21.9371	21.8086
NaN	NaN	NaN	NaN	19.5429	NaN	NaN	20.2175	NaN	NaN	NaN	NaN	NaN	NaN	NaN	NaN	NaN	NaN	NaN	NaN	NaN	NaN	NaN	NaN	20.1981	19.9679	20.4027	20.3762	NaN	NaN	NaN	NaN	NaN	19.0032	NaN	NaN	NaN	NaN	NaN	NaN	NaN	NaN	NaN	19.6085	NaN	NaN	NaN	19.3085	NaN	NaN
NaN	NaN	NaN	NaN	22.2877	22.3583	22.4258	22.5567	NaN	21.1711	NaN	NaN	21.4204	21.7131	NaN	22.0197	NaN	NaN	NaN	NaN	NaN	NaN	22.7323	NaN	22.5371	22.2986	22.6067	22.5397	22.0433	21.8674	23.0635	23.2073	23.0252	22.9625	NaN	NaN	20.8506	NaN	NaN	NaN	NaN	NaN	NaN	21.7426	21.7337	21.7979	23.1643	23.1579	23.2289	23.1928
NaN	NaN	NaN	NaN	21.8236	21.6165	22.0629	22.1103	NaN	NaN	NaN	NaN	NaN	NaN	NaN	NaN	NaN	NaN	NaN	NaN	NaN	NaN	NaN	NaN	NaN	NaN	NaN	NaN	21.9278	22.0824	NaN	NaN	NaN	NaN	NaN	NaN	NaN	NaN	NaN	NaN	NaN	NaN	NaN	20.456	20.7243	NaN	NaN	NaN	NaN	NaN
NaN	NaN	NaN	NaN	NaN	NaN	NaN	NaN	19.7469	19.2785	19.299	19.5214	NaN	NaN	NaN	NaN	NaN	NaN	NaN	NaN	NaN	NaN	NaN	NaN	NaN	NaN	NaN	NaN	NaN	NaN	NaN	NaN	NaN	NaN	NaN	NaN	NaN	NaN	NaN	NaN	NaN	NaN	NaN	NaN	NaN	NaN	NaN	NaN	NaN	NaN
24.8484	25.2785	24.1781	24.0277	24.8464	24.8912	25.0645	24.9954	24.8506	24.9126	24.8771	24.7716	25.7262	25.8037	25.8561	25.8632	24.5497	24.1259	23.8866	22.2235	25.2941	25.1331	22.0948	22.5867	25.7103	25.6362	25.8044	25.8433	24.6516	24.2328	25.1501	25.1145	25.1166	25.069	24.8334	24.6237	24.9167	24.9891	22.8315	23.5732	22.6606	21.7563	25.7963	25.7115	25.6397	25.5493	24.9954	25.1838	25.0532	25.2063
NaN	NaN	NaN	NaN	23.2302	23.3123	23.0983	23.1498	22.9849	23.1431	23.2437	22.8917	23.5092	23.5584	23.6362	23.8746	NaN	NaN	NaN	21.9823	NaN	NaN	22.8679	NaN	23.065	23.2124	23.2605	23.4977	23.3077	23.188	23.6089	23.6083	23.5231	23.4867	23.6634	23.6693	23.8472	23.8716	NaN	NaN	NaN	23.1408	23.3712	23.0053	23.155	23.6548	22.4123	22.7801	22.8302	23.0053
NaN	NaN	NaN	NaN	22.2207	22.4349	22.5203	22.0742	22.8087	22.7002	23.2077	22.7331	22.1093	21.6429	22.6002	22.2189	NaN	NaN	NaN	NaN	NaN	NaN	NaN	NaN	NaN	NaN	NaN	21.7903	22.7025	22.6008	NaN	NaN	NaN	21.9941	22.8202	22.8726	22.7274	22.7979	NaN	NaN	NaN	NaN	NaN	NaN	21.4336	21.5285	22.3584	21.5507	22.6368	22.6586
NaN	NaN	NaN	NaN	NaN	NaN	NaN	NaN	NaN	NaN	NaN	NaN	NaN	NaN	NaN	NaN	NaN	NaN	NaN	NaN	NaN	NaN	NaN	NaN	NaN	NaN	NaN	NaN	NaN	NaN	NaN	NaN	NaN	NaN	22.4848	21.6691	21.6109	NaN	NaN	NaN	NaN	NaN	NaN	NaN	NaN	NaN	NaN	NaN	NaN	NaN
NaN	NaN	NaN	NaN	NaN	NaN	22.4281	22.3857	22.6524	NaN	22.5145	22.1182	22.5659	22.4288	22.5858	22.8318	NaN	NaN	NaN	NaN	NaN	NaN	NaN	NaN	22.5263	22.3595	NaN	NaN	22.6937	NaN	NaN	NaN	NaN	23.0299	23.0149	23.0401	23.0183	23.2076	NaN	NaN	NaN	NaN	22.9018	22.9727	22.7844	22.6086	22.7226	22.7078	23.0094	23.0143
33.3185	33.3726	34.0812	34.0693	30.1545	30.1241	29.6932	29.7347	27.8905	27.797	27.3078	27.4866	25.2329	24.8812	25.4216	25.8586	33.0471	33.0849	33.7165	33.7478	31.2275	31.1932	33.2948	33.2857	28.0387	27.7628	28.4771	28.2225	28.3878	28.4199	30.0632	30.0337	31.0439	31.0227	25.4177	25.5465	25.5839	25.5906	34.0465	34.0578	33.6487	33.6486	26.5353	26.7002	27.7882	27.7931	27.5278	27.3636	28.566	28.5778
NaN	NaN	NaN	NaN	NaN	NaN	NaN	NaN	NaN	NaN	NaN	NaN	NaN	NaN	NaN	NaN	NaN	NaN	NaN	NaN	NaN	NaN	NaN	NaN	NaN	NaN	NaN	NaN	NaN	NaN	NaN	NaN	NaN	NaN	23.2234	23.2929	24.1327	23.1338	NaN	NaN	NaN	NaN	NaN	NaN	NaN	NaN	NaN	NaN	NaN	NaN
27.4905	27.3769	28.5915	28.3333	23.2105	23.4026	22.1493	22.4664	21.6442	21.6794	21.9244	NaN	19.3217	NaN	19.1342	NaN	25.8982	25.9481	27.2769	27.3983	26.919	26.5706	28.4558	28.4032	21.7295	22.2201	22.5802	22.1976	22.5881	22.6594	23.4516	22.9922	24.2087	24.1904	NaN	NaN	NaN	NaN	27.6106	27.4313	28.3573	28.4519	21.7418	21.5611	22.4693	21.6928	22.1018	21.4026	22.2611	22.4033
NaN	NaN	22.9531	22.7383	22.6956	22.9138	22.7392	23.0484	22.9978	23.023	22.8799	22.7732	22.8402	23.2853	23.1177	23.2109	21.9936	NaN	22.654	22.0475	22.4254	22.1324	22.5845	21.3085	23.4354	23.3981	23.3434	23.4107	21.9131	21.9966	24.1269	24.6834	22.6785	22.2998	22.3367	22.3212	22.1476	22.6134	NaN	NaN	22.3969	22.2726	23.6651	23.5042	23.3373	23.5424	22.8471	23.2314	22.7367	22.7735
NaN	NaN	NaN	NaN	21.0495	20.6378	20.5352	20.705	NaN	NaN	NaN	NaN	19.7191	20.3277	20.4161	20.3976	23.0337	NaN	NaN	NaN	NaN	23.6617	NaN	NaN	20.6202	21.0058	21.0232	21.5845	NaN	NaN	20.5285	18.815	19.5114	20.1183	NaN	NaN	NaN	NaN	20.9783	20.4662	NaN	19.515	21.1186	21.5358	21.4053	21.4642	NaN	NaN	18.962	19.0364
NaN	NaN	NaN	NaN	NaN	21.801	NaN	NaN	21.8087	NaN	21.5704	21.8492	21.8424	21.6755	21.9787	NaN	NaN	NaN	NaN	NaN	NaN	NaN	NaN	NaN	NaN	NaN	21.4308	NaN	NaN	NaN	NaN	NaN	NaN	NaN	NaN	NaN	NaN	NaN	NaN	NaN	NaN	NaN	NaN	NaN	21.5141	21.5962	NaN	21.583	21.465	21.0994
NaN	NaN	NaN	NaN	22.6104	22.7925	23.6112	23.3033	24.5175	24.3913	24.5337	24.6432	22.273	21.6762	22.9537	23.2183	21.9462	21.7309	NaN	NaN	NaN	NaN	NaN	NaN	21.7604	22.9329	22.9206	22.5166	23.3704	23.3844	19.3434	20.488	20.7345	20.6169	24.6841	24.6649	24.6053	24.5568	21.9324	NaN	NaN	NaN	23.8594	23.6485	23.7142	23.6514	22.0606	21.7916	23.0319	22.2415
NaN	20.976	NaN	NaN	24.9854	24.9773	25.0146	25.0613	25.5367	25.3077	25.3558	25.3644	24.9951	25.0019	24.9734	24.7413	NaN	NaN	NaN	NaN	NaN	NaN	NaN	NaN	24.6863	24.8173	24.8777	24.868	25.0279	24.9991	25.1802	25.4305	25.3217	25.1064	25.2036	25.3094	25.2478	25.3719	NaN	NaN	20.3909	NaN	25.1633	25.3252	25.2064	25.2384	24.4298	24.5513	24.3703	24.4666
NaN	NaN	NaN	NaN	NaN	NaN	NaN	NaN	21.9582	21.7984	21.9122	22.0821	NaN	NaN	NaN	NaN	NaN	NaN	NaN	NaN	NaN	NaN	NaN	NaN	NaN	NaN	NaN	NaN	NaN	NaN	NaN	NaN	NaN	NaN	NaN	NaN	NaN	NaN	NaN	NaN	NaN	NaN	NaN	NaN	NaN	NaN	NaN	NaN	NaN	NaN
NaN	NaN	NaN	NaN	21.9324	22.1411	22.4397	22.125	22.366	22.6937	22.27	22.4497	21.6161	21.5477	21.9317	21.7071	NaN	NaN	NaN	NaN	NaN	NaN	NaN	NaN	21.2942	21.4861	21.554	NaN	NaN	21.2474	NaN	NaN	NaN	NaN	NaN	NaN	NaN	21.4194	NaN	NaN	NaN	NaN	21.3257	21.1515	21.2777	21.7486	22.0758	22.0454	22.1292	22.1315
NaN	NaN	NaN	NaN	NaN	NaN	NaN	NaN	NaN	NaN	NaN	NaN	NaN	NaN	NaN	NaN	NaN	NaN	NaN	NaN	NaN	NaN	NaN	NaN	NaN	NaN	NaN	NaN	NaN	NaN	NaN	NaN	NaN	NaN	22.7888	22.8428	23.0936	23.044	NaN	NaN	NaN	NaN	NaN	NaN	NaN	NaN	NaN	NaN	NaN	NaN
NaN	NaN	NaN	21.5145	21.7705	22.4585	22.7016	22.2681	NaN	NaN	NaN	20.1427	NaN	NaN	21.0851	NaN	21.1938	NaN	NaN	NaN	NaN	NaN	20.6927	NaN	21.9928	22.3357	22.2705	22.6499	NaN	20.2716	21.5096	21.2551	22.6425	22.1065	NaN	NaN	NaN	NaN	21.5158	21.7288	21.217	21.0503	24.0409	23.9823	22.9711	23.4038	22.43	22.3498	22.5195	22.8472
NaN	NaN	22.6016	22.9289	NaN	NaN	NaN	NaN	20.7183	NaN	NaN	20.3812	21.4612	NaN	21.4103	21.0439	NaN	NaN	21.5425	NaN	NaN	NaN	23.4052	23.8503	NaN	NaN	NaN	NaN	NaN	NaN	NaN	NaN	NaN	NaN	NaN	NaN	NaN	NaN	23.1588	23.5015	23.5362	23.2378	NaN	NaN	NaN	NaN	NaN	NaN	NaN	NaN
26.0998	26.968	26.1821	26.2682	NaN	NaN	NaN	NaN	NaN	NaN	NaN	NaN	NaN	NaN	NaN	NaN	25.5136	25.219	23.7411	23.5829	26.9617	NaN	23.5169	23.954	NaN	NaN	NaN	NaN	NaN	NaN	NaN	NaN	NaN	NaN	NaN	NaN	NaN	NaN	NaN	25.7686	24.4078	24.3551	NaN	NaN	NaN	NaN	NaN	NaN	NaN	NaN
23.286	22.8371	22.9678	NaN	NaN	NaN	NaN	NaN	22.9625	23.0256	NaN	NaN	NaN	NaN	NaN	NaN	24.4614	24.2653	23.4919	23.4641	24.0062	23.8791	NaN	NaN	NaN	NaN	NaN	NaN	NaN	NaN	NaN	NaN	NaN	NaN	NaN	NaN	NaN	NaN	23.5894	NaN	22.8007	23.0734	NaN	NaN	NaN	NaN	NaN	NaN	NaN	NaN
NaN	NaN	NaN	NaN	21.6784	22.0139	21.5436	21.7142	NaN	NaN	NaN	NaN	20.457	21.0321	21.071	21.2755	NaN	NaN	NaN	NaN	NaN	NaN	NaN	NaN	24.6477	24.4282	25.0727	25.0823	21.0639	20.9658	NaN	20.859	NaN	20.859	21.1828	21.4799	21.378	21.6401	NaN	NaN	NaN	NaN	NaN	19.6769	NaN	19.8448	22.9338	23.2724	22.5092	22.5124
NaN	NaN	NaN	NaN	22.3747	22.2304	22.3292	22.0952	23.1049	23.0382	23.1757	22.9244	22.2332	22.3877	22.5697	22.3717	NaN	NaN	NaN	NaN	NaN	NaN	NaN	NaN	21.7584	21.6489	22.5773	22.7553	22.5111	22.311	23.6939	22.3851	22.6358	22.2881	23.0681	22.9172	23.1713	23.1229	NaN	21.8476	NaN	NaN	22.6877	22.6511	22.4918	22.4038	23.1023	23.1992	23.3434	23.1857
NaN	NaN	NaN	NaN	NaN	NaN	NaN	NaN	NaN	NaN	NaN	NaN	NaN	NaN	NaN	NaN	NaN	NaN	NaN	NaN	NaN	NaN	NaN	NaN	19.7482	19.3856	19.4897	19.8007	NaN	NaN	NaN	NaN	NaN	18.6129	NaN	NaN	NaN	NaN	NaN	NaN	NaN	NaN	19.1736	19.1035	18.6565	19.317	18.908	18.577	NaN	NaN
NaN	NaN	NaN	NaN	NaN	NaN	NaN	NaN	NaN	NaN	NaN	NaN	NaN	20.6883	21.0214	NaN	NaN	NaN	NaN	NaN	NaN	NaN	NaN	NaN	NaN	NaN	NaN	NaN	NaN	NaN	NaN	NaN	20.4917	NaN	NaN	21.0663	NaN	NaN	NaN	NaN	NaN	NaN	NaN	NaN	NaN	NaN	NaN	NaN	NaN	NaN
NaN	NaN	21.9944	NaN	21.7958	21.4678	21.9563	NaN	22.3181	22.4076	22.4755	22.3599	21.6102	21.3346	NaN	21.4813	NaN	NaN	21.5431	NaN	NaN	NaN	NaN	NaN	21.559	22.0846	22.1722	21.7179	22.4779	22.6036	21.8886	22.0879	22.1585	21.7525	22.0207	22.1652	22.0442	22.0978	NaN	NaN	21.6141	21.4177	21.2158	NaN	21.1191	21.4693	NaN	21.3062	21.391	21.49
NaN	NaN	NaN	NaN	21.4659	21.1728	21.2544	20.3275	20.6132	20.3945	20.0035	NaN	19.8713	20.153	20.846	20.4277	NaN	21.4695	NaN	21.3254	20.95	NaN	20.7079	20.3761	22.4809	22.4769	22.4702	22.1694	20.8992	20.8532	20.9996	20.7074	19.8192	21.4409	20.6234	20.9098	20.8033	20.7157	20.4446	NaN	21.0552	20.8444	NaN	NaN	19.0221	NaN	21.5066	21.9124	22.4879	22.3243
NaN	NaN	NaN	NaN	NaN	NaN	NaN	NaN	22.5009	22.6181	22.6905	22.3656	21.2745	NaN	21.2717	21.099	NaN	NaN	NaN	NaN	NaN	NaN	NaN	NaN	NaN	NaN	NaN	NaN	21.1178	21.022	NaN	NaN	NaN	NaN	21.6949	22.3348	22.2343	NaN	NaN	NaN	NaN	NaN	NaN	20.9984	NaN	20.9144	NaN	NaN	NaN	NaN
NaN	NaN	NaN	NaN	20.2268	20.8707	NaN	21.2983	22.772	22.547	22.8327	22.5168	21.614	21.7914	22.2582	22.0503	NaN	NaN	NaN	NaN	NaN	NaN	NaN	NaN	21.5491	21.2368	21.5734	21.7732	21.2007	NaN	NaN	NaN	NaN	20.7501	22.5418	22.686	22.5374	22.4086	NaN	NaN	NaN	NaN	22.2954	22.2312	22.0193	21.9265	21.9834	21.3089	21.831	21.5517
26.6098	26.1927	26.1065	25.9916	26.6031	26.5764	26.7417	26.6532	27.9093	27.8635	27.9135	27.9245	28.0101	28.0552	28.2703	28.2943	25.9446	25.0653	26.1118	26.1222	25.7486	25.261	26.1611	26.1143	27.6373	27.6753	27.8619	27.9273	27.519	27.5877	27.5897	27.6382	27.6077	27.6682	29.1741	29.1625	29.1553	29.115	25.1107	25.3043	25.9823	26.2545	27.414	27.4045	27.373	27.3824	28.0541	28.0768	28.1881	28.1033
NaN	NaN	NaN	NaN	NaN	NaN	NaN	NaN	NaN	20.6202	NaN	20.259	NaN	20.5397	NaN	NaN	NaN	NaN	NaN	NaN	NaN	20.0684	NaN	NaN	NaN	21.0156	20.4675	NaN	20.8956	NaN	NaN	NaN	NaN	NaN	21.6733	21.5348	21.507	21.6822	NaN	NaN	NaN	NaN	20.936	20.6713	20.8704	20.5824	20.5636	20.0777	20.2053	NaN
NaN	NaN	NaN	NaN	21.6066	21.7531	21.62	21.211	21.7131	21.8868	21.8567	22.1538	NaN	NaN	NaN	NaN	NaN	NaN	NaN	NaN	NaN	NaN	NaN	NaN	22.734	22.8874	22.6626	22.5161	21.7267	21.6019	NaN	NaN	NaN	NaN	NaN	NaN	NaN	NaN	NaN	NaN	NaN	NaN	21.7845	21.9808	21.9869	21.9225	22.7528	22.6568	22.4721	22.2396
NaN	NaN	NaN	NaN	21.5819	21.7498	21.496	21.3446	21.153	21.1465	21.6684	21.0497	20.9519	21.0554	21.0369	20.8887	NaN	22.0698	NaN	NaN	NaN	NaN	NaN	NaN	21.6005	21.3741	21.1797	21.2022	NaN	20.5984	NaN	NaN	NaN	NaN	20.8673	20.6937	NaN	NaN	NaN	NaN	NaN	NaN	21.2396	21.3539	21.5137	20.8338	22.0305	21.8668	21.5443	21.1601
NaN	NaN	NaN	NaN	NaN	NaN	NaN	NaN	NaN	NaN	NaN	NaN	NaN	NaN	NaN	NaN	NaN	NaN	NaN	NaN	NaN	NaN	NaN	NaN	NaN	NaN	NaN	NaN	NaN	NaN	NaN	NaN	NaN	NaN	NaN	NaN	NaN	NaN	NaN	NaN	NaN	NaN	20.435	20.209	20.4353	20.4469	NaN	NaN	NaN	NaN
NaN	NaN	NaN	NaN	NaN	NaN	NaN	21.1604	21.5954	21.6978	21.5817	21.7342	NaN	NaN	NaN	NaN	NaN	NaN	NaN	NaN	NaN	NaN	NaN	NaN	NaN	NaN	21.2281	NaN	NaN	NaN	NaN	NaN	NaN	NaN	NaN	NaN	NaN	22.1335	NaN	NaN	NaN	NaN	NaN	NaN	21.1418	21.1894	NaN	NaN	21.1532	21.2759
24.3225	24.6917	24.4848	24.6353	24.8132	24.9747	24.8902	24.9991	26.3615	26.3656	26.3115	26.214	26.0772	26.0706	26.2179	26.1866	25.1164	25.0705	24.1455	24.1471	25.3902	24.5645	24.3363	24.2105	24.9139	24.819	25.2389	25.2527	25.7606	25.5817	25.3853	25.4408	25.5343	25.3033	25.2645	25.3215	25.2835	25.3831	23.992	24.2163	24.5104	24.5439	26.0838	26.1486	25.9319	25.9064	25.685	25.6164	25.9347	25.8995
NaN	NaN	NaN	NaN	NaN	NaN	NaN	NaN	NaN	NaN	NaN	NaN	NaN	22.6183	22.2787	22.3866	NaN	NaN	NaN	NaN	NaN	NaN	NaN	NaN	NaN	NaN	NaN	NaN	NaN	NaN	NaN	NaN	NaN	NaN	NaN	NaN	NaN	NaN	NaN	NaN	NaN	NaN	NaN	NaN	NaN	20.616	NaN	21.8281	NaN	NaN
NaN	NaN	NaN	NaN	NaN	NaN	NaN	NaN	21.2498	21.134	21.3868	21.4222	20.6812	20.2753	NaN	NaN	NaN	NaN	20.889	21.3826	NaN	NaN	21.2038	20.9397	NaN	20.2606	NaN	NaN	NaN	NaN	NaN	NaN	NaN	NaN	NaN	NaN	NaN	NaN	NaN	NaN	NaN	NaN	NaN	NaN	NaN	NaN	NaN	NaN	NaN	NaN
26.1468	26.016	25.6724	25.83	24.8234	24.6406	24.7104	24.6922	24.5349	24.3535	24.6131	24.5379	24.3731	24.349	24.5404	24.3992	25.8546	25.6602	25.7955	25.6361	26.9165	27.2374	26.417	25.9299	23.614	23.8994	23.6488	23.531	23.715	23.6433	24.2451	24.3064	24.1068	24.0813	25.2006	25.2106	25.1981	25.2285	26.53	26.2801	26.6253	26.717	25.0367	25.0458	24.9625	25.0264	23.9405	23.8009	23.6199	23.6982
28.5522	28.5366	27.8449	27.8765	NaN	NaN	NaN	18.961	NaN	NaN	NaN	NaN	NaN	NaN	NaN	NaN	27.3373	27.4595	27.2147	27.3632	28.9195	28.3836	29.6275	29.6474	NaN	NaN	NaN	NaN	20.2876	NaN	NaN	20.5621	NaN	NaN	NaN	NaN	NaN	NaN	28.1711	28.0309	27.1461	27.1138	NaN	NaN	NaN	NaN	NaN	NaN	NaN	NaN
NaN	NaN	NaN	NaN	NaN	NaN	NaN	21.5953	20.2067	21.3765	21.5	20.8858	NaN	NaN	NaN	NaN	NaN	NaN	NaN	NaN	NaN	NaN	NaN	NaN	NaN	NaN	NaN	NaN	21.8625	22.4581	NaN	NaN	NaN	NaN	NaN	NaN	NaN	NaN	NaN	NaN	NaN	NaN	NaN	NaN	NaN	NaN	NaN	NaN	NaN	NaN
NaN	NaN	NaN	21.4339	21.5225	21.4227	21.6418	21.4115	21.4317	NaN	21.0832	21.1544	21.9173	21.0825	21.33	21.1037	NaN	NaN	NaN	NaN	NaN	NaN	21.0619	NaN	22.1411	21.9074	21.8677	22.0098	NaN	NaN	21.5047	21.2724	21.8863	21.7097	21.2171	20.8694	21.387	21.0803	NaN	NaN	NaN	NaN	21.4693	21.6736	21.2049	21.7243	21.2687	21.3183	21.1705	20.8982
24.1162	24.4074	24.1237	24.2515	23.6116	23.7491	23.9558	23.977	NaN	NaN	NaN	NaN	NaN	NaN	NaN	NaN	24.4138	24.0432	23.1584	22.9774	23.6373	23.8496	23.5946	23.9414	23.155	NaN	NaN	NaN	NaN	NaN	NaN	NaN	NaN	NaN	NaN	NaN	NaN	NaN	24.0894	24.1233	23.3196	23.2499	NaN	NaN	21.0059	NaN	NaN	NaN	NaN	NaN
24.873	24.7331	25.3191	25.4217	25.3094	25.2608	25.2459	25.32	25.779	25.6288	25.928	25.9592	25.3485	25.4039	25.4064	25.2623	25.3474	25.1735	24.7954	24.5707	24.3749	24.3594	24.9149	24.5863	25.1622	25.2362	25.3031	25.1801	25.4156	25.5376	25.255	25.2201	25.4147	25.2853	25.0442	25.4066	25.3867	25.087	25.2354	25.5445	24.4072	24.5321	25.5833	25.5854	25.6456	25.4832	25.4505	25.4287	25.3519	25.4052
NaN	NaN	NaN	NaN	NaN	NaN	NaN	21.1217	21.5419	21.2932	21.2503	21.3745	21.3289	20.8567	NaN	21.0102	NaN	NaN	NaN	NaN	NaN	NaN	NaN	NaN	NaN	21.0101	21.1033	21.4734	20.6956	NaN	NaN	NaN	NaN	20.3111	21.3387	20.9648	20.9639	20.8722	NaN	NaN	NaN	NaN	NaN	NaN	NaN	NaN	NaN	NaN	NaN	NaN
NaN	22.6528	22.9855	22.9414	23.7442	23.5236	23.3814	23.1013	24.9824	24.8947	24.9863	25.1266	25.1722	25.0854	25.2731	25.2481	22.5316	23.2558	22.9518	22.415	21.0706	21.8755	23.6919	23.7585	22.6243	23.2429	22.0855	22.3043	23.2943	23.2648	23.5724	23.764	23.5088	23.5391	20.7036	NaN	22.0171	21.5856	22.8162	22.7234	23.0723	23.1651	21.3535	NaN	NaN	NaN	23.965	24.0979	23.6472	23.7609
NaN	NaN	NaN	NaN	NaN	NaN	NaN	20.5992	NaN	NaN	NaN	NaN	21.8788	NaN	22.0582	21.549	NaN	NaN	NaN	NaN	NaN	NaN	NaN	NaN	NaN	NaN	NaN	NaN	NaN	NaN	NaN	NaN	NaN	NaN	21.4993	21.6064	21.0974	22.2167	NaN	NaN	NaN	NaN	NaN	NaN	NaN	NaN	NaN	NaN	NaN	NaN
NaN	NaN	NaN	NaN	NaN	NaN	NaN	NaN	NaN	NaN	NaN	NaN	NaN	NaN	NaN	NaN	NaN	NaN	NaN	NaN	NaN	NaN	NaN	NaN	NaN	NaN	NaN	NaN	NaN	NaN	NaN	NaN	NaN	NaN	NaN	NaN	NaN	NaN	NaN	NaN	NaN	NaN	NaN	NaN	NaN	NaN	NaN	NaN	NaN	NaN
30.8603	30.8819	30.9969	30.9717	30.0437	30.0534	30.1902	30.1879	29.8199	29.8323	29.7686	29.7307	29.9873	29.9781	29.968	29.9051	31.0787	31.0731	30.9741	30.9215	31.3315	31.2229	30.7822	30.7509	30.6153	30.6235	30.695	30.7251	29.3376	29.3591	30.4874	30.4969	30.5916	30.5735	29.9629	29.9773	29.939	29.9517	31.1788	31.1336	30.8012	30.8368	30.5707	30.5531	30.4666	30.4544	29.9323	29.9197	29.9254	29.8594
23.4326	NaN	22.7616	22.65	23.5504	23.4749	23.5355	23.4325	23.0841	22.8891	22.796	22.3025	24.4377	24.4006	24.2888	24.5522	23.2215	NaN	23.1109	23.2219	22.4483	NaN	22.2774	22.226	23.6458	23.6668	23.5788	23.8032	23.1658	23.0645	23.4875	23.393	23.4963	23.4387	23.4448	23.2152	23.3736	23.5293	NaN	22.7662	22.3943	23.078	23.2488	23.1391	23.4563	23.1223	23.5384	23.7307	23.8479	23.6771
NaN	NaN	NaN	NaN	NaN	NaN	NaN	NaN	21.5983	21.3864	21.1583	21.5031	NaN	20.7813	21.2462	NaN	NaN	NaN	NaN	NaN	NaN	NaN	NaN	NaN	NaN	NaN	20.7064	20.784	NaN	NaN	NaN	NaN	NaN	NaN	21.7094	21.3655	21.7081	21.7932	NaN	NaN	NaN	NaN	NaN	NaN	NaN	NaN	NaN	NaN	21.1032	20.8844
NaN	NaN	NaN	NaN	20.9727	21.0555	21.1285	21.0747	NaN	NaN	NaN	NaN	20.6059	20.8479	20.1184	20.4671	NaN	NaN	NaN	NaN	NaN	NaN	NaN	NaN	21.1418	21.0551	21.0055	21.0693	NaN	NaN	20.8886	NaN	NaN	21.0604	NaN	NaN	NaN	NaN	NaN	NaN	NaN	NaN	21.3033	21.4464	21.4181	21.0647	NaN	20.8531	20.3963	20.2087
NaN	NaN	NaN	NaN	22.4393	22.6469	22.1281	22.0646	24.1575	23.7963	24.0104	24.4174	21.8328	22.2379	21.9795	22.1311	NaN	21.8488	20.8651	NaN	NaN	NaN	NaN	NaN	22.9198	22.7597	22.8679	22.6807	23.5178	23.6039	22.7075	22.4376	21.6751	21.3652	22.2998	21.6653	22.0582	22.2433	NaN	NaN	NaN	NaN	22.4608	22.4193	22.5005	22.1745	23.1214	22.8899	23.4317	23.3962
24.3325	24.4407	24.7616	25.4145	24.8612	24.9424	24.8352	24.9073	NaN	20.4109	NaN	NaN	24.665	24.5964	24.2598	24.4488	24.6372	24.733	25.6027	25.5836	24.7293	24.4032	26.2705	26.2254	NaN	21.4387	21.4655	NaN	22.1994	22.0455	25.1168	24.978	25.0034	24.9093	NaN	NaN	NaN	NaN	25.0919	24.8911	25.6228	25.4733	NaN	NaN	21.7333	22.2955	25.1845	25.283	25.3548	25.2032
NaN	NaN	NaN	NaN	NaN	NaN	NaN	NaN	NaN	NaN	NaN	NaN	NaN	NaN	NaN	20.3142	NaN	NaN	NaN	NaN	NaN	NaN	NaN	NaN	NaN	NaN	NaN	NaN	NaN	NaN	NaN	NaN	NaN	NaN	NaN	NaN	NaN	NaN	NaN	NaN	NaN	NaN	NaN	20.0729	NaN	NaN	NaN	NaN	NaN	NaN
25.1275	25.0806	26.1246	26.1929	24.377	24.5615	24.4498	24.4429	22.6452	23.5174	21.0316	23.1411	23.3903	22.0605	23.263	22.0728	25.1631	24.9422	25.7773	26.0097	20.4013	20.0575	24.8367	24.9286	23.6438	23.4746	23.9866	23.7242	20.9459	22.1002	25.0312	24.9302	25.4256	25.3903	NaN	21.5806	NaN	NaN	25.2464	25.3399	25.3926	25.6496	21.7902	21.9078	23.1277	22.8632	24.2859	24.0776	24.5563	24.3619
NaN	NaN	NaN	NaN	20.253	22.2022	22.1459	22.4285	24.0664	24.1048	24.372	24.0623	22.3973	22.4045	21.9184	22.2812	NaN	NaN	NaN	22.9023	NaN	NaN	NaN	23.6241	22.9013	22.4292	22.8627	22.684	21.3129	NaN	21.9351	NaN	NaN	20.999	24.6066	23.7084	24.0064	23.6611	NaN	NaN	NaN	NaN	23.115	23.2085	22.2807	22.9826	22.4321	21.4202	22.5021	22.4573
31.9306	31.8751	32.3041	32.3013	31.776	31.791	31.7574	31.7465	28.7182	28.742	27.9552	28.0058	28.5316	28.4339	28.481	28.3869	31.806	31.7974	32.494	32.4581	32.7008	32.6803	32.8144	32.7945	31.8873	31.9126	31.952	31.9162	30.2457	30.2494	31.2303	31.2681	31.1349	31.0316	28.3515	28.3836	28.3837	28.3191	31.9755	31.929	32.4625	32.424	32.5134	32.509	32.4809	32.4793	31.6681	31.6948	31.5751	31.5633
NaN	NaN	NaN	NaN	NaN	NaN	NaN	NaN	21.1794	NaN	NaN	NaN	20.8608	NaN	NaN	NaN	NaN	NaN	NaN	NaN	NaN	NaN	NaN	NaN	NaN	NaN	NaN	NaN	NaN	NaN	NaN	NaN	NaN	NaN	NaN	NaN	NaN	NaN	NaN	NaN	NaN	NaN	NaN	NaN	NaN	NaN	NaN	NaN	NaN	NaN
NaN	NaN	NaN	NaN	NaN	NaN	NaN	NaN	NaN	NaN	NaN	NaN	NaN	NaN	NaN	NaN	NaN	NaN	NaN	NaN	NaN	NaN	NaN	NaN	NaN	NaN	19.9478	NaN	NaN	NaN	NaN	NaN	NaN	NaN	NaN	NaN	NaN	NaN	NaN	NaN	NaN	NaN	NaN	NaN	NaN	NaN	NaN	NaN	NaN	NaN
21.1059	22.104	22.0358	22.2138	23.0572	23.6268	22.465	23.2459	NaN	21.7169	21.7675	NaN	NaN	NaN	NaN	NaN	23.731	24.2499	24.0282	23.9168	24.228	23.5657	23.0194	22.7332	23.3185	22.3828	23.1776	23.1431	22.0578	21.8667	24.8183	24.9205	24.4374	24.8649	22.641	22.9302	NaN	NaN	23.0909	23.1541	23.9788	23.5058	22.03	NaN	21.6131	21.6422	NaN	NaN	NaN	22.2416
25.6753	26.3739	26.6672	26.8662	26.0295	25.8706	24.6133	24.8206	23.949	23.9893	23.6932	23.7018	23.0478	23.277	23.4147	23.7739	25.1531	25.6939	26.72	26.6384	24.7936	24.6859	26.6395	26.4488	24.7458	24.7557	24.7615	24.7508	24.1685	24.3408	26.1187	26.0637	26.7703	26.4407	22.9604	22.5007	22.4764	22.7835	26.5285	26.3144	26.5816	26.8809	23.5236	23.5009	23.9411	23.7904	23.9512	23.9076	24.423	24.8676
24.1517	24.4598	24.6358	24.5822	25.9854	25.8936	26.3557	26.4469	26.8406	26.8056	26.8664	26.7675	26.2807	26.3069	26.1698	26.2103	24.8314	24.5138	25.3426	25.4357	22.8676	NaN	25.2306	25.21	25.7773	25.7569	25.9593	25.882	25.8719	25.8998	25.4439	25.4235	25.5551	25.818	25.5188	25.5883	25.3964	25.4734	24.77	24.939	25.2717	25.0646	26.2158	26.2311	26.1877	26.1288	25.9211	25.9585	26.119	26.0652
NaN	NaN	NaN	NaN	NaN	NaN	NaN	NaN	NaN	NaN	NaN	NaN	NaN	NaN	21.0621	20.7866	NaN	NaN	NaN	NaN	NaN	NaN	NaN	NaN	NaN	NaN	NaN	NaN	NaN	NaN	NaN	NaN	NaN	NaN	21.1984	21.3942	21.3699	21.141	NaN	NaN	NaN	NaN	NaN	NaN	NaN	NaN	NaN	NaN	NaN	NaN
NaN	NaN	NaN	NaN	NaN	NaN	NaN	NaN	19.9411	19.9184	NaN	NaN	NaN	NaN	NaN	NaN	NaN	NaN	NaN	NaN	NaN	NaN	NaN	NaN	20.379	NaN	20.3779	NaN	19.8163	19.3835	NaN	NaN	NaN	NaN	NaN	NaN	NaN	NaN	NaN	NaN	NaN	NaN	NaN	NaN	NaN	NaN	20.4575	20.3214	20.496	20.2092
23.0372	22.3221	NaN	NaN	24.2737	24.1749	23.9894	24.2905	24.3717	24.4085	24.5275	24.4377	24.8899	24.8423	24.8129	24.956	22.8199	23.0007	NaN	NaN	23.3268	23.3835	22.7672	NaN	24.0395	23.9111	23.7862	23.7159	24.6171	24.7978	23.8929	23.9064	23.9676	23.9189	24.5472	24.4779	24.6142	24.4872	21.8545	21.4686	NaN	22.7536	24.2497	24.1881	24.5468	24.2046	24.4791	24.4944	24.648	24.6952
21.666	21.647	24.4195	24.309	26.0996	26.1282	26.319	26.3324	23.3184	24.1219	24.1182	24.1323	26.3906	26.3444	26.4053	26.417	23.4464	23.3665	25.4361	25.3383	22.8734	22.0724	24.7111	24.5376	26.262	26.2469	26.3079	26.3792	24.4865	24.0779	26.9762	27.0012	26.903	26.9282	25.4715	25.4716	25.4165	25.3539	23.6601	23.4423	25.0425	25.2316	25.4112	25.3478	25.495	25.791	26.3088	26.3138	26.6019	26.4022
NaN	NaN	21.8269	21.3729	21.5539	NaN	21.4232	20.9873	NaN	NaN	20.9144	21.0478	22.3999	22.4672	22.5606	22.678	NaN	NaN	21.9138	21.9951	NaN	NaN	22.3933	22.1764	21.7701	21.5726	21.906	21.9134	22.0881	22.1572	21.3491	20.9715	21.2336	21.175	21.4613	21.381	21.1177	20.9796	NaN	NaN	21.8711	22.024	21.898	22.1504	22.0716	22.1783	22.1454	21.8947	22.141	21.9754
24.2255	24.1929	21.8071	22.6282	23.9727	24.2093	24.0714	23.9184	24.9699	24.6814	24.9287	24.828	23.9795	23.8386	23.8013	23.9921	24.1473	23.8413	23.1561	23.3733	22.8984	22.0346	23.2325	23.2839	24.5351	24.53	24.5252	24.7639	23.4748	23.5317	23.2299	23.6834	23.5831	23.6554	23.788	23.9278	23.9464	23.8388	23.6047	23.3846	23.4441	22.8445	24.1973	24.1089	24.2401	24.1541	23.3764	23.2893	23.4364	23.1551
21.0297	21.5183	22.0574	21.8535	25.475	25.2787	25.1109	25.216	26.7283	26.5724	26.7272	26.6462	26.3366	26.2979	26.3864	26.5686	22.5056	22.053	22.8701	22.5495	22.1382	20.6227	25.1	23.9448	26.2409	26.0761	26.0661	26.1113	26.889	26.8641	26.4091	26.4871	26.3639	26.1908	27.872	27.9081	27.8388	27.8653	20.9938	22.0934	23.5089	24.1054	26.7604	26.7703	26.5167	26.4935	26.3185	26.3046	26.2586	26.2784
24.1405	24.2713	25.1796	25.2581	21.5306	22.0658	NaN	NaN	NaN	NaN	NaN	NaN	23.0475	22.9519	23.2438	22.8384	24.1158	23.7886	25.0954	25.0028	NaN	NaN	25.1474	24.9972	NaN	NaN	NaN	NaN	22.3328	22.4334	23.8047	23.8162	23.5253	23.5513	23.8715	23.6029	24.1927	24.4476	24.1632	23.9593	24.8291	24.6775	NaN	NaN	NaN	NaN	NaN	NaN	NaN	NaN
NaN	NaN	NaN	NaN	NaN	NaN	21.2305	20.7887	NaN	NaN	NaN	NaN	NaN	NaN	NaN	NaN	NaN	NaN	NaN	21.0137	NaN	NaN	NaN	NaN	20.4169	20.4897	20.3158	21.1844	20.2866	NaN	21.1136	20.813	20.5071	NaN	NaN	NaN	NaN	NaN	NaN	NaN	NaN	NaN	NaN	NaN	NaN	NaN	NaN	NaN	NaN	NaN
22.2006	22.3859	21.7594	21.7715	NaN	NaN	NaN	NaN	NaN	NaN	NaN	NaN	NaN	NaN	NaN	NaN	22.1437	21.7392	21.9131	21.978	23.2513	23.0018	23.1352	23.3262	NaN	NaN	NaN	NaN	NaN	NaN	NaN	NaN	NaN	NaN	22.0205	21.687	21.7155	21.5957	22.2591	22.4808	22.1803	22.3766	NaN	NaN	NaN	NaN	NaN	NaN	NaN	NaN
NaN	NaN	NaN	22.3429	22.5892	22.3435	22.8744	22.8041	23.391	23.4481	23.4063	23.2895	23.0191	23.2292	22.5795	22.8039	NaN	NaN	22.0611	21.2774	NaN	NaN	NaN	NaN	22.9165	22.812	22.759	22.7731	22.1378	22.2491	21.3551	21.7148	21.9297	21.9054	23.6384	23.6912	23.4854	23.5124	NaN	NaN	21.1152	20.873	22.8635	23.0474	22.534	22.7575	22.6306	22.839	23.1795	23.1125
NaN	NaN	NaN	NaN	NaN	NaN	NaN	NaN	19.8702	20.397	20.4324	20.4749	19.617	19.9713	NaN	NaN	NaN	NaN	NaN	NaN	NaN	NaN	NaN	NaN	NaN	NaN	NaN	NaN	NaN	NaN	NaN	NaN	NaN	NaN	NaN	NaN	NaN	19.4628	NaN	NaN	NaN	NaN	NaN	NaN	19.9346	NaN	NaN	NaN	NaN	NaN
23.5152	23.0929	23.1573	23.2423	23.1202	23.1721	20.8426	21.4645	NaN	NaN	NaN	NaN	23.2405	23.0489	23.9128	24.3713	23.366	22.5085	23.1739	23.7149	20.4811	NaN	23.8408	23.8868	NaN	NaN	NaN	NaN	21.4996	21.6667	24.1994	24.5081	23.4359	23.1295	24.8738	24.8301	26.1109	26.0594	21.7364	22.209	23.0655	22.5192	21.4653	20.8402	21.7446	21.011	19.4215	NaN	19.0761	NaN
NaN	NaN	21.0249	21.9448	NaN	NaN	NaN	NaN	NaN	NaN	NaN	NaN	22.5848	22.3777	23.2822	23.2897	NaN	NaN	21.654	21.6787	22.1711	22.442	22.4716	22.5533	NaN	NaN	NaN	NaN	NaN	NaN	NaN	NaN	NaN	NaN	NaN	21.5714	NaN	NaN	22.4894	NaN	22.472	22.2284	21.9006	NaN	NaN	NaN	21.6363	21.2035	21.812	21.3365
NaN	NaN	NaN	NaN	NaN	NaN	NaN	NaN	21.8813	21.8588	21.9395	21.5529	NaN	NaN	NaN	21.5481	NaN	NaN	NaN	NaN	NaN	NaN	NaN	NaN	21.9109	21.4006	21.9072	22.1381	21.5826	NaN	NaN	NaN	NaN	NaN	21.7209	21.8416	21.5637	21.821	NaN	NaN	21.4007	NaN	21.3789	21.4842	21.7514	21.8768	21.0835	22.1975	21.9582	22.065
NaN	NaN	NaN	NaN	20.829	21.4787	21.3939	21.4535	21.3564	21.3088	21.3707	21.5093	NaN	NaN	20.1946	NaN	NaN	NaN	NaN	NaN	NaN	NaN	NaN	NaN	21.5924	21.5363	21.5637	21.6624	NaN	NaN	21.3607	NaN	21.3267	21.4109	21.3725	21.0443	NaN	20.8138	NaN	NaN	NaN	NaN	21.0322	21.1056	20.964	NaN	21.3889	21.0098	21.0588	20.9872
NaN	NaN	NaN	NaN	23.3565	23.1953	23.7591	23.8686	24.2508	24.3951	24.1983	24.4134	24.0867	24.2133	24.2213	24.1086	NaN	NaN	NaN	NaN	NaN	NaN	NaN	NaN	23.7496	24.0002	24.1352	23.937	24.1397	24.2582	23.8072	24.058	23.9586	23.9704	24.5446	24.6059	24.4653	24.661	NaN	NaN	NaN	NaN	23.9179	24.0035	23.8633	24.0056	24.4964	24.353	24.2698	24.4603
NaN	NaN	NaN	NaN	22.4426	22.2376	22.4775	22.4173	22.4462	22.0732	21.9991	22.1027	NaN	NaN	NaN	20.4884	19.5029	NaN	NaN	NaN	NaN	NaN	NaN	NaN	23.6288	23.4406	23.58	23.5228	24.7373	24.6278	21.08	NaN	22.4166	22.1106	NaN	NaN	NaN	NaN	NaN	NaN	NaN	NaN	23.3012	23.2127	23.3331	23.2263	23.7769	23.9455	23.6056	24.0442
NaN	NaN	NaN	NaN	NaN	NaN	NaN	NaN	NaN	NaN	NaN	NaN	NaN	NaN	NaN	NaN	NaN	NaN	NaN	NaN	NaN	NaN	NaN	NaN	NaN	NaN	NaN	NaN	20.626	20.4064	NaN	NaN	NaN	NaN	NaN	NaN	NaN	NaN	NaN	NaN	NaN	NaN	NaN	NaN	NaN	NaN	NaN	NaN	NaN	21.4153
NaN	NaN	NaN	NaN	23.2822	23.2908	23.5051	23.542	NaN	NaN	NaN	NaN	23.1125	23.7337	23.3955	22.3919	NaN	NaN	NaN	NaN	NaN	NaN	NaN	NaN	24.7	24.8325	24.6991	24.6309	22.8774	21.2767	21.3679	20.7047	20.9513	22.1507	24.4488	24.7013	24.691	24.6683	NaN	NaN	NaN	NaN	24.8379	24.8035	24.999	24.9658	22.4316	23.1059	23.4913	23.6614
25.8711	25.6804	25.953	25.8336	27.2573	27.3097	27.2318	27.3848	27.6386	27.6865	27.7711	27.8309	27.4199	27.445	27.3327	27.3318	25.6976	25.9	25.9768	25.8753	25.5705	25.5699	26.1512	26.1203	27.2156	27.2026	27.1697	27.086	28.2669	28.3053	27.1525	27.1903	27.3265	27.1936	27.7182	27.6766	27.744	27.6826	25.9539	25.9553	26.2463	26.1063	27.4381	27.4714	27.5475	27.5699	27.5958	27.5973	27.5527	27.5303
NaN	NaN	NaN	NaN	NaN	NaN	NaN	NaN	NaN	NaN	NaN	NaN	NaN	NaN	NaN	NaN	NaN	NaN	NaN	NaN	NaN	NaN	NaN	NaN	NaN	NaN	NaN	NaN	23.7222	23.4997	NaN	NaN	NaN	NaN	NaN	NaN	NaN	NaN	NaN	NaN	NaN	NaN	NaN	NaN	NaN	NaN	NaN	NaN	NaN	NaN
NaN	NaN	NaN	NaN	NaN	NaN	NaN	NaN	NaN	NaN	NaN	NaN	NaN	NaN	NaN	NaN	NaN	NaN	NaN	NaN	NaN	NaN	NaN	NaN	NaN	NaN	NaN	NaN	NaN	NaN	NaN	NaN	NaN	NaN	NaN	NaN	NaN	NaN	NaN	NaN	NaN	NaN	NaN	NaN	NaN	NaN	NaN	NaN	NaN	NaN
24.6039	24.5539	24.0033	23.8236	23.7821	23.6241	23.1818	22.984	20.9915	21.0031	20.97	20.9456	21.5016	21.7661	21.6794	NaN	24.2113	23.9343	22.9515	23.0637	24.1403	24.2814	23.1768	22.9187	22.7269	22.6296	22.6106	22.7544	23.2382	23.1149	22.8936	22.8176	23.3729	23.4116	21.6089	21.5865	21.8487	21.977	23.7939	23.8082	21.8823	22.7368	21.6565	21.9083	21.8425	21.7546	21.6957	21.8792	NaN	21.2697
28.102	28.1931	28.4537	28.3178	25.4142	25.4021	25.5958	25.3908	20.1556	21.3137	NaN	NaN	NaN	NaN	20.0973	18.9677	28.9762	29.0221	28.6653	28.8466	28.3979	28.4639	28.7306	29.0327	25.2165	25.3366	25.5893	25.8274	NaN	20.6216	25.9985	26.054	25.5267	25.4719	21.8691	NaN	NaN	NaN	28.5073	28.5786	28.8711	29.0316	NaN	NaN	NaN	NaN	18.9896	NaN	NaN	NaN
24.5728	24.8006	25.8864	25.6886	22.3992	22.4421	21.0499	21.84	21.7379	20.7225	20.9386	20.6004	NaN	NaN	NaN	NaN	24.7617	24.6919	24.2321	24.6787	24.1823	24.3014	25.2803	25.4079	NaN	NaN	NaN	NaN	22.1658	21.8707	22.3179	21.5679	22.1103	22.6345	NaN	NaN	NaN	NaN	24.5136	24.7275	24.3968	24.8067	NaN	NaN	21.3314	NaN	NaN	NaN	NaN	20.592
NaN	NaN	NaN	NaN	NaN	NaN	19.8473	NaN	NaN	NaN	NaN	NaN	NaN	NaN	NaN	NaN	NaN	NaN	NaN	NaN	NaN	NaN	NaN	NaN	NaN	19.4986	NaN	NaN	NaN	NaN	NaN	19.8011	NaN	19.6687	NaN	NaN	NaN	NaN	NaN	NaN	NaN	NaN	NaN	NaN	NaN	NaN	NaN	NaN	NaN	NaN
NaN	NaN	NaN	NaN	NaN	NaN	NaN	NaN	NaN	NaN	NaN	NaN	NaN	NaN	NaN	NaN	25.0863	24.957	25.3171	25.2889	22.0651	22.8178	23.0502	23.2656	NaN	NaN	NaN	NaN	NaN	NaN	NaN	NaN	NaN	NaN	NaN	NaN	NaN	NaN	23.6169	23.5019	23.1989	23.5823	NaN	NaN	NaN	NaN	NaN	NaN	NaN	NaN
NaN	NaN	NaN	NaN	20.2673	NaN	20.1281	21.4859	NaN	20.8175	NaN	NaN	21.0499	21.3373	21.1446	20.9204	NaN	NaN	NaN	NaN	NaN	NaN	NaN	NaN	21.2322	NaN	NaN	NaN	22.1415	NaN	NaN	NaN	NaN	NaN	NaN	NaN	NaN	NaN	NaN	NaN	NaN	NaN	NaN	NaN	NaN	NaN	21.2281	21.6778	21.4829	21.5604
NaN	NaN	NaN	NaN	23.9959	23.1406	23.2857	23.6249	23.8336	23.8022	23.9242	23.8987	23.3249	23.6158	23.8802	23.6951	NaN	NaN	25.1637	25.0614	23.8781	23.801	24.1735	24.3219	24.1413	24.1111	24.5508	24.9015	23.9524	23.7036	24.5841	NaN	23.3195	23.7523	24.3606	NaN	24.2467	24.8519	NaN	NaN	NaN	NaN	23.2774	24.1204	23.8832	23.6605	24.1633	24.8056	NaN	22.9386
NaN	23.1844	22.0998	NaN	24.8741	24.7638	25.0346	25.0652	NaN	NaN	NaN	NaN	NaN	NaN	21.6442	21.904	22.6434	22.801	NaN	NaN	23.9229	22.8719	NaN	NaN	24.7916	24.5451	24.6596	24.5906	21.5623	22.8176	25.3295	25.4621	25.4999	25.4648	NaN	NaN	NaN	NaN	NaN	NaN	NaN	NaN	23.5892	23.2026	23.4217	23.7018	22.5705	21.916	21.522	22.7139
26.664	26.6029	26.121	26.0404	25.8451	25.9125	25.8277	25.8254	24.2995	24.3776	23.7721	23.8202	25.5523	25.4581	25.3777	25.1733	27.1368	27.123	26.2594	26.1413	27.1427	27.2243	26.0797	26.0004	25.7128	25.6833	25.2303	25.3917	25.0871	25.0429	24.1311	24.4665	24.6361	24.833	24.3502	24.4581	24.7362	24.9294	26.8173	26.7981	26.1185	25.9695	24.319	24.3054	24.4803	24.5431	25.4393	25.4656	25.4353	25.5022
26.3616	26.6146	26.2083	26.2397	26.1812	26.2239	25.9721	25.8859	24.2785	24.2063	24.2847	24.5215	25.6976	25.747	25.3493	25.3643	26.1013	26.1819	26.016	26.0442	25.274	25.6158	25.6649	25.5182	25.205	25.1868	24.3429	24.1449	26.6691	26.6915	27.7204	27.6463	27.4828	27.6395	26.4903	26.4477	26.7142	26.3233	24.8306	24.6986	25.6385	25.8225	23.554	23.6533	24.2927	24.4158	25.4517	25.3734	25.1232	25.0401
21.6708	21.1245	21.8964	22.4017	23.1985	23.569	23.7502	23.8875	25.8735	25.7379	25.8332	25.9286	24.4689	24.4648	24.3086	24.4719	21.2389	22.3899	22.7252	22.6895	23.5678	23.5752	22.3383	22.6164	23.8846	24.0958	24.5106	24.5014	24.8496	24.6619	22.7451	22.4752	23.3639	23.6024	24.6162	24.7802	24.6483	24.7395	22.5724	NaN	22.031	22.1108	24.7822	24.8335	24.7188	24.6635	24.3741	24.4759	24.4149	24.3228
23.045	22.7602	NaN	22.9276	23.2096	23.4672	23.0978	23.2054	23.9391	23.7963	23.8799	23.717	24.1283	24.1954	24.0585	23.8937	NaN	22.7848	NaN	NaN	NaN	NaN	22.7255	23.0872	23.4209	23.1554	23.2231	22.6732	23.7947	23.757	23.3155	23.3975	23.386	23.4416	23.1995	23.0364	23.1189	22.9027	NaN	NaN	NaN	NaN	23.0919	23.353	23.2654	23.4225	23.4736	23.6232	23.7039	23.7809
NaN	NaN	NaN	NaN	21.8579	21.0814	21.7496	NaN	20.7665	NaN	21.1335	20.7784	21.2105	21.2953	21.0647	21.3891	NaN	NaN	NaN	NaN	NaN	NaN	NaN	22.3302	NaN	22.8707	22.6651	22.7524	20.9093	20.6793	22.7071	21.9972	22.6156	22.0598	21.3377	21.5671	21.6121	NaN	NaN	NaN	NaN	NaN	22.2547	22.2779	22.15	22.1926	21.2796	22.0273	NaN	22.079
NaN	NaN	NaN	NaN	20.9045	20.8107	20.9861	21.0055	21.0608	20.974	21.2373	21.1686	21.2459	21.1517	21.2541	21.4175	20.8418	20.9314	NaN	NaN	NaN	NaN	NaN	NaN	20.9523	20.92	20.9188	21.3485	20.6591	20.4586	NaN	NaN	NaN	NaN	NaN	NaN	NaN	NaN	NaN	NaN	NaN	NaN	20.7302	20.6911	21.175	20.7221	20.6107	NaN	20.9366	NaN
NaN	NaN	NaN	NaN	NaN	NaN	NaN	NaN	20.668	NaN	NaN	20.3733	20.5911	20.3984	NaN	NaN	NaN	NaN	NaN	NaN	NaN	NaN	NaN	NaN	NaN	NaN	NaN	NaN	NaN	NaN	NaN	NaN	NaN	NaN	NaN	NaN	NaN	NaN	NaN	NaN	NaN	NaN	NaN	NaN	NaN	NaN	NaN	NaN	NaN	NaN
NaN	NaN	NaN	NaN	20.8984	21.0898	20.9972	NaN	NaN	NaN	20.085	NaN	NaN	NaN	NaN	NaN	NaN	NaN	NaN	NaN	NaN	NaN	NaN	NaN	21.7816	21.9597	21.814	22.3451	NaN	NaN	21.7524	21.8639	21.5681	21.5284	NaN	NaN	NaN	NaN	NaN	NaN	NaN	NaN	22.1049	22.0723	21.836	21.7912	20.9	NaN	20.8764	NaN
NaN	NaN	NaN	NaN	23.3843	23.516	22.7703	23.7986	NaN	NaN	23.1943	23.144	NaN	23.2925	NaN	23.5477	22.149	22.611	NaN	22.0034	NaN	NaN	NaN	NaN	22.3501	22.6184	NaN	22.3277	NaN	NaN	NaN	NaN	22.6831	NaN	NaN	NaN	23.0124	23.1572	NaN	NaN	NaN	21.9604	NaN	22.6236	NaN	NaN	NaN	NaN	NaN	NaN
NaN	NaN	NaN	NaN	20.9084	21.4017	21.2759	21.0554	NaN	19.4513	NaN	NaN	21.1399	21.0948	20.9765	20.7616	NaN	NaN	NaN	NaN	NaN	NaN	NaN	NaN	21.4055	21.3101	21.7114	21.828	21.3388	21.1014	20.6266	20.4872	20.4868	20.4304	NaN	NaN	20.1917	NaN	NaN	NaN	NaN	NaN	22.4496	22.4965	22.415	22.1974	NaN	20.6732	20.5942	20.7259
NaN	NaN	NaN	NaN	21.603	21.5719	22.1206	21.8139	NaN	NaN	NaN	NaN	NaN	NaN	NaN	NaN	NaN	NaN	NaN	NaN	NaN	NaN	NaN	NaN	21.3934	21.2785	NaN	NaN	NaN	NaN	NaN	NaN	NaN	NaN	NaN	NaN	NaN	NaN	NaN	NaN	NaN	NaN	21.9595	21.8821	21.9198	21.8926	21.3191	21.3913	21.4444	21.477
NaN	NaN	NaN	NaN	NaN	NaN	NaN	NaN	NaN	NaN	NaN	NaN	NaN	NaN	NaN	NaN	NaN	NaN	NaN	NaN	NaN	NaN	NaN	NaN	NaN	NaN	NaN	NaN	NaN	NaN	NaN	NaN	NaN	NaN	NaN	NaN	NaN	NaN	NaN	NaN	NaN	NaN	NaN	NaN	NaN	NaN	NaN	NaN	NaN	NaN
NaN	NaN	NaN	NaN	24.1902	24.7883	24.5369	24.3069	25.4123	25.104	24.708	24.9693	NaN	NaN	NaN	NaN	NaN	NaN	NaN	NaN	NaN	NaN	NaN	NaN	25.2303	25.1247	25.4901	25.4703	25.3633	25.4295	NaN	NaN	NaN	NaN	NaN	NaN	NaN	NaN	NaN	NaN	NaN	25.0268	24.6114	24.5578	24.4761	24.6928	25.0143	24.8257	24.8059	25.8858
NaN	NaN	NaN	NaN	NaN	NaN	NaN	NaN	NaN	NaN	NaN	NaN	NaN	NaN	NaN	NaN	NaN	NaN	NaN	NaN	NaN	NaN	NaN	NaN	NaN	NaN	NaN	NaN	NaN	NaN	NaN	NaN	NaN	NaN	20.4525	20.495	20.5371	20.1357	NaN	NaN	NaN	NaN	NaN	NaN	NaN	NaN	NaN	NaN	NaN	NaN
NaN	NaN	NaN	NaN	19.3061	NaN	NaN	NaN	NaN	NaN	NaN	NaN	20.7233	20.5302	20.3873	20.4946	NaN	NaN	NaN	NaN	NaN	NaN	NaN	NaN	NaN	19.9125	NaN	20.4948	20.1666	19.9873	NaN	20.2158	NaN	NaN	NaN	NaN	19.8823	20.8744	NaN	NaN	NaN	NaN	20.6405	21.1675	20.7269	20.6857	NaN	NaN	20.7962	20.7123
NaN	NaN	NaN	NaN	NaN	NaN	NaN	NaN	20.0059	19.9785	19.3893	20.2406	NaN	NaN	19.571	NaN	NaN	NaN	NaN	NaN	NaN	NaN	NaN	NaN	20.7665	20.67	21.0298	21.1539	20.4769	20.5247	19.5663	NaN	NaN	19.5236	NaN	NaN	NaN	NaN	NaN	NaN	NaN	NaN	20.1575	20.4441	20.1865	NaN	NaN	NaN	19.2811	NaN
21.4457	22.6364	22.5688	21.0305	25.2634	25.2853	25.3385	25.3189	26.0271	26.0548	25.9892	25.8541	24.9193	24.9326	24.9696	25.1014	24.068	23.6185	23.8169	24.109	22.1589	21.7021	22.959	19.9164	25.963	25.9987	26.1476	26.1682	25.4591	25.5289	24.7657	24.7477	24.919	24.7249	24.6242	24.4967	24.7347	24.6655	22.9614	22.1904	23.8536	23.8704	25.8486	25.9226	25.791	25.7209	24.7171	24.8445	24.9016	24.8282
NaN	NaN	NaN	NaN	NaN	NaN	NaN	NaN	21.4334	NaN	NaN	NaN	21.5508	22.0723	21.6578	21.9187	NaN	NaN	NaN	NaN	NaN	NaN	NaN	NaN	20.828	20.9109	20.9456	20.9313	NaN	NaN	NaN	NaN	NaN	NaN	20.5298	NaN	NaN	NaN	NaN	NaN	NaN	NaN	NaN	21.1365	21.0974	21.1399	NaN	NaN	NaN	NaN
NaN	NaN	NaN	NaN	21.3348	21.5718	NaN	NaN	NaN	NaN	NaN	NaN	NaN	NaN	NaN	NaN	NaN	NaN	NaN	NaN	NaN	NaN	NaN	NaN	21.4243	NaN	21.0678	21.5221	NaN	NaN	NaN	NaN	NaN	NaN	NaN	NaN	NaN	NaN	NaN	NaN	NaN	NaN	21.4208	21.5009	21.503	21.4077	21.4677	21.3499	21.5195	21.5268
NaN	NaN	NaN	NaN	21.5089	NaN	21.6811	21.429	NaN	21.8923	NaN	NaN	NaN	21.2053	NaN	21.7811	NaN	NaN	NaN	NaN	NaN	NaN	NaN	NaN	NaN	NaN	21.7321	21.8206	NaN	NaN	21.4864	NaN	21.0479	21.0812	21.3222	21.1788	NaN	NaN	NaN	NaN	NaN	NaN	22.5003	22.3843	22.0293	22.0124	21.3868	21.1933	NaN	21.3645
NaN	NaN	NaN	NaN	19.4042	NaN	NaN	NaN	20.8371	20.9615	20.366	20.5798	20.7072	20.6278	20.1854	20.3841	NaN	NaN	NaN	NaN	NaN	NaN	NaN	NaN	20.2216	NaN	20.4842	NaN	NaN	20.2503	NaN	19.6367	NaN	NaN	20.5494	20.127	NaN	NaN	NaN	NaN	NaN	NaN	20.1303	NaN	NaN	20.1176	20.6386	20.2733	20.4465	20.698
NaN	NaN	23.833	23.6116	24.5271	24.5107	24.8053	24.6677	24.4346	24.4007	24.3284	24.345	24.4321	24.3309	24.18	24.164	22.4135	23.5171	24.0474	23.7265	NaN	22.6579	23.9348	24.1396	24.3149	24.3693	24.1851	24.4528	24.2191	24.209	25.2604	25.3738	25.1718	24.99	23.4935	23.5811	23.3692	23.6093	23.1015	22.4951	23.6951	23.5734	25.5192	25.5287	25.4353	25.5876	24.9884	25.0081	25.0226	24.909
NaN	NaN	NaN	NaN	NaN	21.7499	NaN	21.8775	22.9939	22.9975	23.0832	23.1705	22.2926	22.5625	22.5422	22.3787	NaN	NaN	NaN	NaN	NaN	NaN	NaN	NaN	22.5135	22.0639	NaN	22.5386	22.208	NaN	NaN	NaN	22.2763	NaN	23.0519	23.1308	23.1015	23.1179	NaN	NaN	NaN	NaN	22.3877	22.3123	22.6545	22.404	22.1506	22.0673	22.4413	22.2056
NaN	NaN	NaN	NaN	NaN	NaN	NaN	NaN	20.821	21.843	NaN	20.837	NaN	NaN	NaN	NaN	NaN	NaN	NaN	NaN	NaN	NaN	NaN	NaN	NaN	NaN	NaN	NaN	NaN	NaN	NaN	NaN	NaN	NaN	20.5697	NaN	NaN	NaN	NaN	NaN	NaN	NaN	22.5279	22.7867	22.3606	22.2476	NaN	20.7972	21.2732	NaN
NaN	NaN	NaN	NaN	22.6431	22.8249	23.0361	22.8267	22.8766	22.8844	23.0607	22.9144	22.0825	21.5626	NaN	NaN	NaN	NaN	NaN	NaN	NaN	NaN	NaN	NaN	23.4011	23.3336	23.3016	23.7604	22.9427	22.531	22.6901	22.6688	22.643	22.7625	21.6889	NaN	20.9257	20.3694	NaN	NaN	NaN	NaN	22.4593	21.9462	22.2241	22.2304	23.0452	22.9754	23.0914	23.1923
NaN	NaN	NaN	NaN	22.3909	22.1917	23.1585	22.8863	NaN	NaN	NaN	NaN	23.3985	23.6506	23.645	23.6105	NaN	NaN	22.0907	21.8946	NaN	NaN	21.4142	NaN	22.844	22.7892	22.5742	22.79	NaN	NaN	22.5847	22.261	22.6054	22.3372	21.1393	20.9214	22.6019	NaN	22.2024	NaN	20.9991	21.8493	24.1501	23.871	24.0162	23.8516	24.1099	23.9506	23.6531	23.7945
24.7709	23.6879	24.1004	23.7406	25.4884	25.4857	25.3213	25.2409	23.6964	23.6465	23.6065	23.8633	25.9835	26.0072	26.0186	25.9989	23.9677	23.3924	24.4119	23.5205	NaN	NaN	24.679	24.6898	25.1517	25.2685	24.9959	25.2535	24.4998	24.0576	24.4048	24.3452	24.2719	24.2394	24.7264	24.8166	24.8423	24.7692	23.4368	23.7364	24.0456	24.0738	26.0197	26.0456	26.007	25.9919	25.5591	25.4634	25.488	25.4687
NaN	NaN	NaN	NaN	20.1443	19.9945	20.2969	20.081	20.4134	20.73	20.9969	20.9356	20.5553	20.2511	20.5216	20.493	NaN	NaN	NaN	NaN	NaN	NaN	NaN	NaN	20.2867	20.4944	20.7245	20.7711	20.3267	20.0406	NaN	19.9528	19.7195	19.6176	20.5547	20.2336	20.4121	20.453	NaN	NaN	NaN	NaN	20.5287	20.452	20.2723	20.2833	20.6915	20.593	20.6887	19.9482
NaN	NaN	NaN	NaN	22.331	22.3103	22.4464	22.3717	22.6821	22.6896	22.8355	22.868	22.4984	22.7153	22.8385	22.6934	20.2249	NaN	NaN	NaN	NaN	NaN	NaN	NaN	22.6101	22.4799	22.9066	22.7752	22.3719	22.2674	22.0329	20.3392	21.9345	21.722	22.336	22.3711	22.3551	22.4312	NaN	NaN	NaN	NaN	22.359	22.6898	22.5379	22.3388	22.905	22.9163	22.944	22.9194
23.2724	23.2697	23.2286	23.0928	24.5406	24.756	24.6033	24.4427	NaN	19.4634	NaN	NaN	22.3607	22.404	22.5343	22.353	23.3192	23.5051	22.8527	22.8626	NaN	NaN	23.4293	23.8948	25.0944	24.711	24.7419	24.6012	19.1613	NaN	24.0867	23.8282	23.8491	23.8264	22.5125	22.7977	22.1736	22.193	23.9512	23.4077	23.8388	23.5734	25.7129	25.7045	25.838	25.8891	24.1591	23.9648	23.5771	23.5614
NaN	NaN	NaN	NaN	NaN	NaN	NaN	NaN	NaN	NaN	NaN	NaN	NaN	NaN	NaN	NaN	NaN	NaN	NaN	NaN	NaN	NaN	NaN	NaN	NaN	NaN	NaN	20.3734	NaN	NaN	NaN	NaN	NaN	NaN	NaN	NaN	NaN	NaN	NaN	NaN	NaN	NaN	NaN	NaN	NaN	NaN	NaN	NaN	20.3631	20.4977
NaN	NaN	NaN	NaN	NaN	NaN	NaN	NaN	NaN	NaN	NaN	NaN	NaN	NaN	NaN	22.3018	NaN	NaN	NaN	NaN	NaN	NaN	NaN	NaN	NaN	NaN	NaN	NaN	NaN	21.7557	NaN	NaN	NaN	NaN	22.2782	22.569	22.1233	22.0489	NaN	NaN	NaN	NaN	NaN	NaN	NaN	NaN	NaN	NaN	NaN	NaN
NaN	NaN	22.5206	22.0631	22.9833	22.8409	22.807	23.0048	22.7339	22.7669	22.6527	22.679	23.457	23.3108	23.337	23.4558	22.6512	NaN	22.7045	22.5248	20.8595	20.7345	22.7484	21.897	23.9481	23.9464	23.9138	23.9753	NaN	22.1556	23.0914	23.2274	23.1328	23.263	21.9968	22.4594	22.616	22.3418	21.9951	NaN	22.4703	20.9686	22.9291	22.8847	22.7533	22.6677	23.0508	22.8372	23.2216	22.9253
NaN	NaN	NaN	NaN	NaN	NaN	NaN	NaN	22.078	22.0139	21.7978	21.3289	NaN	21.2377	20.2683	NaN	NaN	NaN	NaN	NaN	NaN	NaN	NaN	NaN	NaN	NaN	20.5139	20.6893	NaN	20.3415	NaN	NaN	NaN	NaN	NaN	NaN	NaN	NaN	NaN	NaN	NaN	NaN	21.0303	21.2261	20.7733	20.4892	20.8493	20.6371	19.9947	20.5374
23.9793	24.0045	24.4224	24.4558	NaN	NaN	NaN	NaN	NaN	NaN	NaN	NaN	NaN	NaN	NaN	NaN	23.4522	23.368	23.0878	23.2711	23.6145	23.4981	24.7563	24.8033	NaN	NaN	NaN	NaN	NaN	NaN	NaN	NaN	NaN	NaN	NaN	NaN	NaN	NaN	24.2585	24.25	23.8939	23.9273	NaN	NaN	NaN	NaN	NaN	NaN	NaN	NaN
25.8852	25.8483	25.6994	25.9486	26.364	26.3337	26.3403	26.2641	26.4375	26.3856	26.6889	26.6877	25.5427	25.3935	25.2461	25.3147	26.6158	26.5349	25.6542	25.5058	25.8455	26.2175	26.2974	26.3203	25.8851	25.9263	25.6244	25.7083	25.5478	25.8823	24.8512	24.8894	25.0009	25.0069	25.9699	25.8524	25.8504	25.8502	26.3156	26.3099	25.8966	25.8464	26.1516	26.1062	26.1519	26.1111	26.1695	26.2699	25.5873	25.63
24.6422	24.9155	26.2452	26.0068	24.0213	24.2523	24.2402	24.2321	24.2797	24.7947	24.1606	24.4393	NaN	NaN	NaN	NaN	25.2743	25.8584	26.038	26.2423	24.3007	24.6763	26.5615	26.5382	24.1104	NaN	22.4573	24.111	25.3394	25.4617	NaN	NaN	NaN	NaN	NaN	NaN	NaN	NaN	26.1991	26.6363	26.4057	26.4646	24.009	24.0687	24.4566	23.1194	24.1087	24.1429	24.2638	24.3338
26.4468	26.2039	26.1015	26.0491	26.9271	27.0066	27.0432	27.0309	27.1532	27.1229	27.1604	27.1452	28.4475	28.458	28.4241	28.3776	26.1637	26.0571	26.3662	26.2643	26.4331	26.6306	26.6432	26.5435	27.4374	27.3643	27.3398	27.3626	26.8896	26.9445	26.9859	27.0044	26.9058	26.9798	27.0272	27.0495	27.0715	27.1166	26.0807	26.0941	26.532	26.5299	26.8184	26.805	26.8203	26.8236	27.029	27.0717	26.8698	26.9242
NaN	NaN	21.19	22.1109	24.3467	24.3367	24.3655	24.5249	24.7444	24.7164	24.831	24.9202	25.913	25.7751	25.7472	25.9007	NaN	NaN	22.9079	22.469	21.5051	NaN	23.3955	23.7103	24.8235	24.8221	24.7466	24.7297	24.064	23.9551	23.7891	23.9399	23.9772	23.8818	24.4777	24.5447	24.4541	24.4978	20.7103	19.8093	21.5337	23.7057	24.2313	24.2049	24.3384	24.3683	24.3165	24.3087	24.2827	24.1363
NaN	NaN	NaN	NaN	NaN	NaN	NaN	NaN	21.7978	21.6969	NaN	NaN	NaN	21.697	21.3068	NaN	NaN	NaN	NaN	NaN	NaN	NaN	NaN	NaN	NaN	21.2121	NaN	NaN	21.2354	21.1255	NaN	NaN	NaN	NaN	22.1448	22.0242	22.1092	22.0088	NaN	NaN	NaN	NaN	NaN	NaN	NaN	NaN	NaN	NaN	NaN	NaN
NaN	NaN	NaN	NaN	NaN	NaN	NaN	NaN	NaN	NaN	NaN	NaN	22.0591	22.2157	21.3566	22.7083	NaN	NaN	NaN	NaN	NaN	NaN	NaN	NaN	NaN	22.1495	22.27	22.0686	NaN	NaN	NaN	NaN	21.4464	NaN	22.4302	22.1041	22.5032	21.9232	NaN	NaN	NaN	NaN	NaN	NaN	NaN	NaN	NaN	21.525	22.5787	22.3388
NaN	NaN	22.442	22.9123	NaN	NaN	NaN	NaN	22.1478	21.9979	22.2596	22.2458	NaN	NaN	NaN	NaN	NaN	NaN	NaN	NaN	NaN	NaN	21.3745	22.1002	NaN	NaN	NaN	NaN	22.1929	21.8746	NaN	NaN	NaN	NaN	NaN	NaN	NaN	NaN	NaN	22.4338	22.6977	22.5252	NaN	NaN	NaN	NaN	22.5521	22.8694	NaN	23.0531
NaN	NaN	NaN	NaN	20.601	20.1151	19.919	20.1655	20.509	20.2737	20.922	20.5666	21.2477	21.1965	21.59	21.0372	NaN	NaN	NaN	NaN	NaN	NaN	NaN	NaN	NaN	NaN	NaN	19.8867	NaN	NaN	NaN	NaN	NaN	NaN	NaN	NaN	NaN	NaN	NaN	NaN	NaN	NaN	NaN	NaN	NaN	NaN	NaN	NaN	NaN	NaN
36.6152	36.6997	35.4794	35.4766	26.9237	27.0048	24.4152	NaN	25.3726	24.987	24.8749	23.4994	25.1843	24.6592	23.9223	24.6458	34.9935	34.9675	33.6235	33.6254	35.7056	35.8429	34.0863	34.0733	NaN	22.9939	22.8258	23.7137	NaN	23.4528	21.761	25.8022	24.6855	24.7232	NaN	23.9419	19.1474	NaN	35.7717	35.927	34.5979	34.5693	23.4955	19.4605	23.9826	24.5222	23.272	22.7499	23.3242	23.2298
NaN	NaN	NaN	NaN	NaN	NaN	NaN	NaN	NaN	NaN	NaN	NaN	NaN	NaN	NaN	NaN	NaN	NaN	NaN	NaN	NaN	NaN	NaN	NaN	NaN	NaN	NaN	NaN	NaN	NaN	NaN	NaN	NaN	NaN	NaN	NaN	NaN	NaN	NaN	NaN	NaN	NaN	NaN	NaN	NaN	NaN	NaN	NaN	NaN	NaN
NaN	NaN	NaN	NaN	NaN	NaN	NaN	20.7501	NaN	NaN	NaN	NaN	NaN	NaN	NaN	NaN	NaN	NaN	NaN	NaN	NaN	NaN	NaN	NaN	22.1647	22.1864	21.7328	21.4077	21.4021	21.4562	NaN	NaN	NaN	NaN	22.1259	22.0929	22.0776	21.9458	NaN	NaN	NaN	NaN	22.9145	22.7537	22.4975	22.994	21.5658	21.6211	21.3055	21.4912
NaN	NaN	NaN	NaN	22.2056	22.0146	22.2589	22.1827	22.7687	22.7262	22.436	22.2825	23.0158	23.1304	23.0908	22.9936	NaN	22.1639	NaN	NaN	NaN	NaN	NaN	NaN	22.3804	22.4336	22.3885	22.5297	NaN	NaN	22.541	22.4855	22.444	22.8336	NaN	21.2063	NaN	NaN	NaN	NaN	NaN	NaN	22.6935	22.7251	22.7011	22.6912	22.7716	22.7681	22.6717	22.7869
19.5844	NaN	NaN	NaN	21.1935	21.022	20.9901	21.0122	22.7577	22.9054	22.4721	22.6919	21.9795	22.5129	22.5493	22.5834	NaN	19.1114	24.1361	NaN	20.6458	NaN	NaN	NaN	21.5083	21.419	21.365	21.6478	18.9089	19.3396	21.5198	21.7534	21.597	21.4889	21.952	22.1782	21.7568	22.4734	NaN	NaN	NaN	NaN	22.2958	22.0095	21.7944	21.472	22.7014	22.4173	22.3247	22.6738
19.627	NaN	NaN	NaN	22.6685	23.7413	23.6197	23.6277	24.6802	24.7158	24.7381	24.6037	24.0748	23.8326	23.9756	23.9683	21.9329	20.6936	20.79	20.9697	22.9606	21.2122	18.7784	NaN	23.7282	23.7015	23.9062	24.0079	23.86	23.9235	23.1668	22.914	22.5236	22.8272	24.2429	24.273	24.3576	24.213	20.1025	NaN	19.3384	18.9295	24.7279	24.6729	24.551	24.5084	23.4534	23.439	23.2926	23.0278
22.7585	NaN	22.3153	21.96	22.1531	22.3075	22.3149	22.3064	21.8439	21.6796	22.0689	21.9145	21.1629	22.3392	21.8459	22.1878	22.4911	22.4812	22.5564	22.5549	22.443	NaN	22.2959	22.5764	22.4396	22.3147	22.489	22.5873	NaN	21.0199	22.5426	22.394	22.838	22.9975	21.7523	21.6829	21.6856	NaN	22.7036	NaN	22.6638	22.5081	21.6279	21.1906	21.4819	NaN	23.1599	22.8065	23.1286	22.9614
24.8758	25.0441	25.0063	23.2771	26.8318	26.8283	26.8352	26.8889	28.1855	28.1716	28.1888	28.2093	27.4845	27.5255	27.6512	27.7388	25.9488	25.9881	25.0451	25.5062	25.7791	25.8286	25.0592	24.1973	26.5394	26.4737	26.7774	26.8646	28.0091	28.0139	27.0676	27.0964	27.0918	27.097	27.6369	27.6134	27.6722	27.6732	25.2523	24.775	24.7355	25.2423	27.2751	27.2989	27.0821	26.9765	27.5083	27.5033	27.7142	27.703
NaN	NaN	NaN	NaN	21.4239	NaN	21.0659	21.3148	22.7113	22.5588	22.7161	22.841	NaN	21.962	21.8562	22.0952	NaN	NaN	NaN	NaN	NaN	NaN	NaN	NaN	22.0947	22.0565	22.2241	22.0951	22.3339	22.7262	21.3129	NaN	21.5953	21.9173	21.7816	21.5872	22.1771	21.7299	NaN	NaN	NaN	NaN	22.2597	21.4525	22.6085	NaN	22.0168	21.9706	22.0226	21.9862
NaN	NaN	NaN	NaN	22.6944	22.6758	22.7434	22.717	22.9577	22.9325	22.8656	22.6304	21.1568	22.4583	22.673	21.9677	NaN	NaN	NaN	NaN	NaN	NaN	NaN	NaN	22.7623	22.7827	22.5025	22.6674	23.1314	23.0817	22.4692	22.6861	22.4977	22.343	23.5451	23.5244	23.5862	23.4903	NaN	NaN	NaN	NaN	23.3742	23.2775	23.4742	23.4804	23.0445	22.9134	23.0578	23.2004
NaN	NaN	NaN	NaN	20.6245	20.474	20.3699	20.2307	NaN	NaN	NaN	NaN	NaN	NaN	NaN	NaN	NaN	NaN	NaN	NaN	NaN	NaN	NaN	NaN	20.1592	20.3194	NaN	20.7458	20.2119	NaN	NaN	NaN	NaN	NaN	NaN	NaN	NaN	NaN	NaN	NaN	NaN	NaN	NaN	NaN	NaN	NaN	NaN	NaN	NaN	NaN
26.8702	26.5543	NaN	24.0304	NaN	NaN	NaN	NaN	NaN	NaN	NaN	NaN	NaN	NaN	NaN	NaN	25.9337	25.5519	24.5015	24.6868	27.2187	27.4906	22.3661	22.5223	NaN	NaN	NaN	NaN	NaN	NaN	NaN	NaN	NaN	NaN	NaN	NaN	NaN	NaN	25.3995	25.8714	23.8746	23.5059	NaN	NaN	NaN	NaN	NaN	NaN	NaN	NaN
NaN	NaN	NaN	NaN	NaN	NaN	NaN	NaN	19.9529	NaN	NaN	NaN	20.4547	20.7485	20.5865	20.3934	NaN	NaN	NaN	19.9399	NaN	NaN	20.0761	NaN	20.9208	21.0446	21.3502	21.5207	20.4257	NaN	21.0812	20.9203	20.7406	20.7403	NaN	20.7142	NaN	NaN	18.9341	NaN	NaN	NaN	22.2041	22.5362	22.2284	22.2219	20.5143	20.6911	20.5762	20.7886
NaN	NaN	NaN	NaN	21.9921	22.025	NaN	NaN	NaN	21.4088	NaN	NaN	22.1497	NaN	21.6011	NaN	NaN	21.7817	NaN	NaN	NaN	NaN	NaN	NaN	21.6008	21.5287	21.9517	21.6303	NaN	22.3799	NaN	NaN	22.9188	21.6365	22.248	22.2884	22.6418	22.5162	NaN	NaN	NaN	NaN	22.3796	NaN	21.7569	22.0947	NaN	22.2149	21.5797	22.1203
NaN	NaN	NaN	NaN	NaN	NaN	NaN	21.6418	21.7991	21.9216	21.9967	21.946	21.4547	21.5657	21.7813	21.6657	NaN	NaN	NaN	NaN	NaN	NaN	NaN	NaN	21.9374	21.829	21.9753	21.8871	21.4669	NaN	NaN	NaN	NaN	NaN	21.7744	21.6718	21.7451	21.8278	NaN	NaN	NaN	NaN	21.8978	22.0924	21.6771	21.585	21.8659	21.2047	NaN	21.6662
23.7616	23.8287	NaN	23.383	23.4761	23.5799	23.656	23.127	22.4357	22.6286	23.6221	23.0483	22.6995	NaN	NaN	NaN	23.6046	23.5715	NaN	22.5702	23.8494	23.8276	22.9294	23.201	23.0698	23.2389	22.9072	23.0029	NaN	NaN	23.7199	23.433	23.4874	23.5737	NaN	NaN	NaN	NaN	23.1703	NaN	NaN	22.9488	23.2814	23.4656	23.6003	23.7732	23.1027	22.5993	22.5138	21.4188
22.6452	22.7332	22.6037	21.6745	25.3986	25.2437	25.5272	25.6031	26.0358	26.1628	26.0598	26.0535	25.7923	25.6896	25.7699	25.8402	22.3915	NaN	NaN	21.3207	NaN	NaN	23.6697	23.0441	25.3227	25.2087	25.5468	25.4288	25.7726	25.6488	25.3205	25.4391	25.3403	25.432	26.0363	25.963	25.9642	25.8857	NaN	22.16	21.4512	23.2617	25.6149	25.6728	25.5796	25.4642	25.7352	25.7797	25.8315	25.904
NaN	NaN	NaN	NaN	NaN	NaN	NaN	NaN	20.7131	20.7438	20.7752	20.8688	21.2776	21.252	21.306	21.3714	NaN	NaN	NaN	NaN	NaN	NaN	NaN	NaN	NaN	20.3666	NaN	20.9512	NaN	NaN	NaN	20.9439	20.6932	20.4669	20.8148	20.953	20.8964	20.5369	NaN	NaN	NaN	NaN	21.2687	21.3763	21.4428	20.8478	21.3328	21.2853	20.9771	21.1288
NaN	NaN	NaN	NaN	22.1518	21.9802	22.1779	22.3767	22.6247	22.2355	22.3255	22.5656	22.4384	22.5494	22.4139	22.6315	NaN	NaN	NaN	NaN	NaN	NaN	NaN	NaN	21.9492	22.2331	22.1306	22.5143	22.6773	22.3576	NaN	22.1207	NaN	NaN	23.0122	23.3297	22.978	23.1743	NaN	NaN	NaN	NaN	22.7934	22.7964	22.9734	22.9205	22.2149	22.3711	22.4211	22.6548
NaN	NaN	NaN	NaN	20.9593	21.0917	NaN	20.6312	23.5	23.5243	24.0609	23.8508	NaN	NaN	NaN	NaN	NaN	NaN	NaN	20.7573	NaN	NaN	NaN	NaN	22.5032	22.703	22.0722	22.395	22.4643	22.5204	20.0522	NaN	21.2312	20.9603	21.5529	21.5497	21.8181	21.4647	NaN	NaN	NaN	NaN	19.654	20.8265	20.3887	20.4468	22.0228	21.9887	21.6218	21.496
NaN	NaN	NaN	NaN	21.2934	21.2299	22.1	21.3616	22.6338	22.6211	22.4286	22.5162	21.9729	21.9904	21.9376	21.9202	NaN	NaN	NaN	NaN	NaN	NaN	NaN	NaN	21.7584	21.6257	22.1079	22.0256	21.9725	21.6232	21.2946	21.0676	21.5684	21.7748	22.4515	22.3797	22.3987	22.4765	NaN	NaN	NaN	NaN	22.0578	22.1486	22.0432	22.1986	22.0912	21.9478	22.1172	22.1228
NaN	NaN	NaN	NaN	NaN	NaN	NaN	NaN	NaN	NaN	NaN	NaN	21.7451	21.5898	21.7174	21.4645	NaN	NaN	NaN	NaN	NaN	NaN	NaN	NaN	NaN	NaN	NaN	NaN	NaN	NaN	NaN	NaN	NaN	NaN	NaN	NaN	NaN	NaN	NaN	NaN	NaN	NaN	NaN	NaN	NaN	NaN	NaN	NaN	NaN	NaN
22.869	22.646	23.1162	23.364	24.5253	24.7334	24.8459	24.8079	25.3659	25.4416	25.3461	25.1596	25.4918	25.4921	25.4382	25.3413	22.9256	22.3843	23.4096	22.817	23.5153	23.0089	21.6577	22.9839	24.9574	25.0367	25.2136	25.223	24.8836	24.7327	25.0772	24.9892	25.1192	25.1899	25.4685	25.4934	25.4542	25.3503	21.4812	22.6754	22.7764	22.2196	25.4772	25.5043	25.3496	25.4352	24.8618	24.8335	24.8972	24.9609
NaN	NaN	NaN	NaN	21.6051	21.0175	21.6791	21.643	21.3607	21.0513	21.3592	21.0758	21.4213	21.3559	21.4925	21.3706	NaN	NaN	NaN	NaN	NaN	NaN	NaN	NaN	NaN	NaN	NaN	NaN	NaN	NaN	NaN	NaN	21.1042	NaN	21.9238	22.1501	21.8037	21.9736	NaN	NaN	NaN	NaN	20.7987	20.7089	NaN	NaN	NaN	NaN	NaN	NaN
NaN	NaN	NaN	NaN	NaN	NaN	NaN	NaN	NaN	NaN	NaN	NaN	NaN	NaN	NaN	NaN	NaN	NaN	NaN	NaN	NaN	NaN	NaN	NaN	NaN	NaN	NaN	NaN	NaN	NaN	NaN	NaN	NaN	NaN	NaN	NaN	NaN	NaN	NaN	NaN	NaN	NaN	NaN	NaN	NaN	NaN	NaN	NaN	NaN	NaN
NaN	NaN	NaN	NaN	23.2279	23.3035	23.0986	23.1366	23.2949	23.2512	23.1149	23.1737	NaN	NaN	NaN	NaN	NaN	NaN	NaN	NaN	NaN	NaN	NaN	NaN	23.4715	23.5176	23.6745	23.6202	24.2379	24.1729	22.7417	22.842	22.9819	22.8261	22.1106	22.2403	22.3808	22.2751	NaN	NaN	NaN	NaN	21.7524	21.8401	21.9163	22.0123	23.2207	23.2696	23.1799	23.1605
22.2045	21.2563	NaN	22.2278	24.8493	25.0767	25.0285	24.9834	25.0825	25.1972	25.1091	25.0949	25.6479	25.4793	25.7607	25.5138	23.3939	23.5354	22.9641	22.8077	22.8393	NaN	22.4874	18.8844	25.2481	25.0238	25.2133	25.2816	25.4937	25.3081	25.4354	25.0717	24.998	24.5703	25.5268	25.4369	25.3704	25.5466	NaN	NaN	22.252	NaN	25.1492	25.2936	25.2543	25.1044	25.2817	25.4496	25.192	25.298
NaN	NaN	NaN	NaN	21.283	23.7146	21.4446	21.1733	22.1934	22.5566	22.2759	22.0554	22.1093	21.897	22.0807	22.2397	NaN	NaN	NaN	NaN	NaN	NaN	NaN	NaN	20.7797	21.6551	22.127	22.218	22.1766	22.4348	22.044	21.6399	21.2725	21.3414	22.1977	21.5371	21.7702	22.0391	NaN	NaN	NaN	NaN	21.9441	21.697	22.2657	22.0389	21.3929	20.9962	21.1366	21.5349
NaN	NaN	NaN	NaN	19.7949	NaN	20.77	21.3176	22.08	22.7196	22.4657	22.5734	20.972	21.4044	21.317	20.9912	NaN	NaN	NaN	NaN	NaN	NaN	NaN	NaN	NaN	NaN	NaN	21.0326	21.0935	20.9675	NaN	20.7569	NaN	NaN	21.6532	21.766	21.444	21.5564	NaN	NaN	NaN	NaN	21.3169	21.2278	21.2014	20.8548	20.2888	20.7833	20.8017	NaN
NaN	NaN	NaN	NaN	22.5706	22.4205	22.101	21.5897	22.6698	22.6384	23.0698	23.0517	23.2802	23.2305	23.2314	22.86	NaN	NaN	NaN	NaN	NaN	NaN	NaN	NaN	22.9202	22.8015	23.2816	23.17	22.5994	23.2499	21.869	22.3736	NaN	21.9361	23.3485	23.5361	23.42	23.6441	NaN	NaN	NaN	NaN	23.4867	23.2746	23.4239	23.6241	22.9705	23.1057	23.0975	22.9829
NaN	NaN	NaN	NaN	23.3192	23.4512	23.822	23.679	23.6202	23.7559	23.808	23.701	24.0909	24.1315	24.1609	24.1745	NaN	NaN	NaN	NaN	NaN	NaN	NaN	NaN	23.7748	23.4614	23.8734	23.863	23.8936	23.847	22.8931	23.386	23.5529	23.4046	24.2736	24.2778	24.2394	24.2647	NaN	NaN	NaN	NaN	23.8209	23.9344	23.5983	23.7707	23.6998	23.733	23.7979	23.7866
25.0526	24.9393	25.3461	24.9367	23.5426	23.5765	23.9418	23.8925	24.9303	24.9061	25.0495	25.0073	24.2521	24.2558	23.9593	24.0181	25.3226	24.8622	NaN	NaN	NaN	22.5421	NaN	NaN	23.5053	23.5479	23.4284	23.5548	23.8943	23.4994	22.1041	NaN	21.3596	23.5686	24.3643	24.1318	23.8046	24.1238	NaN	24.6454	NaN	NaN	24.3335	24.6327	24.3342	24.3869	24.0649	23.9977	24.0066	23.8072
NaN	NaN	NaN	NaN	NaN	NaN	NaN	NaN	NaN	NaN	NaN	NaN	NaN	NaN	NaN	NaN	NaN	NaN	NaN	NaN	NaN	NaN	NaN	NaN	NaN	NaN	NaN	NaN	NaN	NaN	NaN	NaN	NaN	NaN	20.614	NaN	NaN	NaN	NaN	NaN	NaN	NaN	NaN	NaN	NaN	NaN	NaN	NaN	NaN	NaN
NaN	NaN	NaN	NaN	24.2661	24.1461	24.4601	24.4177	22.8317	23.0621	22.3195	22.7599	22.6892	22.6981	21.0817	NaN	NaN	NaN	NaN	NaN	NaN	NaN	NaN	22.1406	23.3824	23.4761	23.5208	23.7242	23.2346	23.0885	NaN	22.3546	NaN	22.5301	22.5272	22.5791	22.894	22.7392	NaN	NaN	NaN	22.0689	22.885	22.804	22.8293	22.8929	24.6316	24.6964	24.7385	24.8016
25.4442	25.384	25.6696	25.6322	25.2502	25.1568	24.8835	24.8544	23.086	23.1464	21.9303	22.9072	24.4274	24.6246	24.0667	23.9242	25.5555	25.7124	25.3579	24.9141	25.3709	25.4246	25.4811	25.4109	24.6603	24.6687	24.7717	24.7469	25.7658	25.7848	25.0791	25.0749	24.8469	24.8083	24.9702	25.0517	24.9932	25.1707	25.2132	25.3648	24.8771	24.7328	22.0234	22.7686	20.9029	21.7832	24.5324	24.5765	24.5511	24.5861
NaN	NaN	NaN	NaN	NaN	20.1071	NaN	NaN	NaN	NaN	NaN	NaN	NaN	NaN	NaN	NaN	NaN	NaN	NaN	NaN	NaN	NaN	NaN	NaN	NaN	NaN	NaN	NaN	21.4331	21.4526	NaN	NaN	NaN	NaN	NaN	NaN	NaN	NaN	NaN	NaN	NaN	NaN	NaN	NaN	NaN	NaN	NaN	NaN	NaN	NaN
NaN	NaN	NaN	NaN	20.5711	21.1683	21.2388	21.4123	NaN	NaN	NaN	NaN	NaN	21.3038	20.594	20.8084	NaN	NaN	20.8644	NaN	NaN	NaN	NaN	NaN	20.9506	20.9862	NaN	NaN	22.2465	21.9917	21.0809	21.1983	20.6822	20.8499	21.0508	21.2647	21.1791	21.0629	NaN	NaN	NaN	NaN	NaN	NaN	NaN	NaN	NaN	21.1702	NaN	20.6051
NaN	NaN	NaN	NaN	NaN	NaN	NaN	NaN	21.7376	21.7949	21.6401	21.5046	NaN	NaN	NaN	NaN	NaN	NaN	NaN	NaN	NaN	NaN	NaN	NaN	NaN	NaN	20.8936	NaN	NaN	NaN	NaN	NaN	NaN	NaN	NaN	NaN	NaN	NaN	NaN	NaN	NaN	NaN	20.9441	21.0737	NaN	20.7239	NaN	NaN	NaN	20.4802
NaN	NaN	NaN	NaN	NaN	NaN	NaN	NaN	21.3652	21.3442	21.6703	21.5559	22.619	22.6844	23.0109	22.5359	NaN	NaN	NaN	NaN	NaN	NaN	NaN	NaN	NaN	NaN	NaN	21.4334	NaN	NaN	NaN	NaN	NaN	NaN	NaN	NaN	NaN	NaN	NaN	NaN	NaN	NaN	22.3255	22.0319	22.1234	22.1863	NaN	NaN	NaN	NaN
22.6301	NaN	23.0692	22.7628	22.1919	22.2323	21.6898	22.2294	21.5769	21.8199	NaN	NaN	22.1088	22.3328	22.2781	22.357	NaN	NaN	22.5035	22.5982	NaN	NaN	22.0577	22.016	22.2727	22.279	22.1554	21.9447	21.9835	21.9154	22.1635	22.3084	22.2744	22.0879	20.3795	NaN	NaN	NaN	NaN	22.8876	22.8699	22.9468	21.2771	21.7975	21.9513	20.8987	22.2124	21.9226	21.8889	21.9543
25.3593	25.308	25.0961	25.283	26.4831	26.4293	26.5354	26.4638	22.8733	22.3662	21.1621	22.6699	27.7216	27.6807	27.573	27.589	25.9886	26.0419	25.6365	26.133	23.818	24.593	25.3995	25.4799	26.4575	26.486	26.7248	26.8254	27.3626	27.2668	26.9135	26.9547	26.7379	26.862	27.7143	27.6731	27.6369	27.6388	25.273	24.5454	25.8103	25.524	27.1184	27.1327	26.866	26.9438	27.1488	27.1278	27.3271	27.3066
NaN	NaN	NaN	NaN	NaN	19.6892	19.9274	20.1412	NaN	NaN	NaN	NaN	20.2594	20.34	20.3142	20.4207	NaN	NaN	NaN	NaN	NaN	NaN	NaN	NaN	NaN	19.0954	NaN	NaN	NaN	NaN	NaN	NaN	19.8085	NaN	NaN	NaN	NaN	NaN	NaN	NaN	NaN	NaN	NaN	NaN	NaN	NaN	NaN	NaN	NaN	NaN
NaN	NaN	NaN	NaN	NaN	NaN	NaN	NaN	26.3021	26.8499	26.5129	26.528	NaN	NaN	NaN	NaN	NaN	NaN	NaN	NaN	NaN	NaN	NaN	NaN	NaN	NaN	NaN	NaN	NaN	26.3293	NaN	NaN	NaN	NaN	NaN	NaN	NaN	NaN	NaN	NaN	NaN	NaN	NaN	NaN	NaN	NaN	NaN	NaN	NaN	NaN
22.3354	22.1057	22.499	NaN	NaN	NaN	NaN	NaN	NaN	NaN	NaN	NaN	NaN	NaN	NaN	NaN	23.6772	23.7526	23.6861	24.2381	22.7753	23.5991	21.7067	21.4367	NaN	NaN	NaN	NaN	NaN	NaN	NaN	NaN	NaN	NaN	NaN	NaN	NaN	NaN	23.2907	22.6264	23.009	23.2471	NaN	NaN	NaN	NaN	NaN	NaN	NaN	NaN
NaN	NaN	NaN	NaN	NaN	NaN	NaN	NaN	20.2862	NaN	NaN	NaN	NaN	NaN	NaN	NaN	NaN	NaN	NaN	NaN	NaN	NaN	NaN	NaN	NaN	NaN	NaN	NaN	NaN	NaN	NaN	20.1559	NaN	NaN	NaN	NaN	NaN	NaN	NaN	NaN	NaN	NaN	19.8423	NaN	NaN	NaN	NaN	NaN	NaN	NaN
23.3916	23.6302	23.4549	23.337	NaN	NaN	NaN	NaN	NaN	NaN	NaN	NaN	NaN	NaN	NaN	NaN	23.623	23.7006	23.4422	23.3947	24.4198	24.1337	23.1587	23.2031	NaN	NaN	NaN	NaN	NaN	NaN	NaN	NaN	NaN	NaN	NaN	NaN	NaN	NaN	23.4757	23.2314	23.3593	23.1727	NaN	NaN	NaN	NaN	NaN	NaN	NaN	NaN
NaN	NaN	NaN	NaN	20.4076	20.6762	20.5622	20.9219	20.8965	21.1656	20.8092	21.0608	20.9288	20.4829	20.3983	20.6996	NaN	NaN	NaN	NaN	NaN	NaN	NaN	NaN	NaN	20.602	NaN	20.994	NaN	NaN	NaN	NaN	19.9168	NaN	20.923	21.0403	20.4429	20.7856	NaN	NaN	NaN	NaN	21.1563	19.7481	NaN	NaN	20.7494	20.2492	NaN	20.3438
NaN	NaN	NaN	NaN	NaN	NaN	NaN	21.094	21.6071	21.593	21.5904	21.4652	21.2166	21.3731	21.5514	NaN	NaN	NaN	NaN	NaN	NaN	NaN	NaN	NaN	NaN	NaN	NaN	21.6477	NaN	NaN	21.066	NaN	NaN	NaN	NaN	NaN	NaN	NaN	NaN	NaN	NaN	NaN	21.1938	NaN	21.6248	21.2047	21.515	21.8967	21.2649	21.9446
NaN	NaN	NaN	NaN	NaN	NaN	NaN	NaN	NaN	NaN	NaN	21.2129	NaN	NaN	NaN	NaN	NaN	NaN	NaN	NaN	NaN	NaN	NaN	NaN	NaN	NaN	NaN	NaN	NaN	NaN	NaN	NaN	NaN	NaN	20.8241	NaN	NaN	NaN	NaN	NaN	NaN	NaN	NaN	NaN	NaN	NaN	NaN	NaN	NaN	NaN
NaN	NaN	NaN	NaN	NaN	NaN	NaN	NaN	NaN	NaN	NaN	NaN	NaN	NaN	NaN	NaN	NaN	NaN	NaN	NaN	NaN	NaN	NaN	NaN	20.6825	NaN	21.1032	21.4267	NaN	NaN	NaN	NaN	NaN	NaN	NaN	NaN	NaN	NaN	NaN	NaN	NaN	NaN	NaN	21.2353	21.1295	NaN	NaN	NaN	NaN	NaN
NaN	NaN	NaN	NaN	NaN	NaN	NaN	NaN	NaN	NaN	21.5243	21.3174	NaN	NaN	NaN	NaN	NaN	NaN	NaN	NaN	NaN	NaN	NaN	NaN	21.1696	NaN	NaN	NaN	22.045	21.8131	NaN	NaN	NaN	NaN	NaN	NaN	NaN	NaN	NaN	NaN	NaN	NaN	NaN	NaN	NaN	NaN	21.2028	NaN	NaN	NaN
NaN	NaN	NaN	NaN	NaN	NaN	NaN	NaN	NaN	NaN	NaN	NaN	NaN	NaN	NaN	20.7001	NaN	NaN	NaN	NaN	NaN	NaN	NaN	NaN	NaN	NaN	NaN	NaN	NaN	NaN	NaN	NaN	NaN	NaN	NaN	NaN	NaN	NaN	NaN	NaN	NaN	NaN	NaN	NaN	NaN	NaN	NaN	NaN	NaN	NaN
NaN	NaN	NaN	NaN	NaN	NaN	NaN	20.9328	21.6684	21.6744	21.5663	21.5316	NaN	NaN	21.487	NaN	NaN	NaN	NaN	NaN	NaN	NaN	NaN	NaN	NaN	NaN	NaN	NaN	NaN	NaN	NaN	NaN	NaN	NaN	21.3635	21.5897	21.9671	21.8888	NaN	NaN	NaN	NaN	21.9445	21.9866	21.7355	21.4571	21.0027	NaN	NaN	NaN
NaN	NaN	NaN	NaN	21.3777	NaN	21.4519	21.3469	23.2393	23.4451	23.53	23.3988	22.6802	22.6149	22.6716	22.6103	NaN	NaN	NaN	NaN	NaN	NaN	NaN	NaN	22.1507	22.0878	22.441	22.4334	22.6481	22.799	NaN	NaN	NaN	21.7692	23.217	23.3865	23.1383	23.1636	NaN	NaN	NaN	NaN	23.3079	23.4745	23.2099	23.1816	22.5658	22.606	22.7628	22.6247
NaN	NaN	NaN	NaN	NaN	NaN	NaN	NaN	21.9389	21.9077	21.9928	22.1979	21.6197	21.3127	21.7188	21.4691	NaN	NaN	NaN	NaN	NaN	NaN	NaN	NaN	NaN	NaN	NaN	NaN	NaN	NaN	NaN	NaN	NaN	NaN	21.1016	21.8402	NaN	NaN	NaN	NaN	NaN	NaN	NaN	NaN	NaN	NaN	NaN	20.9147	20.8708	NaN
NaN	NaN	NaN	NaN	NaN	NaN	NaN	NaN	NaN	NaN	NaN	NaN	NaN	NaN	NaN	NaN	NaN	NaN	NaN	NaN	NaN	NaN	NaN	NaN	NaN	NaN	NaN	NaN	NaN	NaN	NaN	NaN	NaN	NaN	NaN	NaN	NaN	NaN	NaN	NaN	NaN	NaN	NaN	21.1087	21.1167	NaN	NaN	NaN	NaN	NaN
26.9155	27.0379	26.4054	26.6543	NaN	NaN	NaN	20.4692	NaN	NaN	NaN	NaN	23.2915	23.3218	22.9113	23.5649	26.8323	26.8984	26.2161	26.3183	27.044	26.908	26.6746	26.6161	23.2184	23.7638	23.8524	23.3042	NaN	NaN	24.42	24.6455	24.3462	24.1182	NaN	NaN	NaN	NaN	26.4039	26.5832	26.3064	26.2041	25.2324	25.1296	25.0297	25.3166	22.7486	23.7627	23.6336	23.5692
NaN	21.3363	NaN	21.8704	26.2228	25.8959	24.8892	25.0164	22.8358	23.0389	23.144	21.7137	21.3188	20.7096	NaN	21.9771	20.3886	22.041	22.6937	22.653	23.1856	23.3283	23.9101	24.0092	26.5796	26.2403	25.2923	25.1319	24.2725	24.1465	25.5906	24.991	24.5288	25.1456	20.6189	21.2484	NaN	21.3117	21.5823	NaN	22.9799	22.3044	22.667	22.9229	23.5173	23.0012	22.7566	21.879	19.7562	NaN
NaN	NaN	NaN	NaN	25.3743	25.5223	25.8964	26.0434	NaN	NaN	NaN	NaN	NaN	NaN	NaN	NaN	24.0809	24.123	NaN	NaN	NaN	NaN	NaN	NaN	NaN	NaN	NaN	NaN	24.9269	24.8434	24.9687	24.8413	24.9547	24.7377	NaN	NaN	NaN	NaN	NaN	NaN	NaN	NaN	NaN	NaN	NaN	NaN	NaN	NaN	NaN	NaN
23.0456	NaN	NaN	NaN	23.9153	23.7733	23.9024	23.9527	24.6345	24.721	24.9149	24.8787	24.5711	24.5101	24.5299	24.7315	21.8274	20.4364	21.5031	19.8729	NaN	NaN	21.9163	21.3298	23.7746	23.6746	23.5605	23.9303	24.0594	24.0772	23.8784	23.7505	23.9802	23.7355	21.7876	23.5847	22.7737	22.3681	21.0973	NaN	NaN	NaN	23.4903	23.4267	23.8496	23.6709	23.9104	23.9794	23.8225	23.8478
22.9767	22.8179	22.917	22.6674	NaN	NaN	NaN	NaN	NaN	NaN	NaN	NaN	NaN	NaN	NaN	NaN	22.9913	22.7319	23.0839	23.0957	23.9006	23.8978	24.1966	23.777	23.5601	23.7366	23.4977	23.06	NaN	NaN	NaN	NaN	NaN	NaN	NaN	NaN	NaN	NaN	22.9813	23.1951	23.1108	NaN	NaN	NaN	NaN	NaN	NaN	22.0211	NaN	NaN
23.3819	23.3533	23.7907	23.6666	21.7953	21.7957	NaN	NaN	22.0292	NaN	NaN	NaN	NaN	NaN	NaN	NaN	22.9665	23.1853	23.3343	23.3955	NaN	NaN	24.0838	23.9631	NaN	NaN	NaN	NaN	NaN	NaN	NaN	NaN	NaN	NaN	NaN	NaN	NaN	NaN	23.1674	23.2714	23.6419	23.5175	NaN	NaN	NaN	NaN	NaN	NaN	NaN	NaN
NaN	NaN	NaN	NaN	NaN	NaN	NaN	NaN	21.2336	21.0145	21.569	21.4162	NaN	NaN	NaN	NaN	NaN	NaN	NaN	NaN	NaN	NaN	NaN	NaN	NaN	NaN	NaN	NaN	NaN	NaN	NaN	NaN	NaN	NaN	NaN	NaN	NaN	NaN	NaN	NaN	NaN	NaN	NaN	20.5343	20.6064	20.5721	NaN	NaN	NaN	NaN
21.9546	NaN	NaN	NaN	25.2157	25.2119	25.5766	25.3499	22.3253	22.5201	22.3013	22.3717	24.8343	24.9639	24.6601	24.8787	NaN	21.4981	22.2448	22.5208	NaN	NaN	23.5473	23.645	24.9769	24.8064	23.8914	24.0688	23.8435	23.9132	24.2876	24.2017	24.2596	24.4103	NaN	NaN	NaN	NaN	21.5657	NaN	22.7071	22.4797	23.7632	23.8887	23.9928	24.0321	25.2248	25.461	25.007	24.8133
NaN	NaN	NaN	NaN	NaN	NaN	NaN	NaN	22.9845	22.6322	23.1335	23.2488	NaN	NaN	NaN	NaN	NaN	NaN	NaN	NaN	NaN	NaN	NaN	NaN	NaN	NaN	21.5026	NaN	22.8558	22.9394	NaN	NaN	NaN	NaN	NaN	NaN	NaN	NaN	NaN	NaN	NaN	NaN	NaN	NaN	NaN	NaN	22.2369	21.7422	21.0356	NaN
NaN	NaN	NaN	NaN	23.3669	23.4427	22.4047	22.7818	NaN	NaN	NaN	NaN	NaN	20.0096	21.4441	NaN	NaN	NaN	22.9408	23.2318	NaN	NaN	NaN	21.8493	22.6396	22.1394	NaN	20.7631	24.8946	24.7252	23.4472	23.4352	23.4198	23.5722	22.657	22.7253	22.5682	22.507	NaN	NaN	NaN	NaN	NaN	NaN	NaN	NaN	NaN	NaN	21.6663	NaN
NaN	NaN	NaN	NaN	NaN	NaN	NaN	NaN	21.4984	22.0134	21.9381	21.8612	NaN	NaN	NaN	NaN	NaN	NaN	NaN	NaN	NaN	NaN	NaN	NaN	NaN	NaN	NaN	NaN	NaN	NaN	NaN	NaN	NaN	NaN	NaN	NaN	NaN	NaN	NaN	NaN	NaN	NaN	NaN	NaN	NaN	NaN	NaN	NaN	NaN	NaN
NaN	NaN	NaN	NaN	NaN	NaN	NaN	NaN	NaN	NaN	NaN	NaN	NaN	NaN	NaN	NaN	NaN	NaN	NaN	NaN	NaN	NaN	NaN	NaN	NaN	NaN	NaN	NaN	NaN	NaN	NaN	NaN	NaN	NaN	NaN	NaN	NaN	NaN	NaN	NaN	NaN	NaN	22.2106	22.4411	22.3901	22.4548	20.9725	NaN	NaN	NaN
NaN	NaN	NaN	NaN	22.2556	21.8221	22.1613	21.979	23.4565	23.2809	23.3399	23.45	22.2226	21.3881	22.202	22.1914	NaN	NaN	NaN	NaN	NaN	NaN	NaN	NaN	22.2463	22.4018	22.5533	22.7444	23.0463	23.0326	22.4293	22.3641	22.3095	22.1478	23.3382	23.3863	23.4293	23.376	NaN	NaN	NaN	NaN	22.422	22.701	22.6279	22.6229	20.8598	21.5316	21.8196	21.8929
NaN	NaN	NaN	NaN	NaN	NaN	NaN	NaN	NaN	NaN	NaN	21.4086	NaN	NaN	NaN	NaN	NaN	NaN	NaN	NaN	NaN	NaN	NaN	NaN	NaN	NaN	NaN	NaN	21.7315	22.1636	NaN	NaN	NaN	NaN	22.4212	22.5582	21.5905	NaN	NaN	NaN	NaN	NaN	22.432	22.2516	22.4929	22.2948	NaN	NaN	NaN	NaN
NaN	NaN	NaN	NaN	22.0848	22.3273	NaN	22.8386	22.9922	22.9054	22.8877	22.838	22.5129	22.3049	22.5702	22.6072	NaN	NaN	NaN	NaN	NaN	NaN	NaN	NaN	22.3366	22.4776	22.284	22.0732	22.2738	NaN	22.5539	22.3787	NaN	NaN	23.383	23.1283	23.5222	23.4245	NaN	NaN	NaN	NaN	22.4813	22.4616	22.4723	22.4838	22.4009	22.5643	22.4712	21.6297
24.1909	23.3424	24.5603	24.7018	26.1289	26.1032	26.1456	26.276	26.0119	26.1322	26.0479	26.1594	26.5658	26.6468	26.6871	26.6756	24.5369	24.7603	25.1798	25.322	25.0772	25.0958	24.9884	24.9561	26.3485	26.4342	26.6164	26.5593	27.0801	26.9999	26.4889	26.5282	26.6179	26.6466	26.5463	26.5162	26.5879	26.5799	24.1334	24.3649	24.9912	25.1283	26.3874	26.4587	26.3585	26.4078	26.3026	26.2974	26.2852	26.2884
NaN	21.1964	NaN	20.5745	23.2901	23.4257	23.2478	23.3623	24.6331	24.7248	24.6386	24.8416	23.7674	23.552	23.7748	23.675	20.2652	NaN	NaN	NaN	NaN	NaN	NaN	20.0493	23.4661	23.4061	23.5707	23.5188	23.9535	24.2904	22.2814	22.2544	21.9941	23.1151	23.8634	24.0085	23.4546	23.8227	NaN	NaN	20.1129	NaN	23.9452	23.7152	23.6271	23.792	23.5591	23.7813	23.7381	23.7864
24.9635	24.9466	24.9172	24.9683	24.8661	24.7817	25.1494	25.1061	NaN	NaN	NaN	NaN	NaN	NaN	NaN	NaN	25.3564	25.2471	24.9533	24.9514	24.7743	24.1435	24.2213	24.3565	NaN	NaN	NaN	NaN	NaN	NaN	NaN	NaN	NaN	NaN	24.6164	24.7822	24.6849	24.7463	24.74	24.7313	24.8614	24.7274	NaN	NaN	NaN	NaN	NaN	NaN	NaN	NaN
NaN	NaN	NaN	NaN	NaN	NaN	NaN	NaN	NaN	NaN	NaN	NaN	NaN	NaN	NaN	NaN	NaN	NaN	NaN	NaN	NaN	NaN	NaN	NaN	NaN	NaN	NaN	NaN	NaN	NaN	NaN	NaN	NaN	NaN	NaN	NaN	NaN	NaN	NaN	NaN	NaN	NaN	NaN	NaN	NaN	NaN	NaN	NaN	NaN	NaN
NaN	NaN	NaN	NaN	22.8453	22.725	22.7751	23.0286	23.5219	23.6029	23.555	23.673	23.0153	23.0253	23.0785	22.8264	NaN	NaN	NaN	NaN	NaN	NaN	NaN	NaN	22.8378	22.7714	23.0636	23.0883	23.1922	23.3857	22.5561	22.0649	22.5328	21.9278	23.2054	23.2738	23.3565	23.2893	NaN	NaN	NaN	NaN	22.8076	22.8668	22.8613	22.9475	22.9346	22.6541	23.08	23.1269
NaN	NaN	NaN	NaN	NaN	NaN	NaN	NaN	NaN	19.2646	19.8412	NaN	NaN	NaN	NaN	NaN	NaN	NaN	NaN	NaN	NaN	NaN	NaN	NaN	NaN	NaN	NaN	19.7449	NaN	NaN	NaN	NaN	NaN	NaN	NaN	NaN	NaN	NaN	NaN	NaN	NaN	NaN	19.7094	NaN	NaN	NaN	NaN	NaN	NaN	NaN
NaN	NaN	NaN	NaN	21.9589	22.0178	22.0523	22.2012	22.5166	22.6446	22.783	22.9932	21.9451	21.6661	22.0625	21.9171	NaN	NaN	NaN	NaN	NaN	NaN	NaN	NaN	21.3243	21.5303	20.8182	21.9768	NaN	NaN	NaN	NaN	NaN	20.6472	20.8548	20.6402	19.9929	NaN	NaN	21.5221	NaN	NaN	NaN	NaN	21.8088	21.5689	NaN	NaN	21.6073	NaN
NaN	NaN	NaN	NaN	NaN	NaN	NaN	NaN	NaN	NaN	NaN	NaN	NaN	NaN	NaN	NaN	NaN	NaN	NaN	NaN	25.6207	25.7172	23.4316	23.3994	NaN	NaN	NaN	NaN	NaN	NaN	NaN	NaN	NaN	NaN	NaN	NaN	NaN	NaN	NaN	NaN	NaN	NaN	NaN	NaN	NaN	NaN	NaN	NaN	NaN	NaN
NaN	NaN	NaN	NaN	NaN	NaN	NaN	NaN	NaN	NaN	NaN	NaN	NaN	NaN	NaN	NaN	NaN	NaN	NaN	NaN	NaN	NaN	NaN	NaN	NaN	NaN	NaN	NaN	NaN	NaN	NaN	NaN	NaN	NaN	20.7149	20.754	20.8709	NaN	NaN	NaN	NaN	NaN	NaN	NaN	NaN	NaN	NaN	NaN	NaN	NaN
23.4763	23.5522	24.0668	24.165	23.3147	23.17	23.5784	23.6213	23.6944	23.7708	23.8442	24.1316	21.4475	21.6297	NaN	NaN	23.0945	23.2231	22.7122	23.4707	23.362	NaN	22.8455	23.7548	21.8633	22.6164	NaN	22.3707	NaN	21.785	20.9043	21.2103	NaN	NaN	NaN	NaN	NaN	22.6413	22.9874	23.1369	22.3574	22.3839	23.3923	23.5888	23.9579	23.6481	NaN	NaN	NaN	NaN
25.7468	25.7588	26.6105	26.6622	25.256	25.4215	24.9361	25.0369	24.4597	24.4754	23.7786	24.0059	NaN	NaN	NaN	NaN	25.9376	26.0548	26.5519	26.6905	NaN	NaN	23.8265	25.8768	25.4881	25.2194	24.7473	24.9226	24.5531	23.801	26.0008	26.2902	26.1981	26.0964	25.732	25.7274	25.8164	25.7649	26.2146	26.3524	26.426	26.3913	NaN	NaN	NaN	NaN	NaN	NaN	22.9168	NaN
24.2646	24.6056	25.6577	25.6576	NaN	NaN	NaN	NaN	NaN	NaN	NaN	NaN	NaN	NaN	NaN	NaN	24.2557	24.8924	24.9633	24.9378	21.6565	21.5924	24.3226	24.1035	NaN	NaN	NaN	NaN	20.7069	21.4707	NaN	NaN	19.9952	21.0183	NaN	NaN	NaN	NaN	25.0334	24.9822	24.557	24.7179	NaN	NaN	NaN	NaN	NaN	NaN	NaN	19.8286
22.3048	NaN	21.7986	NaN	NaN	21.0527	NaN	NaN	NaN	NaN	NaN	NaN	NaN	20.7269	NaN	NaN	22.8456	22.6994	23.0519	23.098	22.5891	22.2433	23.0154	22.9159	NaN	NaN	NaN	NaN	NaN	NaN	NaN	NaN	NaN	NaN	NaN	NaN	NaN	NaN	22.6187	22.6223	22.8941	22.7707	NaN	NaN	NaN	NaN	NaN	NaN	NaN	NaN
25.821	25.2528	26.6881	26.3503	24.9247	24.8499	24.9753	24.9821	24.3502	24.2536	23.9812	24.0039	25.444	25.3411	24.623	24.7116	25.1329	25.6404	26.8069	26.7171	23.1059	NaN	25.6253	25.8215	25.2569	25.1997	24.9242	25.0725	26.9816	26.8958	25.6812	25.8234	25.0465	25.2335	24.8973	24.8867	24.6074	24.6436	25.4104	25.0986	25.6947	25.8775	24.1299	23.9298	23.9153	24.0552	24.6675	24.8536	25.0797	24.9861
26.804	26.9237	27.2684	27.2492	28.248	28.2814	27.4419	27.4019	24.8094	24.7613	24.3519	24.3393	26.1753	26.2892	25.9798	25.8664	27.6021	27.4056	27.4171	27.4885	25.8409	25.7941	27.5609	27.6197	26.2272	26.2451	26.0561	26.131	28.2466	28.2167	27.6148	27.7348	27.6265	27.5911	26.6855	26.7773	26.6918	26.7171	26.9357	26.8209	26.8153	26.8152	24.4565	23.2639	24.191	24.6478	26.2341	26.2319	26.4883	26.5242
NaN	NaN	NaN	NaN	NaN	NaN	NaN	NaN	NaN	NaN	NaN	NaN	NaN	NaN	NaN	NaN	NaN	NaN	NaN	NaN	NaN	NaN	NaN	NaN	NaN	NaN	NaN	NaN	25.0616	25.0552	NaN	NaN	NaN	NaN	NaN	NaN	NaN	NaN	NaN	NaN	NaN	NaN	NaN	NaN	NaN	NaN	NaN	NaN	NaN	NaN
NaN	NaN	NaN	NaN	21.5666	20.9057	21.5328	20.6257	22.3216	NaN	21.0763	NaN	NaN	22.0305	NaN	NaN	NaN	NaN	NaN	NaN	NaN	NaN	NaN	NaN	NaN	NaN	NaN	21.4409	NaN	NaN	NaN	NaN	NaN	NaN	NaN	NaN	NaN	NaN	NaN	NaN	NaN	NaN	NaN	NaN	NaN	21.9268	20.6248	NaN	21.07	NaN
NaN	NaN	NaN	NaN	21.7002	21.5776	22.0338	21.5238	NaN	NaN	NaN	NaN	NaN	NaN	NaN	NaN	NaN	NaN	NaN	NaN	NaN	NaN	NaN	NaN	NaN	NaN	NaN	NaN	NaN	NaN	NaN	NaN	NaN	20.3563	NaN	NaN	NaN	NaN	NaN	NaN	NaN	NaN	NaN	NaN	NaN	NaN	NaN	NaN	NaN	NaN
NaN	NaN	NaN	NaN	21.5175	21.7062	21.9847	21.0804	23.1114	22.9461	23.0349	22.9438	23.2453	23.0804	23.1704	23.2631	NaN	NaN	NaN	NaN	NaN	NaN	NaN	NaN	21.6656	20.7577	20.7285	21.2626	22.5227	23.0191	19.8705	21.0385	21.5864	20.9525	22.8976	22.7853	22.8123	22.8766	NaN	NaN	NaN	NaN	22.91	22.9441	22.9599	22.9476	22.4438	22.0138	22.5088	21.9348
NaN	NaN	NaN	NaN	22.145	22.4864	22.2375	22.287	22.2806	21.9404	22.2318	22.0504	22.0757	21.8566	22.0734	21.6501	NaN	NaN	NaN	NaN	NaN	NaN	NaN	NaN	NaN	21.4133	21.0168	21.339	21.774	21.8729	NaN	21.0047	21.4183	20.7005	22.3024	22.4681	22.4001	22.4499	NaN	NaN	NaN	NaN	22.1016	21.9303	21.7338	22.251	21.8179	22.1339	22.0892	21.922
NaN	NaN	NaN	NaN	NaN	NaN	22.1424	22.4834	22.9702	23.2538	22.8614	22.9221	22.0206	22.0782	22.3356	21.8321	NaN	NaN	NaN	NaN	NaN	NaN	NaN	NaN	22.3244	22.0067	22.2539	22.1495	22.415	22.4777	21.4705	NaN	21.2036	NaN	23.0207	23.2219	23.4003	23.5659	NaN	NaN	NaN	NaN	22.8436	22.8994	22.9853	22.9186	22.6172	22.4822	22.0187	22.4697
24.803	24.5005	24.9888	25.3004	26.6943	26.7507	26.8382	26.7964	27.6376	27.638	27.6514	27.659	27.4197	27.4088	27.3377	27.3829	25.7012	26.0804	25.5187	25.4362	25.003	24.3662	25.0389	25.0644	26.7371	26.6901	26.8925	26.8023	27.1982	27.2397	26.6773	26.6699	26.6454	26.7334	27.3956	27.3861	27.3699	27.3824	24.5951	24.7642	25.3866	25.1475	27.6409	27.5602	27.4633	27.4512	27.1388	27.1567	27.2385	27.2814
NaN	NaN	NaN	NaN	NaN	NaN	NaN	NaN	21.4187	21.6397	21.4215	21.7112	NaN	NaN	NaN	21.0787	NaN	NaN	NaN	NaN	NaN	NaN	NaN	NaN	NaN	NaN	NaN	NaN	NaN	21.0368	NaN	NaN	NaN	NaN	21.8396	21.5068	21.631	NaN	NaN	NaN	NaN	NaN	NaN	21.5746	21.5962	21.8155	NaN	NaN	21.2793	NaN
23.7784	23.882	22.1819	NaN	23.9131	23.9407	24.2933	24.1939	25.123	25.3552	25.1457	25.0505	24.6716	24.4216	24.6817	24.7015	23.0501	23.4423	21.8086	21.8859	24.0036	23.4303	21.2552	23.4255	24.0612	24.2914	24.3577	24.1331	24.4365	24.4847	23.8789	24.0972	23.9271	23.9785	24.3297	24.2769	24.3173	24.4274	NaN	24.1191	NaN	22.6685	23.9697	23.8172	23.7865	23.9546	24.3068	24.438	24.6492	24.4623
NaN	NaN	NaN	NaN	21.7843	22.1313	22.047	21.8696	20.7265	21.1691	20.8806	21.2624	21.9126	22.003	21.9499	22.0108	NaN	21.6204	NaN	NaN	NaN	22.1515	NaN	21.2183	22.1131	22.2229	22.1907	22.1756	21.1951	21.2227	NaN	NaN	21.5604	21.2648	21.4721	21.9303	21.7008	21.7456	NaN	NaN	NaN	NaN	21.7726	21.3518	21.454	21.2246	21.2191	21.3812	21.1104	21.3345
27.873	28.0501	27.386	27.4205	NaN	NaN	NaN	NaN	NaN	NaN	NaN	NaN	NaN	NaN	NaN	NaN	27.1348	27.1125	26.5364	26.508	27.4179	27.2293	26.3394	26.4647	NaN	NaN	NaN	NaN	NaN	NaN	NaN	NaN	NaN	NaN	NaN	NaN	NaN	NaN	27.4325	27.5608	26.6146	26.5742	NaN	NaN	NaN	NaN	NaN	NaN	NaN	NaN
NaN	NaN	NaN	NaN	22.5279	22.3256	22.8746	22.8037	23.9854	23.7747	24.028	23.8181	22.9062	22.8081	23.1028	21.6652	NaN	NaN	NaN	NaN	NaN	NaN	NaN	NaN	22.8279	22.9318	22.408	23.1048	23.3347	23.3982	21.5113	22.1339	22.6101	22.4478	24.2073	24.2526	24.4291	24.3941	NaN	NaN	NaN	NaN	23.5699	23.492	23.2474	23.5237	23.3723	23.4509	23.3533	23.5103
NaN	NaN	NaN	NaN	NaN	19.7887	NaN	NaN	NaN	NaN	NaN	NaN	NaN	NaN	NaN	NaN	NaN	NaN	NaN	NaN	NaN	NaN	NaN	NaN	NaN	21.1693	20.7208	21.1861	NaN	20.9308	NaN	NaN	NaN	NaN	21.6518	21.2952	21.5931	21.5571	NaN	NaN	NaN	NaN	22.2014	NaN	21.0231	NaN	NaN	NaN	NaN	NaN
NaN	NaN	NaN	NaN	NaN	NaN	NaN	NaN	NaN	NaN	NaN	NaN	NaN	NaN	NaN	NaN	NaN	NaN	NaN	NaN	NaN	NaN	NaN	NaN	23.7191	23.6031	23.1431	23.3538	NaN	NaN	NaN	NaN	NaN	NaN	NaN	NaN	NaN	NaN	NaN	NaN	NaN	NaN	NaN	NaN	NaN	NaN	NaN	NaN	NaN	NaN
22.5216	23.3188	25.0177	25.2078	22.4581	22.5452	NaN	21.7192	20.9952	NaN	NaN	NaN	21.2586	21.2431	NaN	20.3098	23.8078	NaN	25.3697	25.2739	24.2386	21.4494	26.6424	26.5374	21.6125	22.468	20.02	NaN	21.8464	22.7015	23.829	23.9318	23.7636	23.6293	21.2904	NaN	NaN	NaN	23.3171	23.2787	25.7383	25.9187	NaN	NaN	NaN	20.9676	22.2464	22.1817	22.5788	21.5591
29.1683	29.2531	29.6976	29.7101	30.3325	30.3452	30.516	30.4898	30.0854	30.0742	30.0578	30.1049	30.8797	30.8747	30.9058	30.8688	29.2437	29.1989	29.7717	29.7302	29.6552	29.775	29.8474	29.8571	30.7665	30.7838	30.6988	30.6965	29.8395	29.7854	30.1957	30.215	30.1992	30.2125	30.0716	30.053	30.0436	30.0521	29.6153	29.7027	29.8285	29.8736	30.4213	30.4367	30.4038	30.4205	30.5339	30.5931	30.4325	30.4409
24.4744	24.4557	24.8543	24.5313	27.1984	27.2405	27.1435	27.1559	25.1644	25.2441	24.879	25.0031	24.6323	24.7376	24.8879	24.7943	25.2651	25.4512	25.2404	25.1956	24.1905	24.1618	25.1313	25.2626	27.036	27.0265	26.3099	26.2478	26.6338	26.6684	26.8882	26.9624	26.4232	26.5556	25.8133	25.846	25.851	25.7789	24.9965	24.6728	25.245	25.2111	23.7119	23.3691	24.0728	24.2385	25.0297	25.0874	25.0734	25.1327
20.8255	NaN	21.1653	21.311	22.4026	23.0627	23.3981	23.1231	24.4888	24.6064	24.4301	24.5368	24.9475	24.8404	24.9823	24.9963	23.7473	24.0599	22.6741	22.692	22.8358	22.7151	21.4225	21.2503	22.3939	23.5596	23.804	23.5203	25.3619	25.4362	22.5649	21.7878	21.9551	23.2904	25.3403	25.3788	25.1495	25.3731	21.7258	23.2558	22.3309	21.8235	24.8536	24.7916	24.3756	24.6023	24.4616	24.6381	24.6941	24.6367
NaN	NaN	NaN	NaN	23.1363	23.2708	23.2571	23.1295	NaN	NaN	NaN	NaN	NaN	NaN	NaN	NaN	NaN	NaN	NaN	NaN	NaN	NaN	NaN	NaN	NaN	NaN	NaN	NaN	NaN	NaN	NaN	NaN	NaN	NaN	NaN	NaN	NaN	NaN	NaN	NaN	NaN	NaN	NaN	NaN	NaN	NaN	NaN	NaN	NaN	NaN
25.4362	25.3606	24.4191	24.1416	24.7713	24.6233	24.8512	24.7321	25.7015	25.6623	25.8849	25.8612	24.9533	24.9074	24.9885	24.9568	24.8317	24.6797	23.4341	23.8472	24.8767	24.3292	22.9775	23.1365	25.0591	25.0112	25.2058	25.227	24.8621	24.9038	23.768	24.1678	24.8448	24.6065	25.5513	25.5822	25.5435	25.6383	24.156	24.2291	23.5578	22.5423	25.5489	25.4379	25.2855	25.3041	25.0585	25.0251	25.074	24.8516
NaN	NaN	NaN	NaN	21.5608	21.1749	21.3977	21.701	22.777	22.7851	22.7721	22.7607	21.9507	22.2798	22.1766	22.1594	NaN	NaN	NaN	NaN	NaN	NaN	NaN	NaN	21.9273	21.6562	21.7148	21.9141	22.0336	22.0314	21.6174	20.76	21.6661	21.3757	23.0127	22.9473	22.7661	22.5785	NaN	NaN	NaN	NaN	22.3948	22.3728	22.1927	21.7768	22.2707	21.6407	21.9889	21.9406
NaN	NaN	NaN	NaN	NaN	NaN	21.781	21.7369	22.6985	22.5997	22.6089	22.7021	21.9949	22.1542	22.0844	22.0565	NaN	NaN	NaN	NaN	NaN	NaN	NaN	NaN	22.4202	22.4255	22.0798	22.1773	22.3936	22.266	21.9595	NaN	NaN	21.8543	22.8422	22.7366	22.7376	22.7326	NaN	NaN	NaN	NaN	22.4033	22.201	22.2674	22.4846	22.5194	22.4247	22.3395	22.3985
22.4701	22.7881	22.8103	22.6474	22.4126	22.3678	22.4895	22.3131	22.4408	22.3029	22.2715	22.3671	22.8408	22.8662	22.891	22.8637	22.4341	22.4707	22.0283	22.3559	23.0444	22.3619	22.7076	22.8625	21.9172	21.5395	21.8026	22.0256	22.1236	22.0843	22.0251	NaN	21.9572	21.4677	21.9267	21.8458	22.0241	21.9275	22.4616	22.1512	22.5904	22.6214	22.633	22.6387	22.3243	22.3466	22.5669	22.2924	22.5386	22.5005
NaN	NaN	NaN	NaN	NaN	NaN	20.7434	NaN	NaN	NaN	NaN	NaN	21.5572	22.9514	22.7117	23.0449	NaN	NaN	NaN	NaN	NaN	NaN	NaN	NaN	22.3658	21.8171	22.2049	22.4797	NaN	NaN	NaN	21.4679	21.5152	22.2895	NaN	NaN	21.1134	20.5569	NaN	NaN	NaN	NaN	23	23.3232	23.2407	23.4917	NaN	NaN	NaN	NaN
NaN	NaN	NaN	NaN	21.133	21.2021	21.3928	21.0482	21.1123	21.1403	21.1974	21.2295	21.0005	20.9348	21.1533	21.3546	NaN	NaN	NaN	NaN	NaN	NaN	NaN	NaN	21.4338	21.2739	21.5327	21.4958	NaN	20.1889	20.8338	21.0161	NaN	20.6591	21.0079	20.9705	21.3359	21.1645	NaN	NaN	NaN	NaN	21.5011	21.4226	21.594	21.3497	21.0534	20.7948	20.3881	NaN
NaN	NaN	NaN	NaN	21.9078	21.9052	22.4144	22.1817	22.4366	22.2573	22.3969	22.2527	22.4002	22.2678	22.373	22.3103	NaN	NaN	NaN	NaN	NaN	NaN	NaN	NaN	22.2458	22.4104	22.2128	22.4697	22.0554	21.6958	22.273	21.4632	21.8352	NaN	22.2113	21.9602	22.1176	21.9615	NaN	NaN	NaN	NaN	22.4956	22.3697	22.3368	22.2232	22.3061	21.9199	22.11	22.0322
NaN	NaN	NaN	NaN	21.568	21.4365	21.6507	21.2602	21.3463	21.5081	21.5439	21.3566	21.3532	21.2356	21.1896	21.265	NaN	NaN	NaN	NaN	21.4967	NaN	NaN	NaN	21.4931	21.2811	21.5226	21.5301	21.1911	20.7543	20.8129	21.0973	21.1067	21.0227	21.5811	21.3102	21.2878	21.4599	NaN	NaN	NaN	19.4277	21.6581	21.4382	21.7153	21.501	21.0549	21.2789	21.172	21.4275
NaN	NaN	NaN	NaN	22.2062	22.1672	22.0866	22.073	21.3511	21.5198	22.0516	21.9103	21.4023	22.0775	21.7257	22.0328	20.7558	NaN	NaN	NaN	NaN	NaN	NaN	NaN	21.7234	21.0942	21.7448	21.59	NaN	21.2724	21.4775	21.3553	21.4335	21.217	21.7797	21.9077	21.5372	21.8135	NaN	NaN	NaN	NaN	21.9645	22.0071	21.9953	21.607	21.5168	21.6479	21.2421	21.545
NaN	NaN	NaN	NaN	NaN	NaN	NaN	NaN	20.4189	20.9235	20.5265	20.4883	20.1546	NaN	20.7238	NaN	NaN	NaN	NaN	NaN	NaN	NaN	NaN	NaN	20.0882	NaN	NaN	20.6601	NaN	NaN	NaN	NaN	NaN	NaN	NaN	NaN	NaN	NaN	NaN	NaN	NaN	NaN	NaN	20.4957	20.1879	20.3375	20.0996	NaN	NaN	NaN
NaN	NaN	NaN	NaN	21.9256	NaN	NaN	NaN	NaN	NaN	NaN	21.6271	NaN	22.1399	NaN	NaN	22.9648	23.2984	NaN	22.4195	NaN	NaN	NaN	NaN	NaN	22.2436	21.9456	20.8447	NaN	NaN	23.1694	23.3109	22.9133	22.9357	22.0838	NaN	NaN	NaN	NaN	NaN	NaN	NaN	22.6234	NaN	22.9973	NaN	NaN	NaN	NaN	22.0713
NaN	NaN	NaN	NaN	22.8255	22.7099	22.4962	22.3731	22.742	22.9568	22.8266	23.0215	22.1825	22.5577	22.3491	22.6073	NaN	NaN	NaN	NaN	NaN	NaN	NaN	NaN	NaN	NaN	NaN	NaN	21.7855	21.8397	NaN	NaN	NaN	NaN	22.5891	22.5671	22.6584	22.6662	NaN	NaN	NaN	NaN	22.5083	22.0362	22.3449	22.6012	22.2703	22.3484	22.0585	22.185
25.8234	25.9141	26.1314	25.9464	25.1607	24.8813	24.4998	24.7235	23.3335	23.5744	23.1873	23.5356	23.0701	23.3066	22.8387	22.946	25.4814	25.4823	25.8168	25.5722	25.6492	25.5203	25.6288	25.7558	23.6032	23.8698	23.85	24.124	22.8656	23.09	23.8853	23.8499	23.9872	23.6562	22.0085	NaN	21.1113	21.74	26.3498	26.4232	25.7621	25.6131	23.2343	23.0216	23.1885	23.263	21.5888	22.1825	22.578	22.1768
24.8573	24.6441	23.6229	23.5212	NaN	NaN	NaN	NaN	NaN	NaN	NaN	NaN	NaN	NaN	NaN	NaN	23.3086	23.7952	22.3855	22.7762	25.432	25.6228	22.9639	23.0122	NaN	NaN	NaN	NaN	NaN	NaN	NaN	NaN	NaN	NaN	NaN	NaN	NaN	NaN	24.1927	23.7342	22.7749	23.0051	NaN	NaN	NaN	NaN	NaN	NaN	NaN	NaN
25.9833	25.9145	25.5026	25.4018	25.6237	25.6827	25.4832	25.5611	21.3715	NaN	19.9852	NaN	20.0184	NaN	21.7166	19.8984	25.8352	25.8855	25.3692	25.379	26.4901	26.3869	25.4966	25.4845	24.3224	24.1604	23.9898	23.8616	20.1448	20.5222	26.0475	25.8406	25.8134	25.7368	23.6718	23.6379	23.8189	24.063	25.8529	25.8243	25.2748	25.3577	24.3591	24.2711	24.508	24.437	24.1678	24.2201	23.5687	23.3431
30.214	30.3013	29.6776	29.6472	26.5785	26.6644	25.7833	25.9268	20.9241	20.3752	21.0533	21.6663	21.5351	22.8308	21.3146	22.9086	28.8424	29.042	29.2784	29.0561	30.238	30.5065	30.6736	30.59	25.6866	25.4382	25.954	25.7244	24.753	24.5307	27.6928	27.6226	27.7719	27.7013	NaN	NaN	NaN	18.9366	30.4462	30.7045	30.3185	30.1419	23.6257	22.6565	22.15	21.9047	24.6735	24.4887	24.1759	23.9775
NaN	NaN	NaN	23.2395	NaN	NaN	NaN	NaN	NaN	NaN	NaN	NaN	NaN	NaN	NaN	NaN	24.0217	23.9571	23.5103	23.3037	23.7172	23.5242	23.5105	23.1438	NaN	NaN	NaN	NaN	NaN	NaN	NaN	NaN	NaN	NaN	NaN	NaN	NaN	NaN	NaN	NaN	NaN	NaN	NaN	NaN	NaN	NaN	22.445	NaN	NaN	NaN
24.9693	25.1753	24.4705	24.252	24.6077	24.7329	23.9976	23.7158	19.0732	NaN	NaN	NaN	21.6452	21.5859	NaN	21.1814	25.8645	25.6888	25.189	25.1815	24.5946	24.4585	25.1227	25.15	23.555	23.6343	23.7453	23.6118	24.3304	24.4596	25.3771	25.1804	25.3136	25.5424	NaN	NaN	NaN	NaN	25.3827	25.2924	24.9359	24.9638	25.7315	25.7135	25.1565	25.2328	25.7321	25.6214	25.5314	25.6223
23.9359	23.8426	22.9237	22.2247	22.851	22.6842	21.534	22.1777	22.0804	NaN	20.8321	20.937	NaN	21.6067	NaN	NaN	22.6884	23.6677	22.7087	22.4733	23.7957	23.2075	23.0853	22.1014	NaN	20.9316	21.7362	NaN	21.8556	NaN	24.1522	23.857	24.1418	23.908	22.4891	22.0972	NaN	NaN	22.7366	23.4184	22.2759	21.048	NaN	NaN	NaN	NaN	25.6596	25.6403	25.6928	25.6856
30.3358	30.4383	29.563	29.6385	28.4871	28.4756	28.4131	28.3912	26.0574	26.2691	26.141	26.0349	24.2638	24.0195	24.8901	24.9797	30.0775	30.3236	29.1088	29.1727	30.679	30.4615	29.6177	29.7928	26.1876	26.1383	25.9476	25.9207	25.6055	25.556	27.4953	27.4506	27.5645	27.382	24.8589	25.0208	25.217	24.9839	29.5451	29.4885	28.9301	29.0083	26.6709	26.6966	26.9754	27.0852	28.8356	28.8737	28.7234	28.6644
33.8169	33.8199	32.9649	32.9175	30.8715	30.8553	30.5349	30.5063	27.6977	27.6718	27.607	27.3982	25.4269	24.6324	26.207	26.3295	33.5805	33.5833	32.2153	32.237	33.5758	33.5127	32.2595	32.2336	28.1969	27.5716	27.6889	27.7563	26.4933	26.2422	29.1762	29.5139	29.2896	28.8547	27.7459	28.0662	27.729	27.989	33.3513	33.334	32.0856	32.0629	28.5522	28.8028	28.5053	28.9344	30.5041	30.4709	29.9521	29.9411
29.0749	29.2017	28.5681	28.7102	27.1033	27.0613	28.1138	28.1441	NaN	19.8639	NaN	NaN	NaN	NaN	NaN	NaN	28.7641	28.9259	28.0373	27.7406	29.602	29.6166	26.3444	26.5905	25.6506	NaN	25.7911	NaN	NaN	NaN	24.336	24.6244	24.4941	24.8935	NaN	NaN	NaN	20.9909	28.5982	28.645	27.9738	28.062	26.8648	26.3362	27.3064	26.4901	27.3743	27.585	26.37	26.8297
NaN	NaN	NaN	NaN	21.7942	21.8853	22.2819	21.798	22.2087	22.1954	22.05	22.0818	22.6292	22.3825	22.3334	22.4499	NaN	NaN	NaN	NaN	NaN	NaN	NaN	NaN	22.6951	22.2976	22.3525	22.5598	22.4306	22.5646	22.0994	22.0145	21.9147	21.9041	21.6597	21.9657	21.6306	21.6475	NaN	NaN	NaN	NaN	21.9235	22.0774	21.9936	21.7609	22.1903	22.1757	21.9588	22.1385
24.4164	23.7294	20.9218	22.0639	24.2376	24.124	24.4499	24.3009	25.0294	25.1355	24.9674	25.1098	25.3977	25.3672	25.467	25.4972	25.0141	24.8565	23.0806	22.087	25.0112	24.3626	22.8164	NaN	24.6517	24.5812	24.5568	24.6041	23.7969	23.1672	24.0857	23.8799	23.9182	23.8815	24.3335	24.2391	24.1621	24.3578	22.8364	23.3322	22.0936	22.7717	24.4436	24.3681	24.375	24.3524	24.3145	24.459	24.4035	24.5318
NaN	NaN	NaN	NaN	21.3387	21.4873	21.6747	21.6441	NaN	20.4445	NaN	NaN	NaN	NaN	NaN	NaN	NaN	NaN	NaN	NaN	NaN	NaN	NaN	NaN	21.5318	21.09	NaN	NaN	22.5737	22.4989	22.2152	22.0342	22.0667	22.1679	22.0733	21.9377	21.9466	22.1133	NaN	NaN	NaN	NaN	NaN	NaN	NaN	NaN	NaN	NaN	21.3959	NaN
NaN	NaN	NaN	NaN	21.0085	20.9334	NaN	NaN	NaN	NaN	NaN	NaN	NaN	NaN	NaN	21.6762	NaN	20.7307	NaN	20.9748	NaN	NaN	NaN	NaN	21.5918	21.7851	21.5447	21.3563	NaN	NaN	NaN	NaN	NaN	21.1038	NaN	NaN	NaN	NaN	NaN	NaN	NaN	NaN	20.7599	21.0381	20.9009	NaN	20.8545	NaN	NaN	NaN
23.6047	NaN	23.3499	23.1095	23.3322	23.3534	23.759	23.6307	24.1053	24.1063	24.1402	24.2509	23.6558	23.7967	23.6373	23.5451	22.8883	23.4941	22.6397	22.301	23.9384	NaN	20.301	22.9682	23.7704	23.8291	23.8994	23.9639	24.0014	23.8442	23.5248	23.4315	23.2741	23.269	24.2519	24.0342	23.9243	23.9147	NaN	NaN	22.9196	22.7188	24.4899	24.4344	24.3892	24.3574	23.5827	23.6859	23.8019	23.6568
21.6719	NaN	NaN	NaN	23.3445	23.421	23.5911	23.5665	24.7695	24.6843	24.773	24.8392	23.8832	23.803	23.8137	23.6432	21.5203	NaN	21.3217	22.1604	NaN	22.6418	NaN	NaN	23.6309	23.8017	23.8058	23.6638	23.841	23.7881	23.0091	22.994	23.0554	23.332	24.039	24.031	24.1343	24.0038	NaN	NaN	21.6611	21.7409	23.966	23.9199	23.8148	23.8578	23.8545	23.8457	23.8422	23.8021
NaN	NaN	NaN	NaN	NaN	NaN	NaN	NaN	22.8824	22.8986	22.9159	22.9395	NaN	NaN	NaN	22.1534	NaN	NaN	NaN	NaN	NaN	NaN	NaN	NaN	NaN	21.2903	NaN	21.5367	21.8153	22.1329	NaN	NaN	NaN	NaN	22.1989	NaN	22.1817	22.0087	NaN	NaN	NaN	NaN	21.6919	NaN	NaN	NaN	21.8124	21.5976	21.4675	21.798
NaN	NaN	NaN	21.4403	24.5358	24.5595	24.8442	24.7891	25.5877	25.7155	25.6595	25.7602	24.917	24.7608	24.9997	24.9269	20.6223	NaN	NaN	24.1612	NaN	NaN	NaN	23.1747	24.5672	24.434	24.6798	24.7506	25.195	25.2369	24.5253	24.1862	24.5075	24.4626	24.8441	24.6434	24.745	24.7248	20.7458	NaN	23.4045	NaN	25.174	24.9657	24.9794	24.9011	24.8436	24.7625	24.9677	25.0324
20.2491	22.3189	22.6057	22.4619	21.3834	NaN	NaN	21.1198	22.142	22.3617	21.9743	22.1209	22.9587	23.0019	22.7269	22.3195	NaN	NaN	NaN	NaN	NaN	NaN	NaN	NaN	21.9524	21.862	21.7844	21.861	NaN	22.147	NaN	21.135	NaN	NaN	NaN	21.2036	NaN	NaN	NaN	NaN	NaN	NaN	NaN	NaN	NaN	NaN	NaN	NaN	NaN	NaN
22.9419	22.7595	22.2953	22.4761	23.187	23.3333	23.6179	23.5302	22.3895	22.4207	22.2675	22.5063	23.2569	23.2917	23.2098	23.2963	21.7339	22.4796	22.1145	21.9907	NaN	22.3804	22.6898	22.3425	23.4086	23.5883	23.3083	23.3944	22.505	22.1987	22.7983	22.65	22.9164	22.7648	23.2238	23.2274	22.1305	22.552	22.0242	22.2561	NaN	21.7623	22.705	22.689	23.0528	23.1207	23.515	23.3507	23.6099	23.4327
NaN	NaN	NaN	21.622	23.5933	23.3294	23.9393	23.8816	21.885	22.0134	22.6501	21.9712	23.4516	23.4405	23.6369	24.028	NaN	NaN	22.5626	23.2562	NaN	NaN	22.7177	21.9439	25.0362	24.8484	25.0513	25.1822	22.004	NaN	21.0329	20.8498	22.8347	22.3539	NaN	NaN	21.5839	19.9343	NaN	21.4519	22.4667	22.9049	22.4557	22.7792	22.914	22.8731	24.7836	24.8362	25.1184	25.0139
23.3261	23.2964	22.7772	23.0146	NaN	20.7643	NaN	NaN	NaN	NaN	NaN	NaN	NaN	NaN	NaN	NaN	22.9273	23.2058	22.1962	22.4266	23.2707	23.3395	22.9032	23.0211	NaN	NaN	NaN	NaN	NaN	NaN	NaN	NaN	NaN	NaN	NaN	NaN	NaN	NaN	23.2949	23.4024	22.6563	22.5104	NaN	NaN	NaN	NaN	NaN	NaN	NaN	NaN
NaN	NaN	NaN	NaN	NaN	NaN	NaN	19.9735	NaN	NaN	NaN	NaN	21.3524	NaN	NaN	NaN	NaN	NaN	NaN	NaN	NaN	NaN	NaN	NaN	NaN	NaN	NaN	NaN	NaN	NaN	NaN	NaN	NaN	NaN	NaN	NaN	NaN	NaN	NaN	NaN	NaN	NaN	NaN	NaN	NaN	NaN	NaN	NaN	NaN	NaN
NaN	NaN	NaN	NaN	23.4601	23.6036	23.465	23.6793	24.042	24.0975	23.9755	24.0056	23.5939	23.6699	23.7923	23.7169	NaN	NaN	NaN	NaN	NaN	NaN	NaN	NaN	23.571	23.4902	23.4366	23.5163	23.35	23.5358	23.4041	22.699	23.1328	22.7814	24.2321	24.358	23.9515	24.104	NaN	NaN	NaN	NaN	24.0047	23.997	23.829	23.9205	23.5483	23.5403	23.5192	23.6505
NaN	NaN	NaN	NaN	20.5753	NaN	NaN	NaN	20.9722	20.775	21.0702	21.0182	20.3026	19.9031	20.7812	NaN	NaN	NaN	NaN	NaN	NaN	NaN	NaN	NaN	NaN	NaN	NaN	NaN	20.1833	20.4837	NaN	NaN	NaN	NaN	NaN	NaN	NaN	NaN	NaN	NaN	NaN	NaN	20.6824	21.0982	20.9206	20.9254	20.4863	20.5525	NaN	19.8332
NaN	NaN	NaN	NaN	NaN	NaN	22.5598	22.0643	23.3951	23.2067	23.2618	23.3712	22.6202	23.0233	22.3498	22.6253	NaN	NaN	NaN	NaN	NaN	NaN	NaN	NaN	22.2247	NaN	22.4373	22.4764	22.0472	NaN	23.1798	22.3668	22.6048	22.9064	23.0966	23.1566	22.9874	23.0268	NaN	NaN	NaN	NaN	22.5514	22.7422	22.5269	22.1148	22.9055	22.9617	23.0926	22.6545
NaN	NaN	NaN	NaN	22.9983	22.2327	23.0562	23.2144	NaN	NaN	NaN	NaN	NaN	NaN	20.2706	NaN	NaN	NaN	NaN	NaN	NaN	NaN	NaN	NaN	NaN	20.653	NaN	NaN	NaN	NaN	NaN	NaN	20.6596	NaN	22.297	22.4032	23.2881	22.3606	NaN	NaN	NaN	NaN	21.6386	NaN	NaN	NaN	NaN	NaN	20.5596	20.7324
22.4041	21.8537	23.7919	22.427	24.4414	24.2836	24.5253	24.4751	25.4199	25.3733	25.3679	25.2543	24.7598	24.7795	24.6073	24.7002	23.6256	23.8435	23.6279	23.3844	22.6973	22.9407	22.4421	22.7524	24.4487	24.563	24.3375	24.572	24.9496	25.0451	23.9929	23.9871	24.2371	24.2649	24.7133	24.7617	24.7481	24.865	23.3969	21.3819	22.8514	23.2311	25.1176	25.1437	25.0046	25.0585	24.6626	24.7352	24.3813	24.566
26.4521	26.3334	27.6224	27.6722	27.5966	27.6852	27.5614	27.5152	26.4937	26.416	26.2441	26.3279	28.3643	28.3445	28.2709	28.2964	26.4273	26.2087	28.1773	28.0371	27.0412	27.3129	27.8315	27.7918	27.795	27.7009	27.6236	27.7088	26.875	27.0437	27.1286	27.1916	27.1327	27.0324	26.4383	26.2134	26.3698	26.4743	26.747	26.7141	27.7874	27.8866	27.1791	27.1982	27.2055	27.2934	27.9488	27.9086	27.9166	27.8604
NaN	NaN	NaN	NaN	24.4125	24.6687	24.9359	24.9019	NaN	NaN	NaN	NaN	NaN	NaN	NaN	NaN	21.9642	NaN	22.66	22.9441	NaN	NaN	NaN	NaN	22.8332	22.822	22.7099	22.7964	23.3624	23.1669	24.1383	23.9086	24.3791	24.3085	NaN	NaN	NaN	NaN	NaN	NaN	NaN	NaN	NaN	NaN	NaN	NaN	NaN	NaN	20.2457	NaN
24.3389	24.3862	24.4676	24.7658	24.8383	24.868	25.0364	25.1859	24.3592	24.2101	24.2139	24.0857	25.1017	25.0218	24.9373	25.1677	24.4701	24.358	24.1903	24.6327	24.3608	24.806	24.1232	24.1974	24.7046	24.65	24.8114	24.883	24.6429	24.7104	22.247	23.3232	22.2204	23.573	24.502	24.7023	24.6545	24.7406	24.5459	24.2233	23.9885	24.3424	25.21	25.0197	25.1299	25.1242	25.0764	25.1104	25.2133	25.288
NaN	NaN	NaN	NaN	NaN	NaN	NaN	21.9164	NaN	NaN	NaN	NaN	NaN	NaN	NaN	NaN	NaN	NaN	NaN	NaN	NaN	NaN	NaN	NaN	22.462	22.4174	22.4281	21.7982	21.5667	21.4782	NaN	NaN	NaN	21.2001	NaN	NaN	NaN	NaN	22.1312	NaN	22.1566	NaN	22.6589	22.5321	22.452	23.1105	NaN	NaN	NaN	NaN
NaN	NaN	NaN	NaN	22.4026	22.3105	22.3486	22.4652	22.6286	22.6948	22.8997	22.9615	22.8639	22.87	23.237	23.0712	NaN	NaN	NaN	23.0175	NaN	NaN	NaN	NaN	22.2492	22.304	22.56	22.8443	23.19	22.658	22.2547	22.2721	22.5055	22.5124	23.8967	23.8554	24.0454	24.0477	NaN	NaN	NaN	NaN	23.4371	23.2385	23.1848	23.4416	22.5911	23.0925	23.0757	23.1254
23.631	23.5401	23.7844	24.1762	22.5524	23.1178	21.9622	NaN	23.4606	23.5213	24.0388	24.0464	22.5152	22.6425	21.6874	21.746	24.1151	23.9889	22.9704	23.1974	23.2333	23.189	24.0004	24.0038	22.6154	22.9124	NaN	NaN	24.1589	24.2687	23.3643	23.6209	22.8823	22.917	24.6393	24.6882	24.3942	24.4476	24.0126	23.992	23.3272	23.3134	NaN	22.5548	22.7696	22.6043	23.4121	23.2693	NaN	22.3023
25.8965	26.0318	25.6947	26.4116	25.9737	26.0125	26.1229	25.9754	25.3389	25.5933	25.5987	25.6829	26.0792	26.2149	26.0213	26.0763	26.0639	26.0782	24.9883	24.7699	26.0629	26.3695	24.802	24.9646	26.5702	26.5601	26.6188	26.6019	25.3131	25.3033	25.5936	25.6663	25.7316	25.6403	25.7382	25.6761	25.5967	25.673	25.4838	25.6044	24.1279	24.5145	26.3687	26.347	26.2817	26.2346	25.937	25.9117	25.7734	25.6829
NaN	NaN	NaN	NaN	20.7142	21.1019	NaN	NaN	24.3216	24.2505	24.3392	24.6667	21.4685	22.1155	21.7821	21.7392	NaN	NaN	NaN	NaN	NaN	NaN	NaN	NaN	21.5629	22.635	22.7195	21.4125	21.3146	20.5257	NaN	NaN	NaN	21.7538	NaN	NaN	NaN	NaN	NaN	NaN	NaN	NaN	NaN	22.8672	22.8154	22.8631	NaN	NaN	NaN	NaN
NaN	NaN	NaN	NaN	21.0718	NaN	NaN	NaN	NaN	NaN	NaN	NaN	NaN	NaN	21.3575	NaN	NaN	NaN	NaN	NaN	NaN	NaN	NaN	NaN	NaN	NaN	NaN	NaN	NaN	NaN	21.4554	21.0669	21.7918	21.5248	NaN	NaN	NaN	NaN	NaN	NaN	NaN	NaN	NaN	NaN	NaN	NaN	NaN	NaN	21.7276	21.7286
26.3309	26.2319	25.5405	25.5974	NaN	NaN	NaN	NaN	NaN	NaN	NaN	NaN	NaN	NaN	NaN	NaN	25.7124	25.5075	24.5188	24.374	26.8797	26.6917	25.1541	25.1834	NaN	NaN	NaN	NaN	NaN	NaN	NaN	NaN	NaN	NaN	NaN	NaN	NaN	NaN	25.7275	25.6134	24.9839	25.0547	NaN	NaN	NaN	NaN	NaN	NaN	NaN	NaN
NaN	NaN	NaN	NaN	24.3786	24.4445	24.7081	24.7486	21.79	NaN	NaN	NaN	NaN	22.2797	NaN	21.6271	NaN	NaN	NaN	NaN	NaN	NaN	NaN	NaN	25.1979	25.2122	25.2688	25.2004	23.711	23.7107	23.1931	22.973	23.534	23.5856	NaN	NaN	NaN	NaN	NaN	NaN	NaN	NaN	22.7302	22.9812	22.8187	23.0059	23.6096	23.7221	23.4909	23.6846
NaN	NaN	NaN	NaN	NaN	NaN	NaN	NaN	NaN	NaN	NaN	NaN	21.3505	21.5975	21.652	21.8236	NaN	NaN	NaN	NaN	NaN	NaN	NaN	NaN	NaN	NaN	NaN	NaN	NaN	NaN	NaN	NaN	NaN	NaN	NaN	NaN	NaN	NaN	NaN	NaN	NaN	NaN	NaN	NaN	NaN	NaN	NaN	NaN	NaN	NaN
NaN	21.5881	NaN	NaN	22.1636	22.1338	21.9032	22.1155	21.4209	NaN	21.4186	21.6833	21.8758	22.0593	21.9293	21.5889	NaN	21.1466	NaN	NaN	21.9342	NaN	NaN	NaN	21.7922	21.6009	21.3391	21.1246	NaN	21.5945	NaN	21.9528	21.7341	21.562	NaN	NaN	NaN	NaN	NaN	NaN	NaN	NaN	21.5822	21.4545	21.4655	21.6707	21.2123	21.6891	NaN	NaN
25.0284	24.8829	24.3317	24.4298	25.2086	25.1988	25.4273	25.497	26.0147	25.9696	25.9618	25.9684	25.7854	25.8193	25.8726	25.8361	24.7797	24.541	24.7199	24.7217	25.5669	25.3613	24.5184	24.5816	25.4448	25.3742	25.5879	25.6186	26.1765	26.0593	25.3569	25.3488	25.3157	25.2905	25.7289	25.7527	25.7452	25.7241	24.1107	23.7371	24.4844	24.5058	26.0099	25.9232	25.7515	25.9002	25.6765	25.7546	25.7937	25.7539
NaN	NaN	NaN	NaN	22.2138	NaN	22.1408	NaN	NaN	NaN	NaN	NaN	22.7236	NaN	22.7536	22.2638	NaN	NaN	NaN	NaN	NaN	NaN	NaN	22.9133	22.8467	23.0256	22.9248	23.2064	NaN	NaN	NaN	24.5188	NaN	NaN	22.9769	22.7768	23.1806	23.1072	NaN	NaN	NaN	NaN	22.5756	23.1173	22.729	22.6857	22.8932	22.8981	23.3102	23.3669
NaN	NaN	NaN	NaN	23.2945	23.2716	23.4138	23.3848	22.6002	22.6713	22.9194	22.6356	23.3504	22.9647	22.8885	22.9299	NaN	24.0993	NaN	22.8537	NaN	NaN	NaN	23.1347	22.3358	NaN	21.9207	NaN	23.2372	23.623	NaN	23.0537	22.7134	22.7255	NaN	23.0045	22.9782	NaN	NaN	23.1051	22.2674	NaN	23.1967	22.5482	23.4291	23.0743	23.6	23.7544	23.6762	23.5997
NaN	NaN	NaN	NaN	NaN	NaN	NaN	NaN	NaN	NaN	NaN	NaN	NaN	NaN	NaN	NaN	NaN	NaN	NaN	NaN	NaN	NaN	NaN	NaN	NaN	NaN	NaN	NaN	22.369	22.1016	NaN	NaN	NaN	NaN	NaN	NaN	NaN	NaN	NaN	NaN	NaN	NaN	NaN	NaN	NaN	NaN	NaN	NaN	NaN	NaN
23.3522	23.1102	23.3265	23.1053	25.1094	24.9949	24.6615	24.7628	25.6646	25.5804	25.6969	25.6597	24.9586	25.1247	25.1055	25.1129	23.9992	23.2943	23.6538	23.6987	24.2973	24.284	23.2208	24.2224	25.5677	25.5496	25.2938	25.3221	25.8179	25.7585	24.9697	24.9696	24.7421	24.9047	24.2618	24.4138	24.425	24.1572	22.9795	22.2373	24.0561	22.4654	25.9022	25.9807	25.8653	25.9525	25.7958	25.7464	25.6492	25.6419
NaN	NaN	NaN	NaN	NaN	21.9163	21.7473	21.6197	22.3231	22.4615	22.5808	22.4637	22.7809	NaN	NaN	22.4909	NaN	NaN	NaN	NaN	NaN	NaN	NaN	NaN	NaN	NaN	NaN	NaN	23.179	23.3514	21.999	21.9014	21.8994	21.9031	NaN	NaN	NaN	NaN	NaN	NaN	NaN	NaN	NaN	NaN	NaN	NaN	23.1967	23.1199	23.1823	23.1868
NaN	NaN	NaN	NaN	NaN	NaN	NaN	NaN	21.5293	21.6516	22.0778	21.826	21.5463	21.4922	NaN	NaN	NaN	NaN	NaN	NaN	NaN	NaN	NaN	NaN	NaN	NaN	NaN	NaN	NaN	21.4644	NaN	NaN	NaN	NaN	21.0703	NaN	20.3659	NaN	NaN	NaN	NaN	NaN	21.258	20.0485	NaN	20.7251	NaN	NaN	NaN	NaN
NaN	NaN	NaN	22.9043	25.3115	25.3042	25.4439	25.5613	25.3646	25.2317	25.2637	25.3196	25.3365	25.3796	25.3911	25.3172	NaN	NaN	23.8114	23.9066	22.1801	NaN	23.6736	23.3756	24.8561	24.7315	24.8196	24.7989	25.5453	25.6011	25.2809	25.1085	25.2526	25.193	25.0995	24.9696	24.9616	24.8594	22.08	NaN	23.1447	23.3769	24.1384	24.2135	24.3738	24.3625	25.3158	25.1542	25.3698	25.3054
NaN	NaN	NaN	NaN	NaN	22.3117	22.5166	22.2564	24.1421	23.9616	24.1195	24.1029	23.075	23.094	23.0072	22.9341	NaN	NaN	NaN	NaN	NaN	NaN	NaN	NaN	22.3527	21.7972	22.4939	22.8105	23.7435	23.5866	22.4596	21.8717	22.6751	21.3639	23.8779	23.8321	23.6538	23.8586	NaN	NaN	NaN	NaN	23.381	23.4936	23.4353	23.4284	23.2436	23.2992	23.2743	23.3499
NaN	NaN	NaN	NaN	21.7056	21.569	21.6218	21.7841	22.5866	22.8012	22.6941	NaN	22.3203	22.4722	22.4577	22.2304	NaN	NaN	21.7354	21.8556	NaN	NaN	NaN	NaN	21.9845	NaN	NaN	NaN	22.1199	22.3726	22.7761	22.4853	22.4925	22.4885	22.082	22.3029	22.0321	21.9945	NaN	NaN	NaN	NaN	NaN	NaN	NaN	NaN	22.0608	NaN	NaN	NaN
21.5559	NaN	NaN	NaN	23.158	23.3273	24.1359	21.0971	19.4794	20.1986	NaN	19.4374	25.8064	25.5108	25.5772	25.7872	NaN	NaN	22.2146	22.6211	NaN	NaN	NaN	NaN	20.9934	NaN	NaN	NaN	NaN	NaN	25.2705	25.0633	25.0982	25.0909	NaN	NaN	NaN	NaN	21.152	NaN	20.117	20.8774	24.5621	24.6428	25.7101	24.7209	27.2396	27.1351	27.0432	26.883
NaN	NaN	NaN	NaN	NaN	NaN	NaN	NaN	NaN	NaN	NaN	NaN	NaN	NaN	NaN	NaN	NaN	NaN	NaN	NaN	NaN	NaN	NaN	NaN	NaN	NaN	NaN	NaN	NaN	NaN	NaN	NaN	NaN	NaN	22.2156	22.1517	22.2799	22.115	NaN	NaN	NaN	NaN	NaN	NaN	NaN	NaN	NaN	NaN	NaN	NaN
23.332	NaN	NaN	21.9782	22.758	22.6514	22.8148	22.912	22.6088	22.5233	22.3661	22.5398	23.0871	23.1307	23.1274	23.183	22.4685	NaN	22.1914	22.5431	NaN	NaN	22.5829	22.4005	23.152	23.1048	23.341	23.4788	22.4565	22.606	23.1913	23.2143	23.3074	23.0198	22.5358	22.5828	22.5716	22.3056	22.4155	22.6877	22.5114	22.0966	22.6537	22.6551	22.7149	22.8325	22.9808	23.1317	23.2019	23.2466
NaN	NaN	23.1943	NaN	22.7753	22.7845	23.1721	22.7563	22.3867	22.4838	22.4758	22.4473	23.0559	23.1915	23.1704	23.2381	21.3383	NaN	22.9642	23.3158	NaN	NaN	21.7527	22.7493	22.9983	23.0846	23.3131	23.1278	22.6753	22.8808	23.2926	23.3113	23.3514	23.3756	22.3213	22.3884	22.3038	22.4551	22.0641	NaN	22.3664	22.1368	22.5683	22.939	22.9402	22.7998	23.2942	23.1562	23.2764	23.3433
NaN	NaN	NaN	NaN	20.8144	21.1239	21.3662	21.5161	22.0375	21.7995	22.0657	22.2601	21.2942	21.7133	21.1157	21.288	NaN	NaN	NaN	NaN	NaN	NaN	NaN	NaN	20.8942	NaN	20.8356	21.051	21.7519	21.6412	NaN	NaN	20.9766	21.0162	21.2302	21.0425	21.2446	21.1952	NaN	NaN	NaN	NaN	21.3149	21.6225	21.4653	21.4276	20.8678	20.8363	21.072	21.0542
27.321	27.2721	27.1678	27.2427	27.1292	27.1137	27.3831	27.3466	27.8694	27.7903	27.785	27.8223	27.4895	27.5042	27.4779	27.4686	26.9981	27.0154	26.9119	27.0469	27.1656	27.0241	27.0345	27.147	27.0817	27.0925	27.2178	27.2232	27.3791	27.3289	27.4306	27.3979	27.2973	27.263	28.0873	28.0151	28.013	28.0976	27.0221	26.9289	27.0335	27.1774	28.2755	28.2636	28.064	28.0842	27.5589	27.5486	27.8005	27.797
NaN	NaN	23.5713	23.3122	26.9486	26.9367	27.1653	27.1254	27.3883	27.3691	27.3356	27.3328	26.9522	27.0273	26.9672	26.9087	NaN	NaN	25.0616	24.4871	NaN	NaN	25.1062	24.8888	26.5779	26.5294	26.6477	26.5669	26.6071	26.5787	26.7065	26.7061	26.7634	26.7814	26.9795	26.9694	26.8517	26.9653	21.7505	NaN	24.3084	23.7993	26.0598	26.0739	25.9388	25.9769	26.8351	26.8116	26.8436	26.8754
NaN	NaN	NaN	NaN	NaN	23.5215	23.7554	NaN	23.2172	23.6827	23.3644	23.4811	23.2754	23.2376	23.2221	23.2551	NaN	NaN	NaN	NaN	NaN	NaN	22.7346	NaN	22.7947	NaN	22.07	22.7071	22.9533	23.0994	NaN	NaN	NaN	NaN	23.6304	23.6017	23.6385	23.5425	NaN	NaN	NaN	NaN	23.6141	23.5793	23.4063	23.6137	22.9777	22.9905	22.9648	23.1824
21.0875	NaN	24.1944	21.0933	24.5115	24.3271	24.5854	24.6005	25.1603	25.1244	25.1	25.0745	24.7324	24.6309	24.5806	24.7761	NaN	NaN	24.2782	24.219	22.3434	NaN	NaN	23.25	24.6761	24.4016	24.667	24.7835	25.316	25.3467	24.6205	24.5046	24.4995	24.6695	24.9693	25.113	24.8191	24.8826	23.7479	24.6633	20.2698	23.3456	25.1364	25.1645	24.9794	24.9258	25.0461	25.0159	25.0089	25.0945
NaN	NaN	NaN	NaN	23.3473	23.3495	23.4639	23.2618	25.004	25.0624	24.9745	24.9769	24.4615	24.4542	24.2332	24.4137	21.1117	20.5665	NaN	21.2	NaN	NaN	NaN	NaN	23.8674	23.7444	23.8202	24.1486	24.3332	24.3227	23.9378	23.8693	23.7725	23.6934	24.7208	24.6714	24.6244	24.7331	NaN	NaN	NaN	NaN	24.689	24.671	24.6022	24.702	24.5669	24.6079	24.4513	24.4889
22.4723	22.2318	22.511	23.3711	24.8012	24.5459	25.0266	24.9466	25.5221	25.6126	25.5283	25.5489	25.2728	25.1602	25.3198	25.2783	22.9616	23.0601	23.9821	23.7979	22.6426	NaN	22.8264	22.3042	24.5988	24.5525	24.8866	24.7394	25.0402	25.1821	24.4481	24.3284	24.1992	24.5066	25.2182	25.2067	25.1258	25.2365	22.0978	22.8265	23.7743	23.8997	25.1894	25.0816	24.9959	24.9855	25.1006	25.1714	24.998	25.0044
26.1397	25.5362	26.0989	25.9446	28.4253	28.4171	28.5727	28.5257	29.2192	29.196	29.1549	29.159	29.0449	29.0197	29.0679	29.0171	26.2597	25.9093	26.6109	26.0972	25.2608	24.9714	26.0391	26.0505	28.0788	27.9811	28.2396	28.21	29.1179	29.1715	28.0515	28.0234	28.0535	28.0443	28.999	29.0052	28.9628	28.9751	25.5439	25.8188	26.741	26.9896	28.4098	28.3802	28.2971	28.301	28.9919	28.9193	29.104	29.1395
NaN	NaN	NaN	NaN	NaN	NaN	21.7895	21.5694	23.729	23.5628	23.6261	23.7946	22.5164	21.3874	22.5694	22.5543	NaN	NaN	NaN	NaN	NaN	NaN	NaN	NaN	21.3054	NaN	22.0848	22.0501	22.7919	23.0331	NaN	NaN	NaN	20.8389	22.6632	22.8206	22.6822	22.346	NaN	NaN	NaN	NaN	23.1248	23.0645	23.1696	22.6042	22.5264	22.5777	22.8218	22.4561
NaN	NaN	NaN	NaN	21.9361	22.1151	NaN	21.8588	23.478	23.4443	23.0198	23.1044	22.4607	22.5899	22.1957	22.171	NaN	NaN	NaN	NaN	NaN	NaN	NaN	NaN	NaN	21.8367	21.9096	22.1709	22.5749	22.6654	20.8185	20.9525	21.2042	NaN	23.145	23.1806	23.0553	22.9637	NaN	NaN	NaN	NaN	22.3095	22.0726	21.9812	22.2036	22.4339	22.4783	22.4632	22.3821
NaN	NaN	NaN	NaN	22.8947	22.6597	22.6221	22.7212	NaN	NaN	NaN	NaN	NaN	NaN	NaN	22.1616	NaN	NaN	NaN	NaN	NaN	NaN	NaN	NaN	23.5698	23.561	23.6811	23.6468	NaN	NaN	NaN	NaN	22.3632	NaN	NaN	NaN	NaN	NaN	NaN	NaN	NaN	NaN	NaN	NaN	NaN	NaN	22.9104	23.3523	22.6349	23.2026
NaN	NaN	NaN	NaN	NaN	NaN	NaN	NaN	NaN	NaN	NaN	NaN	NaN	NaN	NaN	NaN	NaN	NaN	NaN	NaN	NaN	NaN	NaN	NaN	NaN	NaN	NaN	NaN	NaN	NaN	NaN	NaN	NaN	NaN	NaN	NaN	NaN	NaN	NaN	NaN	NaN	NaN	NaN	NaN	NaN	NaN	NaN	NaN	NaN	NaN
NaN	NaN	NaN	NaN	NaN	NaN	NaN	NaN	21.4094	21.3751	21.0987	21.5565	20.6227	NaN	NaN	NaN	NaN	NaN	NaN	NaN	NaN	NaN	NaN	NaN	NaN	NaN	NaN	NaN	NaN	NaN	NaN	NaN	NaN	NaN	NaN	NaN	NaN	NaN	NaN	NaN	NaN	NaN	NaN	NaN	NaN	NaN	NaN	NaN	NaN	NaN
21.8571	21.9477	NaN	NaN	23.5482	23.3846	23.17	23.0739	24.555	24.2665	24.3603	24.2976	23.9012	23.777	24.0597	24.1929	NaN	19.6939	21.4039	22.4842	NaN	NaN	NaN	19.7831	23.7397	23.9116	23.9946	23.9836	24.5555	24.4092	23.1157	23.2312	22.9379	22.9363	24.1682	24.3166	24.129	24.0706	21.6704	22.2375	21.8487	NaN	24.3006	24.4872	24.1905	24.2782	24.4094	24.4302	24.3949	24.5726
NaN	NaN	NaN	NaN	23.0773	22.5443	23.5951	23.2584	24.1352	24.0347	24.1248	24.1752	24.0428	23.91	24.0327	24.1009	NaN	NaN	NaN	NaN	NaN	19.9731	NaN	19.2036	22.6622	22.513	22.964	22.8697	22.8792	22.8563	22.3107	21.6236	22.0183	22.2789	23.7889	23.7271	23.6087	23.8382	NaN	NaN	NaN	21.4443	23.6756	23.5536	23.4924	23.4251	22.6785	22.8391	22.916	22.7784
NaN	NaN	NaN	NaN	23.8704	24.0444	24.3905	24.2893	25.0618	25.1366	25.1014	25.0368	25.1264	25.1518	25.224	25.1181	20.1852	NaN	20.2866	NaN	20.5813	21.7379	NaN	NaN	24.2933	24.4472	24.6234	24.3389	24.8594	24.7511	23.1214	23.7573	23.4556	23.2707	25.3241	25.4017	25.3312	25.3447	NaN	NaN	NaN	NaN	26.1516	26.1783	25.8353	26.0878	24.9248	24.9435	25.2505	25.0766
NaN	NaN	NaN	NaN	22.4157	22.446	22.335	22.1408	23.3715	23.3971	23.2496	23.3358	22.3582	22.3112	22.2261	22.1605	NaN	NaN	NaN	NaN	NaN	NaN	NaN	NaN	22.1976	22.4735	22.3945	22.4936	22.8528	22.8834	21.2507	NaN	20.9831	21.6034	22.7447	22.8886	22.9332	22.8212	NaN	NaN	NaN	NaN	22.7351	22.2745	22.8558	22.7698	22.7008	22.4288	22.8548	22.5064
21.0967	NaN	21.2923	NaN	NaN	NaN	20.8712	20.8549	21.9336	21.7666	22.14	21.8219	21.5617	21.5998	21.7348	21.7985	NaN	NaN	21.3167	NaN	NaN	NaN	21.4958	21.5351	21.7307	21.661	21.8336	21.7586	20.8679	21.0053	21.5709	NaN	21.1799	21.1802	22.0653	22.2228	22.3269	22.1082	NaN	21.2922	NaN	NaN	22.2052	22.116	21.9913	22.0881	21.5183	21.5743	21.4462	21.3092
NaN	NaN	NaN	NaN	NaN	NaN	NaN	NaN	NaN	19.9808	19.5024	20.2671	NaN	18.9416	19.8102	NaN	NaN	NaN	NaN	NaN	NaN	NaN	NaN	NaN	21.2644	20.7121	21.3749	21.2181	NaN	19.7156	NaN	20.3806	NaN	NaN	21.0323	20.5951	20.8871	21.0174	NaN	NaN	NaN	NaN	21.6893	21.5846	21.555	21.0561	19.9779	NaN	20.1769	20.2099
NaN	NaN	NaN	NaN	NaN	NaN	NaN	20.6924	20.3199	21.0252	21.0252	20.6103	21.8535	20.8879	21.093	21.8089	NaN	NaN	NaN	NaN	NaN	NaN	NaN	NaN	NaN	NaN	21.1267	NaN	19.1546	21.6294	NaN	NaN	NaN	NaN	24.0293	23.9158	24.0383	24.1461	NaN	NaN	NaN	NaN	21.1136	21.1267	20.6267	18.4241	19.6997	NaN	19.0661	20.6226
NaN	NaN	NaN	NaN	22.8145	23.4251	23.3402	23.1499	24.1114	24.089	23.9961	24.0077	24.0676	24.108	24.0794	24.1598	NaN	NaN	NaN	NaN	NaN	NaN	NaN	NaN	23.3481	23.4599	23.5885	23.4096	23.8989	24.1947	NaN	23.3433	23.0795	23.0821	24.6531	24.7098	24.6466	24.7617	NaN	NaN	NaN	NaN	24.0581	24.1784	23.6746	23.7427	23.6148	24.0367	23.9398	23.6984
NaN	20.961	21.9154	NaN	21.9834	21.616	NaN	22.0818	22.9736	23.1139	23.1112	23.2798	23.3677	23.5811	23.1027	23.3081	20.4845	NaN	22.1623	21.474	20.8959	22.5196	21.075	21.4108	22.1623	22.2146	22.3745	22.5382	23.3079	22.9823	20.8887	20.4335	NaN	19.6575	22.6598	22.606	22.6014	22.5143	NaN	NaN	22.2899	21.9509	22.3583	22.105	22.3512	21.6316	22.2894	22.7264	22.3965	22.3977
26.3918	26.2665	25.5788	25.4267	NaN	NaN	NaN	NaN	NaN	NaN	NaN	NaN	NaN	NaN	NaN	NaN	26.6963	26.6588	25.6897	25.4582	27.6282	27.66	25.9576	25.9673	NaN	NaN	NaN	NaN	NaN	NaN	NaN	NaN	NaN	NaN	NaN	NaN	NaN	NaN	26.6608	26.5217	26.0929	26.1546	NaN	NaN	NaN	NaN	NaN	NaN	NaN	NaN
NaN	NaN	NaN	NaN	21.7639	21.7703	21.5332	21.6135	21.7993	21.8466	21.7544	21.6394	21.7615	21.6042	NaN	NaN	NaN	NaN	NaN	NaN	NaN	NaN	NaN	NaN	21.6999	21.6254	22.3508	21.8105	22.2442	22.571	NaN	21.9769	22.4877	22.4562	22.1132	22.2977	22.4569	22.6255	NaN	NaN	NaN	NaN	22.0784	22.3616	22.2634	NaN	21.952	22.0512	NaN	22.1804
23.1579	23.2953	22.7605	22.4296	25.4536	25.4244	25.5229	25.5069	25.5665	25.5811	25.5785	25.5991	25.9078	25.9145	26.0066	26.0323	24.8726	24.021	23.2643	23.9983	23.754	24.7434	23.2661	23.3137	26.0184	25.9968	25.9151	25.9326	24.7963	24.8762	25.0748	25.1198	25.3196	25.1554	25.9146	25.9843	25.9403	25.8855	22.8522	22.8995	23.6381	23.4065	25.9944	25.9115	25.8338	25.8861	25.1201	25.2371	25.1402	25.1281
NaN	NaN	NaN	NaN	NaN	NaN	NaN	NaN	22.6182	22.5801	22.701	22.5635	NaN	NaN	NaN	NaN	NaN	NaN	NaN	NaN	NaN	NaN	NaN	NaN	22.0459	22.1751	22.3044	22.3815	22.441	22.9776	21.5281	NaN	NaN	NaN	23.9358	23.7514	23.9087	23.9234	NaN	NaN	NaN	NaN	22.5533	22.7987	21.7576	22.0726	22.6569	22.6818	22.8179	22.7438
NaN	NaN	NaN	NaN	NaN	NaN	NaN	NaN	NaN	NaN	NaN	NaN	NaN	NaN	NaN	NaN	NaN	NaN	NaN	NaN	NaN	NaN	NaN	NaN	NaN	NaN	NaN	NaN	NaN	NaN	NaN	NaN	NaN	NaN	NaN	NaN	NaN	NaN	NaN	NaN	NaN	NaN	NaN	NaN	NaN	NaN	NaN	NaN	NaN	NaN
NaN	NaN	NaN	NaN	23.837	23.7546	24.0563	23.9712	24.8569	24.7042	24.6509	24.6506	23.9474	23.8221	23.705	23.6592	22.6343	22.0493	NaN	22.2382	NaN	21.5801	NaN	NaN	24.155	24.2297	23.884	23.6487	24.6346	24.598	24.0614	24.1311	23.8898	23.9561	25.0392	25.2717	24.8922	24.8809	NaN	21.0094	NaN	NaN	24.3026	24.3122	24.347	24.3517	23.8646	23.8855	23.8832	23.771
NaN	NaN	NaN	NaN	NaN	NaN	NaN	NaN	21.8952	21.809	21.8276	21.7774	22.8313	23.2542	23.0782	22.9819	NaN	NaN	NaN	NaN	NaN	NaN	NaN	NaN	NaN	NaN	NaN	NaN	21.8153	22.3088	NaN	NaN	NaN	NaN	NaN	21.1833	20.9484	20.3843	NaN	NaN	NaN	NaN	21.0147	20.9423	21.1088	20.731	19.847	NaN	NaN	NaN
NaN	20.0917	20.4652	19.1795	20.4494	21.6151	21.9235	21.9905	NaN	NaN	NaN	NaN	23.4925	22.9038	23.2266	23.0961	21.3492	20.5638	20.0437	20.8005	NaN	20.7288	20.1352	20.3555	22.2057	22.3044	23.0028	23.2737	NaN	NaN	19.6594	20.8394	20.4991	20.262	22.3319	22.0554	21.9349	22.1228	20.5115	19.6251	20.5606	21.0853	23.5705	23.5621	23.2822	23.3973	21.8845	21.6046	22.3618	22.0394
NaN	NaN	NaN	NaN	NaN	NaN	NaN	19.4119	NaN	19.1747	NaN	NaN	NaN	NaN	19.7339	19.6029	NaN	NaN	NaN	NaN	NaN	NaN	NaN	NaN	19.9926	19.9533	19.9949	20.4649	19.1086	NaN	18.0375	NaN	NaN	18.4929	NaN	NaN	NaN	NaN	NaN	NaN	NaN	NaN	19.8612	NaN	NaN	19.6867	19.9236	19.8203	19.909	20.0794
NaN	19.3328	20.8555	NaN	24.2264	24.3307	23.7762	24.0282	27.2695	27.1153	27.1243	27.1572	21.5468	20.5199	19.5194	20.4866	21.0674	21.4698	21.5409	21.8259	NaN	NaN	NaN	NaN	25.3513	25.4794	25.6274	25.1517	26.0665	26.0656	21.9711	21.9043	22.509	22.2781	NaN	NaN	NaN	NaN	NaN	NaN	NaN	NaN	23.3427	23.4415	23.2973	23.8296	24.1342	23.6363	23.7519	23.9179
NaN	NaN	NaN	22.5793	NaN	NaN	NaN	NaN	NaN	NaN	NaN	NaN	NaN	21.1842	21.501	19.9465	NaN	23.9073	NaN	NaN	NaN	NaN	NaN	NaN	NaN	NaN	NaN	NaN	NaN	NaN	NaN	NaN	18.9524	NaN	23.5134	23.9059	23.6342	23.7101	NaN	NaN	NaN	NaN	NaN	20.1278	NaN	NaN	19.8726	20.9077	NaN	NaN
NaN	NaN	NaN	NaN	23.1206	21.4109	21.9106	22.0795	26.0164	26.1428	25.9855	26.0723	NaN	NaN	NaN	NaN	NaN	NaN	NaN	NaN	NaN	NaN	NaN	NaN	24.3431	24.353	24.563	24.5408	25.0761	25.2589	NaN	NaN	20.2286	18.9403	NaN	NaN	NaN	NaN	NaN	NaN	NaN	NaN	21.5402	21.1477	21.0968	20.9062	20.7406	20.4858	21.4948	22.8753
NaN	NaN	NaN	NaN	21.0152	21.3802	21.4894	21.2938	NaN	NaN	NaN	NaN	NaN	NaN	NaN	NaN	NaN	NaN	20.0089	NaN	NaN	NaN	NaN	NaN	21.038	21.1644	21.0331	20.8936	NaN	NaN	NaN	NaN	NaN	NaN	NaN	NaN	NaN	NaN	NaN	NaN	21.1718	NaN	NaN	NaN	NaN	NaN	NaN	NaN	NaN	NaN
NaN	NaN	NaN	NaN	NaN	NaN	NaN	NaN	NaN	NaN	NaN	NaN	NaN	NaN	NaN	NaN	NaN	NaN	NaN	NaN	NaN	NaN	NaN	NaN	20.5891	NaN	20.2288	20.4835	NaN	NaN	NaN	NaN	NaN	NaN	NaN	NaN	NaN	NaN	NaN	NaN	NaN	NaN	20.551	20.5122	20.4602	20.1974	NaN	NaN	NaN	NaN
NaN	NaN	NaN	NaN	22.3751	22.4093	22.4249	22.2603	22.8873	22.6023	22.7626	22.8187	22.628	22.8665	22.6047	22.4891	20.4969	21.4522	21.1024	21.5992	NaN	NaN	22.0572	21.6974	22.8696	23.2371	23.029	23.075	22.8821	22.8087	22.7565	22.8027	22.3724	22.6304	21.2571	21.7534	21.7756	21.7064	NaN	21.1125	NaN	NaN	23.0862	23.0832	22.8653	22.876	22.9202	23.2557	22.7832	22.7793
NaN	NaN	NaN	NaN	NaN	NaN	NaN	NaN	19.4908	19.3437	19.0829	NaN	NaN	NaN	19.2785	NaN	NaN	NaN	NaN	NaN	NaN	NaN	NaN	NaN	NaN	NaN	NaN	NaN	NaN	19.4151	NaN	NaN	18.2825	NaN	19.5017	19.4309	NaN	19.2126	NaN	NaN	NaN	NaN	NaN	NaN	NaN	NaN	NaN	NaN	19.2777	NaN
25.9027	24.9132	25.9183	25.9024	NaN	NaN	NaN	NaN	NaN	NaN	NaN	NaN	NaN	20.6923	NaN	NaN	26.3874	26.488	26.4686	26.6399	27.0356	27.0369	26.9963	26.9191	NaN	NaN	NaN	NaN	NaN	NaN	NaN	NaN	NaN	NaN	NaN	19.8565	NaN	NaN	25.372	25.2135	26.6615	26.7123	NaN	NaN	NaN	NaN	NaN	NaN	NaN	NaN
NaN	NaN	NaN	NaN	22.2893	22.1417	22.2936	22.2976	22.0201	22.1188	22.145	22.0561	22.5915	22.5406	22.5491	22.5964	NaN	NaN	NaN	NaN	22.0004	NaN	NaN	NaN	22.7493	22.7351	22.6221	22.8469	22.3149	22.062	22.1217	21.9141	21.9691	21.8304	NaN	21.9595	NaN	22.1712	NaN	NaN	NaN	NaN	22.7806	22.7262	22.5098	22.5938	22.1848	22.0994	22.3404	21.9657
28.3041	28.3226	27.6844	27.7097	NaN	NaN	NaN	NaN	NaN	NaN	NaN	NaN	NaN	NaN	NaN	NaN	28.2979	28.3302	27.2645	27.2521	29.5235	29.509	27.5138	27.4927	NaN	NaN	NaN	NaN	NaN	NaN	NaN	NaN	NaN	NaN	NaN	20.5635	20.829	20.7421	28.0578	28.0174	27.4947	27.5215	NaN	NaN	NaN	NaN	NaN	NaN	NaN	NaN
NaN	22.0764	22.519	NaN	NaN	NaN	NaN	NaN	NaN	NaN	NaN	NaN	NaN	NaN	NaN	NaN	22.3794	22.0941	22.538	22.7695	23.3728	23.4553	NaN	NaN	NaN	NaN	NaN	NaN	NaN	NaN	NaN	NaN	NaN	NaN	NaN	NaN	NaN	NaN	NaN	NaN	22.8555	22.7511	NaN	NaN	NaN	NaN	NaN	NaN	NaN	NaN
31.5766	31.5657	31.5149	31.392	21.8022	21.2923	21.5928	21.5227	23.7414	24.1887	19.7639	19.35	25.0709	24.9529	22.5565	23.1986	31.7781	31.815	31.5888	31.6792	32.7064	32.6408	31.457	31.4773	21.6813	21.8822	23.6888	23.1951	20.0934	22.5815	25.9667	26.0992	23.838	25.1035	23.3701	22.8569	23.924	23.0579	31.4037	31.3372	31.6788	31.6819	22.7539	22.4049	22.5427	21.1933	23.1465	22.8438	20.5758	22.6675
26.205	25.9519	26.2916	26.4023	25.0139	25.1888	25.2102	25.0967	24.9334	24.711	25.0419	24.9604	25.4717	25.3558	25.8497	25.8652	25.7455	25.7421	25.4001	25.4658	25.6122	25.4678	26.4009	26.2635	25.4303	25.1708	25.3529	25.4275	24.4342	24.8446	24.5853	24.3938	25.0777	25.0479	24.7523	24.623	24.4654	25.7171	26.0312	25.8625	25.866	25.9507	25.5587	25.6027	25.4857	25.3782	24.8534	25.0562	25.1702	25.1962
NaN	NaN	NaN	NaN	24.7419	24.6323	24.7607	24.764	23.1091	23.3156	23.0703	23.0878	22.9405	22.9257	23.2084	22.9757	NaN	NaN	NaN	NaN	NaN	NaN	NaN	NaN	24.6819	24.7709	24.9374	25.036	21.7693	21.9476	23.6684	23.6313	23.582	23.5813	NaN	NaN	NaN	20.3924	NaN	NaN	NaN	NaN	22.9951	22.227	22.7981	22.8452	25.1741	25.2309	24.6944	24.7129
NaN	NaN	NaN	NaN	22.2619	22.4271	22.603	22.5092	22.398	22.4029	22.1533	22.7241	22.6773	22.6574	22.6762	22.8572	NaN	NaN	NaN	NaN	NaN	NaN	NaN	NaN	NaN	NaN	21.7933	NaN	NaN	NaN	NaN	NaN	NaN	NaN	22.7496	22.9242	22.7385	22.1736	NaN	NaN	NaN	NaN	22.2877	22.4481	22.566	22.8472	22.3237	22.2659	22.2707	22.4566
29.247	29.2918	28.6014	28.5372	29.4358	29.4122	29.5504	29.5504	28.6651	28.6593	28.6067	28.6147	29.5933	29.5974	29.6502	29.6918	29.2512	29.2465	28.6032	28.5643	29.6595	29.6084	28.5479	28.519	29.5479	29.5397	29.6246	29.6377	28.0628	28.0366	29.1031	29.1158	29.1965	29.1445	29.2512	29.2614	29.2768	29.298	28.9782	28.9495	28.5693	28.5759	29.6227	29.65	29.6167	29.5788	29.2786	29.289	29.2381	29.2649
23.8398	23.5012	23.7803	24.4553	22.1584	22.0886	21.1388	NaN	NaN	NaN	NaN	NaN	NaN	NaN	NaN	NaN	23.9638	23.5981	22.4129	22.4587	21.2462	NaN	21.1897	NaN	NaN	NaN	NaN	21.6325	NaN	NaN	22.4472	22.4558	21.6892	21.9229	20.8737	NaN	NaN	21.3201	23.3058	23.3851	22.2572	22.4515	20.1458	NaN	NaN	NaN	NaN	NaN	NaN	NaN
NaN	NaN	NaN	NaN	NaN	NaN	NaN	19.1738	20.2177	19.9273	20.1373	NaN	19.8212	19.443	19.7216	19.2555	NaN	NaN	NaN	NaN	NaN	NaN	NaN	NaN	19.3215	NaN	NaN	20.1817	NaN	NaN	NaN	NaN	NaN	NaN	19.7445	19.8955	20.1941	19.8141	NaN	NaN	NaN	NaN	19.3251	19.6427	19.4911	19.0678	19.7311	19.5507	19.6134	NaN
28.2115	28.2179	28.5389	28.5784	28.3567	28.4486	27.7819	27.8753	25.867	25.9176	25.6183	25.6661	26.7557	26.7537	26.3856	26.5052	28.6425	28.6528	28.4541	28.5744	27.5598	27.5774	28.8714	28.71	27.7059	27.6871	27.313	27.2814	28.6319	28.553	28.2505	28.4529	28.0302	28.0973	27.1195	27.0535	26.9015	26.8021	28.2028	28.2903	28.1323	28.1009	25.5989	25.6603	25.8568	25.8721	27.133	27.2752	27.415	27.2518
25.6064	25.7604	24.9818	25.0119	26.1847	26.2469	26.2597	26.288	27.1361	27.087	27.103	27.0543	26.8768	26.8317	26.9369	26.8816	26.0512	25.7811	23.941	23.8054	25.2575	24.7501	23.5276	23.4086	26.4019	26.4621	26.627	26.7062	26.5482	26.5823	25.4682	25.8968	25.7626	25.7418	26.5467	26.4697	26.5656	26.801	24.0234	24.1568	24.1378	23.6917	27.0505	27.0213	26.9216	26.9185	26.9339	26.9351	27.1122	26.998
26.0196	26.2235	26.6392	26.3054	22.2102	22.7641	20.0327	21.9243	NaN	NaN	NaN	NaN	NaN	NaN	NaN	NaN	26.0309	25.8074	26.2632	26.3466	22.8736	22.4373	25.1914	25.5645	NaN	NaN	22.4076	21.5076	NaN	NaN	NaN	22.4984	21.9454	21.6865	NaN	22.6523	25.1385	24.9585	26.6544	26.3034	25.9964	26.2852	25.1245	20.6654	NaN	24.8768	NaN	NaN	NaN	NaN
NaN	NaN	NaN	NaN	23.0951	22.6283	23.2041	23.053	22.4251	22.4668	22.4535	22.4778	22.5331	22.3585	22.3454	22.5244	NaN	NaN	NaN	NaN	NaN	NaN	NaN	NaN	22.0999	22.071	22.5027	22.783	22.7692	22.7208	22.499	22.4802	22.6158	22.6302	NaN	NaN	NaN	NaN	NaN	NaN	NaN	NaN	22.7175	22.685	22.932	22.6753	22.5197	22.4929	22.795	22.8213
NaN	NaN	NaN	NaN	NaN	NaN	NaN	NaN	21.7909	21.8773	21.7165	21.713	21.3275	21.4291	21.4117	21.2772	NaN	NaN	NaN	NaN	NaN	NaN	NaN	NaN	21.0796	21.3569	21.4621	21.7208	NaN	20.821	NaN	NaN	NaN	NaN	20.7537	20.6349	20.9219	21.0621	NaN	NaN	NaN	NaN	21.2928	21.7149	21.2553	21.1624	20.2126	20.5403	NaN	NaN
23.2568	22.2932	23.4598	22.3686	23.1958	22.9988	22.5519	23.1274	22.7256	22.7822	22.7667	22.86	24.6599	24.4931	24.5311	24.499	22.956	22.2897	22.7954	23.3964	NaN	NaN	NaN	NaN	23.6168	23.3991	23.5726	23.2707	22.8541	22.4744	23.1077	23.6237	23.1189	23.2569	22.229	21.7995	22.9091	22.7458	23.3951	23.0948	NaN	22.7801	21.8319	21.9153	22.1313	NaN	22.6256	23.1049	NaN	21.9
NaN	NaN	NaN	NaN	26.7192	26.6146	26.6726	26.6667	25.9498	25.9861	25.9958	25.9985	26.9143	26.9801	26.8168	26.9347	20.7627	20.5156	NaN	21.8151	NaN	20.258	21.0243	NaN	27.2802	27.1047	27.64	27.6461	25.5284	25.4901	24.5595	25.1683	25.0126	25.2507	22.0997	22.3575	22.5529	22.5681	NaN	NaN	NaN	NaN	26.9665	26.6915	26.5872	26.6588	27.7934	27.6608	27.5245	27.5764
NaN	NaN	NaN	NaN	NaN	NaN	NaN	NaN	23.0314	23.2463	22.9295	22.5832	22.4999	22.6873	23.0399	22.6668	NaN	NaN	NaN	NaN	NaN	NaN	NaN	NaN	21.5681	21.1807	23.0298	23.1317	22.829	23.0893	NaN	NaN	22.9016	NaN	24.3996	24.2639	24.2831	24.2736	NaN	NaN	NaN	21.2245	23.4568	23.3692	23.1072	23.1041	22.5946	22.7808	23.1877	23.0606
NaN	NaN	NaN	NaN	19.9813	NaN	20.197	NaN	20.1751	NaN	20.5885	20.8867	NaN	NaN	NaN	20.5971	NaN	NaN	NaN	NaN	NaN	NaN	NaN	NaN	20.7565	20.3966	NaN	NaN	NaN	20.9154	NaN	NaN	NaN	NaN	NaN	NaN	NaN	NaN	NaN	NaN	NaN	NaN	NaN	NaN	20.2371	19.9767	NaN	NaN	NaN	NaN
22.9741	22.8144	23.056	22.9052	24.9283	24.8597	25.0693	24.9399	24.9277	24.8726	24.9948	24.962	23.9687	24.1489	23.9729	24.2956	23.2626	22.5063	22.2632	23.078	NaN	NaN	22.4916	22.3845	24.8333	24.8696	24.9791	24.9008	24.2413	24.3434	25.2193	25.1749	25.1655	25.1835	23.7373	23.9715	23.9634	23.6609	22.8734	22.8579	23.6751	23.3935	25.2998	25.4043	25.3243	25.3414	24.8769	24.8505	24.8064	24.8869
NaN	NaN	NaN	NaN	20.9524	20.7734	20.9079	20.4784	21.5803	21.3428	21.798	21.2917	NaN	21.2974	21.3696	21.3972	NaN	NaN	NaN	NaN	NaN	NaN	NaN	NaN	21.1579	20.8743	20.9034	21.1588	NaN	NaN	NaN	NaN	NaN	21.2154	NaN	NaN	NaN	NaN	NaN	NaN	NaN	NaN	21.2244	21.3305	21.6065	21.3616	20.9091	21.0674	20.6522	NaN
NaN	NaN	NaN	NaN	NaN	19.5887	NaN	20.2227	NaN	NaN	NaN	NaN	NaN	NaN	NaN	NaN	NaN	NaN	NaN	NaN	NaN	NaN	NaN	NaN	NaN	NaN	NaN	NaN	NaN	NaN	NaN	20.1738	NaN	19.8961	NaN	NaN	NaN	NaN	NaN	NaN	NaN	NaN	NaN	NaN	NaN	NaN	NaN	NaN	NaN	NaN
NaN	NaN	NaN	NaN	NaN	NaN	NaN	NaN	NaN	NaN	NaN	NaN	NaN	NaN	NaN	NaN	NaN	NaN	NaN	NaN	NaN	NaN	NaN	NaN	21.4498	21.6462	22.1813	21.9313	NaN	NaN	NaN	NaN	NaN	NaN	NaN	NaN	NaN	NaN	NaN	NaN	NaN	NaN	NaN	NaN	NaN	NaN	20.3864	20.4245	NaN	NaN
NaN	NaN	NaN	NaN	21.7276	21.0849	NaN	21.672	22.1636	22.5098	21.9248	21.9281	21.335	NaN	NaN	NaN	NaN	NaN	NaN	NaN	NaN	NaN	NaN	NaN	21.2659	21.8505	22.1612	22.3469	NaN	21.5302	NaN	21.8645	21.8142	20.639	NaN	NaN	NaN	NaN	NaN	NaN	NaN	NaN	21.3225	21.5649	21.1958	21.3925	21.901	21.5114	21.9461	21.7256
NaN	NaN	NaN	NaN	22.0978	22.8113	22.6063	NaN	NaN	NaN	NaN	NaN	NaN	NaN	NaN	NaN	NaN	NaN	NaN	20.5206	NaN	NaN	NaN	NaN	NaN	NaN	NaN	NaN	NaN	NaN	NaN	NaN	NaN	NaN	NaN	NaN	NaN	NaN	NaN	NaN	NaN	21.4045	NaN	22.0378	NaN	NaN	NaN	NaN	NaN	NaN
21.6792	NaN	21.8417	22.8501	22.4791	22.4161	22.4864	22.7591	22.4991	22.7503	22.7727	22.9755	NaN	22.473	22.6963	22.6632	21.6713	NaN	21.8755	21.8538	NaN	NaN	NaN	21.7806	NaN	NaN	NaN	NaN	NaN	NaN	22.9728	22.9745	22.7643	22.3674	25.187	25.113	25.1512	25.3347	NaN	21.5836	22.26	22.4993	NaN	NaN	NaN	NaN	22.429	22.3394	22.4746	22.6003
24.6257	24.503	25.9367	25.9593	25.2517	25.251	25.4134	25.3695	25.1433	25.1466	25.0543	25.0619	26.085	26.0709	25.8637	25.9301	24.993	25.3157	26.0911	26.1659	24.0993	24.1486	25.9705	25.8295	25.082	25.1966	24.9078	24.8001	22.8807	23.1042	25.2986	25.3527	25.1793	25.2471	24.3253	24.3531	24.2892	24.4022	25.6659	25.6412	25.9152	26.0177	25.6102	25.7659	25.7935	25.7537	24.6858	24.7439	24.5995	24.5333
23.8317	23.6134	23.1819	23.0675	24.5962	24.8125	24.9091	24.9832	NaN	NaN	NaN	20.5808	21.6204	22.1541	NaN	NaN	23.0371	23.8127	24.1405	24.1822	24.1875	23.9785	24.9047	25.0322	24.0045	23.934	23.6075	23.628	23.6024	23.1946	24.9792	24.9453	24.5747	24.7084	NaN	NaN	NaN	NaN	24.108	23.8776	23.8489	23.8363	23.2627	23.3872	23.2789	23.4653	25.6552	25.712	25.7216	25.2442
25.6608	25.7769	24.9528	25.2351	23.7843	23.7887	23.9063	23.6603	18.9413	21.2378	NaN	NaN	21.1094	NaN	NaN	20.6203	24.9098	25.0049	25.036	25.2904	25.3468	25.0661	26.2183	26.1938	23.3012	23.0647	22.9391	22.3849	23.2007	22.9744	23.4841	23.4794	23.7765	24.0926	21.8731	NaN	NaN	21.7676	24.9153	25.3431	25.3256	25.4485	22.3021	22.0897	22.6735	21.3976	23.1947	23.6219	23.4997	23.4919
23.3318	23.2165	23.0763	23.142	22.4871	22.4765	22.2894	21.6462	NaN	NaN	NaN	NaN	21.767	21.8358	21.9362	21.4822	23.3601	23.6554	23.1033	23.1032	23.4996	23.3479	23.2477	22.9388	NaN	21.5249	20.9641	21.7082	23.4569	23.374	21.9886	21.7841	21.9746	21.939	22.028	21.7691	22.1126	22.2152	23.1756	23.296	23.1748	23.3373	21.6769	21.3129	21.2796	21.3776	22.3566	21.9203	22.6718	22.1051
NaN	NaN	NaN	NaN	NaN	NaN	NaN	NaN	NaN	NaN	NaN	NaN	NaN	NaN	19.7451	19.4973	NaN	NaN	NaN	NaN	NaN	NaN	NaN	NaN	NaN	NaN	NaN	NaN	NaN	NaN	NaN	NaN	NaN	NaN	NaN	NaN	NaN	NaN	NaN	NaN	NaN	NaN	NaN	NaN	19.4093	NaN	NaN	NaN	NaN	NaN
NaN	21.1045	21.9567	20.8551	21.7631	21.8616	21.9441	21.8595	21.4112	21.5482	21.4776	21.2407	20.1407	NaN	21.2057	21.0117	NaN	NaN	21.6425	21.5332	NaN	NaN	21.3747	22.3049	22.392	22.3517	22.4655	22.663	21.5572	20.8969	22.5785	22.3862	22.3474	22.2903	NaN	NaN	NaN	NaN	21.17	NaN	21.8081	21.2278	22.8711	22.6539	22.9989	22.8776	22.8187	22.9782	23.0473	23.0986
NaN	NaN	NaN	NaN	NaN	NaN	NaN	NaN	20.4502	20.5627	21.0875	20.6904	21.4275	21.5029	21.4175	21.7661	NaN	NaN	NaN	NaN	NaN	NaN	NaN	NaN	NaN	NaN	NaN	NaN	NaN	NaN	NaN	NaN	NaN	NaN	NaN	NaN	NaN	NaN	NaN	NaN	NaN	NaN	NaN	NaN	NaN	NaN	NaN	NaN	NaN	NaN
NaN	NaN	24.0228	24.3626	25.6004	25.2407	25.6232	25.7057	26.1688	26.1598	26.2555	26.1054	25.7266	25.8179	25.9391	25.9656	21.0468	22.543	24.9983	24.9978	20.6685	NaN	25.2815	25.4162	25.9277	25.8306	26.1186	26.1559	26.5068	26.5242	25.3605	25.5363	25.4464	25.3646	26.6102	26.5449	26.5111	26.4962	21.6027	23.0703	25.3306	25.435	27.5023	27.5073	27.3514	27.3675	26.1285	26.2468	26.3754	26.3126
21.7152	22.7379	21.7267	22.2075	25.7272	25.7412	25.5025	25.5505	25.986	26.0552	26.1256	26.0599	25.9897	26.0294	25.9268	25.9644	22.1189	24.1501	22.8723	22.4416	24.9489	21.8987	21.5367	NaN	23.8447	24.171	23.1353	23.7717	26.6393	26.5452	26.0919	25.9505	26.1673	26.184	26.3191	26.3515	26.0384	26.0029	22.5269	NaN	21.7457	21.0254	25.9575	25.7447	26.0807	26.034	26.0137	26.1413	26.4681	26.3403
NaN	NaN	NaN	NaN	NaN	20.0593	20.8178	NaN	22.1995	22.114	22.2073	22.1795	20.982	NaN	NaN	20.9219	NaN	NaN	NaN	NaN	NaN	NaN	NaN	NaN	19.687	20.4201	20.3372	NaN	20.3796	NaN	NaN	NaN	NaN	NaN	NaN	21.0679	20.1351	NaN	NaN	NaN	NaN	NaN	NaN	NaN	NaN	NaN	NaN	NaN	20.9514	20.5824
NaN	NaN	NaN	22.8681	23.6923	23.592	23.922	24.0305	24.5917	24.5954	24.6752	24.5798	23.9001	23.8651	23.7954	23.9862	NaN	22.8736	22.4239	22.6861	NaN	22.9472	23.2781	23.261	23.3922	23.4827	23.3153	23.6125	22.1778	22.9642	23.261	23.6693	23.5639	23.2726	NaN	NaN	20.2798	NaN	NaN	NaN	23.1958	22.6157	23.7701	23.8192	23.7092	23.7663	23.0876	23.2555	23.3195	23.542
28.9182	28.5588	29.1416	26.614	25.4022	25.58	25.4497	25.3417	27.6605	27.6691	27.6578	27.4032	NaN	NaN	24.8141	24.2178	27.5624	27.7454	26.7737	27.48	NaN	NaN	28.3269	25.2183	26.1132	25.998	26.2931	26.3078	27.4045	27.1045	25.2556	25.2621	25.8085	25.4027	24.8151	23.9674	25.405	24.8084	25.615	NaN	26.2499	26.5122	25.3656	25.3947	25.5439	25.3855	25.7142	26.0204	25.6323	26.1177
25.8424	25.8369	25.1296	24.8124	24.8925	24.8589	24.4726	24.6381	NaN	20.1633	NaN	19.5508	23.7327	23.6039	23.8137	23.7353	25.7087	25.3535	24.4142	24.6688	25.6648	25.5998	23.4368	23.8151	23.284	23.2751	23.0868	23.2041	20.5595	NaN	26.5316	26.4771	26.4935	26.4974	NaN	NaN	NaN	NaN	25.4386	25.4033	24.0278	24.2821	25.6037	25.6057	25.4618	25.5353	25.3663	25.3551	25.1298	25.098
NaN	NaN	NaN	NaN	24.3413	24.3801	23.9661	24.0642	21.0157	21.3638	NaN	NaN	NaN	NaN	NaN	NaN	NaN	NaN	22.5148	NaN	NaN	NaN	NaN	NaN	23.8744	23.6723	23.6301	23.5747	NaN	NaN	23.4081	23.1979	23.317	23.1667	NaN	NaN	NaN	NaN	NaN	NaN	NaN	NaN	22.7097	22.8587	23.6995	23.8655	20.5401	20.48	22.0319	22.2124
NaN	NaN	NaN	23.0377	NaN	NaN	NaN	NaN	NaN	NaN	NaN	NaN	NaN	NaN	NaN	NaN	NaN	NaN	NaN	NaN	NaN	NaN	NaN	22.2358	22.5002	22.2467	22.2653	22.2089	NaN	NaN	23.1872	23.2333	23.3757	23.4308	NaN	NaN	NaN	NaN	NaN	NaN	NaN	NaN	22.6303	22.8	22.7738	22.7887	NaN	NaN	NaN	NaN
NaN	NaN	21.1175	22.0457	24.3426	24.3742	24.7868	24.4857	25.9555	26.0023	26.0374	26.0346	24.145	24.2598	24.2076	24.4074	21.6972	NaN	21.6866	21.6843	NaN	NaN	22.1066	22.2535	23.3199	23.6476	23.9692	23.8665	24.3397	24.3513	23.7815	23.6778	23.5615	24.0248	24.9722	24.9731	24.8749	25.1132	21.6993	22.4463	21.8088	22.5236	24.3573	24.3174	24.3629	24.4588	24.0882	23.9138	24.088	24.168
NaN	NaN	NaN	NaN	NaN	23.9948	NaN	NaN	NaN	NaN	NaN	NaN	NaN	NaN	NaN	23.9341	NaN	NaN	NaN	NaN	NaN	NaN	NaN	NaN	NaN	20.8958	NaN	NaN	25.7366	25.9337	NaN	NaN	NaN	NaN	NaN	NaN	NaN	20.0993	NaN	NaN	NaN	21.2283	22.1223	NaN	21.6871	22.3702	22.2334	NaN	NaN	NaN
NaN	NaN	NaN	NaN	NaN	NaN	NaN	NaN	NaN	NaN	NaN	NaN	NaN	NaN	NaN	NaN	NaN	NaN	NaN	NaN	NaN	NaN	NaN	NaN	NaN	NaN	NaN	NaN	NaN	NaN	NaN	NaN	NaN	NaN	NaN	NaN	NaN	NaN	NaN	NaN	NaN	NaN	NaN	NaN	NaN	NaN	NaN	NaN	NaN	NaN
NaN	NaN	NaN	NaN	NaN	NaN	NaN	NaN	NaN	NaN	NaN	NaN	22.486	NaN	NaN	NaN	NaN	NaN	NaN	NaN	NaN	NaN	NaN	NaN	NaN	NaN	NaN	NaN	22.1073	22.0359	NaN	NaN	NaN	NaN	NaN	NaN	NaN	NaN	NaN	NaN	NaN	NaN	22.5704	22.7359	22.5578	22.691	NaN	NaN	NaN	NaN
NaN	NaN	NaN	NaN	NaN	NaN	NaN	NaN	NaN	NaN	NaN	NaN	23.5314	23.5707	23.4059	23.4429	NaN	NaN	NaN	NaN	NaN	NaN	NaN	NaN	NaN	NaN	NaN	NaN	22.8122	22.8584	NaN	NaN	NaN	NaN	NaN	NaN	NaN	NaN	NaN	NaN	NaN	NaN	23.0898	22.2735	23.2859	23.0773	NaN	22.2349	22.5208	NaN
NaN	NaN	NaN	NaN	21.5429	NaN	NaN	NaN	25.9748	25.7122	26.2892	26.0337	NaN	NaN	NaN	NaN	NaN	NaN	NaN	NaN	NaN	NaN	NaN	NaN	NaN	NaN	NaN	NaN	21.8078	NaN	NaN	NaN	NaN	NaN	NaN	NaN	23.0716	NaN	NaN	NaN	NaN	NaN	24.3454	24.5315	24.549	24.4955	26.7284	26.8392	27.0698	27.5859
NaN	NaN	NaN	NaN	NaN	NaN	NaN	NaN	25.158	25.1274	25.6365	25.4927	NaN	NaN	NaN	NaN	NaN	NaN	NaN	NaN	NaN	NaN	NaN	NaN	NaN	25.7312	25.645	25.6876	NaN	NaN	NaN	NaN	NaN	NaN	NaN	NaN	NaN	NaN	NaN	NaN	NaN	NaN	NaN	NaN	NaN	NaN	NaN	NaN	NaN	NaN
NaN	NaN	NaN	NaN	NaN	NaN	NaN	NaN	21.518	22.1655	NaN	NaN	23.7603	23.8657	24.0058	23.8585	NaN	NaN	NaN	NaN	NaN	NaN	NaN	NaN	NaN	NaN	21.9478	21.7048	NaN	NaN	NaN	NaN	NaN	NaN	NaN	NaN	NaN	NaN	NaN	NaN	NaN	NaN	NaN	NaN	NaN	NaN	23.5236	23.286	23.382	23.7538
NaN	NaN	NaN	NaN	NaN	NaN	22.5975	NaN	23.3811	23.5404	23.8284	23.6902	NaN	NaN	NaN	NaN	NaN	NaN	NaN	NaN	NaN	NaN	NaN	NaN	23.2182	23.3957	23.0253	23.107	21.6236	21.9725	22.4321	NaN	NaN	NaN	NaN	NaN	NaN	NaN	NaN	NaN	NaN	NaN	NaN	NaN	NaN	NaN	24.9555	24.9196	24.8862	24.8836
NaN	NaN	NaN	NaN	NaN	NaN	NaN	NaN	25.4444	24.5123	25.5789	NaN	NaN	23.9427	NaN	25.876	NaN	NaN	NaN	NaN	NaN	NaN	NaN	NaN	NaN	24.7497	NaN	24.4242	NaN	NaN	NaN	NaN	NaN	NaN	NaN	NaN	NaN	NaN	NaN	NaN	NaN	NaN	NaN	24.2817	24.8471	NaN	23.754	23.6101	24.1311	24.1021
NaN	NaN	NaN	NaN	25.6831	25.8073	26.1415	26.2075	27.7353	27.7784	27.9817	28.0452	27.6584	27.7933	27.5746	27.5195	NaN	NaN	NaN	NaN	NaN	NaN	25.3753	NaN	26.5738	26.5703	26.614	26.6946	26.3572	26.3416	25.7258	25.8956	25.8011	25.9063	NaN	NaN	NaN	25.6396	NaN	NaN	NaN	NaN	25.9684	25.8208	25.9131	25.9463	27.3972	27.5216	27.7728	27.6925
NaN	NaN	NaN	NaN	23.6113	23.8388	23.9547	24.0468	NaN	NaN	NaN	NaN	NaN	NaN	NaN	NaN	NaN	NaN	NaN	NaN	NaN	NaN	NaN	NaN	NaN	NaN	NaN	NaN	NaN	NaN	NaN	NaN	NaN	NaN	NaN	NaN	NaN	NaN	NaN	NaN	NaN	NaN	NaN	NaN	NaN	NaN	NaN	NaN	NaN	NaN
NaN	NaN	NaN	NaN	20.982	21.0468	20.7975	20.9004	24.7882	24.8167	25.0858	25.0584	22.407	22.5958	23.2483	23.1381	NaN	NaN	NaN	NaN	NaN	NaN	NaN	NaN	20.82	20.9552	20.9084	20.4539	22.8814	22.906	22.5659	22.5764	22.4491	22.3491	NaN	NaN	NaN	NaN	NaN	NaN	NaN	NaN	22.0378	22.1279	21.9466	21.915	20.6843	20.5868	20.2219	20.3371
NaN	NaN	NaN	NaN	NaN	NaN	NaN	NaN	NaN	NaN	NaN	NaN	26.0015	26.1466	25.9811	26.1946	NaN	NaN	NaN	NaN	NaN	NaN	NaN	NaN	NaN	NaN	NaN	NaN	NaN	NaN	NaN	NaN	NaN	NaN	NaN	NaN	NaN	NaN	NaN	NaN	NaN	NaN	NaN	NaN	NaN	NaN	NaN	NaN	NaN	NaN
NaN	NaN	NaN	NaN	22.5427	NaN	23.9531	24.0729	24.958	25.1388	24.7997	24.8362	27.0411	27.0919	26.8294	26.9109	NaN	NaN	NaN	NaN	NaN	NaN	NaN	NaN	24.5537	24.6772	24.6591	24.4834	23.9059	23.7692	22.6613	22.3894	22.0995	NaN	NaN	NaN	NaN	NaN	NaN	NaN	NaN	NaN	25.5315	25.4423	25.504	25.3357	26.5229	26.526	26.5841	26.485
NaN	NaN	NaN	NaN	NaN	NaN	NaN	21.9508	22.8543	22.8491	22.6942	22.7176	24.8619	24.6507	24.5674	24.8766	NaN	NaN	NaN	NaN	NaN	NaN	NaN	NaN	22.1083	22.0489	22.1491	22.4905	21.1977	NaN	NaN	21.0062	NaN	NaN	NaN	NaN	NaN	NaN	NaN	NaN	NaN	NaN	23.3991	23.4925	23.1939	23.5383	24.0861	24.1476	24.1971	24.1714
NaN	NaN	NaN	NaN	NaN	NaN	NaN	NaN	NaN	NaN	NaN	NaN	NaN	NaN	NaN	NaN	NaN	NaN	NaN	NaN	NaN	NaN	NaN	NaN	NaN	NaN	NaN	NaN	23.515	23.155	NaN	NaN	NaN	NaN	NaN	NaN	NaN	NaN	NaN	NaN	NaN	NaN	NaN	NaN	NaN	NaN	NaN	NaN	NaN	NaN
NaN	NaN	NaN	NaN	21.886	19.4636	23.0981	22.9141	25.9205	25.8843	26.0147	26.0492	27.1649	27.1749	27.3517	27.2533	NaN	NaN	NaN	NaN	NaN	NaN	NaN	NaN	20.5038	21.3118	22.2331	21.2075	21.5958	NaN	20.5862	21.9812	22.156	22.2648	NaN	NaN	NaN	NaN	NaN	NaN	NaN	NaN	24.7089	24.9435	24.2305	24.2564	27.0375	27.0467	27.1802	27.1115
NaN	NaN	22.7605	NaN	24.4714	24.458	24.4028	24.4317	21.4305	21.596	21.7632	21.6562	NaN	NaN	21.3852	NaN	22.899	23.4548	22.8988	22.9822	NaN	22.5588	23.3406	23.0711	21.8479	21.6138	21.9863	NaN	22.5942	22.4507	22.3025	22.3695	21.7418	22.3967	NaN	NaN	NaN	NaN	23.1941	22.9573	23.1522	23.133	21.7225	21.5848	21.5254	NaN	22.1046	22.2846	21.8661	22.0429
NaN	22.0748	NaN	NaN	22.4705	22.3182	21.6837	21.8282	NaN	NaN	NaN	NaN	22.5687	22.4876	23.3934	22.743	23.0766	22.4479	22.1676	NaN	21.9564	NaN	NaN	NaN	NaN	NaN	NaN	NaN	NaN	NaN	NaN	22.5514	22.2895	22.2963	NaN	NaN	NaN	NaN	NaN	NaN	21.6551	20.8867	22.5718	22.6649	22.442	22.3662	20.553	NaN	21.5532	21.9258
NaN	NaN	23.0171	22.9075	NaN	NaN	NaN	NaN	NaN	NaN	NaN	NaN	NaN	NaN	NaN	NaN	22.1454	NaN	23.0255	22.9768	NaN	NaN	22.4576	22.4066	22.0882	22.3048	21.525	NaN	NaN	NaN	22.2431	NaN	20.7146	NaN	NaN	NaN	NaN	NaN	22.707	22.7097	22.9703	22.942	NaN	NaN	NaN	NaN	NaN	NaN	NaN	NaN
22.7191	NaN	23.3372	23.3034	22.0123	NaN	NaN	NaN	NaN	NaN	NaN	NaN	NaN	NaN	NaN	NaN	22.4611	NaN	23.213	23.4671	23.4411	23.8486	23.543	23.221	NaN	NaN	NaN	NaN	NaN	NaN	NaN	NaN	NaN	NaN	NaN	NaN	NaN	NaN	23.4844	23.1244	23.3259	23.278	22.8052	22.9033	22.4645	22.5387	NaN	NaN	NaN	NaN
NaN	NaN	NaN	NaN	NaN	NaN	NaN	NaN	NaN	NaN	NaN	NaN	NaN	NaN	21.8631	21.7955	NaN	NaN	NaN	NaN	NaN	NaN	NaN	NaN	NaN	NaN	NaN	NaN	NaN	NaN	NaN	NaN	NaN	NaN	22.1577	22.4021	22.9505	22.9722	NaN	NaN	NaN	NaN	NaN	NaN	NaN	NaN	NaN	NaN	NaN	NaN
NaN	NaN	NaN	NaN	NaN	NaN	NaN	NaN	NaN	NaN	NaN	NaN	NaN	NaN	NaN	NaN	NaN	NaN	NaN	NaN	NaN	NaN	NaN	NaN	NaN	NaN	NaN	NaN	NaN	NaN	NaN	NaN	NaN	NaN	19.4735	NaN	NaN	20.0184	NaN	NaN	NaN	NaN	20.5022	NaN	20.3591	20.1707	NaN	NaN	NaN	NaN
NaN	NaN	NaN	NaN	NaN	NaN	NaN	NaN	NaN	NaN	NaN	NaN	NaN	NaN	NaN	NaN	NaN	NaN	NaN	NaN	NaN	NaN	NaN	NaN	NaN	NaN	NaN	NaN	NaN	NaN	NaN	NaN	NaN	NaN	NaN	NaN	NaN	NaN	NaN	NaN	NaN	NaN	NaN	NaN	NaN	NaN	NaN	NaN	NaN	NaN
23.0629	23.259	23.0954	22.7186	26.5526	26.5485	26.8498	26.9159	27.1555	27.1504	27.2122	27.2041	25.912	25.9081	25.859	25.8291	23.1356	23.1524	21.6611	22.3883	22.4362	22.4175	22.2127	23.0254	27.0562	27.0346	27.0673	27.1084	25.4475	25.6575	25.6545	25.5756	25.6624	25.6621	20.1139	NaN	19.8072	20.8334	23.1199	21.9435	22.4306	22.3725	26.9533	26.8924	26.7907	26.853	26.3164	26.3171	26.2123	26.2669
20.9263	21.3766	22.1221	NaN	21.235	21.332	20.9641	21.1617	20.4523	20.7305	20.9158	20.8328	21.2962	20.9514	21.4259	21.5342	21.1378	21.4244	20.9867	21.6039	NaN	NaN	20.6844	21.6609	21.5258	21.5689	21.5914	21.8133	21.3575	20.6416	21.5012	21.5909	21.3896	20.9308	NaN	NaN	20.2343	NaN	20.9924	NaN	20.9538	NaN	22.2442	22.0061	22.0296	21.9984	21.417	21.6358	21.2884	21.3812
NaN	NaN	NaN	NaN	22.476	22.685	22.364	22.8929	22.8865	22.9262	23.0613	22.9222	22.2704	22.3005	22.3131	22.4276	NaN	NaN	NaN	NaN	NaN	NaN	NaN	NaN	22.2468	22.5987	22.5858	22.1505	22.7051	22.7689	NaN	22.2808	NaN	NaN	22.2751	22.4688	22.5191	22.4411	NaN	NaN	NaN	NaN	22.5271	22.1758	22.6462	22.7187	22.6247	22.5337	22.6652	22.4077
22.6136	23.0006	NaN	NaN	26.1505	26.1985	26.1935	26.1142	26.5572	26.5087	26.6428	26.6867	27.4256	27.4075	27.3589	27.4038	NaN	22.833	23.3781	22.7499	21.0615	NaN	22.1873	23.2623	27.6511	27.6336	27.0949	27.2627	27.4222	27.3913	27.128	27.1635	26.9744	26.9308	25.4031	25.3568	25.2585	25.368	22.8838	23.4619	23.2561	23.4483	25.9275	25.9948	26.0441	26.0924	26.1829	26.0882	25.9057	25.7858
NaN	NaN	NaN	NaN	NaN	NaN	NaN	NaN	19.8822	19.8051	19.413	19.8231	NaN	NaN	18.4494	NaN	NaN	NaN	NaN	NaN	NaN	NaN	NaN	NaN	NaN	NaN	NaN	NaN	19.5519	NaN	NaN	NaN	NaN	NaN	20.0298	20.0307	20.3028	20.1258	NaN	NaN	NaN	NaN	19.6105	19.8396	NaN	19.6217	NaN	NaN	NaN	NaN
22.3248	22.3342	NaN	21.8402	21.5534	21.7174	22.0396	21.6168	NaN	NaN	NaN	NaN	NaN	NaN	NaN	NaN	22.6586	22.2336	21.8069	22.0616	22.9474	23.3325	22.5069	22.5195	NaN	NaN	NaN	NaN	NaN	NaN	NaN	NaN	NaN	NaN	NaN	NaN	NaN	NaN	21.6836	21.9101	22.5453	22.0316	NaN	NaN	NaN	NaN	NaN	NaN	NaN	NaN
21.7669	23.3054	23.9141	23.2706	NaN	NaN	NaN	NaN	20.964	21.2911	NaN	NaN	NaN	NaN	20.2163	NaN	22.4824	22.4235	26.237	25.3423	24.7315	24.3635	25.9835	26.0781	21.9692	NaN	21.7856	21.7244	NaN	NaN	NaN	NaN	NaN	NaN	NaN	NaN	NaN	NaN	23.7593	23.1435	26.5952	26.0564	NaN	NaN	NaN	NaN	NaN	NaN	NaN	NaN
NaN	NaN	NaN	NaN	24.5255	24.5554	24.5305	24.6495	25.3906	25.4809	25.4981	25.5047	25.0106	24.883	25.3431	25.3187	NaN	NaN	23.5132	23.2716	NaN	NaN	23.6324	23.1907	24.2025	24.4941	24.2652	24.1797	24.561	24.5724	23.9318	23.9251	23.3041	23.8981	24.7891	24.8349	24.6212	24.7268	NaN	NaN	23.3458	23.0443	24.7771	24.7303	24.7301	24.7128	24.4092	24.191	25.1459	25.0125
NaN	NaN	21.1031	NaN	22.9761	22.9618	23.2608	23.055	22.746	22.9129	22.6584	23.0755	23.2862	23.4961	23.6154	23.3673	22.9803	20.7534	21.0048	20.7486	22.1689	22.8372	NaN	NaN	23.5147	23.366	23.5745	23.5058	22.5373	22.414	22.8151	22.6568	22.5473	22.7806	22.376	22.5128	22.3524	22.2864	NaN	NaN	21.3783	20.3409	23.1284	23.0188	23.0333	23.3485	22.6734	22.4991	22.5355	22.676
NaN	NaN	NaN	NaN	NaN	NaN	NaN	NaN	21.2354	21.347	21.3525	21.4708	NaN	NaN	NaN	NaN	NaN	NaN	NaN	NaN	NaN	NaN	NaN	NaN	NaN	NaN	NaN	NaN	21.6106	21.2779	NaN	NaN	NaN	NaN	NaN	NaN	NaN	NaN	NaN	NaN	NaN	NaN	NaN	NaN	20.8961	21.3104	NaN	NaN	NaN	21.1418
26.8097	26.9924	27.1295	27.0327	27.6328	27.7296	28.045	27.9885	27.2244	27.2376	27.2357	27.2658	26.3882	26.3256	26.4114	26.3862	27.5596	27.6289	27.4888	27.4177	27.9283	27.8053	27.1936	27.1261	27.6526	27.6044	27.5979	27.5595	28.1254	28.166	25.9367	25.8355	25.861	25.8314	27.1368	27.1354	27.0892	27.112	27.2014	27.3305	27.4651	27.4327	27.9929	28.0112	28.0485	28.0264	25.5482	25.5293	25.4316	25.4329
NaN	NaN	NaN	NaN	21.6989	21.2501	21.4917	21.3461	23.0473	22.7128	22.8137	22.7646	NaN	21.1008	NaN	21.0376	NaN	NaN	NaN	NaN	NaN	NaN	NaN	NaN	22.7752	22.6385	23.2355	22.7411	22.1	21.8543	21.144	21.3047	21.1199	NaN	23.8772	23.8652	23.8369	23.422	NaN	NaN	NaN	NaN	22.5062	22.8283	22.6222	22.5687	22.5468	22.2752	22.7261	22.2816
NaN	NaN	NaN	NaN	22.2619	21.8438	22.101	22.0386	NaN	NaN	NaN	NaN	20.8665	NaN	21.5668	21.3949	NaN	NaN	21.0793	NaN	NaN	23.0435	NaN	NaN	NaN	NaN	20.9712	21.2225	NaN	NaN	22.0831	22.3766	22.0084	21.9351	NaN	NaN	NaN	NaN	NaN	NaN	NaN	NaN	21.9864	22.2205	21.9923	21.8004	22.4891	22.2564	21.9332	21.8924
NaN	NaN	NaN	NaN	NaN	21.613	NaN	21.3839	NaN	NaN	NaN	NaN	NaN	NaN	NaN	NaN	NaN	NaN	NaN	NaN	NaN	NaN	NaN	NaN	NaN	21.8834	NaN	21.8292	NaN	NaN	NaN	NaN	21.4467	NaN	21.1145	21.1125	21.4881	21.0556	NaN	NaN	NaN	NaN	NaN	NaN	NaN	NaN	23.0539	23.2305	22.6563	22.8894
24.679	24.9248	24.6852	24.4428	25.2368	25.2555	25.4587	25.4234	22.0654	20.4896	20.2061	NaN	23.9583	24.0243	23.9143	23.8447	24.3632	24.4043	24.3635	24.2474	22.5398	23.4134	23.8398	23.7972	24.0178	23.9763	23.827	24.0135	NaN	NaN	25.0446	25.0282	25.0884	24.9677	23.8699	23.5559	23.523	23.3173	23.9271	24.7015	24.4537	24.3036	24.7932	24.6972	24.7187	24.4796	NaN	NaN	NaN	NaN
NaN	NaN	NaN	NaN	NaN	NaN	NaN	NaN	22.3909	22.1804	22.2748	22.3675	NaN	NaN	NaN	NaN	NaN	NaN	NaN	NaN	NaN	NaN	NaN	NaN	NaN	NaN	NaN	NaN	23.2568	NaN	NaN	NaN	NaN	NaN	NaN	NaN	NaN	NaN	NaN	NaN	NaN	NaN	22.8879	NaN	22.9256	22.9678	NaN	NaN	NaN	NaN
22.8772	23.2247	22.5908	23.1274	25.0609	25.1684	25.2298	25.1703	24.9112	24.8106	24.9117	24.8349	26.2465	26.2809	26.2985	26.1619	23.118	24.1149	24.2631	23.5466	24.0418	24.607	24.0218	23.9117	25.7798	25.7078	25.8652	25.8782	24.104	24.0606	25.6499	25.5414	25.618	25.6899	24.028	24.3371	24.3049	24.3458	24.3224	24.2882	24.2957	24.347	25.6298	25.5769	25.5894	25.5951	24.9024	24.831	24.9562	25.0804
NaN	NaN	NaN	NaN	22.9559	22.5888	23.1312	23.0311	24.1004	24.216	24.0255	24.3076	23.3781	23.3354	23.5756	23.733	NaN	NaN	NaN	NaN	NaN	NaN	NaN	23.2081	22.1595	22.494	22.7937	22.8185	23.0693	23.0402	22.0857	NaN	NaN	NaN	22.8094	22.9625	22.6175	NaN	NaN	NaN	NaN	NaN	23.4884	23.3897	23.3564	23.5296	22.612	22.6467	22.7512	22.3901
NaN	NaN	NaN	NaN	NaN	NaN	NaN	NaN	NaN	20.6586	NaN	20.931	NaN	NaN	NaN	NaN	NaN	NaN	NaN	NaN	NaN	NaN	NaN	NaN	NaN	NaN	NaN	NaN	NaN	NaN	NaN	NaN	NaN	NaN	21.1408	21.12	21.1214	21.6387	NaN	NaN	NaN	NaN	NaN	NaN	NaN	NaN	20.0612	NaN	NaN	NaN
25.4611	25.1898	24.7309	24.4537	NaN	NaN	NaN	NaN	NaN	NaN	NaN	NaN	NaN	NaN	NaN	NaN	NaN	NaN	NaN	NaN	25.5273	NaN	NaN	NaN	NaN	NaN	NaN	NaN	NaN	NaN	NaN	NaN	NaN	NaN	NaN	NaN	NaN	NaN	24.5852	24.3577	24.6473	24.8146	NaN	NaN	NaN	NaN	NaN	NaN	NaN	NaN
NaN	NaN	NaN	NaN	NaN	NaN	21.4464	NaN	NaN	NaN	NaN	NaN	NaN	NaN	NaN	NaN	NaN	NaN	NaN	NaN	NaN	NaN	NaN	NaN	NaN	NaN	NaN	NaN	NaN	NaN	NaN	NaN	NaN	NaN	NaN	NaN	21.3827	NaN	NaN	NaN	NaN	NaN	NaN	NaN	NaN	NaN	NaN	NaN	NaN	NaN
24.9934	24.8218	24.2268	24.5053	24.3618	24.2821	24.4908	24.5326	24.9349	24.9657	24.8037	24.8373	24.881	24.7769	24.9523	24.8837	24.3819	24.0651	23.9786	24.1566	21.3857	21.0561	24.1002	23.9315	24.2334	24.1622	24.4481	24.6137	24.4748	24.5375	24.0634	24.1338	24.1309	23.8879	24.4388	24.6377	24.5676	24.4483	24.3531	24.8803	24.1151	24.0882	24.9365	25.0378	24.921	24.9326	24.4737	24.4524	24.5975	24.551
NaN	NaN	NaN	NaN	NaN	NaN	NaN	NaN	27.1055	27.4914	27.1226	27.1759	27.5566	27.554	27.3851	NaN	NaN	NaN	NaN	NaN	NaN	NaN	NaN	NaN	NaN	25.5887	25.9706	26.5031	26.8966	26.8735	NaN	NaN	NaN	NaN	NaN	26.6125	NaN	NaN	NaN	NaN	NaN	NaN	26.5708	26.5201	26.5452	26.8552	NaN	NaN	NaN	NaN
25.6681	25.8804	24.5473	24.8381	NaN	NaN	NaN	NaN	NaN	NaN	NaN	NaN	NaN	NaN	NaN	NaN	26.2079	26.1252	25.6169	25.7928	26.8466	26.7054	25.828	25.9219	NaN	NaN	22.5782	20.9431	NaN	NaN	21.4668	NaN	22.3486	NaN	NaN	NaN	NaN	NaN	25.8765	25.8672	25.9964	25.9229	NaN	NaN	NaN	NaN	NaN	NaN	NaN	NaN
24.1591	24.7408	25.3685	25.0329	24.4635	24.6674	24.1363	24.225	21.3411	NaN	20.2229	NaN	24.3433	24.4799	24.0869	24.036	25.0739	25.0348	25.3666	25.6798	21.8613	23.1341	24.7947	24.8062	24.1195	23.9376	23.3187	23.6067	23.8947	23.832	24.5987	24.6578	24.8815	24.6067	23.7314	23.7667	23.6596	23.6675	25.0261	24.919	25.0203	24.95	23.1222	22.9904	22.9301	22.974	23.4135	23.6156	23.7837	23.7895
32.168	32.321	31.6562	31.7878	29.6396	29.6458	28.7623	28.9231	27.1491	27.1638	27.2424	27.135	23.4371	23.5392	24.0696	23.2071	31.6852	31.7763	31.5957	31.4613	32.9203	33.0621	29.4011	29.4011	28.7753	28.7885	28.4531	28.2375	28.2257	28.2776	27.9201	28.03	28.2675	28.4988	24.6395	24.0474	24.5605	24.6882	32.1792	32.4577	31.8497	32.1088	27.788	27.9528	28.6169	28.6264	28.7301	28.7447	27.8122	27.7992
24.1444	24.088	NaN	22.3278	23.3435	22.9717	22.6441	23.0015	NaN	NaN	NaN	NaN	NaN	NaN	NaN	NaN	23.1447	23.6328	NaN	NaN	23.9704	23.4728	NaN	NaN	NaN	NaN	NaN	NaN	22.6585	NaN	NaN	NaN	23.4074	23.4875	NaN	NaN	NaN	NaN	22.3707	23.5656	NaN	NaN	NaN	NaN	NaN	NaN	22.8109	22.6173	22.6863	22.5568
NaN	NaN	NaN	NaN	21.5535	NaN	NaN	NaN	NaN	NaN	NaN	NaN	NaN	NaN	NaN	NaN	NaN	NaN	NaN	NaN	NaN	NaN	NaN	NaN	21.9538	21.9058	NaN	22.0808	NaN	21.3372	NaN	NaN	NaN	NaN	NaN	NaN	NaN	NaN	NaN	NaN	NaN	NaN	22.2612	22.076	NaN	21.2779	21.8174	NaN	NaN	21.7405
NaN	NaN	NaN	NaN	NaN	NaN	NaN	NaN	NaN	NaN	NaN	NaN	NaN	NaN	NaN	NaN	NaN	NaN	NaN	NaN	NaN	NaN	NaN	NaN	NaN	NaN	NaN	NaN	NaN	NaN	NaN	NaN	NaN	NaN	NaN	NaN	NaN	NaN	NaN	NaN	NaN	NaN	21.68	21.6363	NaN	21.4697	NaN	21.5013	21.9619	NaN
NaN	NaN	NaN	NaN	NaN	20.292	20.7373	20.6529	NaN	NaN	NaN	NaN	NaN	NaN	NaN	NaN	NaN	NaN	NaN	NaN	NaN	NaN	NaN	NaN	NaN	NaN	NaN	NaN	NaN	NaN	NaN	NaN	NaN	NaN	NaN	NaN	NaN	NaN	NaN	NaN	NaN	NaN	NaN	NaN	NaN	NaN	NaN	NaN	NaN	NaN
28.3983	28.4628	28.5021	28.5073	28.9945	28.978	28.2348	28.2933	26.2627	26.236	26.0847	26.0174	27.1478	27.1451	26.7098	26.7848	29.178	29.2435	28.7687	28.8132	27.7893	27.6061	28.8365	28.837	27.91	27.9109	27.6273	27.648	28.9032	28.8591	29.1221	29.1454	28.5155	28.5797	27.6235	27.5872	27.3773	27.3689	28.4149	28.4822	28.3467	28.3801	25.8248	25.8667	26.0928	26.0424	27.4916	27.5177	27.6319	27.5931
NaN	NaN	NaN	NaN	NaN	NaN	NaN	NaN	21.6906	21.9105	21.2587	21.6829	NaN	NaN	NaN	NaN	NaN	NaN	NaN	NaN	NaN	NaN	NaN	NaN	NaN	NaN	NaN	20.4615	NaN	NaN	NaN	NaN	NaN	NaN	NaN	NaN	NaN	NaN	NaN	NaN	NaN	NaN	NaN	NaN	NaN	NaN	NaN	NaN	NaN	NaN
NaN	NaN	NaN	NaN	NaN	21.1865	NaN	21.3553	NaN	NaN	NaN	NaN	NaN	NaN	NaN	NaN	NaN	NaN	NaN	NaN	NaN	NaN	NaN	NaN	NaN	NaN	NaN	NaN	NaN	NaN	NaN	NaN	NaN	NaN	NaN	NaN	NaN	NaN	NaN	NaN	NaN	NaN	NaN	NaN	NaN	NaN	NaN	NaN	NaN	NaN
28.511	28.5391	28.7805	28.9578	29.0312	29.0454	28.3671	28.4104	26.4059	26.414	26.2227	26.1164	27.3135	27.371	26.9431	27.0597	29.4286	29.4135	29.0749	29.1015	27.9575	27.9971	29.1187	29.1287	28.1457	28.1559	27.7197	27.7963	28.983	28.9477	29.2931	29.2699	28.7903	28.8344	27.7774	27.7334	27.5924	27.5784	28.7689	28.8616	28.788	28.662	25.961	25.9494	26.4381	26.4312	27.7503	27.857	27.9375	27.8093
26.1739	26.0988	25.7166	25.6168	24.9349	25.0269	24.5216	24.4619	NaN	20.6555	NaN	NaN	24.6363	24.5213	24.5996	24.5126	24.3973	25.2423	25.5668	25.8017	24.2094	24.0227	27.1892	27.0762	24.6764	24.6382	24.4716	24.5333	23.2414	23.6718	26.4944	26.435	26.2262	26.3069	23.9251	23.9874	24.2015	24.2356	25.8796	25.8709	26.0561	26.1252	25.3251	25.2722	25.2205	25.2419	26.2805	26.2847	26.4319	26.3847
24.0931	23.309	23.8863	24.2978	26.9006	26.9916	26.9571	26.9986	28.0581	28.0071	27.9401	27.9865	29.4124	29.4297	29.258	29.2289	25.705	26.069	25.7369	25.451	23.1716	22.2173	24.4223	23.8478	27.0931	27.161	27.406	27.4189	28.2916	28.3046	27.6972	27.8315	27.8505	27.9841	29.7884	29.7128	29.6097	29.6461	24.7681	24.786	25.1605	25.4932	28.0893	28.0555	27.9112	27.9326	27.8997	28.0157	28.0552	28.0675
26.1627	26.1036	25.3474	25.6897	24.1803	24.2809	23.9464	23.9983	NaN	NaN	NaN	NaN	25.5043	25.6442	25.6413	25.5926	24.743	24.5491	25.2378	25.3336	22.9262	23.177	25.9441	25.9261	23.8082	23.7099	23.715	23.6698	22.8039	21.8639	24.8491	25.0296	24.6591	24.8383	23.1118	22.9902	23.1534	22.9003	25.3402	25.479	25.7824	25.7652	22.9318	22.8533	22.5645	22.9671	24.6175	24.693	24.9102	24.9875
NaN	NaN	NaN	NaN	23.3012	23.223	23.243	23.2296	NaN	20.271	NaN	NaN	NaN	NaN	20.4332	21.8978	NaN	NaN	NaN	NaN	NaN	NaN	21.3617	21.1897	21.3063	21.2355	NaN	21.0894	NaN	NaN	22.3235	22.3576	22.1415	22.1895	NaN	NaN	NaN	21.3252	22.0902	NaN	NaN	NaN	22.0649	22.1492	22.2365	22.1117	21.2716	21.4935	NaN	20.7369
NaN	NaN	NaN	22.1208	24.1053	23.986	24.2146	24.192	22.6002	22.5799	22.2034	21.9691	20.1186	NaN	NaN	NaN	24.0044	NaN	20.1811	NaN	NaN	NaN	NaN	NaN	23.8883	24.0786	23.8762	23.8492	23.3352	23.4223	22.5238	22.4863	22.6992	22.0687	NaN	20.3794	NaN	NaN	NaN	NaN	NaN	NaN	20.7104	21.7923	21.2789	22.2485	22.7021	22.8713	22.5006	22.2775
NaN	NaN	NaN	NaN	21.4752	21.4021	21.5042	21.2732	NaN	NaN	NaN	NaN	NaN	NaN	NaN	NaN	NaN	NaN	NaN	NaN	NaN	NaN	NaN	NaN	NaN	NaN	NaN	NaN	NaN	NaN	22.2714	22.183	23.6294	23.5619	NaN	NaN	NaN	NaN	NaN	NaN	NaN	NaN	NaN	NaN	NaN	NaN	21.3871	21.4249	20.8763	20.7313
NaN	NaN	NaN	NaN	23.1499	23.0537	22.7774	23.1862	24.3169	24.0803	24.2646	24.275	21.158	20.9588	21.8556	20.6109	NaN	21.1646	NaN	NaN	NaN	NaN	NaN	NaN	23.328	23.3681	23.449	23.2331	22.9589	22.8956	22.4766	22.4556	22.2485	22.6007	22.3489	22.2174	22.5153	22.1914	NaN	NaN	NaN	NaN	22.7833	22.6663	22.845	22.6548	22.7504	23.0474	22.7996	23.1086
NaN	NaN	NaN	NaN	21.3551	21.2949	21.4382	21.41	22.5984	22.5373	22.4977	22.5216	21.7087	21.5173	21.0418	21.3389	NaN	NaN	NaN	NaN	NaN	NaN	NaN	NaN	NaN	21.3946	21.2005	21.319	21.2813	21.5738	NaN	NaN	NaN	NaN	21.4117	21.3777	21.4935	21.4648	NaN	NaN	NaN	NaN	22.1476	22.0486	21.9515	22.0445	21.6207	21.3538	21.6813	21.6266
25.1883	24.1865	25.0229	24.9586	NaN	24.8018	24.1853	NaN	NaN	NaN	NaN	NaN	NaN	NaN	NaN	NaN	24.5942	25.1027	24.1494	23.88	24.3945	24.1845	24.9679	25.0416	24.8492	24.4803	24.155	23.6492	24.1227	NaN	NaN	25.2684	23.6394	23.5828	25.6284	25.6265	NaN	NaN	25.3623	24.5543	24.5775	24.3167	NaN	NaN	NaN	24.4614	24.5173	25.4251	23.9477	24.2833
NaN	NaN	NaN	NaN	21.5658	21.533	21.8684	21.746	NaN	NaN	NaN	NaN	NaN	NaN	NaN	NaN	NaN	NaN	NaN	NaN	NaN	NaN	NaN	NaN	21.275	NaN	21.6586	21.5365	NaN	NaN	21.2385	21.3717	21.5954	21.5297	NaN	NaN	NaN	NaN	NaN	NaN	NaN	NaN	21.9795	21.8567	21.8606	21.7919	21.3059	21.5214	21.3563	21.1307
NaN	NaN	NaN	NaN	NaN	NaN	NaN	NaN	21.3547	21.3805	21.4415	21.2808	21.3684	NaN	NaN	21.1906	NaN	NaN	NaN	NaN	NaN	NaN	NaN	NaN	20.9783	NaN	21.6376	NaN	21.4859	NaN	NaN	NaN	NaN	NaN	NaN	NaN	NaN	NaN	NaN	NaN	NaN	NaN	21.2909	21.5166	21.2243	21.3354	NaN	20.6117	NaN	NaN
NaN	NaN	NaN	NaN	NaN	NaN	NaN	NaN	20.6311	20.5908	20.9949	20.8242	NaN	NaN	NaN	NaN	NaN	NaN	NaN	NaN	NaN	NaN	NaN	NaN	NaN	NaN	NaN	NaN	NaN	NaN	NaN	20.4018	NaN	NaN	21.6998	21.2044	22.0491	20.957	NaN	NaN	NaN	NaN	20.0242	NaN	NaN	20.0344	NaN	NaN	NaN	NaN
NaN	NaN	22.5768	NaN	24.296	24.3003	24.1679	24.0255	23.8858	23.9374	24.0547	24.0428	24.618	24.7601	24.3965	24.8406	NaN	NaN	NaN	NaN	NaN	NaN	NaN	NaN	23.908	24.0578	23.5806	24.0833	24.9062	24.1822	NaN	NaN	NaN	NaN	NaN	NaN	NaN	NaN	NaN	NaN	NaN	NaN	23.8888	23.8439	23.455	24.2467	24.2991	24.6298	21.0716	24.1269
NaN	NaN	NaN	NaN	23.6051	23.1798	23.5831	23.569	24.8347	24.9369	24.8229	24.7914	24.54	24.5591	24.5431	24.5927	NaN	NaN	NaN	NaN	NaN	NaN	NaN	NaN	22.7089	23.5077	23.749	23.2789	25.0906	25.0637	23.7132	23.4198	23.7085	23.6422	25.3088	25.3963	25.4469	25.3321	NaN	NaN	20.5412	NaN	23.802	24.0728	24.0148	23.9242	24.647	24.7928	24.776	24.7567
22.5049	22.9395	22.773	23.0592	26.5302	26.4605	26.855	26.6858	27.4498	27.422	27.467	27.4488	26.8948	26.9701	27.0695	27.1137	20.4925	23.2014	24.9484	24.7672	21.1849	22.9978	24.8484	24.8992	26.5919	26.6807	26.9469	26.955	26.6855	26.7607	26.5362	26.576	26.6584	26.5419	26.4484	26.4417	26.4676	26.3859	23.916	23.1776	24.8494	24.7129	26.9338	26.7769	26.7025	26.7582	27.1155	27.0977	27.2417	27.1177
NaN	NaN	NaN	NaN	NaN	NaN	NaN	NaN	NaN	NaN	NaN	NaN	NaN	NaN	NaN	NaN	NaN	NaN	NaN	NaN	NaN	NaN	NaN	NaN	NaN	19.2647	NaN	NaN	NaN	NaN	NaN	NaN	NaN	NaN	NaN	NaN	NaN	NaN	NaN	NaN	NaN	NaN	NaN	NaN	NaN	NaN	NaN	NaN	NaN	NaN
NaN	NaN	NaN	NaN	NaN	NaN	NaN	NaN	21.7895	21.6391	21.8775	NaN	22.1452	21.8805	22.1815	22.4029	NaN	NaN	NaN	NaN	NaN	NaN	NaN	22.4218	NaN	NaN	NaN	NaN	NaN	NaN	NaN	NaN	NaN	NaN	21.6921	NaN	22.179	21.8562	NaN	NaN	NaN	NaN	21.906	21.5835	20.9634	20.8166	22.2093	21.9318	NaN	NaN
NaN	NaN	NaN	NaN	19.9466	19.1809	NaN	19.1493	NaN	NaN	NaN	NaN	21.8887	21.7173	22.1926	22.0921	NaN	NaN	NaN	NaN	NaN	NaN	NaN	NaN	NaN	NaN	NaN	NaN	NaN	NaN	NaN	NaN	NaN	NaN	NaN	NaN	19.6115	NaN	NaN	NaN	NaN	NaN	NaN	NaN	NaN	NaN	NaN	NaN	NaN	NaN
NaN	NaN	NaN	21.0951	25.979	25.9558	25.7598	25.856	25.5852	25.4947	25.5839	25.5543	26.0794	26.0717	26.5715	26.4209	23.7994	NaN	24.3213	24.6912	NaN	NaN	24.7956	24.962	25.9731	25.884	26.0678	25.9831	25.72	25.7756	25.8465	25.7703	25.7006	25.7173	25.8602	25.9608	25.805	25.906	NaN	NaN	24.217	24.8697	26.0541	26.1703	26.0579	26.2289	25.8772	25.7124	26.0713	26.1133
20.8029	NaN	NaN	NaN	21.8035	NaN	NaN	NaN	22.7633	22.6178	NaN	NaN	22.4506	22.3544	22.0614	22.3882	21.3184	NaN	NaN	NaN	NaN	20.9248	NaN	NaN	21.3006	21.4984	NaN	NaN	NaN	NaN	21.824	21.9686	21.2268	21.9948	22.33	22.0408	22.5288	NaN	NaN	NaN	20.8458	NaN	NaN	20.9092	NaN	NaN	NaN	NaN	NaN	NaN
22.1795	NaN	NaN	NaN	25.3314	25.1424	25.4	25.4553	25.2897	25.4057	25.3749	25.3942	26.1977	26.1931	26.2397	26.148	21.5893	NaN	22.1934	23.0836	22.4537	21.1209	22.7448	23.5099	25.0794	24.9778	24.978	25.4047	24.8849	24.9241	25.2018	25.1227	25.1716	24.9742	26.9799	26.9449	27.0231	27.1049	21.3399	23.4651	21.806	21.7372	25.9825	25.8431	25.8553	25.7777	25.9014	25.9805	25.9723	26.0063
NaN	NaN	NaN	NaN	20.6908	20.9336	NaN	20.6424	NaN	NaN	NaN	NaN	NaN	NaN	NaN	NaN	NaN	NaN	NaN	NaN	NaN	NaN	NaN	NaN	21.8297	21.6125	22.0376	21.819	23.0134	22.8943	NaN	NaN	NaN	NaN	NaN	NaN	NaN	NaN	NaN	NaN	NaN	NaN	19.6795	NaN	NaN	NaN	22.357	21.9534	22.3469	22.4164
25.144	25.1318	24.7085	24.6851	NaN	NaN	NaN	NaN	NaN	NaN	NaN	NaN	NaN	NaN	NaN	NaN	25.7688	25.6933	25.1682	25.4498	26.2033	26.1655	23.876	23.9619	NaN	NaN	NaN	NaN	NaN	NaN	NaN	NaN	NaN	NaN	NaN	NaN	NaN	NaN	24.9014	25.083	24.6891	24.6302	NaN	NaN	NaN	NaN	NaN	NaN	NaN	NaN
23.0883	24.4067	24.3124	23.8535	24.9289	24.7354	24.8542	24.8022	23.5083	23.2332	23.7632	23.8802	21.2646	20.8548	NaN	NaN	24.54	24.5024	23.7748	22.5728	25.2395	24.9388	24.1476	24.3114	24.1999	24.0685	23.5378	23.7662	23.3272	23.0861	21.57	23.0327	23.0383	21.9855	NaN	NaN	NaN	NaN	24.3104	23.8663	23.8175	23.7705	24.2548	24.5199	24.6361	24.8159	24.2329	24.237	23.5958	23.3581
NaN	NaN	20.555	19.7315	24.3309	24.4037	24.5312	24.5588	24.8492	24.856	24.7282	24.8739	25.3134	25.408	25.3039	25.3732	19.758	NaN	21.6121	22.1215	NaN	20.3251	21.7884	21.2903	24.3924	24.3024	24.7203	24.5855	24.3372	24.1086	24.158	23.8877	23.4078	24.1295	25.2981	25.3011	25.4981	25.2741	NaN	NaN	22.0647	21.0598	24.7518	24.6007	24.395	24.3107	24.6621	24.6371	24.7583	24.7332
NaN	NaN	21.6433	NaN	19.4276	NaN	20.9049	21.4552	NaN	NaN	NaN	NaN	NaN	NaN	NaN	NaN	NaN	NaN	21.6386	21.7705	NaN	NaN	22.2462	22.1938	NaN	NaN	NaN	NaN	20.032	NaN	NaN	NaN	NaN	NaN	NaN	NaN	NaN	NaN	NaN	NaN	21.9848	21.9285	21.705	21.8583	21.5903	18.4718	NaN	NaN	NaN	NaN
23.3433	NaN	23.0565	23.0987	22.5497	22.5355	22.7906	22.7911	NaN	NaN	NaN	NaN	NaN	NaN	21.7778	NaN	23.2677	22.4317	22.6518	22.4948	22.8248	NaN	22.4763	23.0304	22.4642	22.3844	22.1004	NaN	NaN	21.3191	22.3961	22.4918	NaN	22.3418	NaN	NaN	NaN	20.4865	21.951	22.404	22.3733	NaN	NaN	21.8191	NaN	NaN	21.8348	21.5527	NaN	21.7814
NaN	21.4229	NaN	20.6986	23.4997	23.6723	23.7112	23.6544	24.3673	24.2667	24.258	24.1603	24.39	24.6031	24.4349	24.5493	21.9236	21.8548	NaN	NaN	21.9706	22.8411	20.9876	21.2983	24.294	24.2276	24.5453	24.1375	23.9752	23.9879	23.6792	23.6814	23.9785	23.8618	23.9365	24.1187	24.1004	24.0048	NaN	NaN	NaN	20.8659	24.5356	24.5778	24.3041	24.4452	23.9808	24.0937	23.9775	24.3465
NaN	NaN	NaN	NaN	NaN	NaN	NaN	NaN	NaN	NaN	NaN	NaN	NaN	NaN	NaN	NaN	NaN	NaN	NaN	NaN	NaN	NaN	NaN	NaN	NaN	NaN	NaN	NaN	NaN	NaN	NaN	20.4904	20.8427	NaN	21.6725	21.4817	21.7513	21.7747	NaN	NaN	NaN	NaN	NaN	NaN	NaN	NaN	20.9061	NaN	20.8781	20.884
NaN	NaN	NaN	NaN	22.2385	22.5245	22.2486	22.1197	26.281	26.5751	26.6918	26.8067	24.781	24.7846	24.2471	24.3402	NaN	24.8506	NaN	NaN	21.5668	NaN	21.6153	22.2306	23.5362	23.5023	22.6433	22.6755	24.1355	24.1571	22.2954	NaN	NaN	NaN	NaN	NaN	NaN	NaN	NaN	NaN	NaN	NaN	24.5656	24.3158	24.6662	24.4757	25.1834	25.0636	24.5704	24.2789
NaN	NaN	NaN	NaN	NaN	NaN	NaN	NaN	NaN	NaN	NaN	NaN	NaN	NaN	NaN	NaN	NaN	NaN	NaN	NaN	NaN	NaN	NaN	NaN	NaN	NaN	NaN	NaN	NaN	NaN	NaN	NaN	NaN	NaN	NaN	NaN	NaN	NaN	NaN	NaN	NaN	NaN	NaN	NaN	NaN	NaN	NaN	NaN	NaN	NaN
23.9614	23.0631	24.2851	24.3213	23.2506	23.0897	22.8684	23.3086	NaN	19.3781	NaN	20.831	25.0163	24.9835	25.0684	24.8366	22.5603	21.8513	24.5238	23.912	21.9094	20.294	23.4301	23.7845	24.1728	24.2641	23.9653	24.0668	24.0022	24.0401	24.5017	24.5424	24.4682	24.4327	21.5677	NaN	NaN	NaN	23.4293	23.5195	24.3196	24.325	23.5734	23.6298	23.5444	23.4239	23.197	23.1054	22.735	23.1243
24.3497	23.9545	23.7986	23.953	NaN	22.4929	20.2182	NaN	23.5412	23.5084	24.0037	24.0281	22.9322	23.1646	23.0452	22.9873	24.1759	23.8984	23.974	23.8999	23.7182	23.7171	23.6651	23.396	23.116	23.2448	23.2873	23.2792	23.4548	23.3556	23.6685	23.6413	23.4341	23.5451	23.12	23.23	23.5841	23.5623	23.8404	23.9395	23.8898	23.7622	23.5432	23.5088	23.4274	23.47	22.7673	22.5816	22.6572	22.8574
21.7397	NaN	22.9192	NaN	23.1466	23.1983	23.1848	23.1744	22.8114	22.7461	22.776	22.6789	22.8306	22.525	22.4422	22.5212	21.2326	21.1683	23.0653	22.6397	NaN	NaN	22.1416	22.7923	23.1299	23.3142	22.7664	22.9207	23.1399	23.0834	23.7623	23.6684	23.5222	23.551	24.2834	24.3649	24.2411	24.2232	NaN	NaN	23.0534	23.1492	23.1177	23.2404	22.8482	23.025	23.4048	23.4321	23.3298	23.21
NaN	NaN	NaN	NaN	23.9304	23.9237	24.1308	24.1121	22.8258	23.0599	22.8212	22.7932	23.9569	23.9923	24.1552	24.0233	NaN	NaN	21.6231	NaN	NaN	NaN	23.6081	22.4056	23.8477	23.7874	23.7754	23.8859	23.1503	22.9953	23.6814	23.6373	23.6784	23.5876	22.4035	22.5195	22.9189	22.536	NaN	NaN	NaN	19.8024	23.7464	23.6358	23.6808	23.635	23.5997	23.6593	23.6757	23.5905
NaN	NaN	NaN	NaN	NaN	NaN	NaN	NaN	25.3956	NaN	NaN	NaN	26.548	26.3383	26.4252	26.3931	NaN	NaN	NaN	NaN	NaN	NaN	NaN	NaN	NaN	NaN	NaN	NaN	26.0105	25.7053	NaN	25.7138	26.0892	26.1828	25.9402	25.7703	25.8415	25.9839	NaN	NaN	NaN	NaN	NaN	NaN	NaN	NaN	NaN	NaN	NaN	NaN
NaN	NaN	NaN	NaN	NaN	NaN	NaN	NaN	NaN	NaN	NaN	NaN	NaN	NaN	NaN	NaN	NaN	NaN	NaN	NaN	NaN	NaN	NaN	NaN	NaN	NaN	NaN	NaN	NaN	NaN	NaN	NaN	NaN	NaN	25.749	25.7432	25.5482	25.5862	NaN	NaN	NaN	NaN	21.8747	NaN	NaN	NaN	NaN	21.0357	NaN	NaN
25.1896	24.6937	24.7097	24.9971	25.2847	25.3602	25.2555	25.4115	25.9847	25.9537	26.0074	25.9697	25.9301	26.2015	26.0785	26.0798	25.2231	25.4848	25.0418	25.1556	24.6634	24.8138	24.8145	24.9949	25.034	25.0654	25.0846	25.0358	26.3344	26.2144	25.5147	25.5777	25.5847	25.4246	26.0884	26.1491	26.0665	26.0695	24.964	24.81	25.0343	24.8491	25.799	25.8959	25.7241	25.7512	25.5869	25.6036	25.4519	25.4417
27.2563	27.3148	27.0128	27.1244	27.3113	27.3441	27.2248	27.2462	26.6688	26.6974	26.6917	26.7165	26.5454	26.5337	26.6239	26.6065	27.123	27.221	27.0077	26.9483	28.2589	28.4761	27.306	27.3222	27.8019	27.7474	27.6381	27.5259	26.5452	26.4723	27.0714	27.0776	27.0684	27.0914	27.4209	27.4016	27.3998	27.4837	27.2183	27.1418	27.1279	27.1321	27.308	27.332	27.4398	27.4927	27.3367	27.2535	27.1729	27.1703
24.9987	24.9134	24.7485	24.8019	24.7227	24.8223	25.0022	24.7044	24.9445	24.7262	24.7505	24.7542	24.1625	24.0453	24.0167	23.9164	25.4656	25.185	25.266	25.129	24.3335	23.9197	24.6052	24.436	25.3195	25.378	25.6098	25.4711	24.9675	24.9396	24.6944	24.6875	24.7321	24.5687	24.5715	24.5678	24.6547	24.9124	24.988	24.6979	25.048	24.8584	24.2783	24.2129	24.6236	24.7177	24.5524	24.3018	24.7383	24.864
NaN	NaN	NaN	NaN	NaN	NaN	NaN	NaN	21.2544	21.3849	21.0124	21.2402	21.0606	21.6865	NaN	NaN	NaN	NaN	NaN	NaN	NaN	NaN	NaN	NaN	NaN	NaN	NaN	NaN	NaN	NaN	NaN	NaN	NaN	NaN	20.9678	21.1289	20.9282	20.9556	NaN	NaN	NaN	NaN	NaN	NaN	20.6648	NaN	20.6167	NaN	20.8145	NaN
NaN	NaN	NaN	NaN	22.2509	NaN	NaN	NaN	22.8504	23.2594	22.8748	22.8229	22.6382	23.0462	22.8646	23.0467	NaN	NaN	NaN	NaN	NaN	NaN	NaN	NaN	NaN	22.4198	NaN	22.7393	23.2093	23.6223	21.7307	NaN	NaN	NaN	22.7453	22.3741	22.7437	22.1998	NaN	NaN	NaN	NaN	22.5266	22.657	23.071	23.2107	NaN	NaN	NaN	NaN
NaN	NaN	23.4576	NaN	25.1871	25.0847	25.3418	25.4108	26.0339	26.1107	26.2922	26.2657	25.3817	25.3495	25.402	25.4828	NaN	NaN	22.8495	22.4675	24.8112	24.7665	22.6682	23.5801	25.4302	25.252	25.6836	25.4421	25.7854	25.7108	25.1131	25.1452	25.3499	25.505	25.7797	25.8662	25.8885	25.9079	NaN	NaN	23.3776	23.8429	25.4691	25.4968	25.5876	25.4805	25.5918	25.5615	25.7004	25.7521
NaN	NaN	NaN	NaN	NaN	NaN	NaN	NaN	NaN	NaN	NaN	NaN	NaN	NaN	NaN	NaN	NaN	NaN	NaN	NaN	NaN	NaN	NaN	NaN	NaN	NaN	NaN	NaN	NaN	NaN	NaN	NaN	NaN	NaN	21.0585	21.1375	NaN	NaN	NaN	NaN	NaN	NaN	NaN	NaN	NaN	NaN	NaN	NaN	NaN	NaN
NaN	24.2528	23.7553	NaN	23.27	23.4594	NaN	23.8499	NaN	23.1313	NaN	NaN	25.6151	25.647	24.6026	25.223	NaN	NaN	NaN	NaN	NaN	NaN	24.5592	NaN	24.5633	24.7593	NaN	NaN	NaN	24.5963	24.4003	24.2228	24.1739	25.055	NaN	NaN	NaN	25.3456	NaN	NaN	22.0506	22.5557	22.7903	NaN	NaN	23.2287	NaN	NaN	23.4862	22.7872
NaN	NaN	NaN	NaN	21.8457	21.9477	22.0169	21.8809	22.1128	22.0905	22.1397	22.0688	21.7769	NaN	NaN	NaN	NaN	NaN	NaN	NaN	NaN	NaN	NaN	NaN	NaN	22.1448	22.0682	22.249	NaN	NaN	NaN	21.2269	NaN	NaN	NaN	NaN	NaN	NaN	NaN	NaN	NaN	NaN	21.8555	22.0924	21.8472	21.9306	NaN	21.6029	21.9008	NaN
23.4302	23.2283	23.8053	24.0727	24.7339	24.5852	24.6377	24.6866	24.2069	24.232	24.1649	24.1856	24.8821	24.811	25.0838	25.0284	24.0933	24.1183	23.9096	23.9828	NaN	23.68	24.033	23.9711	24.2869	24.1937	24.3042	24.3842	22.5562	22.7954	24.5166	24.5984	24.6253	24.4817	21.3083	NaN	NaN	NaN	23.8191	22.6938	23.6808	24.0604	25.2435	25.2455	25.1733	25.1183	24.4251	24.3371	24.2703	24.2279
21.3397	22.3959	22.6941	NaN	22.6297	22.4956	22.805	22.8604	22.8283	22.819	23.0214	22.8839	22.4833	22.6605	22.1197	21.5624	23.3328	24.0739	22.7139	21.9295	NaN	NaN	22.4224	22.3691	23.4945	23.5204	23.7408	23.7029	22.6546	22.7347	22.8627	22.9336	22.931	22.6959	22.5542	22.7988	22.5091	22.6639	NaN	NaN	22.2127	NaN	23.0519	22.9591	22.9205	22.8476	23.2398	23.3276	23.2373	23.2545
NaN	NaN	NaN	NaN	NaN	NaN	NaN	NaN	NaN	NaN	NaN	NaN	NaN	NaN	NaN	NaN	NaN	NaN	NaN	NaN	NaN	NaN	NaN	NaN	NaN	NaN	NaN	NaN	NaN	NaN	NaN	NaN	NaN	NaN	NaN	NaN	NaN	NaN	NaN	NaN	NaN	NaN	NaN	NaN	NaN	NaN	NaN	NaN	NaN	NaN
23.9715	24.5656	24.2153	24.777	24.1532	23.8376	24.5394	24.1036	22.8973	22.2429	23.3732	23.3159	24.4448	24.2318	24.5492	24.1682	24.0992	25.1526	23.5834	24.0005	24.3631	24.4394	24.6034	24.3603	23.3799	23.7219	23.5269	23.7883	NaN	22.0558	23.2624	23.6908	23.5029	23.8039	23.0224	22.1612	22.9147	20.8297	24.8416	24.0193	24.0664	23.8613	24.1482	24.2375	24.242	24.0351	23.8806	23.8192	24.1166	23.872
NaN	NaN	NaN	NaN	NaN	NaN	19.9529	NaN	NaN	NaN	NaN	NaN	NaN	NaN	21.2789	NaN	NaN	NaN	NaN	NaN	NaN	NaN	22.4846	21.9527	NaN	21.338	NaN	NaN	NaN	NaN	NaN	NaN	21.2353	21.4705	NaN	NaN	20.2828	NaN	NaN	21.9692	21.3441	NaN	20.9966	NaN	20.488	NaN	21.0002	21.0464	20.7559	NaN
NaN	NaN	NaN	NaN	NaN	NaN	NaN	NaN	NaN	21.3352	21.0257	21.3343	21.5237	21.5808	21.6843	21.423	NaN	NaN	NaN	NaN	NaN	NaN	NaN	NaN	21.037	21.2112	21.3507	21.2888	NaN	NaN	20.7035	NaN	20.9066	NaN	NaN	NaN	NaN	NaN	NaN	NaN	NaN	NaN	22.4807	22.1227	22.0451	21.856	20.8994	21.2154	20.7373	NaN
NaN	NaN	NaN	NaN	NaN	NaN	NaN	NaN	21.9607	21.843	NaN	21.7088	NaN	NaN	NaN	NaN	NaN	NaN	NaN	NaN	NaN	NaN	NaN	NaN	NaN	NaN	NaN	NaN	20.7795	21.1048	NaN	NaN	NaN	NaN	21.7993	21.3282	NaN	NaN	NaN	NaN	NaN	NaN	22.3326	22.5545	22.4756	22.134	21.725	NaN	21.732	21.7975
NaN	23.5948	24.2659	24.322	22.7073	22.8681	22.7093	22.7928	23.8137	24.3418	24.1554	23.6971	23.7825	23.6085	23.3709	23.2908	23.753	23.5909	23.8004	24.4237	23.6266	22.9618	NaN	23.6278	22.786	22.897	22.753	23.0165	23.5042	23.5133	22.8938	23.0032	23.2469	NaN	23.1378	NaN	22.9113	22.9238	23.5669	23.3184	24.0863	23.5108	23.0995	23.2212	23.1826	23.2694	22.8908	22.9922	22.5229	NaN
24.1397	23.9569	24.4237	24.4584	23.1951	23.4686	23.5	23.4375	24.6939	24.7898	24.8463	24.7494	24.3207	24.3716	24.3726	24.4747	23.2048	23.8135	24.1054	23.8937	23.0123	22.9841	23.3617	23.5406	24.0822	24.1416	24.1723	24.209	24.2116	24.2297	23.3851	23.5554	23.5964	23.3777	NaN	NaN	NaN	NaN	24.3695	24.3196	24.1949	24.2727	25.0219	25.0258	24.9775	24.9467	23.7953	23.8482	23.8167	23.7273
29.4536	29.4217	29.6535	29.6309	29.098	29.0535	29.0821	29.0473	29.3142	29.3463	29.3732	29.368	30.2208	30.2518	30.126	30.1241	29.559	29.6864	29.5081	29.449	29.4911	29.5628	29.2903	29.3716	29.6453	29.632	29.5188	29.5424	29.7963	29.7691	29.1395	29.1476	29.0664	29.0412	28.279	28.3052	28.2255	28.3051	29.5663	29.5728	29.2596	29.1637	29.0937	29.071	29.1535	29.1465	28.9213	28.9275	28.9158	28.9082
23.9294	24.443	24.2113	24.0295	22.7505	23.0662	23.0046	NaN	NaN	NaN	NaN	NaN	23.6166	23.3723	24.001	23.5711	23.7432	24.0868	23.831	23.5964	22.7873	NaN	23.5587	23.7579	22.9615	22.6743	23.5416	23.2673	25.1184	24.7354	23.5439	22.0795	NaN	NaN	24.4235	24.5914	24.7246	24.7707	24.29	24.3357	23.9109	23.9587	NaN	NaN	NaN	NaN	23.6232	23.7071	24.0266	24.2638
22.3359	22.5177	22.9612	22.9401	NaN	NaN	NaN	NaN	20.605	20.8418	20.4666	20.9772	28.452	28.4556	28.1298	28.2812	NaN	20.9562	21.4295	21.5851	21.6625	21.7829	22.5882	22.4683	16.8485	NaN	19.327	NaN	NaN	NaN	NaN	NaN	NaN	NaN	NaN	NaN	NaN	NaN	20.3189	20.4291	20.6687	21.3921	23.8035	23.8438	22.9916	24.0338	17.7764	19.563	NaN	NaN
NaN	NaN	NaN	NaN	NaN	NaN	NaN	NaN	NaN	NaN	NaN	NaN	NaN	NaN	NaN	NaN	NaN	NaN	NaN	NaN	NaN	NaN	NaN	NaN	NaN	NaN	NaN	NaN	NaN	NaN	NaN	NaN	NaN	NaN	NaN	NaN	NaN	NaN	NaN	NaN	NaN	NaN	NaN	NaN	NaN	NaN	NaN	NaN	NaN	NaN
NaN	NaN	23.7832	24.0462	NaN	NaN	NaN	NaN	NaN	NaN	NaN	NaN	20.0854	NaN	19.4975	NaN	21.9455	NaN	24.3631	24.349	NaN	NaN	23.4544	23.8378	NaN	NaN	NaN	NaN	NaN	NaN	21.5687	NaN	NaN	NaN	NaN	NaN	NaN	NaN	20.3248	NaN	25.0495	25.0014	NaN	NaN	NaN	NaN	NaN	NaN	NaN	NaN
24.9472	24.8847	24.2562	24.0932	NaN	NaN	NaN	NaN	NaN	NaN	NaN	NaN	NaN	NaN	NaN	NaN	25.0258	25.1228	24.3177	24.3727	25.1929	25.0972	23.2842	23.3038	NaN	NaN	NaN	NaN	NaN	NaN	NaN	NaN	NaN	NaN	NaN	NaN	NaN	NaN	24.3827	24.5966	24.3298	24.0558	NaN	NaN	NaN	NaN	NaN	NaN	NaN	NaN
NaN	NaN	NaN	NaN	21.4637	21.444	NaN	20.8366	NaN	20.8278	NaN	20.9954	21.1469	20.7917	21.0506	20.7127	NaN	NaN	NaN	NaN	NaN	NaN	NaN	NaN	NaN	NaN	NaN	NaN	20.9062	NaN	NaN	NaN	NaN	NaN	NaN	NaN	20.8827	NaN	NaN	NaN	NaN	NaN	NaN	21.1067	NaN	20.9236	NaN	20.5541	20.8021	20.9096
NaN	NaN	NaN	NaN	NaN	20.8351	21.2358	21.1309	21.3256	21.4337	21.1761	21.4062	21.4286	22.1759	21.6349	21.8573	NaN	NaN	NaN	NaN	NaN	NaN	NaN	NaN	21.2567	NaN	21.4387	21.2007	21.4266	NaN	NaN	NaN	NaN	NaN	NaN	21.4209	21.3388	NaN	NaN	NaN	NaN	NaN	21.7407	21.4621	21.7358	21.5362	21.3995	21.1307	21.0804	20.8213
24.4315	24.4687	24.3858	24.8357	24.1348	24.0305	24.1982	23.6566	23.4973	23.3556	23.4721	23.6999	24.8528	24.844	25.1497	25.2345	24.8794	24.5656	24.8363	24.9181	22.3183	22.9825	24.6809	24.3672	23.9561	24.1929	24.0463	24.0628	21.2366	21.692	24.6298	24.7873	24.9107	24.7965	NaN	NaN	20.4412	NaN	24.7195	24.8397	24.7066	24.7401	24.0398	23.9922	24.1566	23.7977	23.8179	23.9515	24.0436	24.0847
NaN	NaN	NaN	NaN	22.7455	22.9482	23.1758	23.1539	NaN	NaN	NaN	NaN	NaN	NaN	NaN	NaN	NaN	NaN	NaN	NaN	NaN	NaN	NaN	NaN	23.0711	22.9811	22.3599	22.3833	NaN	NaN	NaN	NaN	NaN	NaN	NaN	NaN	NaN	NaN	NaN	NaN	NaN	NaN	NaN	22.9081	22.5441	22.4075	23.0892	22.6946	NaN	NaN
NaN	NaN	NaN	NaN	NaN	NaN	NaN	NaN	NaN	NaN	NaN	NaN	NaN	NaN	NaN	NaN	NaN	NaN	NaN	NaN	NaN	NaN	NaN	NaN	NaN	NaN	NaN	NaN	NaN	21.106	21.2225	21.2425	21.1786	20.8996	21.3792	21.55	21.6002	21.6834	NaN	NaN	NaN	NaN	NaN	NaN	NaN	NaN	NaN	NaN	NaN	NaN
26.8703	26.9672	26.6099	26.5684	27.0273	27.0879	26.7684	26.8103	27.1365	27.1745	27.2671	27.2825	27.4802	27.4193	27.3714	27.3923	27.3973	27.3545	26.8483	26.5779	26.5892	26.4405	26.951	26.7975	26.2291	26.1776	26.0085	26.0927	27.1951	27.1925	26.6947	26.7278	26.6625	26.5853	26.5046	26.4697	26.3647	26.3747	27.0366	26.8758	26.6188	26.7136	26.2327	26.2888	26.2916	26.3497	26.75	26.7282	26.7303	26.7689
28.9838	28.9478	28.375	28.0361	22.8042	23.0811	22.4355	22.9166	23.9334	23.5635	23.0732	23.0692	19.9525	22.1749	NaN	NaN	29.0552	29.1119	28.357	27.843	29.0622	29.138	26.9536	26.6721	24.3097	24.4735	23.776	23.8552	NaN	NaN	23.1761	22.8833	23.2245	23.1702	19.0363	20.1712	22.6291	21.507	29.2543	28.7664	27.7708	27.8639	NaN	NaN	NaN	NaN	NaN	NaN	NaN	NaN
25.6553	25.8974	25.3231	24.955	NaN	NaN	NaN	NaN	NaN	NaN	NaN	NaN	NaN	NaN	22.395	21.241	25.0333	25.1728	24.5118	24.5111	26.2599	26.603	26.2854	26.1911	NaN	NaN	NaN	NaN	24.5748	24.6337	NaN	NaN	NaN	NaN	NaN	NaN	NaN	NaN	25.1565	25.2858	24.422	24.1217	NaN	NaN	NaN	NaN	NaN	NaN	NaN	NaN
NaN	NaN	NaN	NaN	NaN	NaN	NaN	NaN	21.3544	21.0779	21.2971	21.5926	NaN	21.2288	21.2607	21.2804	NaN	NaN	NaN	NaN	NaN	NaN	NaN	NaN	NaN	NaN	NaN	21.4222	20.7627	NaN	NaN	NaN	NaN	NaN	21.1709	21.4115	21.3609	NaN	NaN	NaN	NaN	NaN	NaN	NaN	NaN	NaN	21.5015	NaN	NaN	NaN
NaN	NaN	NaN	NaN	20.3884	NaN	20.3265	20.8094	21.6006	21.7231	21.6641	21.7268	21.6206	21.8374	21.771	21.9236	NaN	NaN	NaN	NaN	NaN	NaN	NaN	NaN	20.7934	NaN	21.0944	21.3125	NaN	21.4812	NaN	NaN	NaN	NaN	NaN	21.9759	21.8791	NaN	NaN	NaN	NaN	NaN	21.114	21.1284	20.9432	20.8368	21.8881	22.0389	22.2437	21.943
25.063	24.6342	25.069	25.0623	24.9594	25.235	24.714	24.8116	NaN	20.9051	20.0649	NaN	23.5464	23.6257	23.5237	23.3487	24.9741	24.5764	24.5131	24.2429	NaN	NaN	24.8924	25.0737	23.3772	23.1511	23.3535	22.5545	24.9488	24.9066	24.9497	24.4923	24.391	23.8716	24.2971	24.2303	24.1307	24.1723	NaN	NaN	NaN	NaN	NaN	NaN	NaN	19.5513	23.5979	23.5362	23.6931	23.5767
NaN	NaN	NaN	NaN	22.4645	22.3167	22.2244	22.7913	22.7381	22.6664	22.7254	22.9197	23.1714	23.3467	23.3402	23.2402	NaN	NaN	NaN	NaN	NaN	NaN	NaN	NaN	22.3112	22.4751	23.0911	22.9559	22.6356	22.8107	22.2172	22.9495	NaN	23.1441	23.1355	23.0719	23.0754	23.2144	NaN	NaN	NaN	NaN	22.9803	22.8281	22.9172	22.9936	22.2407	22.3797	22.3307	22.4689
21.9056	21.33	21.5829	21.6976	20.2811	20.5551	21.1151	20.6912	NaN	NaN	NaN	NaN	NaN	NaN	NaN	NaN	NaN	NaN	NaN	NaN	NaN	NaN	NaN	NaN	NaN	NaN	NaN	NaN	20.7392	20.6994	20.3142	NaN	NaN	NaN	19.9982	NaN	NaN	NaN	NaN	NaN	21.5289	NaN	NaN	NaN	NaN	NaN	NaN	20.0285	NaN	NaN
29.0333	29.9661	29.0497	29.0935	29.737	29.6743	29.6718	29.7185	28.9222	28.8813	28.8344	28.7715	29.461	29.4533	29.3113	29.3748	29.5563	29.21	29.3021	29.3017	28.5081	27.7662	29.8027	29.7667	29.3532	29.3109	29.4789	29.4754	29.1932	29.2107	29.9031	29.9621	29.8777	29.9214	28.7775	28.8284	28.9401	28.9936	29.2503	28.9897	29.4374	29.3005	29.1497	29.1602	29.0935	29.0954	29.7339	29.7442	29.8772	29.8637
NaN	NaN	22.9506	23.0703	24.6379	24.5359	25.1459	25.0322	26.3744	26.143	26.4663	26.2786	25.1464	25.0257	24.9895	24.9746	21.0113	NaN	NaN	NaN	25.288	NaN	NaN	NaN	25.116	24.9966	25.1876	25.243	25.3865	25.2535	23.134	23.754	22.8079	23.5962	26.0748	25.965	26.0141	26.0523	NaN	23.7277	22.4813	NaN	25.7063	25.6651	25.6165	25.4526	25.345	25.2262	25.3523	25.4478
NaN	NaN	NaN	NaN	20.2556	20.6976	20.7706	20.6862	NaN	NaN	NaN	NaN	20.1763	20.1852	20.1274	20.2013	NaN	NaN	NaN	NaN	NaN	NaN	NaN	NaN	20.9607	20.8495	20.9898	20.8916	19.8318	19.7391	19.7824	20.6126	20.6679	20.6294	NaN	NaN	19.8591	20.0568	NaN	NaN	NaN	NaN	21.6231	21.6188	21.7615	21.6641	21.6768	21.5021	21.2565	21.0175
NaN	NaN	NaN	NaN	21.6625	21.7629	22.1629	21.4693	22.3955	22.2144	22.1778	22.4099	21.4365	21.4517	21.5175	20.8183	NaN	NaN	NaN	NaN	NaN	NaN	NaN	NaN	21.9405	22.1176	21.8945	21.4412	21.0564	20.7952	NaN	NaN	NaN	NaN	NaN	20.9282	NaN	20.635	NaN	NaN	NaN	NaN	21.2643	21.5537	21.8938	21.5039	21.5143	21.3718	21.3233	21.2516
NaN	NaN	NaN	NaN	22.2212	21.428	21.4633	21.7449	25.1075	25.2886	25.131	25.2003	22.5609	22.6125	22.7908	21.9481	NaN	NaN	NaN	NaN	NaN	NaN	NaN	NaN	20.9632	21.0253	21.7887	22.2394	24.2909	24.3142	21.5362	21.552	20.9261	21.6888	24.8369	24.7964	24.7889	24.9657	NaN	NaN	NaN	NaN	23.4684	22.888	23.0854	23.4363	23.4369	23.0233	23.1378	23.4176
24.1095	24.9984	25.354	25.7044	25.3588	25.3936	25.2188	25.011	NaN	NaN	NaN	NaN	25.0731	24.9181	25.9295	25.1845	23.9149	24.0035	25.6534	25.7565	25.442	25.4313	26.3011	26.2246	25.4828	25.6036	26.102	25.113	NaN	25.799	26.4999	26.5524	25.9461	25.8849	25.922	25.5572	25.6462	25.9657	24.7693	24.4492	25.7666	25.6175	NaN	NaN	NaN	25.5865	25.0646	25.3047	25.6151	25.6509
NaN	NaN	NaN	NaN	23.3385	23.6833	22.9389	22.9813	22.9072	22.746	22.7023	22.6598	24.6985	24.7339	24.5866	24.5374	NaN	NaN	20.007	18.7373	NaN	NaN	NaN	NaN	23.3898	23.479	23.284	23.217	21.8311	22.2861	22.636	22.7094	22.5728	22.2914	21.733	20.019	21.1806	21.8305	NaN	21.8604	20.4376	23.3001	22.9462	22.9965	23.0826	23.2216	24.0547	24.0414	23.9555	23.8499
21.8273	21.4421	23.2188	22.882	24.6801	24.3783	25.0547	25.0317	21.2665	22.4408	NaN	20.8965	24.0957	24.0902	24.2603	24.3574	21.7072	NaN	21.8308	22.771	NaN	21.4875	23.0053	23.1626	25.2846	25.1624	25.2611	25.3794	NaN	21.0123	23.2513	23.3849	23.4942	23.4288	22.4423	21.2878	NaN	21.5269	22.4976	NaN	NaN	23.0123	24.5974	24.7241	24.6712	24.396	22.4203	22.5521	22.2402	23.3944
22.1219	22.0419	21.1705	21.5955	NaN	NaN	NaN	21.8957	23.6591	24.1896	23.5822	23.7764	NaN	20.1841	NaN	20.4072	22.2429	22.1048	NaN	NaN	23.1337	23.0668	22.1598	20.8903	21.2341	NaN	NaN	21.4498	21.5661	21.7856	NaN	22.1508	NaN	NaN	NaN	NaN	NaN	20.6158	NaN	22.2449	21.0421	NaN	NaN	NaN	NaN	NaN	NaN	21.997	NaN	NaN
NaN	22.1662	26.053	26.0312	26.2176	26.2171	25.4056	25.2969	27.1529	27.1927	27.6004	27.696	24.0483	23.5347	24.2866	24.0896	25.5239	25.4916	26.8006	26.9741	NaN	NaN	26.6364	26.6795	26.7218	26.7453	26.8243	26.6393	27.8101	27.8796	27.1201	27.1077	27.0896	26.9761	29.0846	29.1802	29.0303	29.1395	25.9264	25.6717	26.6447	26.7016	28.2448	28.1932	28.4376	28.3989	28.1244	28.1397	27.606	27.7704
NaN	NaN	22.6703	22.3398	25.6862	25.6352	25.2103	25.0828	23.479	23.5146	24.4209	24.4559	23.6294	23.448	23.4125	23.376	23.56	23.9578	22.9668	21.1129	NaN	NaN	24.3215	24.6132	25.1196	25.1483	23.1483	NaN	23.0796	22.9972	NaN	NaN	NaN	NaN	25.7803	25.7838	25.5794	25.5727	NaN	NaN	NaN	24.1554	24.2168	24.3643	24.2587	24.245	24.2873	24.2396	NaN	NaN
31.9741	31.8365	32.4309	32.6918	33.2302	33.2545	33.0939	33.1309	31.7254	31.5867	32.5544	32.6003	32.0535	31.9435	31.9716	31.9233	32.6093	32.6587	32.7833	32.5764	31.6944	31.5577	32.9524	32.9757	33.0374	33.0001	32.0997	32.1858	31.9135	32.0712	33.0035	33.1148	32.8434	32.7779	33.1443	33.2003	33.264	33.2106	32.4581	32.4706	32.8505	32.7765	31.8943	31.8581	32.4959	32.4563	32.0138	31.9967	30.3242	30.321
NaN	NaN	NaN	NaN	NaN	NaN	NaN	NaN	21.5904	21.5884	21.5574	21.3429	NaN	NaN	NaN	NaN	NaN	NaN	NaN	NaN	NaN	NaN	NaN	NaN	NaN	NaN	21.142	NaN	22.137	22.3525	NaN	NaN	NaN	NaN	21.5017	22.0486	NaN	21.8685	NaN	NaN	NaN	NaN	21.5073	21.5203	21.6264	21.3753	NaN	NaN	NaN	NaN
25.689	25.9946	25.7652	25.9763	27.9337	27.8818	28.2763	28.3128	28.7538	28.7213	28.6224	28.6226	28.5845	28.6219	28.6115	28.621	26.1517	26.5213	26.615	26.7401	26.253	25.573	26.7737	26.965	27.9711	27.9792	28.2057	28.1279	28.4843	28.4798	27.9659	28.0714	28.0475	28.0567	28.77	28.8427	28.7199	28.7038	25.1632	25.3662	27.1059	27.1582	28.0283	28.017	27.7234	27.7911	28.3274	28.3283	28.6091	28.5904
23.6772	24.3649	24.1442	24.1193	23.9401	23.8236	23.929	23.7635	22.9795	22.9557	22.8541	22.8965	23.3475	23.4897	23.4413	23.518	24.4752	24.4301	23.8507	23.7388	22.1964	22.9974	23.9238	23.9085	24.1494	23.9795	24.2793	24.3978	22.9552	22.7851	24.3131	24.2014	24.1771	24.1444	22.7401	22.9087	22.6593	22.8816	24.4076	24.361	23.9547	24.0528	24.0045	23.9872	23.9801	23.9499	23.6327	23.6875	23.8564	23.737
25.0933	25.3182	24.5866	24.787	25.8477	25.8268	26.1532	26.2272	25.2734	25.3523	25.4032	25.3663	25.1799	25.2106	25.2983	25.299	24.3956	24.7332	25.068	24.9167	24.6472	24.1743	25.1976	25.2182	26.0589	26.1374	26.1092	25.9647	25.2718	25.1817	25.0534	25.1321	25.1638	25.2277	22.3824	22.528	22.6937	22.1558	24.6079	24.8662	25.2466	25.212	26.2568	26.3053	26.2387	26.3001	24.876	24.8027	24.7843	24.7188
NaN	NaN	NaN	NaN	NaN	NaN	NaN	NaN	NaN	NaN	NaN	NaN	NaN	NaN	NaN	NaN	NaN	NaN	NaN	NaN	NaN	NaN	NaN	NaN	NaN	NaN	NaN	NaN	NaN	NaN	NaN	NaN	NaN	NaN	22.0937	22.0633	21.858	21.9405	NaN	NaN	NaN	NaN	NaN	NaN	NaN	NaN	NaN	NaN	NaN	NaN
NaN	23.1908	22.0203	NaN	22.7253	22.5979	22.3463	21.837	NaN	NaN	NaN	NaN	NaN	NaN	NaN	NaN	NaN	NaN	23.4593	23.4496	NaN	NaN	22.5867	22.4374	NaN	NaN	NaN	NaN	NaN	NaN	NaN	NaN	NaN	NaN	NaN	NaN	NaN	NaN	22.5305	22.2935	22.6105	23.6999	NaN	NaN	21.1143	20.8234	NaN	NaN	NaN	NaN
27.5702	27.5214	25.9581	26.0623	NaN	NaN	NaN	NaN	NaN	NaN	NaN	NaN	NaN	NaN	NaN	NaN	27.1744	27.1974	26.9504	26.9701	28.3189	28.4102	26.4439	26.4079	NaN	NaN	NaN	NaN	NaN	NaN	NaN	NaN	NaN	NaN	NaN	NaN	NaN	NaN	27.2445	27.1398	27.4221	27.326	NaN	NaN	NaN	NaN	NaN	NaN	NaN	NaN
29.7076	29.7158	29.594	29.7123	31.8087	31.8003	31.8867	31.9283	32.5302	32.5515	32.5543	32.5082	32.6522	32.6659	32.6449	32.6582	30.0146	29.9963	30.31	30.3396	30.146	30.0882	29.8595	29.895	32.0756	32.068	32.3259	32.3015	32.729	32.7059	32.1481	32.1713	32.2716	32.2794	33.0797	33.0877	33.0428	33.0795	29.7768	29.7313	30.3473	30.3726	32.5043	32.5283	32.5076	32.5145	32.5794	32.5862	32.673	32.6314
NaN	NaN	NaN	NaN	NaN	NaN	NaN	NaN	NaN	NaN	NaN	NaN	NaN	NaN	NaN	NaN	NaN	NaN	NaN	NaN	NaN	NaN	NaN	NaN	NaN	NaN	NaN	NaN	NaN	NaN	NaN	NaN	NaN	NaN	NaN	NaN	NaN	NaN	NaN	NaN	NaN	NaN	NaN	NaN	NaN	NaN	NaN	NaN	NaN	NaN
NaN	NaN	NaN	NaN	21.6538	21.7099	21.5756	21.6028	NaN	NaN	NaN	NaN	NaN	21.4678	21.2419	21.5816	NaN	NaN	NaN	NaN	NaN	NaN	NaN	NaN	NaN	21.4066	21.5646	21.6209	20.8226	NaN	21.4232	21.6248	21.3593	21.2971	NaN	20.1494	NaN	NaN	NaN	NaN	NaN	NaN	21.6671	21.5613	21.6066	22.1037	21.4478	21.5767	21.7196	20.3784
23.0264	22.7217	23.9683	23.891	20.1279	21.434	20.6238	20.8446	21.6651	21.601	21.3183	21.8328	21.7213	21.9949	22.1471	21.8379	22.8761	22.3757	23.7546	24.0414	23.103	22.7147	23.8092	24.5854	NaN	NaN	NaN	NaN	NaN	NaN	NaN	NaN	21.4909	NaN	NaN	NaN	NaN	NaN	22.3448	22.9106	24.1443	24.0518	NaN	NaN	NaN	21.3319	21.5602	22.4836	22.6624	22.2247
30.2456	30.2823	29.7206	30.0293	29.632	29.6735	29.6587	29.6924	25.8656	25.881	26.0029	25.8578	27.3364	27.222	27.0096	26.9958	29.7943	29.8347	29.2411	29.1624	30.2308	30.11	29.9571	29.9111	29.3822	29.7459	28.7767	28.8609	25.5707	25.4555	29.394	29.4454	29.3701	29.8318	26.4073	26.2435	26.6498	26.5367	30.0674	30.0239	29.2509	29.2002	29.8965	29.8831	29.771	29.7876	29.0231	29.0708	28.818	28.6642
NaN	NaN	NaN	NaN	21.7236	21.4543	21.9578	21.786	21.1306	21.0663	21.1193	21.0554	21.7446	21.9323	21.6702	21.5026	NaN	NaN	NaN	NaN	NaN	NaN	NaN	NaN	21.4435	21.4452	21.1048	21.3886	20.4904	NaN	20.7342	NaN	20.9615	21.291	20.5139	20.912	20.343	NaN	NaN	NaN	NaN	NaN	20.5354	NaN	NaN	20.8917	21.181	21.3237	21.1315	21.271
21.8607	21.1323	22.5433	21.8936	26.4196	26.4063	26.4892	26.5713	27.2918	27.4758	27.6007	27.5861	27.4912	27.4841	27.5827	27.6386	23.7794	24.0897	25.2016	24.941	23.3672	21.2665	24.6781	24.8349	27.4032	27.3759	27.5106	27.502	27.1265	27.1914	26.9397	26.978	26.9173	26.9795	28.3787	28.4017	28.3391	28.3645	22.8276	22.8926	25.0377	24.9889	27.4788	27.4789	27.402	27.4359	26.9804	27.0837	27.1568	27.1766
NaN	NaN	NaN	NaN	NaN	NaN	NaN	NaN	20.455	20.5127	20.6261	20.585	NaN	NaN	NaN	NaN	NaN	NaN	NaN	NaN	NaN	NaN	NaN	NaN	NaN	NaN	NaN	NaN	NaN	NaN	NaN	NaN	NaN	NaN	NaN	NaN	NaN	NaN	NaN	NaN	NaN	NaN	NaN	NaN	NaN	NaN	NaN	NaN	NaN	NaN
24.8342	25.2468	26.052	26.0766	26.3534	26.3128	26.1101	26.1389	26.4272	26.4062	26.4969	26.548	27.3395	27.3247	27.2743	27.2947	25.9664	26.0344	26.0595	26.1389	24.0261	24.0038	26.158	26.0031	25.6634	25.5594	25.3135	25.3493	27.147	27.0794	25.9649	25.8802	25.8258	25.8091	26.3909	26.4135	26.3609	26.3185	25.8206	25.7649	25.8362	25.9567	25.9247	25.8669	25.9978	25.9173	25.9578	26.0344	25.8111	25.8145
NaN	NaN	NaN	NaN	27.099	27.1924	27.1426	27.2004	25.0896	24.9981	25.196	25.0145	25.9667	25.9543	26.4795	26.4261	19.4324	NaN	NaN	20.7793	NaN	NaN	NaN	NaN	27.5677	27.3041	27.5287	27.4612	23.1179	22.9952	24.9357	24.9309	25.2082	25.1348	NaN	NaN	NaN	NaN	NaN	NaN	NaN	19.3404	25.7632	25.7517	25.8128	25.9741	27.1008	27.1309	26.6849	27.0943
NaN	NaN	NaN	NaN	22.8963	22.4677	23.2225	22.4423	19.3453	19.3325	NaN	NaN	21.8648	20.7629	21.9801	20.1891	NaN	NaN	NaN	NaN	NaN	NaN	NaN	NaN	24.8998	24.8591	25.542	25.346	NaN	NaN	NaN	NaN	19.6351	21.8881	NaN	NaN	NaN	NaN	NaN	NaN	NaN	NaN	NaN	NaN	NaN	NaN	24.2938	24.3006	24.611	24.5839
NaN	NaN	NaN	NaN	NaN	NaN	NaN	NaN	21.7995	21.6018	21.7155	21.9015	NaN	NaN	NaN	NaN	NaN	NaN	NaN	NaN	NaN	NaN	NaN	NaN	21.3899	20.2891	21.0727	21.3659	NaN	NaN	NaN	NaN	NaN	NaN	NaN	NaN	NaN	NaN	NaN	NaN	NaN	NaN	NaN	20.5315	NaN	NaN	21.0104	20.7966	NaN	20.9322
NaN	NaN	NaN	NaN	NaN	NaN	NaN	NaN	21.1502	21.0583	21.3462	21.1617	NaN	20.5735	20.5039	20.2362	NaN	NaN	NaN	NaN	NaN	NaN	NaN	NaN	20.6956	20.4668	20.5897	20.9665	NaN	NaN	NaN	NaN	NaN	NaN	19.4343	20.3054	NaN	NaN	NaN	NaN	NaN	NaN	20.6343	20.6979	20.5853	20.2169	NaN	19.5229	19.7258	NaN
NaN	NaN	NaN	NaN	23.2259	23.2091	23.384	23.4628	24.2001	24.1714	24.2052	24.1811	23.3576	23.2531	23.3484	23.406	NaN	22.8311	NaN	NaN	NaN	NaN	NaN	NaN	23.0395	23.2741	23.1266	23.2424	23.9908	24.0826	23.2075	23.2829	23.041	22.8758	23.8418	23.9197	23.8123	23.8581	NaN	NaN	NaN	NaN	23.5642	23.5678	23.5722	23.4621	23.5048	23.5814	23.5982	23.7301
NaN	NaN	NaN	NaN	21.8818	21.4195	21.1647	21.4406	26.0998	26.1206	26.0253	26.0076	NaN	NaN	NaN	NaN	NaN	NaN	19.7235	NaN	NaN	NaN	NaN	NaN	22.6333	22.4701	21.8596	22.3285	22.9553	23.0408	20.3334	20.2771	20.6491	19.6344	NaN	NaN	NaN	NaN	NaN	NaN	NaN	NaN	21.5041	20.7694	21.3378	21.4367	20.7433	20.7355	20.5187	20.0465
NaN	NaN	22.2032	NaN	NaN	NaN	NaN	NaN	NaN	NaN	NaN	NaN	21.9538	NaN	NaN	NaN	NaN	NaN	22.3997	22.4432	NaN	NaN	22.5327	NaN	22.4002	22.0704	22.4021	21.5144	23.1471	23.0714	22.3303	22.3605	22.6445	22.4518	22.7574	22.6413	22.7151	22.7282	NaN	NaN	NaN	NaN	21.8635	21.9339	22.0026	22.0217	21.797	21.5521	21.9158	22.277
25.0794	24.725	24.6649	24.3756	26.1853	26.1248	26.4552	26.4413	25.8111	25.9155	25.935	25.8881	26.4645	26.4158	26.4161	26.5413	25.1201	24.7692	25.1675	25.1034	25.5708	25.6485	24.8175	24.8689	25.8246	25.7796	25.9047	25.9485	25.5431	25.697	25.6666	25.7749	25.7774	25.7274	26.3085	26.41	26.3777	26.3672	24.2365	24.9033	25.1732	25.1472	26.6881	26.7116	26.6273	26.6854	25.9704	26.0298	26.008	26.0286
25.152	NaN	NaN	NaN	23.7545	23.5958	NaN	23.4326	24.583	24.0508	24.2581	24.0328	24.2084	NaN	24.4472	24.1212	NaN	NaN	NaN	23.0808	NaN	NaN	NaN	NaN	NaN	22.6126	23.9271	22.8519	24.3039	24.2821	24.9234	NaN	NaN	NaN	24.3172	24.1798	24.3944	24.6794	NaN	NaN	NaN	NaN	24.2271	24.2007	23.8358	24.1379	NaN	23.7858	24.4734	24.0208
NaN	NaN	NaN	NaN	NaN	NaN	NaN	NaN	19.7771	NaN	NaN	NaN	NaN	NaN	NaN	NaN	NaN	NaN	NaN	NaN	NaN	NaN	NaN	NaN	20.5032	20.1065	20.2726	20.7	NaN	NaN	NaN	NaN	NaN	NaN	NaN	NaN	NaN	NaN	NaN	NaN	NaN	NaN	NaN	NaN	NaN	NaN	NaN	NaN	NaN	NaN
NaN	NaN	NaN	NaN	20.6008	20.9059	NaN	NaN	20.683	20.7054	20.7564	20.4374	21.2196	21.4463	21.2124	20.6536	NaN	NaN	NaN	NaN	NaN	NaN	NaN	NaN	20.5514	21.15	20.8348	NaN	20.984	21.2446	NaN	20.3173	20.0111	NaN	20.6476	20.6671	20.5457	NaN	NaN	NaN	NaN	NaN	20.3977	NaN	20.4763	20.0323	20.5834	NaN	21.0075	20.4894
21.378	NaN	NaN	NaN	23.6047	23.4368	22.6681	23.3014	25.7533	25.875	25.963	25.8512	NaN	19.9216	20.1098	20.7316	NaN	NaN	21.0829	21.3524	19.2448	NaN	21.2928	21.1043	24.1962	24.1706	24.1803	24.3103	25.0353	24.8465	20.9451	20.2198	21.4458	22.1644	22.1488	23.1725	21.6933	22.9421	21.0967	NaN	NaN	20.9408	24.0436	24.047	24.0355	24.007	23.637	23.8331	22.9479	23.8352
NaN	NaN	NaN	NaN	18.3718	NaN	NaN	NaN	19.7172	19.8198	19.8877	19.5577	19.2709	19.0813	19.3645	19.4968	NaN	NaN	NaN	NaN	NaN	NaN	NaN	NaN	19.3492	NaN	19.5214	19.2735	NaN	NaN	NaN	NaN	NaN	NaN	NaN	NaN	NaN	NaN	NaN	NaN	NaN	NaN	NaN	19.4415	19.138	19.4223	NaN	NaN	NaN	NaN
NaN	NaN	NaN	NaN	21.5286	21.6635	22.0474	21.4207	20.9445	20.9444	20.8681	21.0882	20.8833	NaN	21.5845	21.4852	NaN	NaN	NaN	NaN	NaN	NaN	NaN	NaN	21.7733	21.5231	21.9941	22.1679	NaN	NaN	22.3432	22.3182	22.3525	22.1208	19.9197	NaN	NaN	20.4088	NaN	NaN	NaN	NaN	21.8299	21.3922	21.6708	21.7266	21.7801	21.4431	21.7861	21.8994
NaN	NaN	NaN	NaN	20.6832	20.0148	21.7685	21.4784	22.8215	22.9467	22.842	22.7102	22.2959	22.5105	22.4525	22.5481	NaN	19.5645	NaN	NaN	NaN	NaN	NaN	NaN	22.1221	22.3349	22.1522	22.3725	20.0446	20.5767	19.6039	19.5159	18.8391	21.2745	22.5683	22.4745	22.4086	22.4628	NaN	NaN	NaN	NaN	22.3518	22.268	21.4739	21.9189	22.1005	21.8528	22.0833	22.1258
NaN	NaN	NaN	NaN	NaN	NaN	NaN	20.2542	21.2958	21.539	21.5084	21.3752	20.8231	NaN	NaN	21.2577	NaN	NaN	NaN	NaN	NaN	NaN	NaN	NaN	NaN	NaN	NaN	20.0516	NaN	NaN	NaN	NaN	NaN	NaN	NaN	20.9696	20.599	20.8096	NaN	NaN	NaN	NaN	20.7291	20.6046	20.7461	20.4076	NaN	20.1177	20.7962	NaN
NaN	NaN	NaN	NaN	20.8994	19.8408	21.7112	22.2617	23.0677	23.4444	23.2402	23.3685	22.4964	21.4775	22.4925	22.4573	NaN	NaN	NaN	NaN	NaN	NaN	NaN	NaN	20.8669	20.2755	22.3393	22.4373	18.9676	19.7655	18.3167	20.3983	19.5811	19.0951	22.9044	22.8512	22.6929	22.7123	NaN	NaN	NaN	NaN	22.8039	22.2892	22.3808	22.4348	20.6006	21.7451	22.0523	22.0833
23.8063	24.0614	23.4435	23.6192	23.4381	23.4703	23.3033	23.532	NaN	NaN	NaN	22.5448	23.3488	23.252	23.6839	23.7459	24.2755	23.752	23.6501	23.6309	24.3156	24.2054	23.3363	23.6438	24.5228	24.4897	24.5046	24.3526	23.9801	24.1387	22.9623	22.9022	22.7972	22.807	22.7401	22.4621	22.584	NaN	NaN	23.5866	23.4205	23.4868	23.6862	23.5693	23.8731	23.6771	23.8236	23.7053	23.7103	24.1238
NaN	NaN	NaN	NaN	NaN	20.9251	21.1211	21.2823	22.1144	22.1991	22.2597	22.2288	21.6471	21.752	21.5861	21.5672	NaN	NaN	NaN	NaN	NaN	NaN	NaN	NaN	21.4716	21.4454	21.8498	22.0211	22.0643	21.89	NaN	21.2634	NaN	21.4333	22.1797	22.0664	22.0445	21.9753	NaN	NaN	NaN	NaN	22.9852	22.626	22.8993	23.0046	21.7249	21.7122	21.7609	21.7636
24.5523	24.8999	24.8863	25.0663	23.6256	23.6185	23.5595	23.5295	23.8741	23.7512	23.6901	23.7376	23.3653	23.4681	23.4799	23.556	24.586	24.5803	24.5305	24.5717	25.1237	24.6857	24.6272	24.4422	24.3356	24.3219	24.525	24.4786	24.569	24.3688	23.7718	23.6456	23.7354	23.6299	23.1799	23.2512	23.1185	23.0015	24.487	24.4959	24.7679	24.6315	24.6716	24.5434	24.4481	24.4375	24.1607	24.1869	24.2173	24.3081
NaN	NaN	NaN	NaN	20.8409	20.9251	20.8967	20.9532	NaN	NaN	NaN	NaN	NaN	NaN	NaN	NaN	NaN	NaN	NaN	NaN	NaN	NaN	NaN	NaN	NaN	NaN	NaN	NaN	NaN	NaN	NaN	NaN	NaN	NaN	NaN	NaN	NaN	NaN	NaN	NaN	NaN	NaN	NaN	NaN	NaN	NaN	NaN	NaN	NaN	NaN
20.1083	20.5969	NaN	NaN	23.8237	23.9524	24.1596	24.0637	NaN	NaN	NaN	NaN	NaN	NaN	NaN	NaN	NaN	NaN	NaN	NaN	NaN	NaN	NaN	NaN	NaN	NaN	NaN	NaN	NaN	NaN	NaN	NaN	NaN	NaN	NaN	NaN	NaN	NaN	NaN	NaN	NaN	NaN	NaN	NaN	NaN	NaN	NaN	NaN	NaN	NaN
NaN	NaN	21.8752	NaN	22.9009	23.0609	23.2241	23.0447	NaN	NaN	NaN	NaN	21.2417	NaN	NaN	NaN	22.1997	21.7392	NaN	NaN	NaN	NaN	21.8673	21.8206	NaN	NaN	NaN	NaN	NaN	NaN	22.3539	22.4486	22.0138	21.9987	NaN	NaN	NaN	NaN	NaN	22.0555	21.6153	NaN	22.9899	22.7213	22.8306	22.7523	22.3791	22.1847	21.5734	21.5581
NaN	NaN	NaN	NaN	20.3028	NaN	NaN	NaN	21.4309	21.5489	21.4337	21.7131	NaN	NaN	NaN	NaN	NaN	NaN	NaN	NaN	NaN	NaN	NaN	NaN	NaN	NaN	NaN	NaN	NaN	NaN	NaN	NaN	NaN	NaN	NaN	NaN	NaN	NaN	NaN	NaN	NaN	NaN	20.2913	NaN	NaN	NaN	21.2606	21.4316	NaN	NaN
23.6176	23.5394	21.5679	22.1136	26.3332	26.4386	25.9255	25.9145	25.9487	26.0065	26.134	26.2752	17.9445	NaN	19.2813	NaN	25.5106	25.158	21.9824	23.1312	NaN	NaN	21.531	20.9324	25.6325	25.5988	25.0282	24.853	26.1344	26.1302	24.8462	24.6143	24.6005	24.7617	NaN	20.1605	19.271	19.2479	21.8057	20.3557	20.7138	21.9739	23.8886	23.7477	25.152	24.6041	25.1166	25.2158	24.1859	24.0371
22.7755	23.088	23.0464	NaN	NaN	NaN	NaN	NaN	NaN	NaN	NaN	NaN	NaN	NaN	NaN	NaN	NaN	NaN	23.3117	22.5331	22.3629	22.8	23.2949	22.9947	NaN	NaN	NaN	NaN	NaN	NaN	NaN	NaN	NaN	NaN	NaN	NaN	NaN	NaN	23.0861	NaN	22.5617	22.9721	NaN	NaN	NaN	NaN	NaN	NaN	NaN	NaN
24.7959	25.3682	NaN	23.0878	27.4014	27.3363	31.9932	27.4481	29.5428	26.4468	26.6698	26.6158	NaN	22.9538	24.7895	25.0792	24.6871	25.5306	22.9797	23.7011	25.4999	25.7387	24.5005	24.2925	25.7201	26.0928	25.794	25.7432	24.9151	24.4478	25.4744	24.9676	28.4507	25.088	24.3786	24.4708	23.4038	23.9827	24.7521	24.6705	25.4646	25.0282	25.8471	25.8852	26.3471	26.5246	24.9093	24.6848	23.3498	22.233
NaN	NaN	NaN	NaN	NaN	NaN	21.2666	NaN	21.205	21.373	21.3886	20.6046	21.9248	21.4822	21.6691	21.6907	NaN	NaN	NaN	NaN	NaN	NaN	NaN	NaN	21.7559	21.6667	21.8504	21.7315	21.8043	21.6081	21.3585	21.6489	21.3453	21.4376	NaN	NaN	NaN	NaN	NaN	NaN	NaN	NaN	NaN	NaN	NaN	NaN	21.4082	21.4492	NaN	21.3449
NaN	NaN	NaN	NaN	NaN	21.7114	22.0255	21.9727	23.2021	23.1921	22.797	23.1705	21.3685	22.0292	20.4872	21.371	NaN	NaN	NaN	NaN	NaN	NaN	NaN	NaN	NaN	NaN	NaN	NaN	NaN	NaN	NaN	NaN	20.4027	NaN	21.8044	22.5097	22.5806	22.2407	NaN	NaN	NaN	NaN	NaN	NaN	NaN	NaN	NaN	NaN	20.4343	20.117
NaN	NaN	NaN	NaN	NaN	NaN	NaN	NaN	NaN	NaN	NaN	NaN	NaN	NaN	NaN	NaN	NaN	NaN	NaN	NaN	NaN	NaN	NaN	NaN	NaN	NaN	NaN	NaN	NaN	NaN	NaN	NaN	NaN	NaN	20.4398	20.1296	20.2697	20.2098	NaN	NaN	NaN	NaN	NaN	NaN	NaN	NaN	NaN	NaN	NaN	NaN
NaN	NaN	NaN	NaN	NaN	NaN	NaN	NaN	NaN	NaN	NaN	NaN	NaN	NaN	NaN	NaN	NaN	NaN	NaN	NaN	NaN	NaN	NaN	NaN	NaN	NaN	NaN	NaN	NaN	NaN	NaN	NaN	NaN	NaN	22.5109	22.9589	22.133	22.3137	NaN	NaN	NaN	NaN	NaN	NaN	NaN	NaN	NaN	NaN	19.8987	NaN
23.0967	22.4135	23.02	23.2229	NaN	NaN	NaN	NaN	NaN	NaN	NaN	NaN	NaN	NaN	NaN	NaN	NaN	22.661	22.6989	23.0361	NaN	NaN	22.8701	22.6994	NaN	NaN	NaN	NaN	NaN	NaN	NaN	NaN	NaN	NaN	NaN	NaN	NaN	NaN	22.7338	22.8416	22.7798	22.6462	NaN	NaN	NaN	NaN	NaN	NaN	NaN	NaN
22.2651	NaN	22.8445	22.7816	NaN	NaN	NaN	NaN	NaN	NaN	NaN	NaN	NaN	NaN	NaN	NaN	NaN	NaN	22.9026	22.4298	NaN	NaN	22.5576	22.5885	NaN	NaN	NaN	NaN	NaN	NaN	NaN	NaN	NaN	NaN	NaN	NaN	NaN	NaN	22.3953	22.6308	22.5473	22.5923	NaN	NaN	NaN	NaN	NaN	NaN	NaN	NaN
22.5359	22.9275	NaN	23.2585	22.8702	22.6437	22.9251	22.9076	NaN	NaN	NaN	NaN	22.461	22.2655	22.0716	20.9385	23.0711	22.2953	23.5431	23.2213	NaN	NaN	23.1335	23.4102	23.9408	23.8934	24.129	24.0382	NaN	NaN	23.2894	22.8544	23.4134	23.2737	22.4001	22.1781	22.2453	22.322	22.8505	NaN	23.2552	23.2746	23.9691	23.9541	23.6735	23.8772	22.6462	22.9405	23.0068	22.8764
NaN	NaN	NaN	NaN	NaN	NaN	NaN	NaN	NaN	NaN	NaN	NaN	NaN	NaN	NaN	NaN	NaN	NaN	NaN	NaN	NaN	NaN	NaN	NaN	NaN	NaN	NaN	NaN	NaN	NaN	NaN	NaN	NaN	NaN	22.0133	22.0883	22.1606	22.2473	NaN	NaN	NaN	NaN	NaN	NaN	NaN	NaN	NaN	NaN	NaN	NaN
NaN	NaN	NaN	NaN	NaN	NaN	NaN	NaN	NaN	22.0765	22.169	22.2481	NaN	NaN	NaN	NaN	NaN	NaN	NaN	NaN	NaN	NaN	NaN	NaN	NaN	NaN	NaN	NaN	NaN	NaN	NaN	NaN	NaN	NaN	NaN	NaN	NaN	21.6494	NaN	NaN	NaN	NaN	21.7878	NaN	NaN	NaN	NaN	NaN	NaN	NaN
NaN	NaN	NaN	NaN	NaN	NaN	NaN	NaN	NaN	NaN	NaN	20.2233	NaN	NaN	21.0125	20.7219	NaN	NaN	NaN	NaN	NaN	NaN	NaN	NaN	NaN	NaN	NaN	NaN	NaN	NaN	NaN	NaN	NaN	NaN	NaN	NaN	NaN	NaN	NaN	NaN	NaN	NaN	NaN	NaN	NaN	NaN	NaN	NaN	NaN	NaN
NaN	NaN	NaN	NaN	NaN	NaN	NaN	NaN	20.9658	20.317	21.1183	20.8047	NaN	NaN	NaN	NaN	NaN	NaN	NaN	NaN	NaN	NaN	NaN	NaN	NaN	NaN	NaN	NaN	NaN	NaN	NaN	NaN	NaN	NaN	NaN	NaN	NaN	NaN	NaN	NaN	NaN	NaN	21.2363	21.3506	21.336	20.8558	21.3568	21.3535	20.9888	NaN
20.6584	21.5906	NaN	21.08	NaN	NaN	20.5773	20.9754	NaN	NaN	NaN	NaN	NaN	NaN	NaN	NaN	NaN	NaN	NaN	NaN	NaN	21.9723	NaN	NaN	21.0689	21.1004	21.4673	21.5346	21.6029	20.9259	20.8203	20.6593	NaN	NaN	NaN	NaN	NaN	NaN	NaN	NaN	21.4214	NaN	21.0453	21.1764	20.9154	20.9521	NaN	NaN	NaN	20.8464
NaN	NaN	22.7356	NaN	21.2847	19.6283	20.7864	21.5863	25.4043	25.1719	25.2397	25.2846	23.573	23.6679	23.812	23.7701	23.8473	24.3557	NaN	NaN	NaN	NaN	24.3742	24.2941	22.8892	23.3561	23.6073	23.5526	24.5249	24.6839	22.9822	21.9664	22.8888	23.3077	24.9501	24.9936	24.9672	24.9646	25.3373	25.365	NaN	25.0571	24.4485	24.5071	24.6734	24.4558	23.6757	23.6238	23.8785	23.8919
NaN	NaN	NaN	NaN	21.4404	19.7509	21.7939	22.4843	23.9964	23.8227	24.1217	23.8852	22.5301	23.3185	23.2572	22.0219	NaN	NaN	NaN	NaN	NaN	NaN	NaN	NaN	22.5021	22.3165	22.5709	22.8318	20.3175	21.6856	NaN	21.6326	22.2587	22.632	23.3013	23.7342	23.3458	23.5322	NaN	NaN	NaN	NaN	24.0622	23.9499	23.372	23.5591	22.5445	19.9984	22.697	22.4052
NaN	NaN	NaN	NaN	NaN	NaN	NaN	NaN	NaN	NaN	NaN	NaN	NaN	NaN	NaN	NaN	NaN	NaN	NaN	NaN	NaN	NaN	NaN	NaN	NaN	NaN	NaN	NaN	NaN	NaN	NaN	NaN	NaN	NaN	NaN	NaN	NaN	NaN	NaN	NaN	NaN	NaN	NaN	NaN	NaN	NaN	NaN	NaN	NaN	NaN
NaN	NaN	22.9689	NaN	NaN	NaN	22.1706	22.2133	NaN	NaN	NaN	NaN	NaN	NaN	NaN	NaN	NaN	NaN	NaN	NaN	NaN	NaN	NaN	NaN	NaN	NaN	NaN	NaN	NaN	NaN	NaN	NaN	21.8342	NaN	NaN	NaN	NaN	NaN	NaN	NaN	22.8993	NaN	NaN	NaN	22.5822	22.0902	NaN	NaN	NaN	NaN
NaN	NaN	NaN	NaN	NaN	21.087	NaN	21.2423	NaN	NaN	NaN	NaN	21.6952	21.8272	21.4229	21.6199	NaN	NaN	NaN	NaN	NaN	NaN	NaN	NaN	NaN	21.3627	21.3646	NaN	NaN	NaN	NaN	NaN	NaN	21.4864	NaN	NaN	NaN	NaN	NaN	NaN	NaN	21.089	21.6897	21.5101	NaN	NaN	NaN	NaN	21.4826	21.4106
NaN	NaN	NaN	NaN	NaN	NaN	NaN	NaN	NaN	NaN	NaN	NaN	NaN	NaN	NaN	NaN	NaN	NaN	NaN	NaN	NaN	NaN	NaN	NaN	NaN	NaN	NaN	NaN	NaN	NaN	NaN	NaN	NaN	NaN	NaN	NaN	NaN	NaN	NaN	NaN	NaN	NaN	21.4528	21.3132	21.4857	21.4444	NaN	NaN	NaN	NaN
NaN	NaN	NaN	NaN	NaN	NaN	19.9937	NaN	21.314	21.3488	21.6657	21.3576	21.1904	21.1311	21.2407	NaN	NaN	NaN	NaN	NaN	NaN	NaN	NaN	NaN	NaN	NaN	NaN	NaN	NaN	20.364	NaN	NaN	NaN	NaN	NaN	NaN	NaN	NaN	NaN	NaN	NaN	NaN	NaN	NaN	NaN	NaN	NaN	NaN	NaN	NaN
NaN	NaN	NaN	NaN	NaN	NaN	NaN	NaN	NaN	NaN	NaN	NaN	20.9877	20.9109	20.7019	20.9277	NaN	NaN	NaN	NaN	NaN	NaN	NaN	NaN	NaN	NaN	NaN	NaN	NaN	NaN	20.1946	NaN	NaN	19.6664	NaN	NaN	NaN	NaN	NaN	NaN	NaN	NaN	20.6287	17.69	17.8923	NaN	NaN	NaN	19.9362	NaN
NaN	NaN	22.6932	21.3872	22.5454	22.0717	22.2663	22.7054	21.6371	21.1049	NaN	21.1947	22.381	22.3409	22.369	22.3233	NaN	21.8986	23.3276	23.3728	NaN	NaN	23.4395	23.2163	22.7687	22.6744	21.9461	22.222	24.709	24.1074	23.2303	23.228	23.2025	23.2901	23.3843	23.2248	23.4376	23.6906	NaN	NaN	23.1137	22.9999	NaN	21.7455	NaN	21.0004	22.0639	22.2188	22.8732	22.8954
27.7996	27.924	27.7345	27.8418	28.3371	28.3382	27.9439	28.0193	26.3132	26.3182	25.7756	25.8934	27.7187	27.7011	27.3674	27.4449	27.5067	27.5191	27.3723	27.1978	26.4462	26.4836	27.5125	27.3155	27.3371	27.2795	26.8044	26.8423	29.2527	29.2557	28.3488	28.3283	28.0675	28.1102	28.4043	28.4079	28.4038	28.2325	26.8235	27.2142	27.3248	27.1486	25.1385	25.154	25.7332	25.6959	27.4623	27.4889	27.8744	27.8433
NaN	NaN	NaN	NaN	NaN	NaN	NaN	NaN	NaN	20.7243	NaN	NaN	NaN	NaN	NaN	NaN	NaN	NaN	NaN	NaN	NaN	NaN	NaN	NaN	NaN	NaN	NaN	NaN	21.2136	21.3935	NaN	NaN	NaN	NaN	21.7739	21.818	21.7634	21.6296	NaN	NaN	NaN	NaN	NaN	NaN	NaN	NaN	NaN	NaN	20.551	NaN
NaN	NaN	NaN	NaN	NaN	NaN	NaN	NaN	21.4193	21.6104	21.7301	21.8736	22.0645	21.8292	21.5972	21.781	NaN	NaN	NaN	NaN	NaN	NaN	NaN	NaN	21.1051	NaN	21.4483	21.7262	21.1383	21.1284	NaN	NaN	NaN	20.7795	21.3753	21.3872	21.34	21.6738	NaN	NaN	NaN	NaN	21.7293	21.6007	21.3217	21.6174	20.868	21.1255	21.1684	20.8131
NaN	NaN	NaN	NaN	23.8188	24.0807	23.9711	23.645	24.5262	24.6049	24.3586	24.5128	24.1747	24.3422	24.1042	24.0841	21.2261	NaN	NaN	NaN	NaN	21.1694	NaN	NaN	24.0741	23.9286	24.0684	24.0663	24.1178	24.1348	24.1394	24.0678	24.1861	23.9683	24.7361	24.8023	24.7928	24.8328	NaN	NaN	NaN	NaN	24.6307	24.7476	24.2961	24.2591	24.6314	24.7203	24.587	24.6411
27.731	27.9293	27.2127	27.368	NaN	NaN	NaN	NaN	26.4562	26.4811	21.7848	21.1243	NaN	NaN	NaN	NaN	29.6362	29.6588	28.2416	28.1138	29.2345	29.0872	24.8694	24.5055	NaN	NaN	NaN	NaN	NaN	NaN	NaN	NaN	NaN	NaN	NaN	NaN	NaN	NaN	28.4004	28.3836	27.8941	27.8526	NaN	NaN	NaN	NaN	NaN	NaN	NaN	NaN
25.9709	25.856	25.4444	25.3771	NaN	NaN	NaN	NaN	24.9458	24.885	NaN	NaN	NaN	NaN	NaN	NaN	27.6281	27.6388	26.0399	26.0219	27.2101	27.2363	20.9755	NaN	NaN	NaN	NaN	NaN	NaN	NaN	NaN	NaN	NaN	NaN	NaN	NaN	NaN	NaN	26.5371	26.6808	26.0785	26.1458	NaN	NaN	NaN	NaN	NaN	NaN	NaN	NaN
29.1503	28.1888	26.7206	26.6744	25.0195	24.6556	24.5051	23.9229	21.133	21.0674	NaN	22.4916	26.4148	23.0134	23.9851	20.9993	28.5734	29.6144	26.806	26.7627	29.9187	29.704	25.8271	26.2816	24.2995	24.685	24.11	24.1747	20.4127	NaN	NaN	23.5844	25.5151	NaN	NaN	NaN	NaN	NaN	28.0525	27.6442	26.9187	26.8093	24.8613	24.8251	25.082	24.7624	NaN	22.3633	20.1983	24.2325
NaN	NaN	NaN	NaN	21.2297	NaN	21.2544	21.3839	22.6695	22.5731	22.6033	22.4854	21.9135	21.523	21.662	21.6995	NaN	NaN	NaN	NaN	NaN	NaN	NaN	NaN	NaN	NaN	NaN	NaN	22.1971	22.3072	NaN	NaN	NaN	NaN	22.4486	22.3369	22.3159	22.6306	NaN	NaN	NaN	NaN	22.2085	22.2498	22.2819	22.1686	22.6398	22.7634	22.5	22.7455
NaN	NaN	NaN	NaN	NaN	NaN	NaN	NaN	NaN	NaN	21.0728	NaN	NaN	NaN	NaN	NaN	NaN	NaN	NaN	NaN	NaN	NaN	NaN	NaN	NaN	NaN	NaN	NaN	NaN	NaN	NaN	NaN	NaN	NaN	21.3131	NaN	NaN	NaN	NaN	NaN	NaN	NaN	NaN	NaN	NaN	NaN	NaN	NaN	NaN	NaN
NaN	NaN	20.942	NaN	NaN	NaN	NaN	NaN	NaN	NaN	NaN	NaN	21.3693	21.1923	21.3119	21.5174	NaN	21.864	20.7856	NaN	NaN	NaN	20.9785	21.1735	NaN	NaN	NaN	NaN	NaN	NaN	NaN	NaN	NaN	NaN	NaN	NaN	NaN	NaN	NaN	NaN	NaN	NaN	21.2587	21.4665	21.6231	21.4745	20.088	NaN	NaN	NaN
16.9584	19.2793	19.5717	18.4923	NaN	NaN	NaN	NaN	16.5985	NaN	NaN	14.8311	16.1026	NaN	14.1533	15.8377	NaN	18.3431	NaN	NaN	18.1643	19.2149	14.736	15.0651	32.7478	32.7481	31.2827	30.9337	16.7204	11.9724	NaN	NaN	NaN	14.0797	15.6935	17.9102	17.8462	16.6167	18.6214	18.7238	18.0944	14.402	17.6206	NaN	13.9488	12.6337	NaN	NaN	16.1156	16.0486
27.5047	27.765	26.6238	26.9061	21.2167	22.711	19.7918	NaN	17.5219	NaN	NaN	18.806	NaN	NaN	NaN	NaN	27.2656	26.3551	24.9241	25.8443	27.2683	26.8483	24.2767	24.7116	NaN	19.2394	NaN	19.4338	NaN	16.7844	18.5102	19.3705	NaN	18.4494	NaN	NaN	19.9406	NaN	27.9299	28.032	25.1394	24.8589	18.0393	NaN	NaN	20.1357	NaN	NaN	NaN	NaN
25.82	25.8713	25.3578	25.3278	23.1093	23.1864	23.3322	23.357	NaN	NaN	NaN	NaN	NaN	NaN	NaN	NaN	25.296	25.3134	24.8228	24.4584	26.7433	26.5494	24.8261	24.6282	NaN	NaN	NaN	NaN	NaN	21.1439	NaN	NaN	NaN	NaN	NaN	NaN	NaN	NaN	25.4608	25.4884	24.6737	24.6294	NaN	22.6639	NaN	NaN	NaN	NaN	NaN	NaN
26.4795	26.4803	26.5153	26.4574	24.772	24.6769	24.7758	24.8118	23.5622	23.483	23.264	23.4692	24.4369	24.6002	24.6042	24.3877	26.4761	26.5025	25.4122	25.4725	25.979	26.1393	25.7069	25.7712	23.7027	23.7552	23.9406	23.8855	23.3408	23.6197	25.0054	24.9946	24.8622	24.8502	23.707	23.4973	23.6829	23.7931	26.2237	26.2605	25.1557	25.4137	24.5111	24.5411	24.3844	24.4603	24.2838	24.3015	24.0892	24.1283
24.9564	23.9642	24.0023	23.1768	26.3179	26.3686	26.7032	27.029	19.3789	NaN	NaN	NaN	NaN	NaN	18.2407	NaN	24.4865	24.6681	21.6883	22.3428	25.5828	25.7374	20.7158	20.1932	25.4303	25.6025	24.9773	24.885	NaN	20.9751	NaN	NaN	20.3447	20.0499	NaN	17.449	NaN	NaN	24.6969	23.4102	19.3448	21.6936	27.0562	27.1117	27.3104	27.2628	NaN	20.2125	NaN	NaN
26.7929	26.7576	26.2333	26.2455	27.2027	27.2072	27.5985	27.5256	22.7254	22.4506	21.4313	22.7104	24.8108	24.7418	24.2142	24.2861	26.4854	26.5548	25.341	25.2222	26.5516	26.0708	25.0552	24.8789	32.1519	32.0912	30.8747	30.787	23.4042	23.1325	26.7023	26.7518	26.6851	26.6227	23.8546	22.7834	24.075	24.1723	26.4151	26.6033	25.6176	25.2658	27.6424	27.669	27.5497	27.664	27.1571	27.3436	27.3271	27.374
28.4307	28.5687	27.9837	27.9197	24.1797	24.4135	23.2957	23.5052	22.6224	NaN	22.3553	22.0348	23.2164	23.6446	23.7556	23.8269	28.446	28.3901	27.4147	27.0097	28.8298	28.6927	26.7979	27.1002	24.895	24.9216	24.3448	24.4925	23.4732	NaN	23.8881	23.7701	23.6797	24.0237	22.0589	22.9967	23.8777	24.1933	28.4349	28.3181	27.0535	26.6796	24.5952	23.8151	23.9742	24.1178	23.5744	23.9119	23.8661	24.0066
NaN	NaN	NaN	NaN	22.6038	22.5991	22.5454	NaN	22.6819	22.6568	22.9236	22.8343	23.1192	23.1629	23.2946	23.4076	NaN	NaN	21.6159	22.0728	NaN	NaN	21.6206	21.6106	22.6358	22.2092	22.1683	22.2443	21.9265	21.892	22.3376	22.3431	22.0629	22.0494	NaN	21.9334	22.3802	22.1022	NaN	21.8475	21.7643	21.6808	22.5461	22.4099	22.5123	22.6225	22.3183	22.4178	22.3075	22.4105
NaN	NaN	NaN	NaN	NaN	NaN	NaN	NaN	NaN	NaN	NaN	NaN	NaN	NaN	NaN	NaN	NaN	NaN	NaN	NaN	NaN	NaN	NaN	NaN	21.9826	22.1573	22.1119	22.0879	NaN	NaN	NaN	NaN	NaN	NaN	NaN	NaN	NaN	NaN	NaN	NaN	NaN	NaN	NaN	NaN	NaN	NaN	NaN	NaN	NaN	NaN
NaN	NaN	NaN	19.9179	24.8285	24.9191	24.9826	24.7912	25.793	25.8202	25.6462	25.6766	25.76	25.778	25.8215	25.851	20.1231	22.1515	NaN	NaN	22.0974	21.6438	21.9193	21.7362	25.0991	25.0772	24.8769	25.1589	25.778	25.7886	24.856	24.725	24.2081	24.5627	25.5654	25.3892	25.6385	25.6143	NaN	20.8477	22.6694	20.0744	25.4119	25.3083	25.2802	25.342	25.2811	25.4339	25.7246	25.4495
NaN	NaN	NaN	NaN	23.021	23.0647	22.9241	23.2637	24.182	24.2211	24.1002	23.9953	24.3762	24.3036	24.2413	24.1828	NaN	NaN	NaN	NaN	NaN	NaN	NaN	NaN	23.7824	23.9512	23.9217	23.9347	25.1066	25.1144	24.1158	24.1364	24.1007	23.864	24.4576	24.2732	24.5469	24.4142	NaN	NaN	NaN	NaN	23.9044	23.9514	23.8297	23.793	24.1673	24.1222	24.3441	24.3385
NaN	NaN	NaN	NaN	20.9562	NaN	20.7954	21.1962	NaN	21.4901	21.2393	21.0257	NaN	NaN	NaN	NaN	NaN	NaN	NaN	NaN	NaN	NaN	NaN	NaN	NaN	NaN	NaN	NaN	NaN	NaN	NaN	NaN	NaN	NaN	NaN	NaN	NaN	NaN	NaN	NaN	NaN	NaN	NaN	NaN	NaN	NaN	NaN	NaN	NaN	NaN
NaN	NaN	NaN	NaN	22.4115	22.5238	22.1698	22.2793	21.8885	21.9238	21.6277	21.4279	21.8196	21.3553	21.6211	22.0792	20.2287	NaN	22.121	21.6637	NaN	NaN	22.3164	22.2529	23.3026	23.2323	23.2419	23.1123	23.6944	23.9537	22.806	22.9457	22.4666	22.582	NaN	NaN	NaN	NaN	NaN	NaN	21.8464	NaN	22.0268	21.8486	21.2763	21.7255	22.451	22.5538	21.9994	21.2605
NaN	NaN	NaN	NaN	21.4712	22.0804	22.4738	22.1345	22.8502	22.9442	23.0119	22.9846	22.6801	22.5643	22.46	22.5426	NaN	NaN	NaN	NaN	NaN	NaN	NaN	NaN	21.9127	22.2298	22.2839	22.45	23.0179	22.8734	22.3836	NaN	22.3277	22.1376	22.6609	22.7561	22.8054	22.8834	NaN	NaN	NaN	NaN	22.5049	22.4821	22.4672	22.102	22.2558	22.3485	22.2491	22.3385
23.4237	23.5502	23.3372	23.3628	22.0233	22.0759	21.723	21.7964	21.2134	21.2478	NaN	NaN	22.4993	22.2863	22.378	22.1124	22.812	22.8469	23.1884	23.3291	23.6787	23.3515	23.3499	22.8243	21.5555	NaN	NaN	NaN	NaN	NaN	21.8058	NaN	NaN	NaN	NaN	NaN	NaN	20.9664	23.2974	22.8472	23.3853	23.4583	NaN	NaN	NaN	NaN	21.063	20.9762	20.9567	NaN
NaN	NaN	NaN	NaN	25.0255	25.0869	24.976	24.8536	26.2226	26.1686	26.2061	26.1697	25.9801	25.9407	26.0294	25.9384	NaN	NaN	NaN	NaN	NaN	22.4232	NaN	NaN	25.5133	25.55	25.6769	25.6293	26.5879	26.5476	24.3213	24.3601	24.0622	23.9222	26.4371	26.4626	26.4404	26.4698	NaN	NaN	NaN	NaN	25.9156	25.8695	25.8223	25.8109	25.1351	25.3165	25.2434	25.3136
NaN	NaN	NaN	NaN	NaN	NaN	NaN	NaN	NaN	NaN	NaN	NaN	NaN	NaN	NaN	NaN	NaN	NaN	NaN	NaN	NaN	NaN	22.3931	22.5563	NaN	NaN	NaN	NaN	NaN	NaN	NaN	NaN	NaN	NaN	NaN	NaN	NaN	NaN	NaN	NaN	NaN	NaN	NaN	NaN	NaN	NaN	NaN	NaN	NaN	NaN
NaN	NaN	NaN	NaN	NaN	NaN	NaN	NaN	NaN	NaN	NaN	NaN	NaN	NaN	NaN	NaN	NaN	NaN	NaN	NaN	NaN	NaN	NaN	NaN	NaN	NaN	NaN	NaN	NaN	NaN	NaN	NaN	NaN	NaN	NaN	NaN	NaN	NaN	NaN	NaN	NaN	NaN	NaN	NaN	NaN	NaN	NaN	NaN	NaN	NaN
NaN	NaN	NaN	NaN	21.4745	20.7377	21.3992	NaN	21.4739	21.6504	21.9099	21.734	21.4571	19.5295	NaN	NaN	NaN	NaN	NaN	NaN	NaN	NaN	NaN	NaN	22.178	22.0771	21.6687	21.8128	19.9987	19.9395	21.1122	21.3086	21.5463	21.4675	NaN	NaN	NaN	NaN	NaN	NaN	NaN	NaN	21.5694	21.6065	21.3724	21.5082	21.6453	21.4786	21.2152	21.1405
NaN	NaN	23.7548	NaN	NaN	NaN	NaN	NaN	20.1078	NaN	NaN	NaN	NaN	NaN	NaN	NaN	NaN	NaN	NaN	23.3483	NaN	NaN	23.599	NaN	24.4603	24.1884	24.6517	24.4803	NaN	NaN	NaN	NaN	NaN	21.8762	NaN	NaN	24.8643	NaN	NaN	NaN	21.342	NaN	NaN	21.6085	NaN	NaN	NaN	23.2425	23.8033	NaN
25.1107	24.8541	25.1239	24.2257	26.1882	26.1228	26.093	26.1274	27.2687	27.3148	27.5688	27.5239	27.4701	27.4643	27.4272	27.4953	25.1038	24.6726	25.8331	26.0587	25.4376	25.4176	26.1648	26.1706	26.7365	26.6413	26.1458	26.2854	26.8504	26.7939	26.3161	26.1294	26.1489	25.9675	26.9662	26.7503	26.7273	26.6648	24.7796	24.2556	25.6481	25.8442	26.6245	26.6937	26.6897	26.6686	26.94	26.957	26.7809	26.7567
NaN	NaN	NaN	NaN	21.4468	20.6195	21.3065	20.4576	19.8057	NaN	NaN	NaN	21.0033	21.0293	NaN	NaN	NaN	NaN	NaN	NaN	NaN	NaN	NaN	NaN	NaN	21.1596	NaN	21.0706	NaN	NaN	NaN	NaN	NaN	20.962	NaN	NaN	20.4319	21.2072	NaN	NaN	NaN	NaN	22.1637	22.2923	22.0493	22.2049	NaN	NaN	20.5223	NaN
NaN	NaN	NaN	21.3385	24.669	24.7492	24.772	24.6787	23.0688	23.1769	22.8583	21.0849	24.0589	24.1319	24.1697	24.2424	NaN	NaN	24.5115	24.3432	21.2126	NaN	24.5337	24.5684	24.5098	24.5991	24.8727	24.8403	21.0918	21.2112	24.9702	25.004	25.2646	25.3128	NaN	22.5358	21.057	NaN	21.3392	NaN	24.4936	24.2893	24.6813	24.7777	24.6159	24.6731	24.9039	24.8463	25.2433	25.2278
NaN	NaN	NaN	NaN	21.0469	NaN	21.4395	NaN	21.0458	21.0271	20.6506	NaN	21.3612	21.6351	21.8828	21.7612	NaN	NaN	NaN	NaN	NaN	22.4607	NaN	NaN	21.7129	21.466	21.3572	21.3151	NaN	NaN	NaN	NaN	NaN	NaN	NaN	NaN	NaN	NaN	NaN	21.7155	NaN	NaN	21.6522	21.7657	21.8249	21.7239	20.7926	20.9814	NaN	21.4096
26.8656	27.0202	27.1556	27.4602	26.8203	26.6938	26.7009	26.6879	21.2	21.5252	21.2356	21.538	21.4473	21.6276	19.5133	21.9005	26.2127	26.6613	27.0349	27.0555	26.1024	26.1256	27.6598	27.602	26.6694	26.8326	26.521	26.5806	23.8605	24.2581	27.7589	28.0581	27.8385	27.8464	22.3457	22.251	22.6113	22.7938	27.1039	26.8401	27.1158	27.0711	26.6849	26.6634	26.7027	26.6024	25.7952	25.6536	26.0485	25.925
NaN	22.0954	NaN	NaN	23.6897	23.5607	23.5865	23.1549	22.8838	22.9412	23.157	23.1916	23.8207	23.8998	23.7371	23.7608	22.1615	NaN	21.6892	NaN	NaN	NaN	NaN	NaN	23.1792	NaN	23.106	NaN	NaN	23.5987	23.1165	23.688	NaN	NaN	NaN	NaN	NaN	24.2463	21.5395	NaN	NaN	NaN	23.7247	23.0029	23.3995	23.6078	NaN	23.6429	23.7904	NaN
23.499	23.3868	24.0086	23.9057	26.3701	26.4064	26.4159	26.3911	27.0374	27.0231	27.172	27.1113	27.259	27.2416	27.2167	27.2188	25.2498	25.3577	25.0917	24.1965	23.9461	23.1716	24.3437	23.7244	26.307	26.2734	26.2526	26.2618	26.5744	26.5879	25.9137	26.0991	26.0113	25.8922	27.5066	27.4864	27.458	27.455	24.586	24.7734	24.2618	25.312	27.0888	27.0331	27.0452	27.0507	26.7677	26.8785	26.9407	26.8864
NaN	NaN	NaN	NaN	NaN	20.9332	21.0485	NaN	NaN	NaN	NaN	20.5657	21.3027	21.4482	NaN	NaN	NaN	NaN	NaN	NaN	NaN	NaN	NaN	NaN	NaN	20.9969	21.5183	21.3949	NaN	NaN	NaN	NaN	21.2471	NaN	NaN	NaN	NaN	NaN	NaN	NaN	NaN	NaN	21.166	NaN	NaN	NaN	21.187	NaN	20.6252	NaN
NaN	NaN	NaN	NaN	24.1437	24.126	24.5539	24.6201	NaN	NaN	NaN	NaN	NaN	NaN	NaN	NaN	NaN	NaN	NaN	NaN	NaN	NaN	NaN	NaN	22.77	NaN	22.4885	22.0706	NaN	NaN	NaN	23.0155	23.0326	23.2334	NaN	NaN	NaN	NaN	NaN	NaN	NaN	NaN	23.3196	23.2224	23.1815	23.1138	23.1755	23.2508	22.8601	22.8031
NaN	NaN	NaN	NaN	22.0074	22.3026	22.258	21.8386	NaN	NaN	NaN	NaN	NaN	NaN	NaN	NaN	NaN	NaN	NaN	NaN	NaN	NaN	NaN	NaN	NaN	NaN	NaN	NaN	NaN	NaN	NaN	NaN	NaN	NaN	NaN	NaN	NaN	NaN	NaN	NaN	NaN	NaN	NaN	NaN	NaN	NaN	NaN	NaN	NaN	NaN
NaN	NaN	NaN	NaN	22.9637	22.1969	23.8199	23.7083	NaN	NaN	NaN	NaN	NaN	NaN	NaN	NaN	NaN	NaN	NaN	NaN	NaN	NaN	NaN	NaN	NaN	NaN	NaN	NaN	NaN	NaN	NaN	NaN	NaN	21.5783	NaN	NaN	NaN	NaN	NaN	NaN	NaN	NaN	20.1754	21.3846	20.8822	NaN	22.7623	22.5378	22.6601	22.1353
23.9155	24.1743	23.0175	23.5077	23.0042	22.7605	22.9018	23.1833	NaN	NaN	NaN	NaN	NaN	NaN	NaN	NaN	23.5363	22.6046	22.7554	22.5391	24.5957	24.4094	23.0413	23.0035	21.9997	21.3799	21.9873	22.0963	NaN	NaN	21.2526	21.3787	21.9075	22.6068	NaN	NaN	NaN	NaN	23.0062	22.5784	22.2634	22.1997	22.6371	22.6301	22.6564	22.5104	24.015	23.7859	23.1776	23.3549
NaN	NaN	NaN	NaN	21.7123	21.5131	21.4033	21.5308	22.5909	22.778	22.6812	22.6392	22.6046	22.6995	22.3994	22.3068	NaN	NaN	NaN	NaN	NaN	NaN	NaN	NaN	22.3155	22.1525	22.4518	22.362	22.0558	NaN	NaN	NaN	NaN	NaN	22.7573	22.8228	22.7385	22.9617	NaN	NaN	NaN	NaN	22.3368	22.7161	22.4998	22.4123	22.0484	22.162	22.2095	22.2646
NaN	NaN	NaN	NaN	NaN	NaN	NaN	NaN	21.5842	21.6644	21.5596	21.7014	21.582	21.5741	21.396	21.5746	NaN	NaN	NaN	NaN	NaN	NaN	NaN	NaN	NaN	NaN	NaN	NaN	22.43	22.3672	NaN	20.7798	NaN	21.1164	22.22	22.3974	22.3697	22.19	NaN	NaN	NaN	NaN	NaN	NaN	NaN	NaN	21.5601	21.5736	21.5367	NaN
22.9666	23.1637	23.1523	22.9766	25.3963	25.4837	25.5709	25.5627	25.9179	25.8611	25.9023	25.8151	25.9034	25.8279	25.808	25.8056	23.7871	24.5476	23.8151	24.5568	22.4439	23.3612	23.0706	22.8497	25.7494	25.6818	25.9095	25.8873	25.9756	25.9545	25.567	25.6292	25.602	25.6091	25.4173	25.5746	25.4845	25.465	24.3612	23.1317	24.3461	24.378	25.3336	25.2467	25.2915	25.3797	25.3801	25.4328	25.3935	25.4491
NaN	NaN	NaN	NaN	22.4915	22.4221	22.3731	22.4034	22.0785	22.1887	22.3206	22.4415	NaN	NaN	NaN	NaN	NaN	NaN	NaN	NaN	NaN	NaN	NaN	NaN	NaN	20.9075	NaN	NaN	NaN	NaN	22.6864	22.5969	NaN	NaN	22.3117	22.4136	22.4792	22.4787	NaN	NaN	NaN	NaN	22.2115	22.1501	22.1312	21.9811	22.5363	22.6021	22.035	21.9597
NaN	NaN	NaN	NaN	NaN	NaN	NaN	NaN	23.6204	23.4715	23.7639	23.6502	NaN	NaN	NaN	NaN	NaN	NaN	NaN	NaN	NaN	NaN	NaN	NaN	NaN	NaN	20.5796	NaN	22.1209	21.5888	NaN	NaN	NaN	NaN	NaN	NaN	NaN	NaN	NaN	NaN	NaN	NaN	NaN	NaN	20.9813	20.963	NaN	NaN	NaN	NaN
25.1187	24.8752	24.3081	24.1775	NaN	NaN	NaN	NaN	NaN	NaN	NaN	NaN	NaN	NaN	NaN	NaN	25.4576	25.1803	24.2195	24.2471	25.0482	25.2258	24.154	23.949	NaN	NaN	NaN	NaN	NaN	NaN	NaN	NaN	NaN	NaN	NaN	NaN	NaN	NaN	24.8495	24.8713	24.3177	24.4488	NaN	NaN	NaN	NaN	NaN	NaN	NaN	NaN
NaN	24.091	22.4338	22.9806	23.619	23.7286	23.7137	23.7747	23.8975	23.8588	24.0344	24.2013	23.8237	23.7954	23.7652	23.9061	23.7267	23.3836	NaN	22.8677	23.5703	23.933	22.7488	22.764	23.9026	23.9488	23.6735	23.7678	23.7497	23.867	23.4559	23.4515	23.1586	23.1455	23.2044	23.1981	23.3402	23.0942	23.129	21.9684	22.6409	23.1055	23.8523	23.7969	23.9158	23.8036	23.6363	23.5854	23.4561	23.5183
NaN	NaN	NaN	NaN	NaN	NaN	NaN	NaN	NaN	NaN	NaN	NaN	19.9662	19.4586	20.0175	19.7952	NaN	NaN	NaN	NaN	NaN	NaN	NaN	NaN	NaN	NaN	NaN	NaN	NaN	NaN	NaN	NaN	NaN	NaN	NaN	NaN	NaN	NaN	NaN	NaN	NaN	NaN	NaN	NaN	NaN	NaN	NaN	NaN	NaN	NaN
25.9043	25.9882	25.9302	25.7937	24.5006	24.7034	24.3695	24.4142	24.9714	25.0359	24.9166	25.102	24.9725	24.98	25.0407	25.1407	26.2193	26.0892	25.7327	25.5421	26.2211	26.4765	25.6836	25.674	25.0018	25.0318	25.2746	25.2173	24.9015	24.7193	25.2154	25.201	25.2435	25.2456	26.3982	26.2633	26.2731	26.293	25.911	25.8521	25.8547	25.7373	24.9663	24.8623	24.8129	24.8097	25.4415	25.4089	25.3123	25.1924
NaN	NaN	NaN	NaN	24.3951	24.2487	24.0166	24.1029	23.5691	23.5207	23.5222	23.7711	22.9559	23.1535	23.011	22.9268	NaN	19.0961	20.0882	20.1922	NaN	20.4816	21.1223	19.9993	23.8885	23.9304	23.7777	23.6557	23.1326	23.2052	23.423	23.5744	22.9812	22.5958	NaN	19.7877	NaN	NaN	NaN	NaN	NaN	20.297	24.2626	24.249	24.3604	24.1643	24.0245	24.2013	23.6659	23.5114
NaN	NaN	NaN	NaN	NaN	NaN	NaN	NaN	NaN	21.1995	20.9678	20.9744	22.5677	22.4088	22.4971	22.6646	NaN	NaN	NaN	NaN	NaN	NaN	NaN	NaN	22.0675	22.2941	22.2372	22.5629	NaN	21.2473	21.9552	21.68	21.784	NaN	NaN	NaN	NaN	NaN	NaN	NaN	NaN	NaN	NaN	NaN	NaN	20.3361	NaN	NaN	20.898	21.2298
22.0196	NaN	NaN	NaN	21.0167	21.2579	21.1028	21.0305	20.3741	19.9493	19.9764	20.0059	21.1023	21.1977	21.3321	21.0535	22.0223	NaN	NaN	20.4032	21.4189	20.7629	NaN	NaN	20.9794	20.553	20.469	20.5981	20.3083	20.4215	19.884	NaN	20.4367	NaN	20.7157	NaN	20.8381	20.8418	NaN	NaN	21.4373	19.7604	20.5208	20.3766	20.7757	20.5406	20.194	20.0304	NaN	20.115
NaN	NaN	NaN	NaN	NaN	NaN	NaN	NaN	NaN	NaN	NaN	NaN	NaN	NaN	NaN	NaN	NaN	NaN	NaN	NaN	NaN	NaN	NaN	NaN	27.1083	26.7749	27.3059	27.1758	NaN	NaN	NaN	NaN	26.9557	NaN	27.5126	27.4584	26.9877	27.407	NaN	NaN	NaN	NaN	NaN	NaN	NaN	NaN	NaN	NaN	NaN	NaN
25.3173	25.502	25.1301	25.1577	25.8998	25.973	26.19	26.2215	NaN	NaN	NaN	NaN	25.2755	25.4466	25.4802	25.5768	25.0774	25.0323	24.8126	24.6621	22.2084	23.3957	24.4824	24.0849	25.1797	25.2002	25.2588	25.0442	NaN	NaN	25.8465	25.8559	25.7958	25.796	26.3353	26.3444	26.2651	26.2977	25.0802	23.3019	24.3141	24.5953	27.2981	27.3145	27.321	27.3305	27.5141	27.4361	27.4395	27.4752
20.9951	NaN	22.2207	NaN	24.1818	24.2778	24.4021	24.2975	25.093	25.1748	25.2274	25.1794	23.844	23.7048	23.867	23.8939	22.038	21.1947	20.8513	22.1133	21.7328	21.2148	21.891	21.6255	24.4246	24.3748	24.5695	24.6204	24.0486	24.1434	24.7854	24.8485	24.8155	24.7218	24.2554	24.1373	24.1333	24.175	22.1841	22.4013	21.3433	20.6031	24.8809	24.6833	24.6959	24.7079	24.6487	24.4658	24.6765	24.6674
23.59	21.9137	21.6633	22.1713	25.9634	25.9215	25.8768	25.9064	26.4417	26.36	26.4356	26.4211	26.368	26.19	26.2664	26.208	23.4445	23.8448	24.2381	23.8089	22.6485	23.0486	23.5769	22.5675	26.2697	26.2867	26.2545	26.2443	25.3666	25.1713	25.6719	25.5868	25.6854	25.7082	25.7578	25.7345	25.7302	25.8732	23.8681	23.6192	22.5455	24.1614	25.6919	25.7561	25.8382	25.7885	25.8138	25.954	25.6981	25.6343
NaN	NaN	NaN	NaN	NaN	NaN	NaN	NaN	25.696	24.4464	25.8461	24.6586	NaN	NaN	NaN	NaN	NaN	NaN	NaN	NaN	NaN	NaN	NaN	NaN	NaN	20.7977	20.537	20.6957	23.5943	22.9548	NaN	NaN	NaN	NaN	NaN	21.766	21.8372	19.805	NaN	NaN	NaN	NaN	22.1854	22.4416	21.3016	22.052	NaN	NaN	NaN	NaN
NaN	NaN	NaN	NaN	22.415	22.3986	22.3659	22.3189	22.2969	22.2452	22.5795	22.8959	22.3432	22.5418	22.4883	22.4873	NaN	NaN	NaN	NaN	NaN	NaN	NaN	NaN	21.7925	NaN	21.6629	NaN	22.1313	22.2631	NaN	22.1253	NaN	NaN	22.0029	21.9827	NaN	22.0905	NaN	NaN	NaN	NaN	21.508	NaN	22.0782	NaN	22.1331	22.171	NaN	NaN
NaN	NaN	21.4705	NaN	NaN	NaN	NaN	NaN	NaN	NaN	NaN	NaN	NaN	NaN	NaN	NaN	NaN	NaN	21.7923	22.0754	23.2911	NaN	22.9203	21.7842	NaN	NaN	NaN	NaN	NaN	NaN	NaN	NaN	NaN	NaN	NaN	NaN	NaN	NaN	NaN	NaN	21.8914	NaN	NaN	NaN	NaN	NaN	NaN	NaN	NaN	NaN
NaN	NaN	NaN	NaN	NaN	NaN	NaN	NaN	NaN	NaN	NaN	19.4442	21.3077	21.0622	21.3329	21.1642	NaN	NaN	NaN	NaN	NaN	NaN	NaN	NaN	NaN	NaN	NaN	NaN	NaN	NaN	NaN	NaN	NaN	NaN	21	21.4193	21.4451	21.6062	NaN	NaN	NaN	NaN	NaN	NaN	NaN	NaN	20.103	20.3469	20.6206	20.0917
22.3204	22.0537	23.9492	23.8818	23.619	23.8758	24.0488	24.2149	24.3085	24.3209	24.4018	24.5416	24.0019	24.0834	23.9439	24.1585	22.4329	23.061	23.5562	23.7605	NaN	NaN	24.0236	22.7584	24.0395	24.2179	24.2681	24.231	24.503	24.6163	23.1043	23.5551	23.4658	23.3022	24.0881	23.9833	24.1039	24.099	NaN	23.821	23.6155	22.6239	24.9022	24.9102	24.8186	24.8369	22.8132	22.7726	22.7365	22.3865
24.3366	24.0835	23.9743	24.1905	NaN	NaN	22.1052	21.88	NaN	NaN	NaN	NaN	NaN	NaN	NaN	NaN	23.4183	22.9914	24.4382	24.6339	23.3745	23.0182	25.9336	26.0095	NaN	NaN	NaN	NaN	NaN	NaN	NaN	NaN	NaN	NaN	NaN	NaN	NaN	NaN	24.6294	24.5983	25.0756	25.1325	21.7785	21.9099	NaN	21.654	23.3169	23.0724	22.8942	23.2822
22.9443	22.904	22.3614	22.5296	NaN	NaN	NaN	NaN	NaN	NaN	NaN	NaN	NaN	NaN	NaN	NaN	22.2145	22.1138	22.4567	22.4743	22.1913	NaN	22.9918	22.6728	NaN	NaN	NaN	NaN	NaN	NaN	NaN	NaN	NaN	NaN	NaN	NaN	NaN	NaN	22.8566	22.6759	22.965	22.7799	NaN	NaN	NaN	NaN	NaN	NaN	NaN	NaN
26.9543	27.086	27.4566	27.6013	25.6663	25.4385	25.6338	25.7092	25.6273	25.3896	24.9379	24.3164	26.2594	26.04	25.7784	25.904	27.491	27.5926	26.7288	26.3078	27.3991	26.9373	26.2245	26.3073	25.4933	25.7846	25.5479	25.7994	26.3194	26.5321	NaN	27.1336	26.0113	26.4912	26.9418	26.914	26.8689	27.088	26.3791	26.3967	26.5078	26.0753	25.8921	25.8641	25.7524	25.5662	25.6159	25.5112	24.9131	25.2689
NaN	NaN	NaN	NaN	NaN	NaN	NaN	NaN	21.9251	21.8263	21.5874	21.71	21.309	21.29	21.182	20.9925	NaN	NaN	NaN	NaN	NaN	NaN	NaN	NaN	NaN	NaN	20.4569	NaN	20.7758	21.0148	NaN	NaN	NaN	NaN	NaN	NaN	NaN	21.0254	NaN	NaN	NaN	NaN	NaN	21.0417	21.3036	21.2449	NaN	21.4192	21.1746	NaN
NaN	NaN	NaN	NaN	22.1663	22.1999	22.6186	22.453	23.7203	23.6998	23.7611	23.9417	23.0165	23.08	23.1332	23.2155	20.6035	NaN	NaN	20.3355	NaN	NaN	NaN	21.0459	22.0802	21.9167	21.9515	22.1017	22.8334	22.7818	22.0439	22.5027	22.2563	22.4705	23.4658	23.4274	23.4463	23.5089	NaN	NaN	NaN	NaN	23.2724	23.2399	23.3701	22.9269	22.7416	22.841	23.1274	23.1608
NaN	NaN	NaN	NaN	NaN	NaN	NaN	NaN	NaN	NaN	NaN	NaN	NaN	NaN	NaN	NaN	NaN	NaN	NaN	NaN	NaN	NaN	NaN	NaN	21.8018	21.8192	21.7667	21.8018	22.3357	22.2045	21.6549	NaN	21.5811	22.3063	NaN	NaN	NaN	NaN	NaN	NaN	NaN	NaN	NaN	NaN	NaN	NaN	NaN	20.8767	21.0435	NaN
NaN	NaN	NaN	NaN	NaN	NaN	20.5298	NaN	21.0632	20.8797	20.8566	21.0982	NaN	NaN	20.3114	20.5447	NaN	NaN	NaN	NaN	NaN	NaN	NaN	NaN	21.0765	20.8313	21.3117	21.1005	NaN	20.9567	NaN	NaN	20.4875	20.545	NaN	20.748	NaN	20.4662	NaN	NaN	NaN	NaN	21.9239	21.7619	21.7405	21.7171	21.3325	21.1238	21.2366	21.1341
22.7123	22.2359	24.1517	23.9679	26.8819	26.7974	26.9806	26.908	27.6058	27.5912	27.6019	27.4873	27.7503	27.767	27.6426	27.6436	24.3336	22.8955	21.3385	22.6614	23.9452	23.9459	23.3872	23.8534	27.0605	26.9466	27.247	27.2518	28.2589	28.3216	26.5349	26.4946	26.4784	26.4591	27.8643	27.873	27.8677	27.8936	21.2845	21.5796	22.0618	24.0008	27.5633	27.5807	27.449	27.4792	26.857	26.9168	27.0285	27.0566
NaN	NaN	NaN	NaN	NaN	NaN	21.3086	NaN	22.5782	NaN	NaN	22.2412	22.5062	23.0541	23.0297	22.9333	NaN	NaN	NaN	NaN	NaN	NaN	NaN	NaN	NaN	NaN	21.9332	NaN	NaN	NaN	NaN	NaN	NaN	NaN	23.1907	23.4415	23.2521	23.4043	NaN	NaN	NaN	NaN	22.0162	22.2578	NaN	21.6547	22.8212	23.0599	23.1588	23.2119
NaN	NaN	NaN	NaN	21.8802	21.7012	22.6153	24.021	26.4021	26.4234	26.4761	26.4906	25.1003	24.9239	24.7731	24.8424	22.3121	23.2925	NaN	24.3261	NaN	22.4869	NaN	22.9222	22.7569	23.3457	23.9379	24.0085	22.6748	23.8151	21.6019	20.7808	19.6298	NaN	26.1661	26.1295	26.072	26.0605	NaN	NaN	23.5002	NaN	25.1514	25.2627	25.1823	25.2053	23.543	23.3022	23.855	23.6661
NaN	NaN	NaN	NaN	NaN	20.2375	20.6818	20.2765	21.1874	21.4848	21.0343	20.9564	20.7911	20.8393	NaN	21.2097	NaN	NaN	NaN	NaN	NaN	NaN	NaN	NaN	NaN	NaN	NaN	NaN	NaN	NaN	NaN	NaN	NaN	NaN	21.2682	21.322	20.9043	21.2215	NaN	NaN	NaN	NaN	20.5775	NaN	20.7668	20.9493	20.4867	NaN	21.3572	20.9029
NaN	NaN	NaN	NaN	NaN	NaN	NaN	NaN	NaN	NaN	NaN	NaN	25.2742	25.3957	24.9158	24.7639	NaN	NaN	NaN	NaN	NaN	NaN	NaN	NaN	NaN	NaN	19.8009	NaN	NaN	NaN	NaN	19.0812	17.7874	19.47	NaN	NaN	NaN	NaN	NaN	NaN	NaN	NaN	NaN	NaN	NaN	NaN	NaN	NaN	NaN	NaN
NaN	NaN	NaN	NaN	NaN	NaN	NaN	NaN	NaN	NaN	NaN	NaN	NaN	NaN	NaN	NaN	NaN	NaN	NaN	NaN	NaN	NaN	NaN	NaN	NaN	NaN	NaN	NaN	NaN	NaN	NaN	NaN	NaN	NaN	NaN	NaN	NaN	NaN	NaN	NaN	NaN	NaN	NaN	NaN	NaN	NaN	NaN	NaN	NaN	NaN
22.4713	22.676	22.1145	NaN	22.2397	NaN	22.289	22.463	24.2876	24.329	24.1828	24.3695	24.1122	24.2479	23.9569	23.8359	21.9037	22.9352	22.174	22.4908	22.0676	NaN	22.9428	22.6839	22.935	22.8332	22.9693	23.0989	23.2315	23.1874	20.798	22.7104	23.0248	23.1418	23.8561	23.7417	24.1061	24.1373	22.5229	22.5949	22.0439	23.3003	23.9788	23.8505	24.0208	24.1004	22.9446	22.265	22.844	22.5834
NaN	NaN	NaN	NaN	NaN	20.3073	21.2415	20.5536	NaN	NaN	NaN	NaN	NaN	NaN	NaN	NaN	NaN	NaN	NaN	NaN	NaN	NaN	NaN	NaN	NaN	NaN	NaN	NaN	NaN	NaN	21.3669	21.5124	21.1376	21.6336	NaN	NaN	NaN	NaN	NaN	NaN	NaN	NaN	21.6454	20.7724	20.3289	21.4668	21.4774	21.7584	22.0043	21.8115
NaN	21.7024	NaN	NaN	21.5284	NaN	21.6048	21.5678	NaN	NaN	NaN	NaN	NaN	NaN	NaN	NaN	NaN	22.2907	NaN	NaN	21.9522	21.7545	NaN	NaN	21.5703	21.8224	21.7711	21.8824	NaN	NaN	21.7563	21.458	21.4423	21.7087	NaN	NaN	NaN	NaN	NaN	NaN	NaN	NaN	21.5154	NaN	21.7419	NaN	21.8215	21.9467	21.5769	21.5951
25.1735	25.1891	25.2302	25.9903	24.0775	24.592	24.8167	24.1615	27.5886	27.4307	27.5057	27.3701	26.4986	26.5496	26.7909	26.3871	22.115	NaN	25.644	24.6176	23.2131	23.7508	25.4143	25.6087	24.7347	25.2794	25.4301	25.361	27.3154	27.3538	23.9211	23.1749	24.4708	25.0243	25.814	25.9728	26.2032	26.3997	NaN	25.4411	23.6351	25.4143	26.4128	26.4857	26.5125	26.6424	25.3636	25.654	25.298	25.2096
NaN	NaN	NaN	NaN	NaN	NaN	20.7384	NaN	21.2133	20.592	NaN	21.3887	23.2926	23.2894	22.882	22.8663	NaN	NaN	NaN	NaN	NaN	NaN	NaN	NaN	22.6681	21.6273	22.4727	20.5881	23.3112	22.9318	22.1693	NaN	21.7288	NaN	23.2929	23.1136	23.047	23.2869	NaN	NaN	NaN	NaN	22.4427	22.5216	21.9491	22.6249	23.0021	23.0628	23.205	22.7643
25.2498	24.8992	22.8783	22.6747	24.5174	24.2611	24.5898	24.4908	23.8123	23.6509	23.8855	23.3888	25.3737	25.3349	25.2831	25.3503	25.2347	24.8902	22.638	23.2163	25.9215	25.9957	23.4799	21.5205	24.2663	24.3899	24.3981	24.6477	NaN	23.2522	23.8147	22.769	23.7798	23.6236	25.4485	25.5686	25.4809	25.4912	24.5424	24.5445	22.3942	23.1567	25.7526	25.7478	25.6399	25.6525	23.9642	23.7838	23.0891	23.4456
23.7295	23.5444	24.0682	23.9206	22.6786	21.9707	21.7598	NaN	NaN	NaN	NaN	NaN	NaN	NaN	NaN	NaN	23.6309	22.932	23.7605	23.7451	23.63	23.6814	24.4878	24.7046	NaN	NaN	NaN	21.7413	NaN	NaN	22.8337	23.1111	22.0796	22.4268	NaN	NaN	NaN	NaN	23.804	23.6364	23.6544	23.7757	NaN	NaN	NaN	NaN	23.0904	22.7575	22.5946	22.6374
NaN	NaN	NaN	NaN	24.216	24.141	24.2187	24.3124	NaN	NaN	NaN	NaN	NaN	NaN	NaN	NaN	NaN	NaN	NaN	NaN	NaN	NaN	NaN	NaN	22.0899	NaN	NaN	NaN	22.5116	22.5304	NaN	NaN	20.6957	NaN	NaN	NaN	NaN	NaN	NaN	NaN	NaN	NaN	NaN	NaN	NaN	NaN	NaN	NaN	22.5704	22.8592
23.0381	22.7583	23.4806	23.4904	24.007	24.2611	24.6378	24.683	23.9707	22.4505	24.0934	24.2665	24.496	24.4798	24.7203	24.719	23.3668	23.149	23.9558	24.0692	23.3504	NaN	23.9105	22.8263	22.415	23.6578	24.3134	NaN	24.9866	25.0023	24.6968	24.3137	24.333	24.4294	25.4051	25.343	NaN	25.5422	22.2461	NaN	23.622	23.6639	24.2238	24.3257	24.0521	24.1369	24.2002	24.1998	24.2988	24.1888
NaN	NaN	NaN	NaN	NaN	NaN	NaN	NaN	NaN	NaN	NaN	NaN	NaN	NaN	19.0926	NaN	NaN	NaN	NaN	NaN	NaN	NaN	NaN	NaN	NaN	NaN	NaN	NaN	NaN	NaN	NaN	NaN	NaN	NaN	NaN	NaN	NaN	NaN	NaN	NaN	NaN	NaN	NaN	NaN	NaN	NaN	NaN	NaN	NaN	NaN
22.7533	22.514	21.7919	21.5611	23.7075	23.6393	23.5139	23.5029	23.4654	23.4294	23.3076	23.3875	23.5801	23.5681	23.4085	23.5252	23.3159	23.2473	22.4648	22.7707	23.2395	23.3045	NaN	NaN	24.418	24.4546	24.4205	24.4844	23.332	23.3594	23.1005	23.3332	23.471	23.2458	22.278	NaN	22.3918	NaN	22.9182	NaN	NaN	22.4523	23.8219	23.945	23.8209	23.7261	23.8272	23.7354	23.6966	23.7078
NaN	NaN	NaN	NaN	NaN	NaN	NaN	NaN	NaN	NaN	NaN	NaN	NaN	NaN	NaN	NaN	NaN	NaN	NaN	NaN	NaN	NaN	NaN	NaN	NaN	NaN	NaN	NaN	NaN	NaN	NaN	NaN	NaN	NaN	NaN	NaN	NaN	NaN	NaN	NaN	NaN	NaN	NaN	NaN	NaN	NaN	NaN	NaN	NaN	NaN
NaN	NaN	NaN	NaN	22.4967	22.7337	22.7613	22.7924	21.6024	21.8735	21.2167	20.9188	22.8481	23.203	23.2957	23.3562	22.0213	22.6164	21.0143	NaN	22.0025	NaN	NaN	21.4574	22.8186	22.8392	22.485	22.4133	22.452	22.2623	22.0518	22.0358	NaN	21.7246	19.6435	NaN	NaN	NaN	21.7653	21.5823	21.2758	21.6085	23.322	23.4633	23.109	23.3106	22.0487	21.9544	21.8648	22.0208
NaN	NaN	NaN	NaN	20.3356	20.8282	21.2637	20.462	23.613	23.4091	23.0355	23.0602	NaN	NaN	NaN	21.4813	NaN	NaN	NaN	NaN	NaN	NaN	NaN	NaN	NaN	NaN	20.7566	NaN	20.5053	20.8407	NaN	NaN	NaN	NaN	21.7164	21.9722	22.0185	21.9418	NaN	NaN	NaN	NaN	21.7715	21.9071	21.8644	21.687	19.6944	20.4458	20.4433	21.7216
23.114	22.916	23.4803	23.7425	27.152	27.0421	27.2605	27.4631	24.1827	24.1592	24.1032	23.7677	NaN	NaN	NaN	NaN	27.0168	26.9744	26.6438	26.6967	NaN	NaN	22.3421	22.5629	24.2496	24.0952	24.082	24.2022	26.5262	26.5197	27.9823	27.9052	27.8787	27.7639	22.9035	23.0706	24.1871	24.3966	23.1624	23.3045	23.8678	23.9789	20.117	21.1296	20.2445	22.1876	22.0028	21.7072	23.4353	23.2914
25.4782	25.6347	26.0865	25.9475	24.2747	24.414	23.4573	23.7182	NaN	21.8753	22.0304	22.0946	NaN	NaN	NaN	NaN	25.183	25.1982	25.2479	25.4651	24.9092	25.0372	25.6861	25.6485	22.0051	23.0112	22.44	22.905	NaN	NaN	22.186	22.5351	21.9989	22.0839	NaN	NaN	NaN	NaN	25.3862	25.4503	25.3205	25.1018	22.2502	NaN	NaN	NaN	22.2453	21.2571	22.4828	22.2481
NaN	NaN	NaN	NaN	19.4776	19.1279	NaN	NaN	18.8723	19.1503	18.4477	NaN	20.4433	20.4679	20.448	20.5391	NaN	NaN	NaN	NaN	NaN	NaN	NaN	NaN	20.2024	20.217	20.2412	20.1005	17.7356	NaN	19.8534	18.9733	19.8196	19.4873	19.2477	NaN	NaN	18.7061	NaN	NaN	NaN	NaN	20.5128	20.2907	20.4364	19.9099	NaN	NaN	NaN	NaN
NaN	NaN	NaN	NaN	NaN	NaN	22.07	21.6734	22.4069	22.333	22.3566	22.3316	22.4309	22.3977	22.4456	22.1792	NaN	NaN	NaN	21.7478	NaN	NaN	NaN	NaN	NaN	NaN	21.6044	21.5092	21.984	22.2978	NaN	NaN	21.9519	NaN	22.0565	22.4984	NaN	NaN	NaN	NaN	NaN	NaN	22.2459	22.3637	22.1199	22.0828	21.6513	22.0214	21.9312	21.7398
NaN	NaN	NaN	NaN	NaN	NaN	NaN	NaN	22.4875	22.3775	22.738	22.6548	22.7437	22.6673	22.7629	23.3452	NaN	NaN	NaN	NaN	NaN	NaN	NaN	NaN	21.4955	NaN	NaN	NaN	22.4641	22.4149	NaN	NaN	NaN	NaN	22.8748	22.8734	22.7752	22.5146	NaN	NaN	NaN	NaN	22.2144	22.6058	NaN	22.6341	22.2188	NaN	22.5428	21.7886
NaN	NaN	NaN	NaN	21.7568	21.8402	21.9063	22.1253	22.6792	22.7644	23.0146	22.8986	23.1494	23.2178	22.9818	23.1368	NaN	NaN	NaN	NaN	NaN	NaN	NaN	NaN	22.2345	22.1095	21.9663	21.9615	23.0202	22.959	21.6775	21.4883	21.4097	21.6954	22.9699	22.8605	22.8252	22.8941	NaN	NaN	NaN	20.8178	22.6563	22.3538	22.2142	22.5403	22.2008	22.5339	22.3308	22.4593
NaN	NaN	20.769	NaN	22.302	22.4785	22.4434	22.4025	23.0421	23.1568	23.1286	23.1599	23.4358	23.353	23.2681	23.4662	NaN	NaN	NaN	NaN	NaN	NaN	NaN	NaN	21.9002	22.5043	22.7497	22.5808	22.8993	23.018	NaN	NaN	21.0081	22.1106	23.2545	23.2522	23.1803	23.2294	NaN	NaN	NaN	NaN	22.8041	22.3379	22.1939	22.5875	22.8492	22.7919	22.8396	22.8499
NaN	NaN	NaN	NaN	NaN	NaN	NaN	NaN	25.8157	25.7912	26.2453	26.2891	NaN	NaN	NaN	NaN	NaN	NaN	NaN	NaN	NaN	NaN	NaN	NaN	NaN	NaN	NaN	NaN	NaN	NaN	NaN	NaN	NaN	NaN	NaN	NaN	NaN	NaN	NaN	NaN	NaN	NaN	NaN	NaN	NaN	NaN	NaN	NaN	NaN	NaN
NaN	NaN	NaN	NaN	NaN	20.3116	21.0849	20.7929	22.1876	22.092	21.7989	21.7057	21.0876	20.9601	21.3209	20.9487	NaN	NaN	NaN	NaN	NaN	NaN	NaN	NaN	NaN	20.141	NaN	NaN	20.6788	NaN	NaN	NaN	20.8316	NaN	22.1152	21.668	21.9524	21.6439	NaN	NaN	NaN	NaN	21.9271	22.0988	21.367	21.6823	NaN	NaN	21.3196	20.3137
NaN	NaN	NaN	NaN	21.5246	21.7904	21.5677	NaN	23.0537	23.3327	22.9394	23.1862	22.9986	22.8021	22.3703	22.335	NaN	NaN	NaN	NaN	NaN	NaN	NaN	NaN	21.9492	NaN	21.2821	NaN	22.513	22.5013	NaN	NaN	NaN	NaN	NaN	NaN	NaN	21.4749	NaN	NaN	NaN	NaN	NaN	22.035	22.0238	21.7072	NaN	21.6523	NaN	NaN
22.7905	22.9266	21.5802	20.9337	24.3888	24.4863	24.6216	24.6146	24.0543	24.0557	24.1572	24.2057	24.4362	24.35	24.5339	24.5323	22.91	23.0365	22.5877	22.4723	22.7662	22.5549	24.2981	24.0848	24.1597	24.1917	24.0455	24.2068	24.314	24.3972	24.4317	24.3127	24.4924	24.5831	23.9193	23.8963	23.8537	23.9245	NaN	NaN	23.5679	24.0084	24.5945	24.5341	24.5359	24.5169	24.5003	24.4528	24.3799	24.2069
NaN	NaN	NaN	NaN	NaN	NaN	22.5724	22.644	23.0344	22.9504	23.4221	23.441	NaN	22.0672	NaN	NaN	NaN	NaN	NaN	NaN	NaN	NaN	NaN	NaN	NaN	NaN	NaN	23.3994	23.072	22.7769	NaN	NaN	NaN	NaN	23.848	23.8274	23.8679	23.8571	NaN	NaN	NaN	NaN	NaN	NaN	NaN	NaN	NaN	22.3875	22.5982	NaN
NaN	NaN	NaN	NaN	NaN	NaN	NaN	NaN	NaN	19.9722	19.7396	20.0307	20.5661	20.4635	NaN	20.8399	NaN	NaN	NaN	NaN	NaN	NaN	NaN	NaN	NaN	NaN	NaN	NaN	19.7986	19.7169	NaN	NaN	NaN	NaN	NaN	NaN	19.7114	NaN	NaN	NaN	NaN	NaN	NaN	NaN	NaN	NaN	NaN	20.1809	20.3518	NaN
NaN	NaN	NaN	NaN	21.1727	21.2789	21.5699	21.6689	21.2316	21.7643	21.7553	21.745	22.094	21.8646	22.073	22.1899	20.3295	NaN	NaN	NaN	NaN	20.8563	NaN	NaN	21.5026	21.684	21.7067	21.6757	NaN	20.2467	NaN	NaN	NaN	20.4544	21.8278	21.8384	21.9065	22.0502	NaN	NaN	19.8373	19.7595	22.0849	21.6961	21.6529	21.4019	20.4657	NaN	NaN	NaN
NaN	NaN	NaN	NaN	NaN	NaN	NaN	NaN	NaN	NaN	22.0956	22.0053	NaN	NaN	NaN	NaN	NaN	NaN	NaN	NaN	NaN	NaN	NaN	NaN	NaN	NaN	NaN	NaN	NaN	NaN	NaN	NaN	NaN	NaN	NaN	22.1025	NaN	22.1548	NaN	NaN	NaN	NaN	NaN	NaN	NaN	NaN	NaN	NaN	NaN	NaN
28.1713	28.3338	28.0753	28.1102	28.0547	28.0873	27.9772	28.0398	26.8992	26.8114	26.2425	26.3361	27.5234	27.5281	27.4249	27.4042	28.4196	28.35	28.4318	28.4073	26.1394	26.3812	28.2926	28.1992	28.1297	28.1589	27.8278	27.8789	29.2248	29.1937	27.9544	27.9092	27.6004	27.5419	28.7982	28.7988	28.705	28.6953	27.8207	27.729	27.9803	27.9167	25.8874	25.8197	25.7693	25.8856	27.7884	27.6619	28.3298	28.2548
NaN	NaN	NaN	NaN	NaN	NaN	NaN	NaN	20.9057	20.9827	NaN	NaN	NaN	NaN	NaN	NaN	NaN	NaN	NaN	NaN	NaN	NaN	NaN	NaN	NaN	NaN	NaN	NaN	NaN	NaN	NaN	NaN	NaN	NaN	NaN	20.402	NaN	NaN	NaN	NaN	NaN	NaN	20.7026	NaN	NaN	NaN	NaN	NaN	19.582	NaN
22.152	22.4528	23.9092	24.0889	23.5295	23.2818	23.6428	23.627	23.9232	23.953	24.1791	24.1445	24.2132	24.0692	24.2987	24.2968	22.4395	22.2423	23.8969	23.8679	23.2533	21.119	23.9559	24.0353	23.3784	23.2933	23.2033	23.5217	23.7713	23.7077	23.6554	23.6562	23.4169	23.4743	24.2043	24.3079	24.074	24.0804	23.5045	22.7712	23.9197	23.9326	24.0403	23.988	23.9908	24.0215	24.1158	24.1327	24.1377	24.0918
22.5709	22.9075	22.1733	22.0093	NaN	NaN	NaN	NaN	NaN	NaN	NaN	NaN	NaN	NaN	21.2878	21.1259	NaN	NaN	21.8305	21.7882	23.3106	23.3239	22.3391	22.0116	NaN	NaN	NaN	21.6615	NaN	NaN	20.7239	NaN	NaN	21.0189	21.0663	21.031	20.8916	21.4161	NaN	22.2739	21.9684	21.7029	22.1207	NaN	NaN	22.0818	21.6549	NaN	22.0091	22.0805
23.2096	21.7328	26.7945	26.8035	26.2904	26.3138	26.2157	26.3229	25.019	24.8804	24.3739	24.262	NaN	21.3804	22.3512	21.8029	25.8033	25.8331	27.8227	27.8118	NaN	NaN	25.0121	24.7874	24.8411	24.5553	24.8688	24.72	24.9725	25.1497	25.9304	25.9182	27.0469	27.1151	NaN	NaN	NaN	NaN	26.9501	26.7889	26.9115	26.9328	23.9504	23.3897	24.3424	24.0278	23.7549	23.9317	24.9799	24.8422
25.207	25.1878	25.8478	25.7469	23.1925	23.0151	22.7509	22.8076	NaN	21.9595	21.1904	NaN	NaN	NaN	NaN	19.7674	22.5831	22.5064	23.639	23.0965	24.7391	24.4487	26.4607	26.1914	21.9117	21.3367	21.8605	NaN	22.5292	22.473	23.1374	22.6842	23.9696	23.8666	NaN	NaN	NaN	NaN	24.957	24.9106	25.1311	24.8734	NaN	20.9062	22.3255	22.3358	21.5424	20.9282	21.6914	22.401
NaN	NaN	NaN	NaN	NaN	NaN	NaN	NaN	19.439	19.7594	19.735	19.737	NaN	NaN	NaN	NaN	NaN	NaN	NaN	NaN	NaN	NaN	NaN	NaN	19.3768	NaN	19.5216	19.5012	NaN	NaN	NaN	NaN	NaN	NaN	NaN	NaN	NaN	NaN	NaN	NaN	NaN	NaN	18.9709	NaN	18.7839	18.9772	NaN	NaN	NaN	18.1382
29.9083	30.0149	29.722	29.8192	24.2536	23.8744	24.1588	23.8004	23.1272	23.3568	20.2714	21.4345	21.1916	21.4492	24.0178	23.231	29.975	29.8979	29.0043	29.0615	29.8452	29.6591	29.4303	29.4617	23.6773	23.2627	23.6044	23.4606	23.6974	23.2364	23.0893	23.1139	24.9186	24.6624	18.7329	19.1288	NaN	NaN	29.7158	29.7206	28.7942	28.7724	22.9322	22.7557	22.4983	21.9676	20.8874	23.3537	21.9828	20.6166
31.4642	31.4285	31.174	30.2651	26.8931	26.6693	27.1831	27.0929	24.0398	23.9398	24.1101	23.7324	NaN	NaN	NaN	NaN	30.0235	30.18	30.5856	30.4984	29.2001	29.375	30.9199	30.9359	NaN	23.9147	24.029	23.8973	23.6264	23.4566	24.9205	24.9208	26.1943	26.0865	NaN	NaN	NaN	NaN	31.0425	31.0471	30.5051	30.3285	NaN	21.4745	23.2751	23.3712	23.7629	NaN	23.5498	24.7175
30.7021	30.531	30.4218	30.5543	31.6711	31.6439	31.3948	31.4243	30.4649	30.4681	29.8684	30.0088	27.6127	27.6686	29.164	28.9631	29.5664	29.2933	30.3172	30.5078	29.5815	29.3287	29.3865	29.3596	30.1589	30.2077	30.4857	30.444	30.5381	30.3882	31.5689	31.5891	32.2649	32.46	NaN	NaN	21.136	NaN	30.3532	30.4077	29.4053	29.4655	29.848	29.6644	30.383	30.4011	29.8016	29.6847	30.7415	30.7326
33.1263	33.2033	33.7284	33.8507	27.6895	26.4999	25.2358	25.4267	23.4937	23.6828	23.3813	23.7534	21.9105	21.5729	18.503	22.2151	33.4748	32.7764	33.1852	33.3404	32.4213	32.2777	33.0115	33.0029	23.2399	23.1932	23.676	23.7886	19.3332	19.7929	24.5067	23.32	24.4656	24.2391	NaN	19.1208	19.1807	19.201	34.4964	34.6462	33.7737	33.8211	23.3439	23.0336	23.6438	23.7326	21.9865	21.7457	23.3295	23.3835
30.8156	30.673	30.6068	30.7742	27.0221	27.0778	26.8471	26.6932	25.7801	25.7023	25.3609	25.3502	23.4086	23.3951	24.487	24.5048	29.8259	29.8981	29.8482	30.0647	28.5513	28.5528	30.8895	30.8966	25.5661	25.3928	25.9648	26.042	25.9822	25.9679	26.9756	27.0941	27.8799	27.9577	NaN	NaN	NaN	NaN	30.6818	30.7607	30.3954	30.241	25.1465	25.1915	25.712	25.757	25.2752	25.3598	26.0896	26.1461
NaN	NaN	NaN	NaN	NaN	NaN	NaN	NaN	NaN	NaN	NaN	NaN	NaN	NaN	NaN	NaN	NaN	NaN	NaN	NaN	NaN	NaN	NaN	NaN	NaN	NaN	NaN	NaN	NaN	NaN	NaN	NaN	NaN	NaN	NaN	NaN	NaN	NaN	NaN	NaN	NaN	NaN	23.376	24.1215	24.0602	23.5623	NaN	NaN	NaN	NaN
31.3925	31.368	31.0963	31.087	32.0112	31.9937	32.1089	32.1239	30.7864	30.7814	30.6506	30.6468	30.7763	30.7701	30.7705	30.7765	32.0428	32.0579	31.0118	31.0009	31.5547	31.5103	30.6957	30.6885	31.599	31.6206	31.8318	31.8152	30.9091	30.928	32.866	32.8869	32.8272	32.8398	29.6575	29.6593	29.8058	29.8056	31.3094	31.3592	30.6588	30.6957	31.7034	31.6874	31.713	31.6879	32.1394	32.1442	32.085	32.0688
NaN	NaN	NaN	NaN	NaN	NaN	NaN	NaN	NaN	NaN	NaN	NaN	NaN	NaN	NaN	NaN	NaN	NaN	NaN	NaN	NaN	NaN	NaN	NaN	NaN	NaN	NaN	NaN	NaN	NaN	NaN	NaN	NaN	NaN	NaN	NaN	NaN	NaN	NaN	NaN	NaN	NaN	NaN	NaN	NaN	NaN	22.3247	22.2567	21.4202	NaN
22.9231	23.1407	23.426	23.793	NaN	NaN	23.106	NaN	NaN	NaN	NaN	NaN	22.171	22.1781	22.0021	23.9524	23.1977	23.2475	23.3703	23.6051	NaN	23.64	23.786	23.7598	NaN	NaN	22.1307	22.0321	23.0155	NaN	21.9714	NaN	22.3941	NaN	NaN	21.79	NaN	NaN	23.5105	23.0783	23.5215	23.4158	22.634	22.7856	NaN	22.2693	NaN	NaN	21.8551	22.6771
23.602	23.2967	23.2405	23.7675	NaN	NaN	NaN	NaN	NaN	NaN	NaN	NaN	NaN	NaN	NaN	NaN	23.0502	23.201	23.32	23.3776	NaN	NaN	23.2259	23.3628	NaN	NaN	NaN	NaN	NaN	NaN	NaN	NaN	20.7382	21.2906	NaN	NaN	NaN	NaN	23.5522	23.7517	23.6241	23.6605	NaN	NaN	NaN	NaN	NaN	NaN	NaN	NaN
24.6886	24.5725	25.0688	24.974	24.2068	24.2411	24.1542	24.1984	24.1675	23.955	23.8025	23.894	23.2241	22.5168	23.6823	23.5933	25.1632	25.2689	25.1271	24.9278	24.4248	23.8508	25.0486	24.9414	24.238	24.3068	24.5975	24.5698	24.252	24.2465	24.1398	24.1857	24.2455	24.0732	23.5217	23.5411	23.6503	23.4653	25.2978	25.1508	24.4534	24.8148	24.3768	24.4823	24.2063	24.3719	23.2678	22.4252	22.1552	23.1354
26.5179	26.626	25.5038	25.7703	25.9729	25.8594	25.8659	25.9761	24.9267	24.9033	24.7859	24.8807	25.0664	25.0189	25.1005	25.0485	26.3142	26.4125	25.7964	25.5894	26.3537	26.4742	25.9744	25.8143	26.2189	26.3112	26.2148	26.2189	24.5283	24.4615	25.6059	25.4273	25.4056	25.3365	24.6368	24.7695	24.7891	24.8497	26.1221	26.0239	25.852	25.7787	25.4537	25.6092	25.6982	25.7167	25.6788	25.7607	25.6772	25.6406
23.3392	23.2542	22.8477	22.8967	21.8711	21.4754	21.4528	22.0834	NaN	NaN	NaN	NaN	NaN	NaN	NaN	NaN	22.5114	22.9565	22.3677	22.6407	23.2073	22.9391	22.8939	22.6313	NaN	NaN	NaN	NaN	NaN	NaN	21.0111	21.6188	21.9801	NaN	NaN	NaN	NaN	NaN	22.6756	22.5688	22.8227	22.7962	21.5062	NaN	20.8197	21.6505	NaN	NaN	NaN	NaN
NaN	NaN	NaN	NaN	23.2322	23.2903	22.3371	22.95	24.7878	24.7465	24.9448	24.6776	NaN	NaN	NaN	NaN	NaN	NaN	NaN	NaN	NaN	NaN	NaN	NaN	24.478	24.2359	24.2824	24.0893	24.7903	24.6618	NaN	22.0841	22.9262	22.9969	NaN	NaN	NaN	20.8791	21.7923	NaN	NaN	NaN	22.7846	23.3863	23.1369	23.2479	23.4259	23.423	23.1493	23.5176
NaN	NaN	NaN	NaN	NaN	NaN	NaN	NaN	NaN	NaN	NaN	NaN	NaN	NaN	NaN	NaN	NaN	NaN	NaN	NaN	NaN	NaN	NaN	NaN	NaN	NaN	NaN	NaN	NaN	NaN	NaN	NaN	NaN	NaN	NaN	NaN	21.0046	NaN	NaN	NaN	NaN	NaN	NaN	NaN	NaN	NaN	NaN	NaN	NaN	NaN
27.252	27.1724	28.7081	28.7319	NaN	NaN	NaN	NaN	NaN	NaN	NaN	NaN	NaN	NaN	20.4764	NaN	27.6037	27.8129	26.9606	27.8732	28.0111	27.9401	28.1882	28.2415	NaN	NaN	NaN	NaN	NaN	NaN	NaN	NaN	NaN	NaN	NaN	NaN	NaN	NaN	27.4246	27.3649	28.4603	28.5594	NaN	21.7301	NaN	NaN	NaN	NaN	NaN	NaN
24.472	24.4407	25.0198	25.1389	28.2289	28.2201	28.1839	28.1891	23.7106	23.9992	24.2001	24.199	19.4492	NaN	19.389	20.1566	25.6017	26.0476	25.6178	25.2383	24.9708	25.1646	25.2137	25.449	27.3426	27.375	27.0657	27.1107	20.5582	21.1989	27.5541	27.7596	27.5952	27.6115	19.9438	18.1283	20.7312	20.6287	24.3897	25.0495	25.3326	24.9979	28.2003	28.0731	28.0831	28.0949	26.522	26.3801	25.4875	25.9529
28.8908	28.644	29.842	29.8712	26.8726	26.726	26.471	26.4788	25.2167	25.408	24.9726	24.838	19.406	NaN	21.8297	21.8062	28.252	28.2253	29.489	29.4499	23.4113	23.4473	28.5307	28.8371	24.6691	25.0317	25.3247	24.8958	25.6968	25.6761	26.9977	26.8636	27.8017	27.6957	NaN	NaN	NaN	NaN	28.9977	29.035	29.1107	29.0999	23.4359	23.5369	24.7084	24.1396	23.7702	24.4174	25.7936	25.6819
23.595	23.4172	NaN	NaN	24.0606	24.2058	24.3793	24.2133	24.8796	24.8949	24.8044	24.8076	24.0997	23.9542	24.2078	24.1749	23.5869	23.3986	23.0124	22.9831	23.5182	24.5666	NaN	22.5573	24.1437	24.5178	24.3031	24.4924	24.4139	24.1162	22.8138	22.4263	23.3202	22.506	25.1182	24.9753	25.0677	25.0222	21.5911	23.1031	23.3709	23.2828	24.0964	24.0214	24.0385	24.2637	24.3397	24.314	24.4509	24.4838
23.9677	24.0038	23.3002	23.7847	24.2994	24.1177	24.1676	24.2473	23.1772	23.0322	22.8901	23.2487	23.4026	23.3953	23.486	23.5471	23.7977	23.791	23.0637	22.3701	24.2402	24.3691	23.9246	24.0178	24.3559	24.372	24.1397	23.9486	23.2259	22.9694	23.5679	23.7278	23.5892	23.5752	NaN	20.8609	NaN	NaN	23.1339	23.3588	22.7224	22.2973	24.1534	24.093	24.287	24.2727	23.4945	23.4763	23.0612	22.9518
22.6222	22.3217	22.9196	22.5933	23.1837	23.1069	23.0759	23.0666	23.3354	23.1441	23.4291	23.4351	26.6678	26.5614	26.5589	26.5928	22.9866	22.1431	22.2055	22.8159	21.6821	22.383	22.7551	23.0938	22.5554	22.8999	23.0762	22.803	21.7964	22.2788	21.9129	21.3522	22.0183	21.8532	NaN	20.2464	NaN	NaN	23.4253	23.4373	22.6746	22.8882	22.8379	22.8264	23.0641	22.9551	22.9531	22.9448	23.3159	23.0463
24.2571	24.0168	24.8496	24.6655	25.3842	25.3525	25.2845	25.2969	25.6385	25.6498	25.679	25.7561	25.9312	26.0224	25.9087	25.9172	24.4646	24.5269	25.0633	25.1786	23.3832	23.3484	24.7215	25.1325	25.4762	25.5407	25.6095	25.5556	26.0818	26.0863	25.7669	25.7402	25.6462	25.6998	25.6379	25.7082	25.6704	25.6889	23.6236	24.4318	24.6422	24.7895	25.3544	25.2445	25.3978	25.3354	25.9404	25.9222	25.9395	25.8972
NaN	NaN	NaN	NaN	20.1245	20.1947	20.1669	19.9904	20.192	20.3263	20.3201	20.4629	20.7034	20.4233	20.8527	20.9206	NaN	NaN	NaN	18.9085	NaN	NaN	NaN	19.9974	19.4999	20.2595	20.3123	20.4344	20.1875	19.6443	19.6528	20.0389	19.6836	20.0483	NaN	NaN	NaN	NaN	NaN	NaN	NaN	NaN	20.0022	19.801	19.973	19.9535	20.5093	20.4323	20.3228	20.141
22.2586	22.1858	22.1583	NaN	24.4897	24.6485	24.7839	24.6527	26.327	26.2991	26.6956	26.2847	25.7499	25.755	25.7812	25.8054	NaN	NaN	NaN	NaN	21.1809	21.2687	NaN	NaN	25.4263	25.5388	25.851	25.8305	25.3194	25.2345	24.2282	24.2049	24.4176	23.7992	26.0662	26.0204	26.0305	26.0998	NaN	20.6292	NaN	NaN	26.1132	26.3998	25.8683	25.828	25.1215	25.1744	25.3838	25.2253
NaN	NaN	NaN	NaN	19.2941	19.7423	NaN	19.4118	22.7668	22.8089	22.5313	22.6685	20.9181	21.4885	21.8682	21.0901	NaN	NaN	NaN	NaN	NaN	NaN	NaN	NaN	22.0416	22.0343	22.2039	22.4629	21.7893	21.6837	NaN	NaN	NaN	NaN	22.0159	22.0236	22.1137	21.8441	NaN	NaN	NaN	NaN	23.1066	22.9837	22.821	22.7273	21.5612	21.7802	21.7169	21.6586
NaN	NaN	NaN	NaN	24.264	24.3677	24.3924	24.3119	25.8409	25.7617	25.9965	25.8735	25.1463	25.3951	25.2559	25.2565	21.1348	NaN	NaN	NaN	NaN	NaN	NaN	22.865	25.0086	25.3579	25.4364	25.4872	24.6598	24.7697	23.7236	23.5358	22.0766	24.0008	25.5143	25.5409	25.6669	25.4847	NaN	22.5102	21.5906	22.0993	25.6111	25.6403	25.3866	25.5358	24.558	24.7538	24.9093	24.8442
NaN	NaN	22.1137	22.0023	23.9315	23.7025	23.8243	24.071	23.8323	23.7487	23.8915	23.798	NaN	21.0853	20.908	22.4811	22.4173	23.2847	NaN	22.0547	NaN	NaN	20.4536	21.7031	24.4374	24.3649	24.669	24.3693	23.4283	23.2163	23.8633	23.5242	24.0115	23.7885	NaN	23.4956	22.4431	22.3427	21.8551	NaN	NaN	21.5158	22.8262	22.4978	22.8463	22.5981	23.5174	23.3123	23.8443	23.4423
24.2258	24.0883	22.5462	22.784	24.2771	24.3221	24.7117	24.7163	NaN	NaN	NaN	NaN	25.3782	25.3781	25.3817	25.2675	24.879	24.9563	22.9787	23.71	24.7971	24.6851	23.5374	23.0882	24.779	24.7757	24.8826	24.9367	NaN	NaN	23.7575	23.9527	24.1306	23.974	24.6411	24.6741	24.6923	24.6554	22.3158	22.5166	21.9914	22.5609	24.7908	24.8472	24.6789	24.7116	23.9234	24.0379	23.8174	23.7826
NaN	NaN	NaN	NaN	NaN	NaN	NaN	NaN	NaN	NaN	NaN	NaN	NaN	NaN	NaN	NaN	NaN	NaN	NaN	NaN	NaN	NaN	NaN	NaN	NaN	NaN	NaN	NaN	NaN	NaN	NaN	NaN	NaN	NaN	NaN	NaN	NaN	NaN	NaN	NaN	NaN	NaN	NaN	NaN	NaN	NaN	NaN	NaN	NaN	NaN
NaN	NaN	NaN	NaN	NaN	NaN	NaN	NaN	NaN	NaN	NaN	NaN	NaN	NaN	NaN	NaN	NaN	NaN	NaN	NaN	NaN	NaN	NaN	NaN	NaN	NaN	NaN	NaN	NaN	NaN	NaN	20.6481	NaN	NaN	NaN	NaN	NaN	NaN	NaN	NaN	NaN	NaN	20.8474	20.6082	NaN	20.1796	NaN	NaN	19.7888	20.5061
NaN	NaN	NaN	NaN	22.1818	22.0484	22.2067	22.2135	22.5362	22.6659	23.093	23.0153	22.5805	NaN	22.6229	22.4753	NaN	NaN	NaN	NaN	NaN	NaN	NaN	NaN	22.1564	NaN	NaN	21.4047	22.6363	22.5994	NaN	NaN	NaN	NaN	23.3348	23.2816	23.4588	23.1844	NaN	NaN	NaN	NaN	22.4283	22.4007	22.2225	22.4306	22.5995	22.6157	22.3747	22.4879
NaN	NaN	NaN	NaN	NaN	NaN	NaN	NaN	NaN	NaN	NaN	NaN	NaN	NaN	NaN	NaN	NaN	NaN	NaN	NaN	NaN	NaN	NaN	NaN	NaN	NaN	NaN	NaN	NaN	NaN	NaN	NaN	NaN	NaN	NaN	NaN	NaN	NaN	NaN	NaN	NaN	NaN	NaN	NaN	NaN	NaN	NaN	NaN	NaN	NaN
25.9821	26.068	27.2127	27.2226	23.314	23.3842	23.053	22.9062	22.4102	22.1089	20.4533	20.6124	NaN	21.5883	21.7563	21.2949	25.4874	25.1954	26.7609	26.473	25.3356	25.7148	27.3266	27.2868	21.3915	NaN	21.7587	21.5315	22.8756	21.9202	23.6092	23.6948	23.9751	23.929	21.8886	22.3463	22.9281	22.2312	26.3456	26.2696	26.865	26.6978	23.6732	23.6754	23.9483	23.9097	21.7259	21.6405	22.4318	21.2768
NaN	NaN	NaN	NaN	NaN	NaN	NaN	NaN	NaN	20.5236	NaN	NaN	22.1454	21.4518	21.8839	22.2872	NaN	NaN	NaN	NaN	NaN	NaN	NaN	NaN	NaN	NaN	NaN	NaN	NaN	NaN	NaN	NaN	NaN	NaN	NaN	NaN	NaN	NaN	NaN	NaN	NaN	NaN	NaN	NaN	21.8883	21.6315	NaN	21.8132	NaN	NaN
24.6019	24.498	24.5908	24.7707	25.7766	25.7417	24.8243	24.8575	25.0896	25.0008	25.2416	25.226	24.5423	24.6192	24.3596	24.454	25.3743	25.2998	24.1388	24.3101	24.9515	24.9401	24.7752	25.0288	22.7954	22.6796	21.9028	21.9438	25.0125	25.0298	23.7895	23.8712	22.4812	23.4579	25.2831	25.1725	24.865	25.0457	24.4764	24.5019	24.2249	24.4262	24.1553	24.0796	24.2031	24.0815	23.3624	22.9639	22.2396	22.2215
25.4341	27.2106	27.0794	27.0102	27.342	27.5337	26.0275	26.3963	24.6716	24.0181	22.9108	22.7185	19.5495	21.3206	21.4418	21.9093	25.5589	26.0041	28.0714	28.0097	24.1107	24.2044	28.2361	28.2192	22.7424	20.6491	23.6582	23.267	24.2156	24.1414	25.4483	25.6548	27.0828	27.3591	NaN	21.169	NaN	NaN	27.6887	27.8831	28.5919	28.7639	22.2868	21.1346	23.8164	22.5107	25.1034	23.8157	25.9174	26.238
NaN	NaN	NaN	NaN	22.2469	NaN	NaN	NaN	NaN	NaN	NaN	NaN	23.4275	23.5099	23.518	23.565	NaN	NaN	NaN	21.6586	NaN	NaN	NaN	NaN	22.4245	NaN	NaN	22.7029	NaN	NaN	NaN	NaN	NaN	NaN	22.6915	NaN	22.9112	23.0052	NaN	NaN	NaN	NaN	NaN	23.6622	23.6784	23.3737	NaN	NaN	NaN	NaN
25.5226	25.4964	26.185	26.4901	NaN	NaN	NaN	NaN	22.0338	21.5516	NaN	NaN	NaN	NaN	NaN	NaN	25.2552	25.4887	25.8521	25.6866	23.272	24.3416	25.7389	25.6846	NaN	NaN	NaN	NaN	23.4087	23.3715	NaN	NaN	NaN	NaN	NaN	NaN	NaN	NaN	25.9256	25.9371	25.6387	25.7898	NaN	NaN	NaN	NaN	NaN	NaN	NaN	NaN
NaN	NaN	NaN	NaN	22.5313	22.5254	22.5566	22.6084	22.7821	22.787	22.9855	22.905	23.622	23.5596	23.5983	23.4998	NaN	NaN	NaN	NaN	NaN	NaN	NaN	NaN	22.6896	22.7317	22.4937	22.8817	23.6925	23.8488	23.2909	23.1102	23.2409	23.4908	23.1167	22.9751	23.1792	23.0247	NaN	NaN	NaN	NaN	20.9461	22.5081	21.0548	22.3863	23.3744	23.4409	23.345	23.3899
NaN	NaN	19.874	21.6017	26.5174	26.5005	26.2917	26.1047	24.0787	22.663	23.1823	22.9157	25.077	24.9182	25.3428	25.1432	23.3001	23.8828	23.2998	23.3798	25.1335	24.0841	24.7787	24.0878	25.7927	25.876	26.0725	26.377	20.5773	20.0094	26.733	26.6185	26.7737	26.7475	22.7779	NaN	23.2954	23.7701	NaN	NaN	22.0907	22.4414	26.7515	26.9867	26.7887	26.866	26.7411	26.7983	26.8439	26.8428
NaN	NaN	NaN	NaN	NaN	NaN	NaN	NaN	NaN	NaN	NaN	NaN	NaN	NaN	NaN	NaN	NaN	NaN	NaN	NaN	NaN	NaN	NaN	NaN	NaN	NaN	NaN	NaN	NaN	NaN	NaN	NaN	NaN	NaN	NaN	NaN	NaN	NaN	NaN	NaN	NaN	NaN	NaN	NaN	NaN	NaN	NaN	NaN	NaN	NaN
NaN	NaN	NaN	NaN	21.6182	21.8959	22.0189	21.9004	NaN	NaN	NaN	NaN	22.0037	22.2801	22.1425	21.9629	NaN	NaN	22.7034	NaN	NaN	NaN	NaN	NaN	NaN	NaN	NaN	NaN	NaN	NaN	NaN	NaN	22.1472	NaN	NaN	NaN	NaN	NaN	NaN	NaN	22.2625	22.6524	NaN	NaN	NaN	NaN	21.6264	21.6436	21.9285	21.8146
NaN	NaN	NaN	NaN	21.0868	20.2123	21.4596	20.5842	22.7537	22.5939	22.7421	22.6815	NaN	NaN	NaN	NaN	NaN	NaN	NaN	NaN	NaN	NaN	NaN	NaN	21.7084	21.477	22.0092	21.5259	21.7099	20.8737	NaN	NaN	NaN	20.4761	NaN	18.8685	21.6363	21.5849	NaN	NaN	NaN	NaN	22.5896	22.6649	22.0203	22.3449	21.83	21.9642	21.9802	21.8795
NaN	NaN	NaN	NaN	23.7654	23.6677	23.5931	23.9473	22.5903	22.8327	23.1778	22.8835	23.4488	23.5266	23.6402	23.3429	NaN	NaN	21.7556	NaN	NaN	NaN	NaN	NaN	NaN	NaN	NaN	NaN	23.1631	22.9543	NaN	NaN	NaN	21.1411	24.1205	24.0072	23.834	24.0367	22.2516	21.9239	22.4008	22.0442	NaN	NaN	NaN	NaN	NaN	21.5479	NaN	NaN
NaN	NaN	NaN	NaN	22.7294	22.5567	23.1988	23.1409	24.613	24.7216	24.7153	24.709	23.9822	23.8164	23.9906	24.0208	NaN	NaN	NaN	NaN	NaN	NaN	NaN	NaN	23.0123	22.9735	23.207	23.4548	23.9832	23.7218	21.694	22.9196	22.5416	22.2394	24.6675	24.7004	24.5709	24.6564	NaN	NaN	NaN	NaN	23.8787	23.863	23.6962	23.8196	23.5936	23.5145	23.6529	23.5299
NaN	NaN	NaN	NaN	NaN	NaN	NaN	NaN	NaN	NaN	NaN	NaN	NaN	NaN	NaN	NaN	NaN	NaN	NaN	NaN	NaN	NaN	NaN	NaN	NaN	NaN	NaN	NaN	NaN	NaN	NaN	NaN	NaN	NaN	NaN	NaN	NaN	NaN	NaN	NaN	NaN	NaN	NaN	NaN	NaN	NaN	NaN	NaN	NaN	NaN
NaN	NaN	NaN	NaN	NaN	NaN	NaN	NaN	NaN	NaN	NaN	NaN	NaN	NaN	NaN	NaN	NaN	NaN	NaN	NaN	NaN	NaN	NaN	NaN	NaN	NaN	NaN	NaN	NaN	NaN	NaN	NaN	NaN	NaN	NaN	NaN	NaN	NaN	NaN	NaN	NaN	NaN	22.663	22.6768	22.8749	22.7863	NaN	NaN	NaN	NaN
NaN	NaN	NaN	NaN	NaN	20.5794	NaN	NaN	21.6835	21.5829	21.5457	20.6666	NaN	NaN	NaN	NaN	NaN	NaN	NaN	NaN	NaN	NaN	NaN	NaN	23.1049	22.8109	22.9606	22.8885	22.0117	21.5831	NaN	NaN	NaN	NaN	NaN	NaN	NaN	NaN	NaN	NaN	NaN	NaN	22.5701	22.6241	22.55	22.753	NaN	NaN	NaN	NaN
NaN	NaN	NaN	NaN	NaN	NaN	NaN	NaN	NaN	NaN	NaN	NaN	NaN	NaN	NaN	NaN	NaN	NaN	NaN	NaN	NaN	NaN	NaN	NaN	21.6216	NaN	NaN	NaN	NaN	NaN	NaN	NaN	NaN	NaN	NaN	NaN	NaN	NaN	NaN	NaN	NaN	NaN	23.3418	23.3091	23.1151	23.249	NaN	NaN	NaN	NaN
24.6573	25.0957	25.2379	24.999	25.5731	25.5781	25.4861	25.7272	25.9473	25.8976	26.0824	26.0762	25.7506	25.7841	25.8044	25.8198	25.3467	24.6538	25.0903	25.0573	23.6784	25.4077	25.0799	25.4812	26.0549	26.0937	26.0071	25.9781	26.2161	26.1753	25.1856	25.2223	25.1003	25.0269	25.4412	25.4455	25.577	25.592	24.1873	23.3066	25.2348	25.2113	25.4511	25.4381	25.5179	25.5981	25.7753	25.8258	25.8671	25.832
21.7798	22.5457	NaN	22.3219	25.6434	25.6507	25.724	25.8444	27.0537	27.0713	27.165	27.0954	26.561	26.5368	26.5524	26.724	23.2866	23.7068	23.3191	22.1688	24.5609	24.9101	22.8946	23.4876	26.1749	26.1984	26.2297	26.2846	27.1441	27.1573	25.9818	26.0885	26.2168	26.1048	26.8214	26.8014	26.7318	26.7764	21.6958	21.1316	21.6183	22.6158	27.3135	27.3111	27.208	27.2791	26.0365	26.0353	26.1524	26.0529
NaN	NaN	NaN	NaN	NaN	NaN	NaN	NaN	21.1178	21.3923	21.3382	21.3502	NaN	21.5624	NaN	NaN	NaN	NaN	NaN	NaN	NaN	NaN	NaN	NaN	NaN	NaN	NaN	NaN	22.0062	20.6799	NaN	NaN	NaN	NaN	NaN	NaN	NaN	NaN	NaN	NaN	NaN	NaN	21.4671	21.5344	21.5622	NaN	NaN	NaN	21.4751	NaN
22.7233	22.0882	21.935	21.5655	26.7135	26.7102	27.0749	27.0474	NaN	NaN	NaN	NaN	NaN	NaN	NaN	NaN	22.3722	22.1939	22.3789	21.4548	23.1726	22.4625	23.1829	22.8309	NaN	NaN	NaN	NaN	NaN	NaN	22.0359	22.8838	22.7412	22.6247	NaN	NaN	NaN	NaN	22.2039	21.9028	22.6862	22.0643	20.258	NaN	NaN	NaN	21.3199	20.3123	NaN	NaN
NaN	NaN	NaN	NaN	21.5845	NaN	21.4878	21.4626	21.4636	21.394	21.2521	21.1125	21.7027	22.1553	22.0221	21.886	NaN	NaN	NaN	NaN	NaN	NaN	NaN	NaN	NaN	NaN	NaN	NaN	NaN	NaN	21.1998	NaN	NaN	NaN	20.6928	NaN	NaN	NaN	NaN	NaN	NaN	NaN	21.603	21.5807	21.3915	21.4535	21.152	NaN	NaN	NaN
NaN	NaN	NaN	NaN	NaN	NaN	NaN	NaN	NaN	21.2153	20.7715	21.0487	21.1479	NaN	21.4024	21.7666	NaN	NaN	NaN	NaN	NaN	NaN	NaN	NaN	NaN	NaN	20.7857	20.9913	21.3849	21.2781	21.0083	NaN	20.1847	NaN	NaN	NaN	NaN	NaN	NaN	NaN	NaN	NaN	NaN	21.234	21.1543	NaN	NaN	NaN	NaN	20.8273
28.8151	28.7974	29.0474	28.8265	28.0911	28.1359	28.3795	28.3929	28.0936	28.0795	28.0659	28.0657	27.9163	27.9152	28.0182	27.9702	28.6933	28.8084	28.2834	28.3336	28.8268	28.9714	28.1358	28.1559	28.2163	28.2267	28.4063	28.399	27.824	27.8652	28.0017	28.0065	27.9979	28.0217	27.547	27.661	27.6206	27.6212	28.6389	28.4471	28.2558	28.3503	28.4585	28.3871	28.2781	28.2242	27.5722	27.4693	27.4635	27.4344
NaN	NaN	NaN	NaN	19.3588	NaN	19.6596	20.6903	25.4633	25.1676	25.7748	25.6744	23.6151	23.0336	23.7625	23.7551	NaN	NaN	NaN	NaN	NaN	NaN	NaN	NaN	19.4941	NaN	NaN	NaN	23.6157	23.7895	NaN	NaN	NaN	NaN	22.2849	22.1203	21.5991	21.5846	NaN	NaN	NaN	NaN	21.3112	NaN	20.4903	21.7105	NaN	NaN	NaN	NaN
NaN	NaN	NaN	NaN	23.3487	23.0756	23.8596	23.7584	24.7301	24.8182	24.9025	24.8304	24.3815	24.3525	24.2597	24.4489	NaN	NaN	NaN	NaN	NaN	NaN	NaN	NaN	23.575	23.7575	23.9115	23.7779	24.3188	24.5196	23.2431	23.6258	23.569	23.3568	24.4739	24.5295	24.3883	24.5703	NaN	NaN	NaN	NaN	24.0473	23.9839	23.8713	23.8697	23.0816	23.4679	23.7427	23.8065
NaN	NaN	23.3732	22.3381	24.1823	23.9596	24.376	24.2259	25.3656	25.3563	25.4949	25.3046	24.5346	24.5638	24.3674	24.3193	23.3333	23.4785	22.8216	20.5948	23.9961	22.5259	22.9124	23.3151	24.2608	24.3919	24.327	24.5122	24.6298	24.7335	23.9742	24.0573	23.8152	23.8729	25.2137	25.0739	25.0448	25.0719	23.1319	NaN	22.4215	22.4016	24.6602	24.5938	24.4831	24.4594	24.1531	24.1406	24.1307	24.3508
22.8554	22.3225	21.4146	23.0997	25.9238	25.8402	26.1733	26.1439	27.3571	27.3608	27.357	27.3477	26.6046	26.4528	26.6016	26.4547	24.3494	23.8172	23.8966	23.1096	24.4696	24.0203	22.8383	23.1271	26.264	26.2341	26.4385	26.5215	26.601	26.6403	26.0265	25.9993	26.0341	26.0179	27.554	27.5769	27.526	27.5652	24.3018	23.7167	23.8204	24.1878	26.5547	26.5229	26.4883	26.4421	26.0666	26.1426	26.1873	26.214
NaN	NaN	NaN	NaN	NaN	21.4832	NaN	NaN	NaN	21.985	21.7517	21.9748	NaN	NaN	NaN	NaN	NaN	NaN	NaN	NaN	NaN	NaN	NaN	NaN	NaN	NaN	NaN	NaN	21.4906	NaN	NaN	NaN	NaN	NaN	21.2754	NaN	21.1658	21.7344	NaN	NaN	NaN	NaN	21.9627	21.8495	21.9247	21.9024	22.0157	21.8207	21.7343	21.5355
26.3413	26.5257	26.2641	26.3466	26.5993	26.5594	26.6269	26.6465	25.3932	25.5139	25.5747	25.5396	26.6034	26.5014	26.5332	26.6807	26.3267	26.3093	25.3722	25.5054	25.722	25.7732	25.0275	25.1859	25.8517	25.8696	25.8026	25.7531	25.6996	25.6703	25.6071	25.7773	25.689	25.6347	25.9894	26.0067	25.9587	25.9462	26.4262	26.315	25.5982	25.3752	25.7038	25.7062	25.8587	25.8145	25.7261	25.6572	25.496	25.3595
26.5582	26.3886	26.6439	26.459	26.6938	26.7743	26.7841	26.761	24.1521	24.0192	23.8103	23.9504	26.1035	26.2084	26.0677	26.122	26.8625	26.8294	26.8365	26.8483	27.1779	27.2464	26.6743	26.6303	27.6311	27.6773	27.689	27.6475	25.1264	25.035	27.0336	27.0474	26.995	27.088	25.377	25.3827	25.4552	25.3724	26.7417	26.6768	26.7023	26.8395	27.2183	27.1679	27.2444	27.1183	26.7091	26.7028	26.7411	26.6907
25.4784	25.5346	26.2684	25.8592	25.2163	25.3961	25.0341	24.9468	25.0161	25.0693	25.0199	24.9344	24.5034	24.6009	24.587	24.5294	24.4256	23.3104	26.0758	26.0877	24.2615	NaN	26.6105	26.4824	25.6607	25.7048	25.8071	25.8289	23.9028	23.9629	25.9918	26.1115	26.1842	26.1299	NaN	NaN	NaN	NaN	25.8119	25.9144	26.2778	26.1545	25.2513	25.2817	25.337	25.2969	25.2418	25.1886	25.4059	25.4267
23.9366	24.2983	23.899	24.0987	25.1391	25.1572	25.1524	25.2889	24.0158	24.1816	24.3934	24.3105	23.9254	23.9571	23.9817	23.9338	24.4408	24.3439	24.1272	24.1168	23.7614	22.8038	24.8941	24.7419	24.8071	24.8475	24.8487	24.621	24.5762	24.4949	24.6336	24.6253	24.5959	24.6551	24.1625	24.032	23.9602	24.1489	24.3319	24.5039	24.4705	24.46	25.2855	25.2251	25.2798	25.2459	24.6662	24.7971	24.5263	24.5784
27.6143	27.7375	28.5905	28.4883	28.5629	28.5375	28.7338	28.7199	27.2918	27.3379	27.2859	27.2026	28.1849	28.1792	28.2924	28.2414	27.8467	27.4067	28.6578	28.611	27.8175	27.6792	28.7577	28.9187	28.7516	28.7033	28.7249	28.7914	27.8909	27.9488	28.5818	28.6408	28.5305	28.525	25.5126	25.5233	25.718	25.6815	27.7299	27.9149	28.7296	28.6786	29.0113	29.0448	28.9013	28.9119	28.5675	28.5944	28.6485	28.6443
23.63	23.612	23.3613	23.2206	23.8428	23.8957	23.6003	23.6961	21.1036	21.507	21.2394	21.2687	23.2654	23.4179	23.4566	23.2341	23.756	23.6383	23.2912	23.0446	23.2832	NaN	22.9096	22.9862	22.95	22.7483	22.6001	22.8227	24.4729	24.614	23.6592	23.6607	23.5758	23.6868	NaN	NaN	NaN	NaN	23.4809	23.6705	22.9606	22.7152	23.4057	23.3875	23.2534	23.2244	23.3667	23.5483	23.3533	23.309
NaN	NaN	NaN	NaN	23.4196	23.3769	23.253	23.4315	22.635	22.7825	22.7377	22.4754	22.2657	22.2521	22.23	22.058	22.3853	22.5872	NaN	21.5635	NaN	22.9526	21.8432	NaN	22.9547	23.1699	22.5925	22.7865	23.4184	23.4073	23.2067	23.3746	23.521	23.6409	23.5266	23.5814	23.3547	23.4477	NaN	NaN	NaN	NaN	23.5218	23.5856	23.9637	23.9712	23.9387	24.0575	23.5469	23.5892
NaN	NaN	NaN	NaN	23.4456	23.438	23.4338	23.4414	24.7542	24.8047	24.7307	24.7357	23.949	24.0229	24.0547	24.0013	21.1476	21.8161	20.7105	NaN	NaN	NaN	NaN	20.8403	23.998	23.9437	23.9933	23.9162	23.4525	23.5054	23.5118	23.6496	23.5003	22.0323	24.1827	24.126	24.1155	24.2858	NaN	NaN	21.4302	20.6861	24.4223	24.5307	24.3913	24.459	22.933	23.0896	22.7644	22.9641
24.2521	NaN	21.2205	23.0305	25.7251	25.7783	25.7634	25.7161	26.2154	26.1625	26.3606	26.2886	25.2935	25.2779	25.6703	25.637	22.4379	NaN	23.911	24.438	NaN	NaN	24.2402	24.247	25.5203	25.5516	25.6445	25.6093	25.931	25.851	25.2733	25.2139	25.2717	25.2775	25.945	25.925	26.0432	26.0368	NaN	NaN	23.9205	23.2778	25.8987	25.8664	25.9794	26.0522	25.8085	25.7152	25.95	26.0418
NaN	NaN	NaN	NaN	22.9088	22.7063	22.7271	22.9605	20.8388	20.5049	21.6916	20.7316	22.475	22.643	22.4127	22.2892	NaN	NaN	NaN	NaN	NaN	NaN	NaN	19.878	22.7281	22.8089	22.7456	22.8646	21.4731	NaN	23.0996	23.1611	23.0918	23.0455	NaN	NaN	NaN	NaN	NaN	NaN	NaN	NaN	22.4466	22.6549	22.7028	22.5959	22.9781	22.9154	22.8651	22.8888
NaN	NaN	NaN	NaN	22.224	22.5711	22.5114	21.973	21.0037	21.3253	21.5411	21.5464	22.0841	22.2352	22.1501	22.072	NaN	NaN	NaN	NaN	NaN	NaN	NaN	NaN	20.9368	NaN	21.8753	NaN	21.6547	21.0577	NaN	NaN	21.0417	NaN	22.3327	22.545	22.5769	22.4793	NaN	NaN	NaN	NaN	22.8605	22.7002	22.5854	22.3779	21.7865	22.2376	22.0504	22.2496
24.1933	24.0523	25.6447	25.404	25.5058	25.5362	25.2809	25.4663	26.1329	26.0745	25.9625	25.9689	26.2237	26.2264	26.2952	26.2734	25.1811	25.8536	25.3334	25.4379	24.5849	25.1497	25.4259	25.6041	26.1207	26.042	26.4194	26.3687	26.6943	26.7048	26.1047	26.1046	26.0566	26.0291	25.9405	25.9793	25.9522	25.8101	24.9435	25.2207	25.672	25.5187	26.0149	26.0463	25.944	25.8852	26.4238	26.4145	26.4713	26.4544
NaN	NaN	NaN	NaN	27.4582	27.464	28.3102	28.211	23.5786	23.3934	23.9575	23.9252	NaN	NaN	22.6496	22.7898	25.6166	25.4372	25.4993	25.6607	NaN	NaN	23.2332	22.0073	23.8239	23.8859	23.5249	23.7757	27.8155	27.9944	28.4588	28.4269	28.6198	28.5498	24.1954	24.2763	25.1687	24.9914	NaN	NaN	23.9194	22.3911	19.7868	19.8331	18.8994	NaN	22.8513	22.8927	23.5992	23.6462
28.3609	28.2651	28.0112	28.0141	27.9736	28.0191	28.0884	28.1078	27.3425	27.2735	27.3743	27.4368	27.149	27.0922	27.3571	27.3577	28.1625	28.142	27.9774	27.8526	28.6289	28.5855	28.141	28.1702	27.6867	27.6998	27.7598	27.7546	27.3858	27.384	27.9111	27.8925	27.9906	27.8392	27.0989	27.0575	27.0801	27.0629	28.1089	28.2194	28.1023	28.0932	28.2352	28.2856	28.2201	28.2059	27.5005	27.4938	27.5484	27.5848
NaN	NaN	NaN	NaN	20.9165	20.8595	20.4822	20.7973	NaN	NaN	20.9061	NaN	NaN	NaN	NaN	NaN	NaN	NaN	NaN	NaN	NaN	NaN	NaN	NaN	NaN	20.577	NaN	NaN	NaN	20.372	NaN	NaN	NaN	NaN	NaN	NaN	NaN	19.6655	NaN	NaN	NaN	NaN	NaN	NaN	20.7845	NaN	NaN	20.7507	NaN	NaN
NaN	NaN	NaN	NaN	21.7844	21.7101	NaN	21.5441	NaN	NaN	NaN	NaN	NaN	NaN	NaN	NaN	NaN	NaN	NaN	NaN	NaN	NaN	NaN	NaN	21.3669	21.5569	21.4119	21.3506	NaN	NaN	21.1113	21.0385	21.0625	21.3865	NaN	NaN	NaN	NaN	NaN	NaN	NaN	NaN	NaN	20.9768	NaN	NaN	22.2861	22.1798	22.1435	22.0521
NaN	NaN	23.1995	22.8759	24.3629	24.3032	24.5479	24.5226	22.0106	21.9566	21.4729	21.6779	22.9317	22.9301	23.1022	23.2101	NaN	NaN	23.3663	23.3076	NaN	NaN	23.3547	23.4145	24.3274	24.2879	23.9729	24.0092	22.2358	22.4743	25.5665	25.6287	25.568	25.5849	NaN	20.8452	NaN	NaN	20.7934	NaN	23.2494	23.1399	23.1532	23.204	23.3437	23.0991	24.4842	24.5676	24.462	24.5072
NaN	NaN	NaN	20.3123	22.9834	22.9732	22.3976	22.2532	NaN	NaN	NaN	18.4888	20.0579	20.8928	NaN	NaN	NaN	NaN	22.1809	20.3875	NaN	NaN	21.307	20.5069	22.2084	22.4771	21.8063	22.06	22.4492	20.7455	23.0644	22.5438	23.4923	23.5609	19.9969	20.2227	20.8437	20.5528	NaN	NaN	22.1739	19.9649	19.2426	20.0654	NaN	18.6924	18.4936	20.8109	NaN	19.6094
NaN	NaN	NaN	NaN	NaN	NaN	NaN	21.2063	21.6517	21.6977	21.673	21.9066	21.5734	21.4003	21.2327	21.3163	NaN	NaN	20.0205	20.4767	NaN	NaN	19.8472	20.1547	20.9783	21.3736	21.328	20.969	NaN	21.9535	NaN	NaN	20.6914	21.0707	22.3588	22.3517	22.6437	22.4216	NaN	NaN	NaN	20.2405	21.0662	21.5588	20.7051	NaN	21.4367	21.3067	21.3498	21.3816
26.2309	26.4885	25.8783	26.2236	26.0848	26.0411	26.0311	26.0448	26.1946	26.0616	26.1717	26.2649	26.754	26.5825	26.7129	26.6382	26.7057	26.751	26.1705	26.1784	26.434	26.1043	26.0727	25.8366	25.6126	25.5596	25.6337	25.5317	26.4733	26.5038	25.9055	26.1486	26.1378	25.9941	26.4663	26.3638	26.4152	26.4076	25.9341	26.1654	25.822	26.0495	25.5861	25.4932	25.8759	25.8283	26.2334	26.2077	26.0756	26.0858
NaN	20.9831	22.2983	NaN	24.4598	24.5462	24.6431	24.7681	25.4975	25.3862	25.3396	25.2706	24.9499	24.9405	24.9857	24.926	24.6744	24.4813	21.568	NaN	NaN	NaN	22.4112	21.6215	25.0159	24.9908	25.047	24.9857	25.0677	25.0523	24.3249	24.4826	24.5641	24.3686	24.591	24.3284	24.3966	24.1173	NaN	NaN	22.3253	22.0528	25.1896	24.9526	24.9921	24.9171	24.841	24.9037	24.7784	24.7535
NaN	NaN	NaN	NaN	24.7372	24.7242	24.9226	25.0183	26.5822	26.6244	26.6263	26.6374	25.0552	24.9282	25.1093	25.0977	22.2248	22.0058	22.718	23.2152	24.1589	23.8484	22.388	21.8575	25.215	25.2569	25.2243	25.2096	25.393	25.4064	24.8279	24.8022	24.9368	24.9851	26.638	26.6399	26.6358	26.6687	NaN	NaN	21.5932	21.582	25.7365	25.7094	25.772	25.8077	25.543	25.5766	25.803	25.7407
23.6634	23.6827	23.5278	23.9681	26.7397	26.7432	27.0124	27.1382	25.9813	26.0104	25.8521	25.8961	26.72	26.759	26.7791	26.6577	23.2115	23.2723	25.2273	25.1216	23.6034	23.4273	25.4789	25.4409	26.3308	26.2934	26.2003	26.2897	26.7506	26.7012	26.7799	26.8992	26.9562	27.024	26.2721	26.2499	26.143	26.0332	23.8718	23.5536	25.1242	24.5021	26.5895	26.6303	26.5996	26.4469	27.2055	27.1958	27.0721	26.9697
26.3833	26.3977	27.2626	27.008	27.8154	28.0183	28.1162	28.0797	27.6846	27.7187	27.636	27.5962	27.3354	27.3438	27.4162	27.4023	26.4843	26.7025	27.7104	27.6108	NaN	NaN	27.4543	27.6066	27.9293	27.7808	27.764	27.9189	28.3691	28.2913	28.7519	28.6609	28.6465	28.4874	28.3197	28.4691	28.2235	28.302	26.8348	26.9343	27.4057	27.4643	28.9537	28.902	29.0009	28.9812	28.7377	28.6269	28.6038	28.6252
26.0227	25.5758	25.706	25.3396	26.9682	26.909	27.1846	27.1558	28.0105	28.0378	28.0008	27.9855	27.4873	27.4303	27.4727	27.5186	25.5034	25.7443	26.1083	26.0364	25.5358	26.2639	26.3177	26.0317	27.0755	27.0781	27.2404	27.3259	27.7408	27.6878	27.0402	26.9872	26.9078	26.9518	27.6832	27.6783	27.5966	27.6223	25.4318	24.6887	25.9998	26.1115	27.6065	27.6397	27.556	27.4929	27.77	27.7229	27.8028	27.8018
NaN	NaN	NaN	NaN	21.6198	22.5283	22.2882	22.4644	21.3316	22.0656	NaN	NaN	22.5278	22.5125	22.7041	22.4553	NaN	NaN	NaN	NaN	NaN	NaN	NaN	NaN	NaN	22.4703	22.261	22.263	NaN	NaN	22.5487	NaN	22.317	22.8607	21.6028	21.781	21.9061	22.1909	NaN	NaN	NaN	NaN	22.7352	22.4302	22.3696	22.4434	22.6172	22.5174	23.1088	23.0094
NaN	NaN	NaN	NaN	NaN	NaN	NaN	NaN	23.6304	23.7426	23.558	23.758	NaN	NaN	NaN	NaN	NaN	NaN	NaN	NaN	NaN	NaN	NaN	NaN	NaN	NaN	NaN	NaN	NaN	NaN	NaN	NaN	NaN	NaN	NaN	NaN	NaN	NaN	NaN	NaN	NaN	NaN	NaN	NaN	NaN	NaN	NaN	NaN	NaN	NaN
NaN	NaN	NaN	NaN	NaN	NaN	NaN	NaN	NaN	20.8368	NaN	NaN	NaN	NaN	NaN	NaN	NaN	NaN	NaN	NaN	NaN	NaN	NaN	NaN	NaN	NaN	NaN	NaN	NaN	NaN	NaN	NaN	NaN	21.4468	NaN	NaN	NaN	NaN	NaN	NaN	NaN	NaN	NaN	NaN	NaN	NaN	NaN	NaN	NaN	NaN
NaN	NaN	NaN	NaN	21.7425	21.7778	21.9765	21.8443	NaN	20.9727	21.1796	NaN	NaN	NaN	NaN	NaN	NaN	NaN	NaN	NaN	NaN	NaN	NaN	NaN	21.198	21.3853	NaN	21.386	NaN	NaN	NaN	NaN	20.1768	NaN	NaN	NaN	NaN	19.7015	NaN	NaN	NaN	NaN	NaN	NaN	20.9475	NaN	20.9829	20.9907	NaN	NaN
NaN	NaN	NaN	NaN	24.0346	23.9619	24.1318	24.2487	24.274	24.2866	24.4743	24.4868	23.7911	23.9309	23.9288	24.0604	NaN	NaN	21.6736	22.6819	NaN	NaN	22.8027	22.8898	24.2674	24.2971	24.4698	24.4806	24.4564	24.3005	24.3443	24.2961	24.4398	24.5252	23.4886	23.655	23.2322	23.3329	NaN	NaN	22.745	23.1511	24.5785	24.4253	24.5758	24.4998	24.7297	24.6144	24.9687	24.8815
NaN	NaN	20.9258	NaN	NaN	NaN	NaN	NaN	NaN	NaN	NaN	NaN	NaN	NaN	NaN	NaN	NaN	NaN	NaN	NaN	NaN	NaN	NaN	NaN	21.2386	21.3727	NaN	21.5641	NaN	NaN	NaN	NaN	NaN	NaN	NaN	NaN	NaN	NaN	NaN	NaN	NaN	NaN	21.4545	21.119	21.1469	21.0756	NaN	NaN	NaN	NaN
NaN	NaN	NaN	NaN	23.4029	23.5223	23.2221	23.3913	22.9811	22.946	23.0316	23.1138	25.7227	25.7943	25.4618	25.521	NaN	NaN	NaN	NaN	NaN	NaN	NaN	NaN	23.2261	23.231	22.5702	22.9408	23.534	23.7331	23.2144	23.0512	23.3215	23.1176	NaN	NaN	NaN	NaN	NaN	NaN	NaN	NaN	22.8919	22.6195	22.714	22.5629	22.9263	22.9515	22.9897	22.9543
25.1357	25.1474	24.7863	24.9843	25.2392	25.142	25.2116	25.072	25.2925	25.4841	25.1558	25.2335	25.0559	24.933	25.0087	25.0173	25.1413	25.15	25.2312	25.0063	25.1782	25.2884	24.8135	24.9199	25.8341	25.854	25.8213	25.837	25.8101	25.82	24.726	24.6729	24.9301	24.6497	25.1603	25.1327	24.6541	24.6408	24.95	24.9985	25.6196	25.4226	25.621	25.4417	25.8953	25.9861	25.6211	25.7677	25.6742	25.6742
NaN	NaN	NaN	NaN	21.8308	22.0611	21.6259	21.9332	NaN	NaN	NaN	NaN	NaN	NaN	NaN	NaN	22.0417	NaN	22.0046	21.9367	NaN	NaN	22.1789	22.313	22.0352	21.7715	21.5215	21.71	NaN	21.2593	21.5237	NaN	22.3038	21.6227	23.5178	21.9012	22.0741	21.7027	22.7654	NaN	22.3645	22.5156	22.3146	22.3272	22.2838	22.0933	22.0603	22.4563	21.7272	NaN
NaN	NaN	NaN	NaN	NaN	NaN	21.4255	20.8052	21.0128	20.9769	21.185	20.9997	21.6849	21.9327	21.9264	21.7674	NaN	NaN	NaN	NaN	NaN	NaN	NaN	NaN	21.592	21.8455	21.8748	21.8308	21.7822	21.2421	22.2082	22.3731	22.1019	21.9353	23.3392	23.4715	23.0287	23.0505	NaN	NaN	NaN	NaN	21.8053	21.6028	21.7225	21.5507	21.9174	21.9179	22.0212	22.0395
NaN	NaN	NaN	NaN	NaN	NaN	NaN	NaN	22.9251	23.0513	22.9356	22.9496	NaN	NaN	NaN	NaN	NaN	NaN	NaN	NaN	NaN	NaN	NaN	NaN	NaN	NaN	NaN	NaN	NaN	NaN	NaN	NaN	NaN	NaN	NaN	NaN	NaN	NaN	NaN	NaN	NaN	NaN	NaN	NaN	NaN	NaN	NaN	NaN	NaN	NaN
NaN	NaN	NaN	NaN	22.3921	22.1998	21.48	21.7013	NaN	NaN	NaN	20.3985	NaN	NaN	20.1624	NaN	NaN	NaN	NaN	NaN	NaN	NaN	NaN	NaN	21.5629	NaN	NaN	NaN	21.6148	21.4402	21.4046	21.9146	NaN	NaN	21.9495	21.9013	21.516	NaN	NaN	NaN	NaN	NaN	NaN	NaN	NaN	21.6272	21.7694	21.9191	21.4259	21.3809
26.0841	26.3641	26.3362	26.4316	26.6102	26.7303	26.922	26.9353	27.2443	27.2659	27.1015	27.0867	26.762	26.6777	26.8109	26.8391	26.3313	26.1823	26.2234	26.2825	27.1511	27.1454	26.4292	26.6226	26.9554	27.0835	27.1603	27.154	26.9841	26.8858	26.6175	26.684	26.7599	26.6464	26.7841	26.8628	26.797	26.7501	26.6606	26.6458	26.5936	26.4229	27.0929	27.072	26.9175	26.9815	26.8578	26.7191	26.9454	26.9264
22.5502	22.6451	23.6009	23.4362	25.8093	25.9257	26.077	26.0605	26.7589	26.7964	26.7829	26.8542	25.8119	25.9867	25.9026	25.895	23.9172	23.8479	24.7316	24.8434	23.8619	22.928	24.4809	24.2439	26.0103	25.9851	26.1174	26.2139	26.4891	26.4	25.8974	25.9834	26.0926	25.9282	26.7262	26.7854	26.6442	26.7585	24.3446	24.0202	24.9753	25.0815	26.7452	26.7498	26.6297	26.7156	26.0543	26.0319	26.1995	26.1759
22.384	NaN	NaN	21.3898	21.3483	22.1757	21.9496	22.0844	21.7443	21.7907	21.8167	21.8788	22.2184	22.211	21.8019	21.9534	NaN	NaN	NaN	21.3334	21.5024	23.3507	NaN	NaN	22.0059	22.1005	22.17	22.2755	21.4194	21.775	21.0688	NaN	21.0022	NaN	21.2436	21.3616	21.1172	21.3501	NaN	NaN	NaN	NaN	22.8137	23.0763	22.4567	22.7294	22.0779	21.9855	21.9114	21.9914
NaN	NaN	24.6209	24.2862	22.9597	23.2381	22.84	23.0358	23.9144	23.5406	23.7726	23.9977	22.7845	22.85	22.8766	NaN	NaN	24.6044	23.4868	23.593	25.2582	25.3542	NaN	23.0476	22.594	22.8142	22.4974	22.3683	22.5397	22.5228	22.5621	NaN	22.447	NaN	NaN	NaN	22.0118	NaN	24.5783	NaN	NaN	23.9781	22.8824	22.8088	22.7315	22.744	22.9941	23.2888	22.6236	22.7446
NaN	NaN	NaN	NaN	NaN	NaN	NaN	NaN	22.7623	22.6365	22.792	22.7276	NaN	NaN	NaN	NaN	NaN	NaN	NaN	NaN	NaN	NaN	NaN	NaN	NaN	NaN	NaN	NaN	21.4838	21.1583	NaN	NaN	NaN	NaN	23.2466	23.4628	23.4674	23.4257	NaN	NaN	NaN	NaN	NaN	NaN	NaN	NaN	NaN	NaN	NaN	NaN
25.0783	24.7808	26.9569	26.8906	26.7895	26.6451	26.8755	26.9876	24.5615	24.346	24.8629	24.8098	24.7338	24.4866	24.967	25.0986	25.7319	25.0964	27.0054	26.9876	25.1696	25.0747	27.6974	27.567	27.5818	27.6404	27.7144	27.3318	23.402	23.8442	27.6207	27.5889	27.4793	27.5798	19.0156	21.4908	NaN	21.3425	24.9152	24.8397	26.6033	26.4444	27.7877	27.8433	27.705	27.6937	27.0414	26.9503	26.871	26.9005
22.8125	22.2599	21.2184	22.5893	25.2176	25.2249	25.2025	25.2329	23.4016	23.7824	23.2245	23.3352	23.8421	23.6906	23.8772	24.1777	24.1909	24.0968	24.0271	23.4789	23.2499	23.8315	24.1189	24.0111	24.8669	24.7335	24.7654	24.7782	24.1062	24.1508	24.2493	24.2008	23.9689	24.1932	22.4606	21.3857	21.8885	21.7766	23.2156	23.6404	22.995	22.9389	24.486	24.5581	24.5158	24.504	24.8607	24.7544	24.6263	24.7221
NaN	NaN	23.3331	23.0888	22.3336	22.1151	21.1951	21.7178	NaN	NaN	NaN	NaN	NaN	NaN	NaN	NaN	23.7203	NaN	23.9624	23.7967	NaN	NaN	23.6833	23.4148	NaN	NaN	NaN	NaN	NaN	NaN	NaN	NaN	NaN	NaN	20.99	22.0139	21.9363	22.043	22.8162	23.4117	23.8175	23.7958	NaN	NaN	NaN	NaN	NaN	NaN	NaN	20.5236
26.0772	26.1055	26.5327	26.4611	23.3112	23.5151	22.2714	22.8533	21.9573	21.6274	NaN	NaN	19.2048	NaN	NaN	NaN	25.3105	26.2058	26.4568	25.6528	25.2185	24.8744	25.8648	25.9701	22.4064	22.3899	22.4172	22.2389	22.6634	22.6145	23.6041	23.8552	23.417	23.5943	NaN	NaN	NaN	NaN	25.8579	25.9234	25.8298	25.724	21.8316	21.8985	NaN	21.3603	22.1415	22.2589	22.5762	22.376
28.2342	27.8424	28.5481	28.6951	27.6037	27.6736	27.0658	26.5003	25.7695	25.629	25.3197	25.5221	24.0523	24.4319	25.0259	24.9259	27.9018	27.9244	28.7446	28.8132	26.4848	26.6112	29.2377	29.2607	26.0928	26.0099	25.3589	25.8025	26.6935	26.6871	28.1665	28.1491	28.569	28.5939	NaN	NaN	NaN	NaN	27.7772	27.8669	29.3047	29.1905	24.6986	24.9769	25.4105	25.3392	26.3124	26.4165	26.5756	26.6253
23.7456	23.8742	24.1193	23.6321	23.5601	23.6428	23.8068	23.6492	24.5606	24.6219	24.7129	24.6019	24.2919	24.1187	23.9568	23.9634	22.8596	23.5057	24.0206	23.8491	23.0441	23.1976	23.4654	23.2528	24.0649	23.6498	24.1361	23.9723	24.26	24.2471	24.8403	24.9821	24.4824	24.6259	24.5722	24.5482	25.1077	25.002	22.64	23.9041	23.6302	23.5753	24.717	24.7794	24.6873	24.6639	24.2762	24.3545	24.3409	24.3525
NaN	NaN	NaN	NaN	NaN	NaN	NaN	NaN	NaN	NaN	NaN	NaN	21.6609	21.8485	21.5766	21.3931	NaN	NaN	NaN	20.8007	NaN	NaN	NaN	20.3368	NaN	21.7888	21.5647	21.5322	NaN	NaN	20.8226	NaN	21.5455	21.1096	NaN	NaN	NaN	NaN	NaN	NaN	NaN	NaN	NaN	NaN	NaN	NaN	21.4186	22.0819	NaN	NaN
24.2926	24.4281	23.973	23.837	21.8953	21.5259	21.0799	20.7013	NaN	NaN	NaN	NaN	NaN	NaN	NaN	NaN	22.9716	22.882	22.3914	22.3205	21.8498	NaN	24.6308	24.6732	19.9319	NaN	NaN	NaN	19.3339	NaN	NaN	NaN	NaN	20.263	NaN	NaN	NaN	NaN	24.4203	24.3466	23.7013	23.895	NaN	NaN	NaN	NaN	NaN	NaN	NaN	NaN
NaN	22.9975	22.2478	NaN	22.4439	22.5771	22.4245	22.6248	NaN	21.4332	21.7072	21.6566	NaN	NaN	21.4288	NaN	22.1714	22.5592	21.8138	23.0261	23.5287	23.6056	22.479	22.7199	NaN	NaN	21.2643	21.0292	NaN	NaN	NaN	NaN	NaN	NaN	22.0512	22.0078	22.0191	22.0398	NaN	NaN	22.3076	22.4626	22.5662	22.6275	22.8599	22.8456	21.6181	22.2432	21.5273	22.209
NaN	NaN	NaN	NaN	NaN	NaN	22.3574	22.0366	21.9608	22.3067	22.1004	22.3791	22.7853	22.7133	22.3382	22.3344	NaN	NaN	NaN	NaN	NaN	NaN	NaN	NaN	22.0973	21.9781	21.9159	21.9113	22.3741	NaN	NaN	NaN	21.2857	22.011	21.6162	21.5182	21.3286	21.6456	NaN	NaN	NaN	NaN	21.5164	21.4126	NaN	NaN	NaN	NaN	21.6722	21.6422
24.1128	23.7272	24.4909	23.9708	24.9231	24.8801	24.0033	24.042	25.5306	25.6009	25.9487	25.9789	23.8319	23.7251	23.6117	23.7102	23.8324	23.9768	23.1487	23.3054	25.0936	24.9111	24.5551	24.6862	23.7008	23.8422	23.1407	23.2221	25.2595	25.3529	24.2416	24.1665	24.0315	23.7557	25.6081	25.7057	25.2525	25.4042	24.1501	24.2199	23.6168	23.8953	23.9398	24.092	24.2336	24.1848	24.3471	24.2707	23.852	23.8463
NaN	NaN	NaN	NaN	21.7401	23.4172	23.723	22.713	25.3928	25.355	25.2248	25.3223	24.1666	24.1427	23.9614	24.1967	NaN	NaN	NaN	NaN	NaN	NaN	NaN	NaN	23.3886	23.7411	23.5511	23.7575	24.7032	24.7816	21.7302	23.6554	23.0581	22.3484	24.9914	25.1369	25.0375	24.8188	NaN	NaN	20.145	NaN	24.4176	24.6104	24.3947	24.4057	24.0094	24.1407	24.1177	24.2224
NaN	NaN	22.8727	NaN	23.2807	NaN	22.479	22.5066	23.9355	24.1724	24.367	24.1635	23.8246	23.8331	23.8126	23.6137	NaN	NaN	22.8521	22.3458	NaN	NaN	NaN	NaN	23.1148	23.0287	23.1688	23.057	24.0217	23.8746	24.0926	23.5238	23.2041	23.2605	24.3422	24.4473	24.324	24.0886	NaN	NaN	NaN	NaN	24.083	23.9616	23.752	23.6582	23.2011	23.2798	23.5385	23.465
NaN	22.8103	23.1014	23.0887	22.1067	NaN	NaN	24.0776	23.637	NaN	NaN	NaN	22.1385	24.6153	NaN	NaN	22.1398	NaN	21.7607	22.8955	23.3194	NaN	21.8275	23.3936	NaN	23.1013	NaN	23.1795	22.6824	NaN	22.6799	23.2329	NaN	NaN	23.4859	24.4796	24.5101	24.4142	21.908	22.6285	20.5092	NaN	NaN	NaN	23.8807	NaN	22.6148	22.4461	21.8608	NaN
NaN	NaN	NaN	NaN	NaN	NaN	21.7789	NaN	21.6426	NaN	NaN	NaN	NaN	NaN	NaN	NaN	NaN	NaN	NaN	NaN	NaN	NaN	NaN	20.3754	21.4907	21.1752	21.5754	NaN	21.3366	NaN	NaN	NaN	NaN	NaN	NaN	21.1633	NaN	21.1554	NaN	21.1151	NaN	21.2581	NaN	NaN	NaN	NaN	22.3532	22.6946	21.4444	21.4041
23.1493	23.2971	22.7508	22.6993	NaN	NaN	21.3874	NaN	25.1421	25.1934	24.9959	25.0016	21.9598	21.8176	22.3544	22.6194	23.0434	NaN	NaN	NaN	NaN	NaN	NaN	NaN	NaN	21.145	21.3004	21.2081	21.7065	NaN	NaN	NaN	NaN	21.3683	22.0634	22.2263	NaN	21.9042	NaN	NaN	NaN	22.8598	21.5964	NaN	21.8571	21.7798	NaN	21.4038	NaN	NaN
NaN	NaN	NaN	NaN	23.48	23.4443	23.4471	23.258	24.926	25.0372	25.0252	24.9708	24.0164	24.0794	23.9353	24.0433	NaN	NaN	NaN	NaN	NaN	NaN	20.1109	NaN	24.0551	24.0152	23.9266	24.1261	24.0245	24.0059	23.421	23.2434	23.3527	23.2933	24.3981	24.5159	24.4153	24.4919	NaN	NaN	NaN	NaN	24.163	24.1497	24.1538	24.0116	23.9178	23.9895	23.9397	23.921
NaN	NaN	NaN	NaN	21.4823	NaN	21.5545	21.2745	21.6727	21.7669	21.2177	21.4572	21.7187	22.0815	21.539	21.9016	NaN	NaN	NaN	NaN	NaN	NaN	NaN	NaN	NaN	NaN	21.8189	21.4801	NaN	NaN	NaN	21.5968	NaN	NaN	21.9079	21.9511	21.5708	NaN	NaN	NaN	NaN	NaN	21.7683	21.6643	21.5727	21.6321	21.5417	21.5768	21.4769	NaN
23.0865	NaN	NaN	NaN	25.0629	25.1102	25.4382	25.306	25.437	25.4339	25.4177	25.2862	25.9533	25.8534	25.7922	25.9286	21.3944	20.4379	NaN	23.3554	NaN	NaN	NaN	NaN	24.9329	24.71	23.9121	24.3797	25.5942	25.6667	25.7401	25.665	25.3681	25.5992	26.4035	26.1526	26.0741	26.2859	NaN	NaN	NaN	NaN	24.6538	24.9718	24.8668	24.7991	25.3988	25.4336	25.5239	25.5111
NaN	NaN	NaN	NaN	20.6518	20.4381	20.5976	NaN	21.2647	21.1894	21.1989	21.1178	20.2568	20.7552	20.4557	20.6296	NaN	NaN	NaN	NaN	NaN	NaN	NaN	NaN	NaN	NaN	NaN	20.5912	NaN	19.9716	NaN	NaN	NaN	NaN	NaN	NaN	NaN	NaN	NaN	NaN	NaN	NaN	21.1492	20.7842	20.6652	20.6532	NaN	NaN	NaN	NaN
NaN	20.7392	NaN	NaN	NaN	20.4099	20.6185	20.2688	20.4058	20.8134	20.6411	20.6174	21.5126	20.9426	21.311	21.2979	NaN	20.6076	NaN	NaN	NaN	20.8566	NaN	NaN	21.4419	21.5621	21.7006	21.4636	NaN	NaN	NaN	NaN	NaN	NaN	20.7944	20.7482	NaN	NaN	NaN	NaN	NaN	NaN	21.0211	21.1393	20.9892	21.2544	21.0036	21.1031	20.8831	21.0302
NaN	NaN	NaN	NaN	NaN	NaN	NaN	21.0569	22.0373	21.9663	22.5538	22.265	NaN	NaN	21.8849	NaN	NaN	NaN	NaN	NaN	NaN	NaN	NaN	NaN	NaN	NaN	NaN	21.8972	NaN	22.3242	NaN	NaN	NaN	NaN	22.0587	21.8189	22.104	22.0119	NaN	NaN	NaN	NaN	NaN	NaN	21.0704	NaN	NaN	NaN	21.8446	NaN
24.9686	25.364	25.3559	25.549	26.9552	26.8662	27.1277	27.1751	28.0988	28.1054	28.1819	28.1681	27.3033	27.2658	27.2712	27.2794	25.4961	25.4053	25.915	25.906	25.7532	26.0458	26.2135	26.0876	27.3733	27.3986	27.6227	27.4953	26.8605	26.8395	27.1175	27.159	27.1441	27.1198	27.3084	27.2654	27.1606	27.1892	24.5584	25.0863	25.9506	25.2857	27.8241	27.8382	27.7152	27.6939	27.3389	27.4023	27.4539	27.3489
24.4157	24.3043	24.0434	23.8513	24.1061	24.36	24.5442	24.4222	24.1775	24.1875	24.2593	24.2478	25.0105	25.0499	24.9668	25.0222	24.4757	24.2866	24.1622	24.3838	24.7852	24.5858	24.7377	24.7625	23.8664	24.0086	24.0797	24.2263	23.7163	23.8124	23.9265	23.7747	23.906	24.1405	22.7494	22.415	22.5744	22.6366	24.5874	24.3191	24.4646	24.3589	25.31	25.3847	25.2878	25.3473	24.3964	24.4247	24.4004	24.4304
NaN	NaN	NaN	NaN	24.7947	24.8686	24.8939	24.9676	23.6845	23.441	23.5218	23.5208	24.3813	24.1295	24.1739	24.2593	NaN	NaN	NaN	NaN	NaN	NaN	NaN	NaN	24.7082	24.8073	24.828	24.8612	23.7345	23.9047	24.008	23.9141	23.9451	23.8246	NaN	NaN	NaN	NaN	NaN	NaN	NaN	NaN	23.4739	23.5872	23.7854	23.4841	25.225	25.264	25.1369	25.1114
NaN	NaN	NaN	NaN	25.0151	25.0644	25.2044	25.2403	25.004	25.0347	25.2804	25.2116	25.3545	25.4487	25.3234	25.4458	NaN	NaN	NaN	NaN	NaN	NaN	NaN	NaN	24.3764	24.7698	24.4581	24.4251	25.6521	25.5425	25.1954	25.2034	24.8848	24.8365	25.3838	25.2729	25.319	25.3008	NaN	NaN	NaN	NaN	23.8611	23.8385	24.1506	24.1913	25.2466	25.2422	25.4613	25.4022
23.7045	23.5393	24.1669	24.1074	24.2852	24.563	24.5316	24.5315	24.7061	24.7022	24.7025	24.6858	24.2267	24.1271	24.1651	24.0489	23.6865	23.7204	23.8087	23.5847	23.1137	23.2621	23.4947	22.6413	24.6669	24.8598	24.9391	24.8792	24.8196	24.8013	24.4204	24.5072	24.6371	24.3324	25.2854	25.1819	25.1449	25.1081	23.7632	23.2448	23.7012	23.4472	25.3589	25.3716	25.1195	25.2241	25.1523	25.2327	25.1556	25.2147
25.9184	25.7848	25.741	25.9123	26.054	26.0188	26.1221	26.1214	24.6623	24.6458	24.5009	24.4716	24.0582	24.1309	24.1992	24.3137	26.2614	26.1086	25.8322	25.7929	26.4487	26.5055	25.5002	25.5633	26.1269	26.1907	26.0603	26.1328	25.0544	25.0832	25.9589	25.9618	26.0427	26.0035	24.8998	24.8989	25.0382	25.1516	25.9288	26.1355	25.8004	25.6512	26.2289	26.2537	26.2513	26.2217	25.4258	25.5554	25.3445	25.3816
29.4088	29.3168	27.5402	28.401	NaN	NaN	NaN	NaN	NaN	NaN	NaN	NaN	NaN	NaN	NaN	NaN	27.1648	27.3052	28.9062	27.8889	25.6167	26.1315	29.4674	29.426	NaN	NaN	22.8685	NaN	NaN	NaN	NaN	NaN	NaN	NaN	NaN	NaN	NaN	NaN	28.9368	28.8031	28.1572	29.404	NaN	NaN	20.496	NaN	NaN	NaN	NaN	NaN
NaN	NaN	NaN	NaN	NaN	21.3917	21.2119	21.4402	NaN	NaN	NaN	NaN	NaN	NaN	NaN	NaN	NaN	NaN	NaN	NaN	NaN	NaN	NaN	NaN	NaN	21.3752	21.7408	21.6668	NaN	NaN	NaN	NaN	NaN	NaN	NaN	NaN	NaN	NaN	NaN	NaN	NaN	NaN	NaN	NaN	NaN	NaN	NaN	NaN	NaN	NaN
NaN	NaN	NaN	NaN	20.3633	20.6992	NaN	NaN	20.8365	20.7879	20.3453	20.9298	20.9649	21.1528	21.0083	21.1248	NaN	NaN	NaN	NaN	NaN	NaN	NaN	NaN	20.1314	20.1825	20.1084	20.3346	19.7885	19.9221	19.8361	19.7938	19.925	NaN	20.7915	20.9316	20.6622	21.1099	NaN	NaN	NaN	NaN	20.4431	20.5269	20.4486	20.1318	NaN	19.8682	19.9101	19.7375
NaN	NaN	NaN	NaN	21.0015	20.8259	21.1951	20.9862	NaN	NaN	NaN	NaN	NaN	NaN	NaN	NaN	19.9466	NaN	21.0085	20.8688	NaN	21.6308	NaN	NaN	NaN	NaN	NaN	NaN	NaN	NaN	NaN	NaN	NaN	NaN	NaN	NaN	NaN	NaN	20.5833	NaN	20.4209	NaN	NaN	NaN	NaN	NaN	NaN	NaN	NaN	NaN
22.8563	22.8025	21.9941	22.0779	NaN	NaN	NaN	NaN	22.4016	NaN	22.1976	NaN	22.6776	22.7897	22.9283	22.9829	NaN	22.5175	NaN	NaN	23.5797	23.8577	NaN	NaN	NaN	NaN	NaN	NaN	NaN	NaN	NaN	NaN	NaN	NaN	NaN	NaN	NaN	NaN	NaN	21.9538	NaN	NaN	NaN	NaN	NaN	NaN	NaN	NaN	NaN	NaN
NaN	NaN	NaN	NaN	NaN	NaN	NaN	NaN	NaN	NaN	NaN	NaN	24.2859	24.2659	24.4068	24.3226	NaN	NaN	NaN	NaN	NaN	NaN	NaN	NaN	21.939	21.5517	21.5986	21.7687	NaN	NaN	NaN	NaN	NaN	21.0502	NaN	NaN	NaN	NaN	NaN	NaN	NaN	NaN	21.5971	NaN	21.6918	20.1678	NaN	NaN	NaN	21.1355
24.5612	24.4762	24.7452	24.7162	23.6488	23.7217	23.6432	23.684	22.4973	22.3995	20.41	20.9355	23.6779	23.7415	23.8077	23.6827	24.3284	24.116	24.4406	24.6929	24.2807	24.2147	24.6394	24.8672	23.9054	24.0019	23.9011	23.967	23.7197	23.6349	24.1751	24.1768	24.1481	23.9846	23.3454	23.379	23.3978	23.107	24.0474	24.0674	24.2264	24.1283	23.8202	23.7085	23.8973	23.8187	23.499	23.6597	23.5012	23.5801
23.3094	23.2568	NaN	NaN	23.129	23.0139	22.834	22.8155	23.2751	23.3899	23.3233	23.3978	22.3222	22.2699	22.236	22.3098	22.2408	22.2641	22.4192	22.0503	NaN	NaN	21.1944	21.8437	22.6577	22.876	22.6727	22.9983	22.9458	23.3476	23.4056	23.3318	23.2101	23.0771	22.6441	22.696	22.7084	22.8948	NaN	NaN	NaN	22.2579	23.118	22.9762	22.946	22.7491	23.2322	23.3846	22.9977	22.8807
NaN	NaN	NaN	NaN	NaN	NaN	NaN	NaN	NaN	NaN	NaN	NaN	NaN	NaN	NaN	NaN	NaN	NaN	NaN	NaN	NaN	NaN	NaN	NaN	NaN	NaN	NaN	NaN	NaN	NaN	NaN	NaN	NaN	NaN	21.7574	21.6393	21.5459	21.7256	NaN	NaN	NaN	NaN	NaN	NaN	NaN	NaN	NaN	NaN	NaN	NaN
NaN	NaN	21.7466	22.0682	NaN	21.1436	21.3678	NaN	21.5318	21.3196	20.9506	21.057	22.0863	22.1363	21.9994	22.0629	21.8336	21.824	22.1166	21.913	22.1285	22.462	NaN	21.7915	NaN	NaN	21.2573	21.5396	NaN	NaN	NaN	NaN	NaN	NaN	NaN	NaN	21.2609	NaN	21.8059	22.4548	22.0142	21.7734	21.8453	21.7095	21.769	21.9026	NaN	NaN	21.3691	20.9521
NaN	NaN	NaN	NaN	22.5162	22.4741	22.4927	22.5502	NaN	NaN	NaN	NaN	NaN	NaN	NaN	NaN	NaN	NaN	NaN	NaN	NaN	NaN	NaN	NaN	NaN	NaN	NaN	NaN	NaN	NaN	NaN	NaN	NaN	NaN	NaN	NaN	NaN	NaN	NaN	NaN	NaN	NaN	NaN	NaN	NaN	NaN	21.2842	NaN	NaN	NaN
25.2809	24.9967	23.6918	24.1522	25.76	25.7768	26.0618	25.9428	26.2517	26.2578	26.2456	26.1996	26.3639	26.3692	26.3235	26.4073	25.2511	24.8199	24.2393	23.9736	25.3741	25.3662	24.9755	24.7875	25.8323	25.8734	25.9824	26.0291	25.9032	25.9623	26.1173	25.9798	25.7359	25.6103	26.6652	26.6715	26.6178	26.7087	24.8388	24.9147	24.7611	24.5755	25.8883	25.8519	25.8292	25.8047	26.1025	26.0985	26.0347	26.1189
NaN	NaN	NaN	NaN	22.1865	21.9167	22.1603	22.0103	22.1766	22.2192	22.3033	22.3355	22.8553	22.8073	23.3565	23.102	NaN	NaN	NaN	NaN	NaN	NaN	NaN	NaN	22.3698	22.3513	22.4609	22.8522	23.4012	23.3292	NaN	21.7587	22.3572	22.468	NaN	22.7275	22.0864	NaN	NaN	NaN	21.5863	NaN	22.8848	23.0232	22.8974	23.0277	22.1844	22.6984	23.0627	22.8458
NaN	NaN	NaN	NaN	NaN	NaN	NaN	NaN	NaN	NaN	NaN	NaN	NaN	NaN	NaN	NaN	NaN	NaN	NaN	NaN	NaN	NaN	NaN	NaN	NaN	20.9174	NaN	NaN	NaN	NaN	NaN	NaN	NaN	NaN	21.8732	22.1984	22.0284	21.9551	NaN	NaN	NaN	NaN	NaN	NaN	NaN	NaN	NaN	NaN	NaN	NaN
23.0662	22.6023	22.2445	22.5067	23.9733	24.1489	24.5354	24.0902	25.1168	24.9764	24.898	25.2608	23.9924	24.3784	24.1565	24.4618	22.3004	22.9652	20.8913	22.4709	21.6165	21.9559	21.2608	21.7591	24.3492	24.363	24.6754	24.7421	24.4574	24.0981	22.0827	NaN	21.828	22.9656	24.3015	23.8252	24.1293	23.847	21.9197	21.7997	21.6313	21.6416	25.745	25.7951	25.6805	25.5017	23.902	23.8905	23.9985	23.515
26.7981	26.7685	26.8914	26.7343	28.852	28.8824	29.0604	29.0519	25.1381	25.2484	24.8164	25.0467	24.6974	24.9185	24.1847	24.393	27.0669	26.9801	26.7799	26.605	24.8173	24.7255	25.4924	25.4042	29.0071	28.9854	29.0013	29.0595	25.9168	25.9314	28.2749	28.3766	28.2474	28.1044	24.5268	24.4146	24.7013	24.8966	26.3824	26.38	26.1846	26.2934	25.9838	25.8959	25.9162	25.8326	27.0576	27.0073	26.8517	26.7435
26.127	25.9422	26.0917	25.979	26.0365	25.9742	26.0011	26.0149	25.9861	26.0377	25.9864	26.0351	26.0421	25.9655	26.092	26.1139	25.7371	25.6752	25.6637	25.6478	25.7355	25.8144	25.9349	25.8347	26.5593	26.5084	26.3426	26.3583	25.7077	25.7714	25.7746	25.6555	25.7051	25.7048	25.7942	25.7806	25.7541	25.8129	26.0109	25.7919	25.8533	25.9204	25.7142	25.7134	25.7193	25.7851	25.6106	25.5338	25.549	25.4404
NaN	NaN	NaN	NaN	NaN	NaN	NaN	NaN	22.5133	22.4304	22.4689	22.2315	21.5251	21.3612	21.0066	21.2715	NaN	NaN	NaN	NaN	NaN	NaN	NaN	NaN	21.4875	NaN	21.2232	21.3917	21.4133	21.45	NaN	NaN	NaN	NaN	21.0125	20.9924	21.1412	20.995	NaN	NaN	NaN	NaN	21.5031	21.2731	21.2081	21.3697	20.88	21.159	NaN	20.8563
NaN	NaN	NaN	NaN	22.6376	22.8305	22.6786	22.5076	23.3518	23.3508	23.2949	23.3218	22.8631	22.9625	22.6265	22.8671	NaN	NaN	NaN	NaN	NaN	NaN	NaN	NaN	22.7702	22.4311	22.7234	22.5379	23.3343	23.4362	NaN	21.6551	NaN	NaN	23.5665	23.483	23.3397	23.271	NaN	NaN	NaN	NaN	23.1312	23.206	23.0708	23.1559	22.9742	23.0409	22.6163	22.9888
NaN	NaN	NaN	NaN	NaN	NaN	NaN	NaN	NaN	NaN	NaN	NaN	21.2905	21.3136	21.2378	21.8555	NaN	NaN	NaN	NaN	NaN	NaN	NaN	NaN	NaN	NaN	NaN	NaN	NaN	NaN	NaN	NaN	NaN	NaN	NaN	NaN	NaN	NaN	NaN	NaN	NaN	NaN	NaN	NaN	NaN	NaN	NaN	NaN	21.115	NaN
27.028	27.1758	26.8235	26.7589	21.0782	NaN	NaN	NaN	23.7013	23.8513	23.6791	23.0045	25.4027	24.6721	24.5839	24.7173	26.458	26.098	26.967	27.1855	25.87	26.6044	26.1261	26.3171	21.6929	NaN	22.9297	21.5018	21.6411	21.9789	22.1404	NaN	22.8117	NaN	21.7775	NaN	NaN	NaN	26.8696	26.8465	27.4666	27.2754	23.297	23.0526	21.1429	22.8182	21.2367	NaN	21.4434	20.9643
22.9244	22.8605	22.8742	22.9333	23.1253	23.1546	22.6471	22.6471	NaN	NaN	NaN	NaN	NaN	22.0659	NaN	NaN	NaN	NaN	NaN	NaN	23.7052	23.6008	22.806	NaN	NaN	22.3192	NaN	NaN	NaN	NaN	NaN	22.3098	22.326	22.5191	NaN	NaN	NaN	NaN	23.5048	NaN	22.7063	NaN	22.251	22.416	22.4831	22.4736	NaN	NaN	NaN	NaN
22.9784	24.3111	23.4697	23.6312	26.4273	26.4303	26.3697	26.4368	28.0421	28.1157	28.1153	28.0995	27.2654	27.2305	27.1838	27.2074	24.7768	24.9087	24.7742	24.7611	23.1849	23.3332	23.4442	23.6695	26.6752	26.7226	26.7723	26.7912	27.5841	27.6283	26.5548	26.6295	26.8368	26.7612	28.1776	28.1133	27.9352	27.9885	23.9994	24.298	24.4539	24.5779	27.5191	27.4814	27.3455	27.2807	26.6946	26.6388	26.8121	26.7379
26.0045	25.5132	25.6183	25.8424	24.2742	24.2279	24.3758	24.5517	24.6409	24.6578	24.6467	24.72	24.9715	24.8478	24.9678	24.9506	25.1763	25.8333	NaN	NaN	25.2338	25.3654	23.2547	25.3904	24.0425	24.4715	23.9726	23.4247	24.9963	24.9669	24.5421	24.3706	24.3643	24.4937	24.8016	24.8867	24.7805	24.8718	23.8929	25.7953	24.8461	NaN	24.606	24.7483	24.9281	24.7417	24.7689	24.6396	24.6984	24.7048
24.6499	24.5367	23.9432	23.654	NaN	NaN	NaN	NaN	NaN	NaN	NaN	NaN	NaN	NaN	NaN	NaN	24.4716	24.4575	23.4727	23.1195	25.6986	25.8967	25.4307	25.2155	NaN	NaN	NaN	NaN	NaN	NaN	NaN	NaN	NaN	NaN	NaN	NaN	NaN	NaN	24.2602	24.4216	23.7347	23.6672	NaN	NaN	NaN	NaN	NaN	NaN	NaN	NaN
NaN	NaN	NaN	NaN	21.0932	21.3282	21.3717	21.1212	20.7906	20.5789	NaN	20.9696	NaN	NaN	NaN	NaN	NaN	NaN	NaN	NaN	NaN	NaN	NaN	NaN	21.0699	21.1878	20.8676	21.1517	NaN	21.3445	20.6224	21.1939	NaN	21.237	21.6719	21.7289	21.6104	21.5148	NaN	NaN	NaN	NaN	21.4226	21.2492	21.3733	21.5723	21.1716	21.3411	NaN	NaN
24.7758	24.6648	25.4419	25.7486	27.975	27.9593	28.0278	28.0398	27.7347	27.7198	27.685	27.5965	28.0062	27.9764	27.8772	27.8292	25.1033	24.682	25.5159	25.6226	NaN	24.5565	26.0899	26.1637	27.0981	27.106	27.0785	27.1728	27.6118	27.5953	27.1361	27.1534	27.1968	27.1852	27.1886	27.092	27.0201	27.0816	24.7295	24.9408	25.8669	25.8325	27.1594	27.1644	27.3484	27.2124	27.5665	27.5289	28.0045	27.9647
22.6566	22.1158	22.8754	22.8907	24.0125	24.1248	25.1444	24.8724	18.8459	NaN	21.4532	20.1263	NaN	NaN	19.8411	19.7194	24.0737	24.2769	23.7729	24.0495	NaN	NaN	23.5789	22.9954	21.4775	22.1809	20.5792	22.1866	27.7799	27.7633	26.2596	26.2189	25.8907	25.8102	23.6647	24.1279	25.321	24.8072	23.4209	23.3423	24.3352	24.3089	19.8681	20.6718	NaN	20.7543	22.6559	22.6558	23.5739	23.3495
25.2128	23.826	24.891	24.7268	25.4709	25.4167	25.6324	25.7163	26.854	26.8388	26.8132	26.8728	26.0351	26.0897	26.1149	26.0232	23.7667	24.5298	24.6094	24.104	25.5441	25.7524	24.5566	24.5653	26.2871	26.3013	26.3782	26.4284	26.0966	26.0259	25.4781	25.4269	25.5819	25.5741	26.3629	26.4029	26.3032	26.2498	24.784	23.259	23.6498	23.8148	26.8213	26.8348	26.6968	26.7161	26.1643	26.1056	26.1756	26.1041
25.1417	25.4259	25.6184	25.5872	24.0279	23.9663	23.549	23.7124	23.9602	24.0151	24.0976	23.9806	24.8816	24.8745	24.7643	24.8204	25.4445	25.5479	25.0945	25.0285	25.3471	25.4336	25.0487	25.0157	24.2159	24.3217	24.1099	24.1219	24.4682	24.6027	24.2595	24.2663	24.307	24.1921	25.5347	25.5669	25.4212	25.4665	25.1295	25.1859	25.0206	25.0483	24.6875	24.567	24.6561	24.7732	23.6811	23.75	23.6598	23.7601
23.1677	22.6892	NaN	NaN	24.0749	24.2829	24.2247	24.0675	24.6613	24.7464	24.8878	24.9539	24.5284	24.5445	24.592	24.6193	22.5649	24.114	23.1986	NaN	23.3484	21.8199	NaN	NaN	24.0742	24.1302	23.7932	23.7512	24.5589	24.798	23.7836	23.9721	23.7814	23.707	24.6074	24.5872	24.4405	24.5149	22.888	23.3224	22.4906	NaN	25.0382	24.9912	25.0452	25.1104	24.5615	24.4267	24.5463	24.2067
23.8311	23.0263	23.7386	24.2923	24.9362	24.8398	25.0231	25.0343	24.9985	24.9189	24.7883	24.9785	25.4669	25.5341	25.6431	25.6966	24.0136	23.8446	24.6197	24.3199	22.9003	23.0343	24.4718	24.5934	25.071	25.111	25.1753	25.1252	25.0177	25.0436	24.9964	24.9604	24.8435	24.9415	25.3437	25.2691	25.291	25.2989	24.255	24.0966	24.6153	24.5889	25.3609	25.3303	25.2847	25.3923	24.9731	24.9975	24.9804	24.9232
NaN	NaN	NaN	NaN	NaN	NaN	NaN	NaN	21.5217	21.5641	22.0254	22.0144	NaN	NaN	NaN	NaN	NaN	NaN	NaN	NaN	NaN	NaN	NaN	NaN	NaN	NaN	NaN	NaN	NaN	NaN	NaN	NaN	NaN	NaN	NaN	NaN	NaN	NaN	NaN	NaN	NaN	NaN	20.0616	NaN	20.3832	NaN	NaN	NaN	NaN	NaN
26.5159	26.4485	25.7274	25.7979	27.8602	27.7974	27.8535	27.8966	25.9713	25.971	25.9736	25.9907	28.4371	28.374	28.4097	28.3871	26.3645	26.2241	26.3935	26.1792	26.936	26.9228	26.8175	26.7244	28.3078	28.334	28.2694	28.2492	27.1857	27.1492	28.8269	28.8294	28.9171	28.857	26.6429	26.6014	26.4929	26.5786	26.2027	26.1197	26.9654	26.8879	27.1846	27.0445	27.2408	27.2479	28.3062	28.3136	28.2839	28.2716
NaN	23.7034	NaN	NaN	23.8497	23.8333	24.5669	23.9298	25.1175	24.7046	25.0383	25.0224	24.0487	24.3875	24.053	23.9395	23.5111	NaN	23.1883	NaN	24.1797	NaN	NaN	NaN	23.9745	23.9454	24.2015	23.891	23.9632	24.1944	23.7836	24.1896	23.7748	23.9675	24.1932	24.3052	24.3196	24.0062	23.5835	NaN	NaN	NaN	24.4346	24.126	24.3434	24.1517	23.8781	23.8317	23.9377	23.8244
NaN	NaN	NaN	NaN	25.9455	25.8116	26.0935	26.0831	25.8808	25.7334	25.8713	25.8772	23.6319	23.5553	23.7126	23.7974	21.8236	NaN	22.4893	22.6909	NaN	NaN	21.4744	NaN	26.0004	26.0947	26.2574	26.3276	24.5626	24.3331	24.8539	24.8293	25.1033	25.0485	NaN	NaN	NaN	NaN	NaN	NaN	NaN	NaN	23.8784	24.2583	24.0628	23.8896	25.6674	25.7708	25.5475	25.5357
NaN	NaN	NaN	NaN	21.6923	21.3055	NaN	21.249	NaN	NaN	NaN	NaN	21.3647	21.8943	21.8592	21.9344	NaN	NaN	NaN	NaN	NaN	NaN	NaN	NaN	NaN	21.4063	21.0672	NaN	NaN	NaN	NaN	21.2189	21.8141	21.6773	NaN	NaN	NaN	NaN	NaN	NaN	NaN	NaN	22.2388	22.465	22.4929	22.3506	22.0629	21.9325	22.1296	22.1532
NaN	NaN	NaN	NaN	NaN	NaN	NaN	NaN	21.5418	20.6658	21.8909	21.5972	NaN	21.6126	NaN	NaN	NaN	NaN	NaN	NaN	NaN	NaN	NaN	NaN	NaN	NaN	NaN	NaN	NaN	NaN	NaN	NaN	NaN	20.5192	22.0823	21.2746	21.3682	NaN	NaN	NaN	NaN	NaN	NaN	NaN	21.534	21.6497	NaN	NaN	NaN	NaN
NaN	NaN	NaN	NaN	21.6753	21.5221	21.5723	22.3429	23.5155	23.6272	23.6612	23.6103	23.5053	23.6363	23.6057	23.7189	21.4546	19.6153	NaN	NaN	NaN	NaN	NaN	NaN	22.7444	22.6507	22.9012	23.1974	23.3081	22.982	21.4673	21.2208	19.8648	20.1193	23.7375	23.8354	23.6609	23.7042	NaN	20.8421	NaN	20.2048	23.2815	23.3133	23.3327	22.9636	22.6293	21.1106	22.8474	22.4508
28.0387	27.8119	28.8064	28.7493	25.6995	25.6647	25.6472	25.6337	24.3673	24.2274	23.7803	23.9085	24.9079	24.7209	24.6253	24.7318	27.8864	27.7279	28.1701	28.2563	28.0628	27.9102	28.6311	28.5589	27.7895	27.7789	27.8529	27.9434	25.5591	25.4418	27.3796	27.3836	27.4386	27.3638	24.0917	24.1466	24.1743	24.3013	27.928	27.5401	28.5623	28.2802	27.4943	27.506	27.5704	27.5541	25.9253	25.9842	26.0293	26.0694
24.9791	25.0304	24.6889	24.9272	25.6237	25.473	25.555	25.4951	25.1515	25.2583	25.5608	25.6304	24.1063	24.1272	24.2066	24.1132	25.2125	25.265	24.3037	23.9784	24.8339	25.1878	25.262	25.2408	25.2179	25.1749	24.947	24.8894	25.1179	25.1679	24.9313	24.8728	24.9815	24.8975	24.3728	24.4919	24.3176	24.3653	25.0326	25.064	24.6216	24.5975	25.2281	25.3102	25.3617	25.3474	25.3113	25.2419	24.7249	24.7871
22.6853	22.4018	NaN	21.6952	24.6219	24.6046	24.6749	24.8379	24.5696	24.5124	24.3928	24.5302	25.6473	25.4711	25.6173	25.7172	NaN	23.7861	21.3248	NaN	22.1628	22.5646	18.6747	NaN	24.9302	24.9244	24.8448	25.032	24.4273	24.3186	24.4977	24.2931	24.6279	24.4385	24.852	24.7055	24.8034	24.7163	23.2063	21.0823	20.3205	21.4198	24.9104	24.6874	24.6893	24.5245	24.9725	24.8545	25.0092	24.937
NaN	NaN	NaN	NaN	21.9866	22.1619	22.538	22.1694	22.6691	22.654	22.6568	22.1819	23.089	23.0049	23.4048	22.9866	NaN	NaN	NaN	NaN	NaN	NaN	NaN	NaN	22.3467	NaN	22.3881	22.2999	22.2261	22.4785	22.3054	22.4106	22.1547	22.472	23.0851	23.0945	23.2395	22.9064	NaN	NaN	21.9388	NaN	22.8215	22.8535	22.9017	22.9471	22.4243	22.5099	22.8039	22.5016
NaN	NaN	NaN	NaN	NaN	NaN	NaN	NaN	22.1295	22.6076	22.1948	22.5847	NaN	NaN	NaN	NaN	NaN	NaN	NaN	NaN	NaN	NaN	NaN	NaN	NaN	NaN	NaN	NaN	NaN	NaN	NaN	NaN	NaN	NaN	NaN	NaN	NaN	NaN	NaN	NaN	NaN	NaN	NaN	NaN	NaN	NaN	NaN	NaN	NaN	NaN
NaN	NaN	NaN	NaN	NaN	NaN	NaN	NaN	21.3365	NaN	21.2426	NaN	NaN	NaN	NaN	NaN	NaN	NaN	NaN	NaN	NaN	NaN	NaN	NaN	NaN	NaN	NaN	NaN	NaN	NaN	NaN	NaN	NaN	NaN	20.6701	20.9712	20.9058	20.6455	NaN	NaN	NaN	NaN	NaN	NaN	NaN	NaN	NaN	NaN	NaN	NaN
NaN	NaN	NaN	NaN	NaN	NaN	NaN	NaN	NaN	NaN	NaN	NaN	21.6711	21.7385	21.7298	21.7021	NaN	NaN	NaN	NaN	NaN	NaN	NaN	NaN	NaN	NaN	NaN	NaN	NaN	NaN	NaN	NaN	NaN	NaN	NaN	NaN	NaN	NaN	NaN	NaN	NaN	NaN	NaN	NaN	NaN	NaN	NaN	NaN	NaN	NaN
NaN	NaN	NaN	NaN	23.32	23.386	23.3886	23.3806	24.5815	24.7691	24.7512	24.8094	23.5932	23.713	23.8321	23.9219	22.9126	NaN	NaN	21.3974	NaN	NaN	NaN	NaN	22.8899	23.0521	23.3631	23.4544	24.483	24.4692	23.1754	22.7998	23.54	23.2093	24.5292	24.6442	24.4866	24.5989	NaN	NaN	NaN	NaN	23.4912	23.4824	23.6794	23.6393	23.8584	23.9458	24.0012	24.143
22.334	NaN	23.1641	22.8094	24.1693	24.4192	24.666	24.5273	24.8724	24.9219	24.4316	24.5501	25.1223	25.1502	25.1012	24.9899	22.1795	22.8773	24.0665	24.2585	23.6903	22.5559	23.4386	22.9643	24.6246	24.6767	24.6371	24.7611	25.0948	24.8998	25.0633	25.1216	25.0157	24.9318	25.5783	25.6604	25.4804	25.5458	23.4524	23.4229	24.211	24.3892	24.7345	24.8902	24.7142	24.8718	24.944	24.9498	24.8264	24.8217
NaN	NaN	NaN	NaN	23.5573	23.4285	24.051	24.1395	23.2867	23.3362	23.3952	23.3392	24.0776	24.0855	24.1413	24.0051	21.4273	NaN	NaN	NaN	NaN	NaN	NaN	NaN	23.7997	23.6934	23.7374	23.5929	24.1402	23.9875	23.5894	23.6726	23.8081	23.8143	24.0014	23.8692	23.9654	23.9385	NaN	NaN	NaN	NaN	24.6716	24.6884	24.6273	24.7222	24.0278	24.1903	24.1213	24.0764
NaN	NaN	NaN	NaN	NaN	NaN	NaN	NaN	19.8346	20.2969	20.6361	20.2455	NaN	NaN	NaN	NaN	NaN	NaN	NaN	NaN	NaN	NaN	NaN	NaN	19.8603	20.1104	NaN	NaN	NaN	NaN	NaN	NaN	NaN	NaN	NaN	NaN	NaN	NaN	NaN	NaN	NaN	NaN	NaN	NaN	NaN	NaN	20.1064	20.2469	19.8814	NaN
NaN	NaN	NaN	NaN	NaN	21.2132	21.2954	20.7787	21.6868	21.6301	21.4946	21.1624	21.9586	22.0765	21.9722	22.4831	NaN	NaN	NaN	NaN	NaN	NaN	NaN	NaN	21.0856	20.8965	21.1231	NaN	20.6961	20.4929	21.2632	20.2886	20.9541	NaN	22.0684	21.9115	21.228	21.7536	NaN	NaN	NaN	NaN	21.3187	21.5179	NaN	NaN	21.5681	21.5369	21.4458	21.6463
NaN	NaN	NaN	NaN	22.6912	22.811	23.2914	23.2007	23.4485	23.221	23.116	23.0369	25.8126	25.9425	25.6252	25.4816	NaN	NaN	NaN	NaN	NaN	NaN	NaN	NaN	23.555	23.5083	23.2846	23.3475	NaN	20.6774	22.502	22.7249	22.1858	22.3816	22.6994	23.0774	22.44	22.8036	NaN	NaN	NaN	NaN	24.1551	24.3316	24.2116	24.0916	22.8098	22.0593	22.1723	21.7411
22.9755	27.871	22.5177	23.2832	23.8423	23.8565	24.0953	24.0211	24.3231	24.4769	24.467	24.2537	24.0486	24.0882	24.0033	24.2973	NaN	NaN	23.2853	23.2852	NaN	NaN	23.2691	22.5504	23.6769	23.7679	24.0029	24.1239	24.0872	24.099	23.7984	23.802	23.8964	23.7677	24.1089	24.1262	24.0058	24.1691	22.2525	NaN	23.0661	22.923	24.3111	24.1471	24.1434	24.0955	23.8246	23.8666	24.0546	23.9353
23.011	23.0822	23.556	22.811	23.3164	23.1441	23.2747	23.2643	22.7646	22.6146	22.7642	22.8346	23.2754	23.4225	23.2282	23.4094	23.5508	23.3918	23.4262	23.5513	22.8624	22.69	22.9869	23.4399	23.7876	23.8175	24.0388	23.9933	23.2893	23.6025	23.6129	23.8048	23.7267	23.4951	21.6654	21.5	22.054	22.6228	23.6142	23.4735	23.4761	23.207	23.5524	23.7655	23.5062	23.4041	23.8958	23.8861	23.7391	23.8133
NaN	NaN	NaN	NaN	NaN	NaN	NaN	NaN	20.0615	19.8987	20.3995	20.4573	19.8993	19.4104	19.266	NaN	NaN	NaN	NaN	NaN	NaN	NaN	NaN	NaN	NaN	NaN	NaN	20.218	20.1526	19.925	NaN	NaN	NaN	NaN	20.7117	20.5903	20.8055	20.6678	NaN	NaN	NaN	NaN	20.1303	20.3931	19.4211	20.22	19.998	20.1173	20.7522	19.8676
NaN	NaN	NaN	NaN	NaN	NaN	NaN	NaN	NaN	NaN	NaN	NaN	NaN	NaN	NaN	NaN	NaN	NaN	NaN	NaN	NaN	NaN	NaN	NaN	NaN	NaN	NaN	NaN	21.7278	22.1064	NaN	NaN	NaN	NaN	NaN	NaN	NaN	NaN	NaN	NaN	NaN	NaN	NaN	NaN	NaN	NaN	NaN	NaN	NaN	NaN
24.9707	25.0598	26.3605	26.5483	25.4636	25.5055	25.3663	25.4496	24.3894	24.3499	24.9085	24.88	24.5904	24.49	24.6729	24.8952	25.1181	25.2857	26.3773	25.9121	24.4284	24.3869	26.2674	26.0086	25.9033	25.913	25.6922	25.7058	25.24	25.0759	25.6698	25.8581	25.88	25.7437	26.2964	26.2978	26.4969	26.434	25.5204	24.9742	25.8161	25.7943	25.7693	25.9068	26.0323	25.9877	25.8004	25.7825	25.4641	25.5214
22.4627	NaN	NaN	NaN	24.6717	24.4715	24.4459	24.3934	25.1052	25.2754	25.3402	25.3377	25.809	25.8623	25.7484	25.7806	23.2711	22.2753	23.421	23.6078	NaN	NaN	22.5737	23.3041	25.0858	25.1111	25.1785	25.3088	24.3397	24.6875	25.0827	25.1846	24.7368	24.7783	26.2244	26.2417	26.1138	26.1788	21.9426	22.0631	23.3793	23.7629	25.6149	25.7539	25.7983	25.6431	25.0298	24.8579	24.8382	24.7532
23.7205	24.1987	23.9539	23.6856	24.7264	24.9205	24.8909	24.8127	23.9766	24.0559	23.6454	23.7648	25.3016	25.3909	25.4473	25.3235	22.3067	22.4073	24.2885	24.1519	23.889	24.4335	23.5678	24.075	25.3286	25.2421	25.4579	25.4036	24.6881	24.5666	25.1117	24.9519	25.0209	25.0807	23.9376	23.6065	23.7458	23.8581	22.9617	23.2768	24.2804	23.777	25.3954	25.4085	25.1859	25.2444	24.7932	24.8484	24.8135	24.7634
22.7137	NaN	NaN	NaN	22.3858	22.2746	22.4731	22.6833	22.8886	22.6093	22.6402	22.7106	22.9133	23.0459	22.6151	22.5583	NaN	22.981	NaN	NaN	NaN	NaN	NaN	NaN	22.5373	22.6704	22.3264	NaN	22.8268	22.7666	22.8314	22.9037	22.9346	22.6841	21.9456	22.3069	22.1426	22.1788	NaN	NaN	NaN	NaN	22.4034	22.3971	22.3553	22.6403	22.6321	22.5149	NaN	22.1687
24.7005	24.3471	24.2214	24.1448	23.0724	23.1086	23.2281	23.0672	21.9838	NaN	NaN	22.6317	22.0425	22.2745	22.1892	22.5755	23.7392	24.0043	23.4083	23.0932	24.6722	24.6477	24.2509	23.5091	23.8321	23.8426	23.2884	23.2024	23.2195	23.1522	23.4294	23.1166	23.0488	22.9938	22.8303	22.525	22.3543	22.3909	24.3336	NaN	23.8414	NaN	23.5761	23.5158	23.7022	23.8501	22.9615	22.9282	22.999	22.9023
23.9242	24.3437	23.6702	23.5123	NaN	NaN	NaN	NaN	NaN	NaN	NaN	NaN	NaN	NaN	NaN	NaN	24.076	24.071	23.2243	NaN	25.0363	24.7809	24.0124	23.6367	NaN	NaN	NaN	NaN	NaN	NaN	NaN	NaN	NaN	NaN	NaN	NaN	NaN	NaN	23.848	23.7508	22.9813	NaN	NaN	NaN	NaN	NaN	NaN	NaN	NaN	NaN
27.456	27.5563	27.3354	27.3218	27.3043	27.2665	27.2551	27.3306	27.1048	27.112	27.0563	27.0289	27.5391	27.504	27.5127	27.55	27.3184	27.3632	27.0876	27.1061	27.7717	27.6418	27.4858	27.6101	27.1419	27.2216	27.194	27.2041	27.2188	27.2073	27.6091	27.6204	27.5546	27.6492	27.0478	27.0689	27.0438	27.0536	27.4145	27.3258	27.3936	27.3729	27.4029	27.3973	27.3487	27.2953	27.3669	27.3968	27.4714	27.4626
22.6392	22.9456	23.2963	22.7705	NaN	NaN	NaN	NaN	NaN	NaN	NaN	NaN	25.2579	25.2553	25.0828	25.0913	NaN	NaN	NaN	22.3874	NaN	NaN	22.8505	23.324	NaN	NaN	NaN	NaN	NaN	NaN	22.2449	NaN	NaN	NaN	22.2251	22.5502	23.3156	23.5147	NaN	22.509	NaN	22.7108	NaN	NaN	NaN	NaN	NaN	NaN	NaN	NaN
NaN	NaN	NaN	NaN	NaN	21.1351	21.2884	21.3466	22.0418	22.0456	NaN	22.0106	NaN	NaN	NaN	NaN	NaN	NaN	NaN	NaN	NaN	NaN	NaN	NaN	NaN	NaN	NaN	NaN	NaN	NaN	NaN	NaN	NaN	NaN	NaN	21.1456	21.4774	21.1623	NaN	NaN	NaN	NaN	21.5648	NaN	NaN	NaN	20.9906	21.2712	NaN	NaN
NaN	NaN	NaN	NaN	NaN	21.2606	NaN	NaN	21.3822	21.517	21.341	21.1909	NaN	21.4261	NaN	21.3228	NaN	NaN	NaN	NaN	NaN	NaN	NaN	NaN	NaN	NaN	22.0072	21.5766	NaN	NaN	NaN	NaN	NaN	NaN	NaN	NaN	NaN	NaN	NaN	NaN	NaN	NaN	21.934	22.3134	22.2051	22.2013	21.3564	NaN	21.3739	21.4812
24.015	NaN	25.0519	24.8497	NaN	NaN	NaN	NaN	NaN	NaN	24.0993	NaN	22.1182	NaN	NaN	NaN	NaN	NaN	24.089	24.1682	NaN	NaN	NaN	NaN	NaN	NaN	24.303	24.4169	NaN	NaN	NaN	NaN	NaN	NaN	NaN	NaN	NaN	24.3206	NaN	NaN	NaN	24.2285	NaN	NaN	NaN	NaN	24.1486	NaN	NaN	NaN
NaN	NaN	NaN	NaN	NaN	NaN	NaN	NaN	22.4227	22.6673	22.7194	22.5429	NaN	NaN	NaN	NaN	NaN	NaN	NaN	NaN	NaN	NaN	NaN	NaN	NaN	NaN	NaN	NaN	NaN	NaN	NaN	NaN	NaN	NaN	NaN	NaN	NaN	NaN	NaN	NaN	NaN	NaN	NaN	NaN	NaN	NaN	NaN	NaN	NaN	NaN
NaN	NaN	NaN	NaN	NaN	NaN	20.1378	20.8732	21.358	NaN	21.2337	21.5379	21.5188	21.2119	21.238	NaN	NaN	NaN	NaN	19.6081	NaN	NaN	NaN	NaN	22.6306	22.3789	22.8212	22.904	21.9672	22.4169	21.7501	NaN	20.8535	NaN	23.9556	24.3262	24.493	24.4945	NaN	NaN	NaN	NaN	22.4781	22.2583	22.2322	22.3485	NaN	21.4409	21.6214	21.4962
NaN	NaN	NaN	NaN	21.9448	21.9986	21.3498	21.7715	22.2438	22.1677	22.1664	22.0011	22.4209	22.2323	22.3347	22.2877	NaN	NaN	NaN	NaN	NaN	NaN	NaN	NaN	22.5065	22.4229	22.7237	22.7768	22.3074	22.0879	22.5791	21.9907	22.1273	22.0705	19.7175	NaN	NaN	NaN	NaN	NaN	NaN	NaN	21.7708	21.8824	21.6988	21.808	21.9332	21.9904	22.1944	22.1347
NaN	NaN	NaN	NaN	NaN	NaN	NaN	NaN	NaN	NaN	NaN	NaN	23.4732	23.2903	23.4874	23.368	NaN	NaN	NaN	NaN	NaN	NaN	NaN	NaN	NaN	NaN	NaN	NaN	NaN	NaN	NaN	NaN	NaN	NaN	NaN	NaN	NaN	NaN	NaN	NaN	NaN	NaN	NaN	NaN	NaN	NaN	NaN	NaN	NaN	NaN
NaN	NaN	NaN	NaN	NaN	NaN	NaN	NaN	NaN	NaN	NaN	NaN	NaN	NaN	NaN	NaN	NaN	NaN	NaN	NaN	NaN	NaN	NaN	NaN	NaN	NaN	NaN	NaN	NaN	NaN	NaN	NaN	NaN	NaN	NaN	NaN	NaN	NaN	NaN	NaN	NaN	NaN	NaN	19.9746	NaN	NaN	NaN	20.3456	NaN	NaN
23.5756	24.0997	23.41	23.388	23.6056	23.2485	23.4235	23.5709	23.8168	23.7981	23.8504	23.8482	24.5047	24.391	24.3909	24.3289	23.8176	22.7545	23.5846	23.6215	23.645	22.4906	23.5254	23.3156	24.1658	24.0976	24.2439	24.4624	22.5464	23.2266	23.7715	23.4551	23.7501	23.5724	21.6846	23.246	22.6412	21.7772	23.173	23.6229	23.7439	23.6822	24.1519	24.0474	24.0121	23.9315	24.3225	24.1413	24.0234	24.1575
24.6242	24.4563	25.1268	25.1865	24.0962	24.0152	23.8591	23.928	21.9142	21.6165	NaN	NaN	24.2701	24.1374	24.2251	24.0556	25.3007	25.2895	26.0511	25.268	23.9903	24.3353	26.5156	25.9409	23.7764	22.9621	NaN	NaN	23.2128	23.1226	24.0651	23.8652	23.7188	24.0312	23.0485	22.7061	NaN	22.9623	24.5347	24.996	25.2557	24.8128	23.1328	23.3776	23.3761	23.614	23.2849	23.5231	22.7691	22.9499
NaN	21.7721	23.7764	NaN	25.6358	25.6473	25.7361	25.7226	26.8153	26.9212	26.9422	26.971	26.1874	26.1894	26.1046	26.2091	NaN	NaN	25.17	24.9493	22.6545	23.4955	24.7483	24.12	26.2197	26.1561	26.3109	26.3144	26.1863	26.1541	26.1812	26.1948	26.0204	26.2089	26.4144	26.4761	26.2712	26.2583	20.3686	NaN	24.8434	24.5406	26.235	26.3099	26.3707	26.2195	27.2191	27.2157	27.2187	27.1968
NaN	NaN	NaN	NaN	NaN	NaN	NaN	NaN	NaN	NaN	NaN	NaN	22.2956	22.1744	22.2805	22.7709	NaN	NaN	23.0321	22.8765	NaN	22.8993	22.8826	22.7508	NaN	NaN	NaN	NaN	NaN	NaN	NaN	NaN	NaN	NaN	NaN	NaN	NaN	NaN	NaN	NaN	23.2183	23.1879	NaN	NaN	NaN	NaN	21.6136	21.5927	22.1047	22.1526
25.6915	25.9379	24.7605	25.4813	26.9808	26.9883	26.7704	26.8078	27.4218	27.2904	27.4013	27.4172	27.1588	27.1323	27.0836	27.142	26.0025	25.9621	25.7118	25.747	25.5997	25.6227	25.2	25.341	27.3008	27.0954	27.1426	26.8494	27.5034	27.4558	27.0642	26.9324	27.1305	27.2469	27.2963	27.3683	27.3142	27.3503	25.9109	25.5438	25.5954	25.5591	27.203	27.2456	27.3109	27.2014	27.1659	27.0805	27.0799	27.0598
24.5525	24.3656	23.6379	23.5459	25.2082	25.1979	25.4777	25.4707	26.3696	26.5504	26.4217	26.4968	25.9093	25.8064	25.7395	25.8427	23.3122	22.869	23.2375	22.7605	23.9874	24.1226	23.7919	24.0366	25.6077	25.7025	25.8563	25.8408	26.023	25.9476	25.4758	24.9901	25.124	25.2631	26.1813	26.101	26.0685	26.2573	23.7824	23.1599	22.8428	23.1796	26.0113	26.0036	26.0831	25.973	25.3944	25.4178	25.4414	25.4162
22.2806	23.3094	23.5966	23.6683	25.3388	25.4032	25.4564	25.4398	24.2093	24.1033	23.9857	23.9104	24.9649	24.8816	24.9069	24.771	23.9111	24.4638	24.4611	24.7069	23.9372	22.7267	24.705	24.5896	25.4286	25.4161	25.4551	25.52	24.5721	24.6704	25.6333	25.6141	25.6791	25.6075	23.8838	23.8943	23.9433	23.8274	23.9376	23.9501	24.5783	24.683	25.7964	25.8224	25.7835	25.7612	25.5623	25.5236	25.6514	25.628
26.8539	26.7344	27.4474	27.5276	NaN	NaN	NaN	NaN	NaN	NaN	NaN	NaN	NaN	NaN	NaN	NaN	26.7442	26.5575	28.5112	28.5033	26.8395	26.7924	28.6792	28.539	NaN	NaN	NaN	NaN	NaN	NaN	NaN	NaN	NaN	NaN	NaN	NaN	NaN	NaN	27.6202	27.6544	27.853	27.9896	NaN	NaN	NaN	NaN	NaN	NaN	NaN	NaN
NaN	NaN	NaN	NaN	NaN	NaN	NaN	20.4514	NaN	NaN	NaN	NaN	NaN	20.7776	20.7766	20.4943	NaN	NaN	NaN	NaN	NaN	NaN	NaN	NaN	NaN	NaN	NaN	NaN	NaN	NaN	NaN	NaN	NaN	NaN	NaN	NaN	NaN	NaN	NaN	NaN	NaN	NaN	21.8587	21.6565	21.9884	21.5669	NaN	21.2787	21.5952	NaN
25.7643	25.9501	25.5316	25.6052	22.412	23.102	22.931	22.9938	23.4973	23.3192	23.1922	23.2701	26.5459	26.5493	26.8514	26.6927	25.8872	26.1051	25.7871	26.2179	26.225	26.4217	26.5472	26.6521	25.0457	25.1214	25.1763	25.0186	24.7945	24.9124	24.2578	23.9495	23.3957	24.1025	27.1738	27.2228	27.1858	27.1408	26.4792	26.2583	26.1711	26.0582	26.4656	26.3745	26.1745	26.1684	23.3442	23.8847	24.365	24.4315
NaN	NaN	NaN	NaN	NaN	NaN	21.0855	20.7905	22.668	22.7443	22.8726	22.8344	21.8645	22.0293	21.7762	21.6892	NaN	NaN	NaN	NaN	NaN	NaN	NaN	NaN	21.6196	21.4097	21.4412	21.3905	22.1238	22.2853	NaN	NaN	NaN	NaN	21.4141	21.7728	21.6324	21.5065	NaN	NaN	NaN	NaN	21.9109	21.8952	21.6778	21.9691	21.309	20.9994	21.2296	20.9792
NaN	NaN	NaN	NaN	NaN	NaN	NaN	NaN	NaN	NaN	NaN	NaN	NaN	NaN	NaN	NaN	NaN	NaN	NaN	NaN	NaN	NaN	NaN	NaN	20.3323	20.2694	NaN	20.3746	NaN	NaN	NaN	NaN	NaN	NaN	NaN	NaN	NaN	NaN	NaN	NaN	NaN	NaN	NaN	NaN	19.4105	NaN	NaN	NaN	NaN	NaN
NaN	NaN	NaN	NaN	NaN	NaN	NaN	20.9652	22.0859	22.0507	22.048	21.4313	21.5514	NaN	21.8004	NaN	NaN	NaN	NaN	NaN	NaN	NaN	NaN	NaN	NaN	NaN	20.4804	20.528	21.3542	21.4139	NaN	NaN	NaN	NaN	NaN	NaN	NaN	NaN	NaN	NaN	NaN	NaN	21.9696	21.8447	21.4211	22.0566	20.2947	21.1127	NaN	20.7066
NaN	NaN	NaN	NaN	NaN	NaN	22.5848	22.6746	22.7352	22.5181	22.5952	22.635	22.9922	22.7242	22.7237	22.4534	NaN	NaN	NaN	NaN	NaN	NaN	NaN	NaN	22.7321	22.6891	22.5832	22.5784	NaN	NaN	22.3294	22.376	21.9823	21.9966	22.5626	22.0089	NaN	NaN	NaN	NaN	NaN	NaN	22.6436	NaN	22.9484	23.1167	NaN	22.0707	21.9397	NaN
NaN	NaN	NaN	NaN	21.7107	21.6543	21.1074	21.3147	21.6148	21.5612	21.4055	21.5475	NaN	21.6485	21.7688	21.3279	NaN	NaN	NaN	NaN	NaN	NaN	NaN	NaN	22.0413	21.9815	21.9778	22.1003	22.4345	22.4712	NaN	NaN	NaN	NaN	NaN	NaN	NaN	NaN	NaN	NaN	NaN	NaN	22.4039	22.1302	22.1681	22.2897	21.4696	21.5583	21.6236	NaN
23.8065	24.5343	25.9956	25.9583	26.2076	26.2091	26.4106	26.4374	27.062	27.0602	26.9036	26.9055	27.0948	27.098	27.0521	27.1414	23.6998	23.622	26.2447	26.1393	24.5276	23.865	24.7791	25.1559	26.5224	26.549	26.7771	26.7873	27.289	27.2437	26.4498	26.4407	26.5619	26.4764	27.1712	27.2616	27.255	27.2564	24.0778	23.1185	26.0267	26.2008	26.7162	26.6999	26.6648	26.6037	26.6353	26.6529	26.8238	26.7874
NaN	NaN	NaN	NaN	23.827	23.6705	23.8627	23.7666	23.2429	23.2275	23.0586	23.0015	21.8725	21.7676	NaN	21.9969	NaN	NaN	NaN	NaN	NaN	NaN	22.269	NaN	24.8497	24.8082	24.6781	24.5943	22.7065	23.1442	22.6097	22.665	22.5965	22.749	NaN	NaN	NaN	NaN	NaN	NaN	NaN	NaN	23.2914	23.237	23.6624	23.731	24.3848	24.1714	23.8762	23.9752
NaN	NaN	NaN	NaN	NaN	NaN	NaN	NaN	NaN	NaN	21.0228	NaN	NaN	NaN	NaN	NaN	NaN	NaN	NaN	NaN	NaN	NaN	NaN	NaN	NaN	NaN	NaN	NaN	NaN	20.9529	NaN	NaN	NaN	NaN	21.2681	20.9896	21.0468	20.8212	NaN	NaN	NaN	NaN	NaN	NaN	NaN	NaN	NaN	NaN	NaN	NaN
24.2642	24.4402	24.0684	24.5662	22.6859	22.7153	22.4419	22.5684	NaN	NaN	NaN	22.2661	NaN	NaN	NaN	NaN	22.3797	22.4678	22.635	22.9985	22.5167	22.7625	24.6556	24.6956	NaN	NaN	NaN	NaN	22.4305	22.1123	22.2746	22.5083	22.5018	22.6943	NaN	NaN	NaN	NaN	24.295	24.0585	23.6042	24.1827	NaN	NaN	21.2803	NaN	22.0657	21.6643	22.0077	21.9238
28.9859	28.6838	29.6335	29.6525	27.2178	27.1615	26.4495	26.4202	25.3072	25.2108	24.7489	24.8511	NaN	NaN	23.7934	23.488	28.7933	28.6475	29.875	29.9441	27.1214	27.0498	29.7078	29.7	25.0028	25.0589	24.9775	25.2701	25.6255	25.8605	26.4887	26.4197	27.3316	27.3283	NaN	NaN	NaN	NaN	29.8664	30.0001	29.8572	29.9555	24.4674	24.32	24.8772	24.9053	24.5984	24.888	25.6327	25.5519
25.5418	24.6286	25.9868	26.0749	27.8551	27.8256	27.9709	28.002	28.1311	28.0935	28.174	28.1352	28.6056	28.5775	28.5136	28.5753	26.3013	25.6802	27.177	27.2209	24.6277	25.5854	26.522	26.6438	28.0799	28.1184	28.2102	28.2617	28.9661	28.9952	28.3736	28.3339	28.2831	28.2929	28.7196	28.7671	28.66	28.697	24.2945	23.8974	27.1661	27.2418	28.2052	28.2007	28.1616	28.2581	28.6429	28.6769	28.8978	28.8602
NaN	NaN	22.1218	21.6845	24.4656	24.3635	24.0638	23.7897	24.7363	24.4335	25.0005	25.0222	23.1808	22.919	22.4997	22.3902	20.9186	NaN	21.7126	21.2274	NaN	NaN	21.8798	21.8321	24.2917	24.2223	23.8412	23.8836	24.0068	23.79	23.7056	23.8367	23.8231	23.7949	23.1547	23.119	23.0417	23.2077	21.8033	NaN	21.7402	21.5171	24.217	24.1971	24.5459	24.4153	24.6593	24.442	23.9822	24.0239
22.3618	22.0288	22.0549	21.8303	21.9143	22.181	21.6603	21.6356	22.1929	22.0531	21.9395	22.0094	21.9275	21.9762	21.5171	21.6664	NaN	NaN	21.6796	21.5931	NaN	NaN	22.0341	21.9034	21.7072	21.6856	21.5187	21.7567	21.7866	21.6166	21.5799	21.2878	21.5154	21.5182	21.4361	21.2725	21.2295	NaN	NaN	NaN	NaN	21.242	22.0014	22.2224	21.7459	21.9369	21.5346	NaN	21.79	21.491
NaN	NaN	NaN	21.0819	22.7433	22.4938	22.2052	22.1727	NaN	NaN	21.015	NaN	20.7463	NaN	NaN	NaN	22.1445	NaN	NaN	21.6958	NaN	NaN	NaN	NaN	21.6	NaN	21.6869	21.8598	22.5414	22.6867	21.8841	22.2789	22.1334	22.2295	NaN	NaN	NaN	NaN	NaN	NaN	20.9169	NaN	22.77	21.988	22.2921	22.5238	21.7983	22.0068	NaN	21.7304
21.5065	21.7893	24.67	24.259	25.4227	25.3906	25.472	25.5476	25.793	25.7962	25.8078	25.8651	25.9785	25.9496	25.8696	25.8586	24.3599	23.8261	24.7097	24.7423	24.0575	23.111	24.2407	24.1371	25.6644	25.6687	25.7894	25.8368	25.8673	25.9023	25.5604	25.476	25.5713	25.4927	25.7233	25.7905	25.8224	25.6934	23.1632	23.6563	24.1147	24.0932	25.7997	25.7257	25.6672	25.7258	26.1824	26.3077	26.3267	26.3032
NaN	NaN	NaN	NaN	22.2691	22.0057	22.1373	22.1082	22.2247	22.0895	22.1907	22.1385	22.9412	22.988	22.6826	22.8833	NaN	NaN	NaN	NaN	NaN	NaN	NaN	NaN	23.4732	23.5436	23.7312	23.8336	22.2316	21.6617	21.1125	21.8169	NaN	NaN	22.9134	22.7629	22.5286	22.9791	NaN	NaN	NaN	NaN	24.5792	24.4885	24.531	24.5292	22.9612	23.104	23.0332	23.2359
26.4762	27.1119	26.8736	26.9267	26.3626	26.4443	26.4735	26.4877	26.2007	26.2374	26.2691	26.2106	26.1004	26.2086	26.2891	26.3284	26.9078	26.6072	26.5698	26.5962	25.6617	24.6622	26.5205	26.7038	26.4104	26.5252	26.2903	26.2399	25.5544	25.5508	26.4034	26.501	26.5073	26.4948	25.4926	25.5278	25.6	25.6108	26.5469	26.22	26.7423	26.7031	26.961	26.9853	26.8534	26.8459	26.5879	26.5373	26.5195	26.4773
25.599	25.6855	25.9594	25.7742	25.0956	25.0573	25.0765	25.1748	25.5471	25.3052	25.4744	25.6497	24.1705	24.7526	24.6941	24.8656	25.611	25.7558	25.6321	25.5367	24.6551	24.1672	25.3355	25.3773	24.6526	24.6835	24.8163	24.6328	25.1576	25.148	25.8669	25.8447	25.5489	25.7541	26.1445	26.085	26.252	26.2698	25.5979	25.2621	25.4956	25.5262	26.2969	26.2294	26.0776	26.2564	25.7193	25.715	25.6199	25.633
NaN	NaN	NaN	NaN	21.8344	22.3002	21.6438	21.867	22.0855	22.1419	22.0457	22.3061	NaN	NaN	NaN	NaN	NaN	NaN	NaN	NaN	NaN	NaN	NaN	NaN	22.8842	22.7226	22.6036	22.677	NaN	21.5884	NaN	NaN	NaN	NaN	NaN	NaN	NaN	NaN	NaN	NaN	NaN	NaN	NaN	NaN	NaN	NaN	22.5979	22.5902	22.2671	22.097
22.0283	NaN	NaN	NaN	22.8745	23.0983	22.6761	22.7409	23.1904	23.3333	23.3657	23.4241	22.4339	21.9233	22.5119	22.2737	NaN	NaN	NaN	NaN	NaN	NaN	NaN	NaN	22.3474	22.5179	22.2935	22.2619	23.0157	23.0582	22.4041	22.4134	NaN	22.0953	24.5617	24.55	24.3039	24.2696	NaN	NaN	21.677	21.5487	22.7145	22.6109	22.8274	22.7827	23.0173	22.8315	22.5913	22.5991
23.9479	23.8422	24.1949	23.5376	25.1954	25.0479	24.6815	24.7923	23.3853	23.4133	23.1909	22.0393	24.8924	24.7209	25.011	24.6877	23.026	24.1168	24.522	24.6099	24.787	23.5516	24.1005	23.1747	25.5562	25.6044	25.7483	25.6656	26.3086	26.3952	26.4276	26.4828	26.57	26.5486	26.7317	26.8059	26.5707	26.6306	23.8633	24.079	23.8578	24.6957	25.4302	25.5166	25.877	25.9794	25.532	25.4396	25.9576	25.8673
23.1421	22.9903	21.9076	NaN	22.8205	22.7518	22.4726	22.6582	21.4086	21.8177	21.4199	21.4278	22.7846	22.9768	23.0348	22.9587	23.1067	23.0375	22.4687	22.3933	24.019	23.9835	22.5685	22.6632	22.534	22.6217	21.9971	22.3781	NaN	21.447	22.1325	22.394	22.3044	22.6019	20.1227	NaN	NaN	NaN	22.3518	22.3912	22.1914	22.1589	22.1574	22.4186	22.3387	22.3376	22.0444	22.0143	21.8364	21.8911
NaN	NaN	NaN	NaN	NaN	NaN	NaN	NaN	20.9673	20.0903	20.9084	21.1124	NaN	20.626	20.4022	20.3452	NaN	NaN	NaN	NaN	NaN	NaN	NaN	NaN	20.3188	20.4836	NaN	NaN	NaN	20.8589	NaN	NaN	NaN	NaN	20.2741	21.0746	20.9058	20.6643	NaN	NaN	NaN	NaN	20.987	20.6107	NaN	NaN	NaN	NaN	NaN	NaN
NaN	NaN	NaN	NaN	22.2899	22.2194	22.7363	22.6998	NaN	NaN	NaN	NaN	NaN	NaN	NaN	NaN	NaN	NaN	NaN	NaN	NaN	NaN	NaN	NaN	21.7565	21.5398	22.1983	22.1072	NaN	NaN	NaN	21.6025	21.9646	NaN	NaN	NaN	NaN	NaN	NaN	NaN	NaN	NaN	NaN	NaN	NaN	NaN	NaN	NaN	21.1875	21.3378
27.2567	27.3003	27.3365	27.2932	27.2036	27.2521	27.3778	27.4348	27.5895	27.5635	27.5331	27.5081	27.3161	27.293	27.3903	27.3624	27.0048	27.2844	27.0534	27.13	27.447	27.1388	27.2926	27.2157	27.2992	27.411	27.4879	27.3595	27.5486	27.477	27.3711	27.4084	27.3471	27.4093	27.4344	27.3251	27.3836	27.4009	27.1712	27.1591	27.0215	26.9778	27.4741	27.4899	27.3743	27.3692	27.2501	27.2731	27.2807	27.2343
NaN	NaN	NaN	NaN	23.9809	24.0022	23.6988	23.7671	23.7862	23.7724	23.7212	24.0134	24.6715	24.4935	24.3583	24.1868	NaN	NaN	22.4443	21.8262	NaN	NaN	22.6067	22.949	23.086	23.2631	22.8459	23.0545	20.591	NaN	23.1266	22.9567	22.8958	22.5561	21.4753	NaN	NaN	21.5024	NaN	NaN	22.2601	21.9582	22.6274	22.5722	22.8216	22.8904	23.6119	23.6675	23.2608	23.2268
30.597	30.4069	30.5915	30.4689	27.0951	26.9151	27.0676	27.026	25.7136	26.2254	26.0473	26.3293	26.1823	26.408	25.5952	26.5053	31.2937	31.6163	30.901	30.999	30.4178	30.5974	30.4697	30.5852	27.3481	27.2544	25.8991	25.8306	26.9261	27.1773	28.0952	28.1195	28.0524	28.179	26.0926	26.3729	26.3792	26.2341	31.0683	30.7962	30.7638	30.6854	26.4834	26.5787	NaN	NaN	27.451	27.312	26.8151	26.7136
24.293	25.0805	24.4829	23.9529	26.5242	26.5117	26.3099	26.3609	24.0438	23.7857	23.6237	23.6921	25.1872	25.2256	25.2064	25.1191	24.6732	24.5387	25.3025	24.9533	25.7421	25.698	25.7553	25.6831	28.0126	27.9574	28.0429	28.0362	25.2323	25.1009	27.3074	27.3148	27.0604	27.1112	25.1121	25.1188	25.2698	25.1607	25.1495	25.4585	25.6121	25.6259	27.3093	27.4025	27.3519	27.2395	26.428	26.4741	26.4329	26.3876
NaN	NaN	NaN	NaN	21.035	20.6482	20.5239	20.5789	20.6967	20.7844	20.6414	20.7414	21.2449	21.7936	21.6381	21.8932	NaN	NaN	NaN	NaN	NaN	NaN	NaN	NaN	NaN	NaN	21.3299	20.8059	20.3273	20.4123	NaN	NaN	NaN	NaN	21.274	20.9614	20.9772	20.9202	NaN	NaN	NaN	NaN	NaN	21.1393	21.1365	20.8564	NaN	NaN	20.5095	20.7823
NaN	NaN	NaN	NaN	22.7041	22.5911	22.7749	22.9434	22.8885	22.875	22.9644	22.9263	22.8026	23.0377	23.0008	23.0933	NaN	NaN	22.7323	NaN	NaN	NaN	22.7851	22.8587	23.3163	23.155	23.3185	23.0993	22.352	22.5105	22.9208	22.9517	22.9237	22.8661	23.1437	22.9782	22.4568	22.6209	NaN	NaN	NaN	23.4206	22.785	22.7499	22.9416	23.0429	23.2277	23.0317	23.1579	23.0498
NaN	NaN	NaN	NaN	NaN	NaN	21.6319	21.9515	22.0134	21.882	21.9762	22.3166	21.7355	21.8052	NaN	NaN	NaN	NaN	21.8041	21.6483	NaN	NaN	NaN	NaN	NaN	NaN	22.1328	21.8824	NaN	NaN	NaN	21.9959	NaN	NaN	21.6165	21.6625	21.564	21.6253	NaN	NaN	NaN	21.6727	21.7828	21.6772	21.7491	NaN	NaN	21.4036	NaN	NaN
24.5344	24.4364	23.5235	23.8055	24.6424	24.6001	24.494	24.6507	24.7265	24.6357	25.0175	24.9082	24.272	24.2572	24.2031	24.2011	25.3922	24.3496	24.2736	23.5234	25.6392	25.0573	24.3421	24.3987	24.8281	25.2815	24.8892	24.9905	24.2761	24.4018	23.6718	23.7693	23.825	23.7405	24.0387	24.0471	24.0097	23.965	24.2583	25.0794	24.6889	24.727	24.6884	24.4703	24.3204	24.3707	24.446	24.8166	24.331	24.3028
20.9697	NaN	NaN	NaN	24.8289	24.7272	24.6698	24.8171	25.7215	25.6763	25.7148	25.6736	26.0714	26.0186	26.0461	25.9354	22.8052	22.4917	21.5511	NaN	NaN	NaN	NaN	NaN	24.7464	24.7609	24.9135	25.0322	25.9087	25.9144	24.4943	24.0257	24.514	24.7304	25.8835	25.7155	25.8462	25.8412	NaN	NaN	NaN	NaN	25.2105	25.3914	25.0362	25.1185	25.3306	25.3207	25.2339	25.3434
NaN	NaN	NaN	NaN	NaN	21.1805	NaN	NaN	NaN	NaN	NaN	NaN	NaN	NaN	NaN	NaN	NaN	NaN	NaN	NaN	NaN	NaN	NaN	NaN	20.6435	20.6848	20.3678	NaN	NaN	NaN	20.448	NaN	20.3398	20.124	NaN	NaN	NaN	NaN	NaN	NaN	NaN	NaN	NaN	NaN	NaN	NaN	20.9877	20.9482	21.0344	20.9082
22.9177	23.1562	23.0735	NaN	23.0523	22.6432	22.7532	22.5146	23.375	NaN	NaN	23.5698	21.9263	NaN	NaN	NaN	23.2091	22.8048	NaN	22.8024	23.0222	NaN	22.4204	22.402	NaN	NaN	NaN	NaN	NaN	NaN	22.2198	22.3867	22.4093	NaN	NaN	NaN	NaN	NaN	22.4758	22.5462	22.5412	22.891	22.6325	22.5341	22.544	22.5879	23.0671	22.4409	23.1113	21.0303
NaN	NaN	22.0913	NaN	23.4758	23.5621	23.6467	23.6704	24.8293	24.8581	24.7833	24.8051	24.399	24.1723	24.6327	24.5757	NaN	NaN	22.9231	22.7094	NaN	NaN	22.4167	22.699	24.0926	24.1496	24.2898	24.244	24.4145	24.5529	23.7008	23.7006	23.9423	23.6802	24.7	24.5632	24.2432	24.2996	NaN	NaN	22.6312	22.8035	24.4054	24.2965	24.5138	24.5267	24.2101	24.1323	24.1958	24.2107
25.241	25.2014	25.3358	25.4196	22.2258	22.58	22.0423	22.2811	21.0865	21.6912	NaN	NaN	NaN	NaN	NaN	NaN	25.5472	25.3327	24.5294	24.1819	24.6441	24.5403	24.5999	24.5036	NaN	NaN	NaN	NaN	NaN	NaN	NaN	NaN	NaN	NaN	NaN	NaN	NaN	NaN	25.5071	25.5612	25.0269	24.9562	NaN	NaN	NaN	NaN	NaN	NaN	NaN	NaN
NaN	NaN	NaN	NaN	23.5079	23.7019	23.8055	23.5878	23.7688	23.7925	23.994	23.7874	23.7243	23.4618	23.5405	23.2915	NaN	NaN	NaN	NaN	NaN	NaN	NaN	NaN	22.7954	23.0159	22.6718	23.0671	24.0413	24.1179	23.3097	23.0694	23.2821	23.8744	25.4236	25.2283	25.3538	25.3017	NaN	NaN	NaN	NaN	22.725	22.7553	22.9278	22.7488	23.7341	23.2154	23.8745	23.9178
NaN	NaN	NaN	NaN	22.6286	22.4874	22.845	22.8519	21.8516	21.6217	21.4157	21.8265	23.1699	23.163	22.9961	23.1826	NaN	NaN	NaN	NaN	NaN	NaN	NaN	NaN	22.0953	22.0713	22.2172	21.9802	22.693	22.6327	21.9239	22.0003	22.0737	NaN	NaN	NaN	NaN	NaN	NaN	NaN	NaN	NaN	22.1236	22.0069	21.5982	22.1803	22.5472	22.6777	22.9125	22.8213
25.4539	25.2238	25.9207	25.9542	24.8262	24.9779	25.2892	25.2988	21.2253	22.7513	21.3288	20.7019	22.3932	23.4056	22.2072	22.5476	24.2984	25.3102	25.5856	25.5909	25.6777	25.6278	26.0988	26.0959	24.6762	24.643	24.2596	24.4561	23.1774	22.1597	25.3094	25.2441	25.242	25.1289	26.2922	26.3378	26.3612	26.347	25.7746	25.5023	25.2492	25.2639	24.5306	24.8324	24.7028	24.7693	25.3098	25.17	24.9529	24.9266
NaN	NaN	NaN	NaN	NaN	NaN	NaN	NaN	NaN	NaN	NaN	NaN	NaN	NaN	NaN	NaN	NaN	NaN	NaN	NaN	NaN	NaN	NaN	NaN	NaN	NaN	NaN	NaN	NaN	NaN	NaN	NaN	NaN	NaN	NaN	NaN	NaN	NaN	NaN	NaN	NaN	NaN	NaN	NaN	NaN	NaN	NaN	NaN	NaN	NaN
28.2129	28.2933	28.4161	28.56	28.7262	28.7577	28.8099	28.7646	27.9527	27.8657	27.7626	27.8027	28.898	28.9338	28.8084	28.8457	28.3925	28.4375	28.5442	28.716	28.0737	28.2083	28.7166	28.7897	28.8914	28.902	28.8038	28.8301	28.4342	28.4412	28.8008	28.7717	28.6385	28.6903	27.3645	27.3313	27.4646	27.4754	28.3739	28.514	28.3908	28.4127	28.0468	28.0977	28.0482	28.1964	28.0177	28.091	28.0244	28.0099
25.2332	25.3508	26.0301	26.2826	NaN	NaN	NaN	22.0155	NaN	NaN	NaN	NaN	NaN	NaN	NaN	NaN	25.6464	25.7865	26.5777	26.4106	25.7526	25.6537	26.2497	26.3469	NaN	NaN	NaN	NaN	NaN	NaN	NaN	NaN	NaN	NaN	NaN	NaN	NaN	NaN	26.4884	26.4666	26.4432	26.5305	NaN	NaN	NaN	NaN	NaN	NaN	NaN	NaN
NaN	NaN	NaN	NaN	NaN	NaN	21.114	NaN	NaN	NaN	NaN	NaN	24.0952	23.7599	24.2223	24.3301	NaN	NaN	NaN	NaN	NaN	NaN	NaN	NaN	21.4013	21.9049	21.972	21.5095	NaN	NaN	22.0257	21.4378	21.9596	22.1152	21.709	21.5345	21.7045	21.9008	NaN	NaN	NaN	NaN	NaN	NaN	21.0859	21.0562	22.1479	21.8927	22.0027	22.2214
NaN	NaN	21.1288	NaN	NaN	21.4948	NaN	NaN	NaN	NaN	NaN	NaN	NaN	NaN	NaN	NaN	NaN	NaN	21.0122	NaN	NaN	NaN	22.9134	23.3235	21.622	21.0022	21.6953	NaN	NaN	NaN	21.9128	21.8392	21.7744	21.8646	NaN	NaN	NaN	NaN	NaN	NaN	22.3945	22.3379	NaN	NaN	NaN	NaN	22.565	22.865	22.8911	22.9657
24.8306	NaN	25.1817	NaN	28.3223	26.8712	28.086	28.197	27.7027	27.8668	28.3118	28.039	29.1154	28.9902	28.7983	28.9335	27.2213	27.8282	27.1276	NaN	26.6539	NaN	27.5138	NaN	28.3174	28.1062	27.7015	27.6978	28.295	28.3539	28.2141	28.1876	27.7706	27.5877	28.1191	28.1308	28.4731	28.3689	NaN	26.3173	26.7367	26.418	27.8651	27.7821	27.9726	28.1027	28.2077	28.1176	27.6237	27.8545
NaN	NaN	NaN	NaN	21.414	NaN	21.4608	20.9322	NaN	NaN	NaN	NaN	21.3717	21.4131	NaN	21.7547	NaN	NaN	NaN	NaN	NaN	NaN	NaN	NaN	NaN	NaN	NaN	20.9075	NaN	NaN	21.5161	21.339	21.5028	NaN	NaN	21.3781	20.9673	NaN	NaN	NaN	NaN	NaN	NaN	NaN	NaN	NaN	21.8613	21.7092	22.2334	22.1266
25.9873	25.5688	26.008	25.9966	25.8173	25.7729	25.8677	25.9442	23.8791	24.009	23.7848	23.7066	24.817	24.7909	24.8178	24.8443	25.9392	26.0277	25.3567	25.6866	25.5876	25.706	26.1898	26.1628	26.4754	26.5997	26.6338	26.7599	24.3559	24.4789	26.2248	26.2886	26.0687	26.0434	24.3896	24.4146	24.5587	24.6116	25.6481	25.9922	25.9364	25.8561	26.2053	26.2688	26.3644	26.2824	25.5898	25.5462	25.5191	25.5595
NaN	NaN	NaN	NaN	NaN	NaN	NaN	NaN	NaN	NaN	NaN	NaN	21.7154	NaN	NaN	NaN	NaN	NaN	NaN	NaN	NaN	NaN	NaN	NaN	NaN	22.5785	NaN	NaN	22.5898	NaN	23.1783	21.962	22.5124	22.2385	27.0758	27.0211	26.9338	27.1474	NaN	NaN	NaN	NaN	NaN	NaN	NaN	NaN	19.3268	22.1702	NaN	NaN
24.7989	25.1066	24.9264	25.3199	25.5436	25.6349	25.7867	25.809	24.8587	24.8845	24.7193	24.8726	26.1437	26.158	26.0125	26.0664	24.276	25.5207	25.0576	24.9729	25.3478	25.4439	24.6868	24.7142	25.5927	25.4766	25.2628	25.4613	24.9143	24.8763	25.7297	25.7225	25.5044	25.7739	25.6241	25.6966	25.4867	25.4809	24.5746	24.8229	24.7867	24.8249	25.3861	25.4573	25.6147	25.5127	25.5549	25.599	25.4819	25.6181
25.3396	25.4703	26.2283	26.2485	NaN	NaN	NaN	NaN	NaN	22.1147	NaN	22.8126	NaN	NaN	NaN	NaN	26.0775	25.9369	25.6821	25.7832	24.984	22.304	24.9087	24.8612	25.3074	NaN	NaN	NaN	21.8223	NaN	NaN	NaN	NaN	22.0797	22.8528	24.0779	NaN	24.2051	25.9285	25.9505	25.9605	25.9013	NaN	NaN	NaN	NaN	NaN	NaN	22.4889	23.0863
NaN	NaN	NaN	NaN	20.2886	NaN	NaN	20.1908	21.9775	21.9844	21.6772	21.9068	20.9205	21.6305	21.2514	21.386	NaN	NaN	NaN	NaN	NaN	NaN	NaN	NaN	NaN	20.8466	20.7658	21.1655	21.2643	21.0803	NaN	NaN	NaN	NaN	NaN	NaN	NaN	NaN	NaN	NaN	NaN	NaN	20.2261	NaN	NaN	NaN	NaN	NaN	NaN	NaN
NaN	NaN	20.6032	20.7115	21.6875	21.2839	21.7137	21.9952	21.9128	21.5751	NaN	21.2416	NaN	21.1123	21.5511	21.1986	22.0159	NaN	NaN	20.2729	NaN	NaN	NaN	20.9866	21.4422	21.1486	21.6241	22.0108	20.7765	NaN	21.2251	21.2558	21.2805	21.0404	NaN	21.5968	21.155	21.5208	NaN	NaN	20.1471	20.7094	22.2276	21.9786	22.1774	21.7612	20.463	NaN	20.4849	NaN
NaN	NaN	NaN	NaN	24.3784	24.322	24.2366	24.2315	22.6336	22.4198	22.2177	22.4312	23.2957	23.2116	23.3987	23.4072	22.298	22.5401	22.0435	22.4098	22.3201	NaN	NaN	NaN	24.4487	24.3961	24.2114	24.26	22.2207	22.2954	22.884	22.9643	23.0708	23.0097	22.69	22.7233	22.5936	22.8278	21.0361	NaN	22.0482	21.9285	23.8012	23.2636	23.542	24.1223	23.9373	23.9866	23.7123	23.7302
NaN	NaN	NaN	NaN	23.6568	23.6358	23.8731	23.7953	24.0009	23.9336	23.9448	23.9751	24.445	24.3876	24.3902	24.3582	NaN	NaN	NaN	NaN	NaN	NaN	NaN	NaN	23.9183	23.7052	23.9404	23.8634	23.9138	23.9115	23.4324	23.6294	23.2302	23.4967	24.1571	24.075	23.8307	24.0149	NaN	NaN	NaN	NaN	24.0246	24.1236	23.9115	23.8921	24.0579	24.0445	24.0292	24.137
23.9991	23.9774	24.3875	24.0865	24.7527	24.8884	25.1041	25.0893	24.9153	24.8283	24.6307	24.8561	25.6613	25.5957	25.6718	25.5489	23.8772	24.3617	24.5145	24.4383	23.851	24.5574	24.2987	24.5455	25.1919	25.0926	25.1784	25.2863	24.9767	24.8955	24.8638	24.6799	24.7415	24.8029	25.4882	25.4656	25.4854	25.4581	23.7492	24.0356	24.6428	24.5707	25.3243	25.3048	25.3643	25.3423	25.1305	25.1188	25.1569	25.1656
25.347	25.1277	24.6771	24.8911	25.6891	25.7269	25.9677	25.938	25.8484	25.83	25.7976	25.8138	26.3421	26.3017	26.3203	26.3595	25.5017	25.2519	24.9234	25.0365	24.6732	24.5223	25.0951	25.1516	25.8468	25.8362	25.9681	25.9123	25.7882	25.6797	25.8183	25.786	25.6054	25.5587	26.2177	26.1717	26.2705	26.1427	25.1605	25.2704	25.1885	25.0891	25.9194	25.9682	25.9891	25.955	25.6965	25.7083	25.7654	25.7758
24.5034	24.3976	24.8476	24.6861	24.9157	24.8075	25.1058	25.1732	24.9351	24.9628	24.8915	24.9493	25.575	25.5131	25.4366	25.6106	24.7144	24.939	24.2781	24.2373	24.0207	23.9368	24.4298	24.2813	24.9217	25.0263	25.0735	25.1107	24.8981	24.8637	24.9365	24.7939	24.9054	24.7499	25.1764	25.3018	25.3068	25.2346	24.6464	24.6169	24.647	24.4969	25.313	25.4072	25.2203	25.1201	24.7849	24.8453	24.8863	24.8618
NaN	NaN	NaN	NaN	23.8236	NaN	NaN	NaN	22.9668	23.2761	23.3669	23.5358	NaN	NaN	NaN	NaN	NaN	NaN	NaN	22.2871	NaN	NaN	NaN	NaN	NaN	NaN	24.5523	24.7231	NaN	24.9995	NaN	NaN	NaN	NaN	22.9333	23.1164	23.3899	23.0919	NaN	NaN	NaN	NaN	NaN	24.5543	NaN	NaN	22.0078	NaN	NaN	NaN
NaN	NaN	NaN	NaN	NaN	NaN	NaN	NaN	NaN	NaN	20.6591	20.4251	NaN	NaN	NaN	NaN	NaN	NaN	NaN	NaN	NaN	NaN	NaN	NaN	NaN	NaN	NaN	NaN	NaN	NaN	NaN	NaN	NaN	NaN	NaN	NaN	NaN	NaN	NaN	NaN	NaN	NaN	20.8375	20.9256	NaN	NaN	NaN	NaN	20.533	NaN
26.1985	26.427	28.2396	27.9486	29.3883	29.3951	29.5248	29.4948	30.1064	30.1415	29.9843	29.9848	29.8492	29.8751	29.8967	29.8318	26.6524	27.2036	28.2704	28.2939	25.801	26.0731	28.2236	28.2047	29.1846	29.1539	29.4472	29.4687	29.5021	29.5266	28.5854	28.6077	28.7313	28.831	29.2835	29.2469	29.0142	29.1021	26.6087	26.5999	28.3412	28.2797	29.2224	29.272	29.147	29.2063	29.0602	29.1961	29.5849	29.5401
NaN	NaN	NaN	NaN	24.439	24.3984	24.5268	24.4317	23.6348	23.8041	23.5567	23.4194	24.3164	24.2767	24.2855	24.3955	19.642	NaN	NaN	NaN	21.2227	NaN	22.7479	22.1306	24.5098	24.5273	24.1806	24.3653	24.4173	24.4527	24.6822	24.5432	24.4739	24.4073	23.1502	23.2577	23.2252	23.2327	NaN	19.6225	21.8996	22.3662	23.955	24.0156	24.1321	23.9022	24.6487	24.6166	24.5079	24.5594
NaN	NaN	NaN	NaN	23.495	23.5009	24.2686	24.2657	NaN	NaN	NaN	NaN	NaN	NaN	NaN	NaN	22.7388	22.6927	NaN	NaN	NaN	NaN	NaN	NaN	NaN	NaN	NaN	NaN	23.8479	23.8192	23.8931	23.6384	23.9789	23.9344	NaN	NaN	NaN	NaN	NaN	NaN	NaN	NaN	NaN	NaN	NaN	NaN	NaN	NaN	NaN	NaN
NaN	NaN	NaN	NaN	NaN	NaN	NaN	NaN	21.2111	20.8392	21.2249	20.8876	20.241	20.776	NaN	NaN	NaN	NaN	NaN	NaN	NaN	NaN	NaN	NaN	NaN	NaN	20.683	NaN	20.882	20.4515	NaN	NaN	NaN	NaN	21.41	21.3494	21.3031	20.9857	NaN	NaN	NaN	NaN	20.4264	20.5689	20.2668	20.0215	20.5981	20.6398	NaN	NaN
NaN	NaN	NaN	NaN	22.5438	22.5846	22.438	22.447	23.0807	22.901	22.9182	22.8606	22.9637	22.9132	23.0956	22.7098	22.6541	NaN	NaN	NaN	NaN	NaN	NaN	NaN	NaN	22.7876	22.6452	NaN	NaN	22.2082	NaN	NaN	NaN	NaN	22.4727	NaN	22.2615	22.5297	NaN	NaN	NaN	NaN	22.5084	22.4674	NaN	22.7747	22.3529	22.3511	22.4208	22.5115
NaN	NaN	NaN	NaN	NaN	NaN	NaN	NaN	NaN	NaN	NaN	NaN	NaN	NaN	NaN	NaN	NaN	NaN	NaN	NaN	NaN	NaN	NaN	NaN	NaN	NaN	NaN	NaN	NaN	NaN	NaN	NaN	NaN	NaN	NaN	NaN	NaN	NaN	NaN	NaN	NaN	NaN	NaN	NaN	NaN	NaN	NaN	NaN	NaN	NaN
25.1974	24.6546	25.3179	25.4356	26.408	26.4385	26.5918	26.5694	26.92	27.0156	26.9038	26.9954	26.964	26.9489	27.1056	27.0791	24.905	24.5946	25.5949	25.1561	24.8542	24.8452	25.7123	25.677	26.4469	26.4072	26.6418	26.6232	26.9465	26.9087	26.5198	26.4956	26.527	26.4953	27.1713	27.1236	27.2477	27.2113	24.0548	24.2503	25.8056	25.805	26.7655	26.7856	26.7861	26.8086	26.983	26.9408	27.072	27.0328
22.5567	NaN	NaN	23.3329	23.5685	23.6058	23.8824	23.7603	24.3542	24.1659	24.3381	24.4579	24.4687	24.6996	24.4154	24.4997	NaN	NaN	22.782	22.9505	23.6893	24.1227	22.4411	23.0146	23.2836	23.3879	23.094	23.1476	23.9032	23.8585	23.689	23.9033	23.7509	23.4476	24.9658	25.1096	24.9388	24.867	23.572	NaN	23.3123	23.2096	23.9569	23.9451	24.0255	24.0953	24.0557	23.9392	23.9413	23.8789
NaN	NaN	NaN	NaN	NaN	20.6509	20.1367	20.569	22.1703	21.795	22.2576	21.8911	21.2393	21.4453	NaN	21.2537	NaN	NaN	NaN	NaN	NaN	NaN	NaN	NaN	20.4726	20.9939	NaN	NaN	21.056	21.7155	NaN	NaN	20.9736	NaN	22.4558	22.5284	22.2059	21.7674	NaN	NaN	NaN	NaN	20.8468	21.128	21.1408	20.9048	NaN	NaN	NaN	21.3726
24.4966	24.6363	23.1281	24.5238	24.1063	24.1191	24.1345	24.044	23.5963	23.6438	23.4951	23.4367	23.9269	23.9866	23.8788	24.0709	24.0504	24.2595	22.7058	22.8589	24.3771	24.2312	23.6957	24.0255	23.9949	24.0769	24.4843	24.278	23.2577	23.4205	24.0618	24.1164	23.6144	23.5233	22.7114	22.8063	22.7337	22.5929	NaN	NaN	23.7614	23.414	24.5181	24.4259	24.1582	23.903	23.7591	23.8997	23.9169	24.0005
NaN	NaN	NaN	NaN	NaN	NaN	NaN	NaN	NaN	NaN	NaN	20.0661	NaN	NaN	NaN	NaN	NaN	NaN	NaN	NaN	NaN	NaN	NaN	NaN	NaN	NaN	NaN	NaN	NaN	NaN	20.9272	20.9261	21.1055	20.9807	NaN	NaN	NaN	NaN	NaN	NaN	NaN	NaN	NaN	NaN	NaN	NaN	20.4269	NaN	NaN	NaN
24.3031	24.6914	24.2083	23.8126	22.7223	22.7715	22.6922	22.7104	22.7734	22.8733	22.4998	22.4462	23.9132	23.8213	23.7044	23.9052	24.4565	24.3333	24.0464	23.9986	24.4085	24.4612	23.9015	23.8883	23.5469	23.4189	23.3158	23.4434	22.8437	22.5421	22.9818	22.8723	22.6975	22.529	23.3853	23.2935	23.5574	23.3469	24.1913	24.3098	24.3255	24.0015	21.8097	22.1298	22.2835	22.194	23.1734	23.1344	23.2109	23.1028
NaN	NaN	NaN	NaN	22.6262	22.4032	22.7944	23.0317	23.9167	24.0227	23.9272	23.9885	23.6323	23.6559	23.5813	23.6839	NaN	NaN	NaN	NaN	NaN	NaN	NaN	19.1319	23.4259	23.2719	23.4459	23.4187	22.9566	23.0742	22.9245	22.9719	23.0038	22.796	24.3332	24.3367	24.1831	24.3055	NaN	NaN	NaN	NaN	24.117	24.1736	24.085	23.9467	23.2949	23.4025	23.4722	23.3667
22.6855	22.9658	23.1918	22.9998	23.251	23.4422	23.4269	23.3839	22.7257	22.6011	22.7537	22.8327	24.1507	23.9865	24.117	24.074	23.1545	22.6786	23.0908	23.1311	23.5052	23.5296	22.9004	22.7839	23.3013	23.3464	23.4305	23.3292	23.16	23.1483	23.4711	23.5807	23.423	23.6361	23.0302	23.1097	22.8891	23.0196	22.3962	22.7982	23.3206	23.1465	23.1427	23.2371	23.2614	23.276	23.2686	23.32	23.4569	23.4521
NaN	NaN	19.9356	NaN	NaN	NaN	NaN	NaN	NaN	NaN	NaN	19.4945	NaN	NaN	NaN	NaN	NaN	NaN	NaN	NaN	NaN	NaN	19.6049	NaN	NaN	NaN	NaN	20.4024	NaN	NaN	NaN	NaN	NaN	NaN	NaN	20.3904	NaN	NaN	NaN	NaN	20.2457	NaN	19.4279	NaN	19.6198	NaN	NaN	NaN	NaN	NaN
26.3473	26.2453	26.5437	26.6822	27.5299	27.599	27.679	27.7163	26.0519	26.0577	25.9531	25.9474	27.4581	27.4537	27.5432	27.6052	26.3403	26.5387	26.9591	26.8204	26.641	26.5297	27.4519	27.4444	27.1799	27.1476	27.0135	27.0041	26.3192	26.2583	27.3714	27.4209	27.2739	27.3418	27.2311	27.2436	27.1879	27.205	26.7061	26.8654	27.3062	27.3652	26.7623	26.6521	26.7003	26.7897	27.0971	27.063	27.1579	27.1435
NaN	NaN	NaN	NaN	21.0101	20.874	NaN	NaN	21.1108	21.0366	21.2059	21.077	21.564	22.0218	NaN	NaN	NaN	NaN	NaN	NaN	NaN	NaN	NaN	NaN	NaN	NaN	NaN	NaN	NaN	NaN	NaN	NaN	NaN	NaN	NaN	NaN	NaN	21.391	NaN	NaN	NaN	NaN	21.4395	21.0353	21.1806	20.9804	NaN	NaN	NaN	NaN
NaN	NaN	NaN	21.8681	NaN	21.9268	21.8821	21.9989	20.372	NaN	NaN	NaN	21.8253	21.8601	21.8641	22.0014	NaN	NaN	22.2642	22.0218	NaN	NaN	NaN	NaN	21.9295	21.6609	21.7679	21.5531	NaN	NaN	NaN	21.2572	NaN	21.1192	21.6331	21.7543	21.5703	21.6639	NaN	NaN	NaN	NaN	21.4855	21.5567	21.6223	21.6336	21.5692	21.6172	21.5038	21.7203
NaN	NaN	NaN	NaN	21.3672	21.728	21.3072	NaN	22.317	22.3432	22.378	22.4954	21.5703	21.6572	21.8054	21.499	NaN	NaN	NaN	NaN	NaN	NaN	NaN	NaN	21.5781	21.1989	21.9128	21.8573	21.2959	21.3889	21.2958	NaN	NaN	21.1162	22.4637	22.3026	22.5255	22.2842	NaN	NaN	NaN	NaN	21.7553	22.0598	21.8252	21.8067	NaN	NaN	21.4811	21.801
NaN	NaN	NaN	NaN	NaN	NaN	NaN	NaN	NaN	NaN	NaN	NaN	NaN	NaN	NaN	NaN	NaN	NaN	NaN	NaN	NaN	NaN	NaN	NaN	NaN	NaN	NaN	NaN	NaN	NaN	NaN	NaN	NaN	NaN	NaN	NaN	NaN	NaN	NaN	NaN	NaN	NaN	NaN	NaN	NaN	NaN	NaN	NaN	NaN	NaN
NaN	NaN	NaN	NaN	20.9876	NaN	NaN	NaN	20.2116	NaN	20.7142	20.6697	NaN	20.6125	NaN	NaN	NaN	NaN	NaN	NaN	NaN	NaN	NaN	NaN	20.7376	20.7396	20.6772	NaN	NaN	NaN	NaN	NaN	NaN	NaN	NaN	NaN	NaN	NaN	NaN	NaN	NaN	NaN	21.5054	21.4347	21.1882	21.6037	21.0992	20.975	21.1329	20.8058
NaN	NaN	NaN	NaN	NaN	NaN	20.5141	NaN	NaN	NaN	NaN	NaN	NaN	NaN	NaN	NaN	NaN	NaN	NaN	NaN	NaN	NaN	NaN	NaN	NaN	NaN	NaN	21.4701	NaN	NaN	NaN	NaN	NaN	NaN	NaN	NaN	NaN	NaN	NaN	NaN	NaN	NaN	NaN	NaN	NaN	NaN	NaN	NaN	NaN	NaN
NaN	NaN	NaN	NaN	21.5707	21.8035	21.4068	21.4486	NaN	NaN	20.7056	NaN	21.8836	21.9535	21.5618	21.4317	NaN	NaN	NaN	NaN	NaN	NaN	21.9692	22.1502	NaN	21.2388	NaN	NaN	23.1254	23.1366	23.364	23.1468	22.542	22.9026	22.1545	22.0482	22.2562	22.4122	NaN	NaN	NaN	NaN	NaN	NaN	NaN	NaN	21.2223	NaN	21.3278	20.9644
NaN	NaN	NaN	NaN	NaN	NaN	NaN	NaN	NaN	NaN	22.1361	22.3568	NaN	NaN	NaN	20.7949	NaN	NaN	NaN	NaN	NaN	NaN	NaN	NaN	NaN	NaN	NaN	NaN	NaN	NaN	NaN	NaN	NaN	NaN	NaN	NaN	NaN	NaN	NaN	NaN	NaN	NaN	21.7494	NaN	21.8113	NaN	NaN	NaN	NaN	NaN
23.9379	NaN	23.6572	24.0669	24.8479	24.6145	24.5202	24.6789	23.8461	24.301	23.7035	24.0373	25.7666	25.8583	25.7725	25.7606	24.4327	24.4557	24.1859	24.3098	24.3958	23.9659	24.7098	24.5109	25.7732	25.6819	25.6097	25.4426	25.2824	25.0906	24.8546	24.9113	25.037	24.9336	26.1623	26.0991	26.1478	26.0162	23.9451	23.215	24.4679	24.2961	24.8774	24.9067	25.053	24.8898	24.5111	24.5323	24.4067	24.3203
27.2095	27.0904	26.2892	27.0688	26.4411	26.7021	26.5908	26.4754	26.3561	27.6104	NaN	NaN	26.866	NaN	27.2036	26.597	NaN	24.6772	26.9414	NaN	27.3735	NaN	NaN	NaN	26.7679	NaN	NaN	26.6733	26.9676	NaN	26.0698	26.2182	NaN	NaN	26.4561	26.4069	27.4036	26.658	NaN	NaN	26.4001	NaN	NaN	27.1918	27.2647	27.1749	26.8948	26.7576	27.2415	26.5785
23.6014	23.7398	24.8694	25.6359	24.6423	24.7644	24.7786	24.7666	24.5746	24.7292	24.979	24.8637	24.3956	24.2483	24.3383	24.2672	24.5421	24.0495	24.0009	23.933	24.9257	24.677	24.3637	24.386	23.8154	23.757	23.8311	23.9155	NaN	NaN	24.0092	23.9595	23.4786	23.9911	25.1657	25.2263	25.1488	25.1396	NaN	NaN	24.2066	24.4356	24.4641	24.4278	24.2481	24.3268	24.2895	24.2921	24.1965	24.337
29.9375	29.9614	30.583	30.7123	28.2527	28.2698	27.5358	27.652	26.0893	26.034	25.5921	25.6441	21.9935	22.1187	23.5834	23.4107	29.3371	29.3331	30.0702	30.172	25.8938	25.643	29.968	29.9164	25.394	25.5632	25.3813	25.2997	26.5423	26.4918	27.2815	27.1955	28.3585	28.3384	NaN	NaN	NaN	NaN	30.3747	30.2484	29.9167	29.8912	25.4215	25.2573	26.0163	26.1381	25.5648	25.2258	26.2939	26.2011
NaN	NaN	NaN	NaN	25.1604	25.1801	24.8844	24.8951	24.3632	24.4176	24.2843	24.3489	24.3195	24.4107	24.0341	24.1545	NaN	NaN	22.9886	23.4501	NaN	NaN	23.2754	23.4302	25.7442	25.7821	25.0304	25.1227	24.7854	24.7464	25.278	25.4289	25.2998	25.253	24.0028	24.0146	24.3048	24.2675	NaN	NaN	21.7701	NaN	23.858	24.0636	24.2801	24.2829	25.3861	25.5045	25.6789	25.6938
25.0967	24.9557	25.5543	25.5615	24.9956	25.0066	24.9073	24.8759	24.2596	24.2208	23.5152	23.6739	24.7147	24.7526	24.6906	24.5697	25.1947	25.1412	25.5188	25.5009	NaN	NaN	25.1197	25.1212	24.9485	24.9367	24.5696	24.7614	26.2691	26.136	25.9404	25.9066	25.5953	25.6465	25.812	25.8098	25.8461	25.7609	24.8312	24.9893	25.1458	25.2791	22.8838	23.0656	23.3996	23.0582	24.6619	24.7021	24.9923	25.0105
NaN	NaN	NaN	NaN	21.4421	21.7312	NaN	20.9638	20.6076	21.332	NaN	NaN	23.5003	23.4961	23.647	23.8012	NaN	NaN	NaN	NaN	NaN	NaN	NaN	NaN	22.8232	22.8545	22.0149	22.3435	NaN	NaN	NaN	NaN	NaN	NaN	NaN	NaN	20.4634	21.1759	NaN	NaN	NaN	NaN	22.0304	21.3155	21.9462	22.2295	22.2495	22.4319	21.8976	22.5505
NaN	NaN	21.8727	NaN	20.8107	21.7235	20.6944	21.4656	NaN	NaN	NaN	NaN	NaN	NaN	NaN	NaN	NaN	NaN	NaN	NaN	NaN	NaN	21.147	21.2444	21.2162	21.2564	20.6434	20.9367	21.6791	21.3751	NaN	NaN	NaN	NaN	NaN	NaN	NaN	NaN	NaN	NaN	NaN	20.7618	21.5476	21.5152	21.6511	21.4965	21.2002	21.9034	NaN	20.665
21.3563	22.1756	21.9947	NaN	27.9935	28.0297	28.0255	28.0365	29.4826	29.4856	29.3899	29.2799	25.5633	25.5025	25.6846	25.6681	24.7125	25.0416	25.4402	25.0625	NaN	NaN	24.5705	23.8871	28.4818	28.4611	28.1919	28.1639	29.3861	29.3813	27.4634	27.4158	27.6589	27.5606	25.0134	25.3147	25.504	25.3912	NaN	NaN	24.6222	23.8074	26.0496	25.9161	26.3156	26.3427	27.8405	27.7997	27.9166	27.8131
25.108	25.0459	25.5667	25.7343	25.5241	25.5181	25.6063	25.6069	25.5176	25.6534	25.5954	25.5807	25.7467	25.8188	25.8436	25.7862	25.0239	25.1984	25.4336	25.1149	23.8447	23.5081	25.6922	25.8767	25.6208	25.5236	25.7526	25.7527	25.2609	25.2367	25.7497	25.7333	25.7522	25.598	25.1364	25.2163	25.1915	25.2063	25.2831	25.5762	25.5973	25.6712	25.7526	25.7534	25.6016	25.6633	25.6777	25.7461	25.7523	25.7245
26.7296	26.6074	25.9787	25.774	26.3837	26.2462	26.4059	26.5813	26.8747	26.7484	26.4954	26.5608	27.2889	27.3963	27.3442	27.4562	26.5406	26.548	25.4279	25.7776	26.507	26.935	26.0969	26.8018	26.7774	26.7042	26.8006	26.9356	26.5664	26.5187	26.1534	25.9142	25.531	25.4166	27.0235	26.8889	26.8684	27.196	25.8498	NaN	25.6998	25.9798	26.7494	26.6175	26.7831	26.705	25.9124	25.7803	26.2699	26.5155
NaN	NaN	NaN	NaN	22.2422	22.0347	22.2195	22.1627	22.5769	22.8048	22.7573	22.7993	22.621	22.4225	22.3979	22.2623	NaN	NaN	NaN	NaN	NaN	NaN	NaN	NaN	22.7403	22.6379	22.5837	22.6493	22.7283	22.8687	22.378	22.7498	22.6817	22.467	22.8187	22.7724	22.6823	22.8026	NaN	NaN	NaN	NaN	22.6762	22.7816	22.8232	22.7401	22.5582	22.5458	22.4093	22.5182
NaN	NaN	NaN	NaN	NaN	NaN	NaN	NaN	NaN	NaN	NaN	NaN	NaN	NaN	NaN	NaN	NaN	NaN	NaN	NaN	NaN	NaN	NaN	NaN	NaN	NaN	NaN	NaN	NaN	NaN	NaN	NaN	NaN	NaN	NaN	NaN	NaN	NaN	NaN	NaN	NaN	NaN	NaN	NaN	NaN	NaN	NaN	NaN	NaN	NaN
23.6859	23.7468	23.94	24.2082	22.6705	22.6586	21.8233	NaN	NaN	NaN	NaN	NaN	NaN	NaN	NaN	NaN	23.5194	23.6167	23.8122	23.6394	23.0973	23.2007	23.8993	23.2887	NaN	NaN	NaN	NaN	NaN	NaN	NaN	NaN	NaN	NaN	NaN	NaN	NaN	NaN	23.4576	23.7287	23.6807	23.4768	NaN	NaN	NaN	NaN	NaN	NaN	NaN	NaN
NaN	NaN	22.2349	NaN	25.1723	25.2444	25.2829	25.3069	23.9891	23.9861	23.8744	24.0419	25.1944	25.156	25.0283	24.9911	21.6773	NaN	22.7509	22.4071	NaN	NaN	22.361	20.1651	25.2578	25.2715	25.3835	25.3336	24.8557	24.6032	24.7461	25.0412	24.9215	24.7519	20.5654	NaN	21.2476	21.3155	20.2112	NaN	20.7504	22.2673	24.4303	24.6809	24.3744	24.4726	25.3635	25.4538	25.3462	25.2991
24.5365	24.9562	24.1191	24.2801	NaN	21.9958	21.8197	NaN	22.5579	22.9241	22.812	22.9821	23.0159	22.6396	22.9063	22.8757	24.1558	24.5656	23.6011	22.4617	24.3044	24.1238	22.2525	22.1046	22.1385	22.1831	22.4927	22.5182	NaN	NaN	NaN	NaN	NaN	NaN	22.4687	22.803	22.9316	22.834	24.4735	24.4746	23.6534	23.9423	22.5906	22.5733	22.6826	22.4871	22.3525	22.0317	22.0633	21.8865
22.9106	23.7526	23.6117	23.2794	24.7163	24.6842	24.6153	24.6167	24.9	24.8106	24.7542	24.6538	25.3201	25.3374	25.5113	25.5136	23.077	23.2475	23.0852	22.7478	23.9439	23.1313	23.5286	23.084	25.4695	25.3984	25.7162	25.5017	25.1547	24.9334	24.7615	24.668	24.4869	24.4481	23.6886	23.532	23.8436	23.5951	22.9025	22.6692	23.0903	23.7166	25.1744	25.5786	25.2577	25.3226	26.1834	26.143	26.163	26.1905
NaN	NaN	NaN	NaN	21.8537	22.3722	22.7667	22.726	NaN	NaN	NaN	NaN	NaN	NaN	NaN	NaN	NaN	NaN	NaN	NaN	NaN	NaN	NaN	NaN	NaN	NaN	NaN	NaN	NaN	NaN	23.9587	23.8599	23.6165	23.3556	NaN	NaN	NaN	NaN	NaN	NaN	NaN	NaN	NaN	NaN	NaN	NaN	NaN	NaN	NaN	NaN
25.3835	25.2872	24.7151	24.6773	NaN	NaN	NaN	NaN	NaN	NaN	NaN	NaN	NaN	NaN	NaN	NaN	NaN	NaN	NaN	NaN	NaN	NaN	NaN	NaN	NaN	NaN	NaN	NaN	NaN	NaN	NaN	NaN	NaN	NaN	NaN	NaN	NaN	NaN	NaN	NaN	NaN	NaN	NaN	NaN	NaN	NaN	NaN	NaN	NaN	NaN
21.9924	22.9045	21.4168	21.0772	23.4841	23.3418	23.4798	23.6909	23.7413	24.051	23.7955	23.8859	23.6293	23.5988	23.7452	23.605	22.5807	22.3885	23.0919	22.8234	22.8251	22.4979	23.1929	22.7557	23.849	23.704	23.5448	23.8815	23.6169	23.4554	23.2034	23.1294	23.0713	23.2767	23.9824	24.008	23.8498	23.7977	22.2657	22.5666	22.6234	22.2363	24.0353	24.0991	23.9952	24.0674	23.2931	23.3643	23.1102	23.2313
25.8881	25.6586	24.8134	25.0025	NaN	NaN	24.3608	24.5703	23.2062	23.084	NaN	NaN	NaN	NaN	NaN	NaN	25.4662	25.6783	24.9834	25.0895	25.3462	25.6488	24.7815	24.5543	24.7815	24.771	24.7479	23.8126	NaN	NaN	24.5099	24.5872	24.6325	24.4403	NaN	NaN	NaN	NaN	25.1744	25.8413	25.1262	25.5304	NaN	NaN	NaN	23.3894	20.3848	NaN	22.1705	NaN
NaN	NaN	NaN	NaN	19.7377	19.9584	NaN	NaN	21.2778	21.3406	21.243	21.2734	20.4892	20.3689	20.3594	20.4864	NaN	NaN	NaN	NaN	NaN	NaN	NaN	NaN	NaN	NaN	NaN	NaN	20.3096	19.9352	NaN	NaN	19.8873	NaN	21.5895	21.6917	21.5336	21.2041	NaN	NaN	NaN	NaN	NaN	20.9049	NaN	20.8709	NaN	NaN	NaN	20.6097
NaN	NaN	NaN	NaN	21.8946	21.5768	22.053	22.0752	NaN	NaN	NaN	NaN	NaN	NaN	NaN	NaN	NaN	NaN	NaN	NaN	NaN	NaN	NaN	NaN	22.0983	22.4391	22.4309	22.2956	21.2321	NaN	22.5766	22.4361	22.4248	22.2579	NaN	NaN	NaN	NaN	NaN	NaN	NaN	NaN	22.236	22.4079	21.4443	22.1454	NaN	NaN	NaN	NaN
27.729	27.9481	27.6475	27.6664	18.7444	NaN	NaN	NaN	NaN	NaN	NaN	NaN	NaN	NaN	NaN	NaN	27.2722	27.3997	26.8933	26.9839	27.694	27.9216	27.5034	27.4218	NaN	NaN	NaN	NaN	22.1863	21.6686	NaN	NaN	NaN	NaN	NaN	NaN	NaN	NaN	26.426	26.5141	26.2485	26.3289	NaN	NaN	NaN	NaN	18.8507	20.2919	21.1951	20.5969
NaN	NaN	NaN	21.6348	23.7094	23.6753	23.7349	23.7817	25.1891	25.2594	25.048	25.0891	24.5629	24.7833	24.8021	24.8156	NaN	NaN	22.8403	NaN	NaN	NaN	NaN	NaN	24.2379	24.3667	24.6085	24.6799	25.1318	25.1933	23.6626	23.4452	23.5537	23.172	23.9385	24.0807	23.8659	24.1117	20.4021	NaN	NaN	22.0559	25.6157	25.449	25.3278	25.4611	24.0262	24.0434	24.2584	24.1843
NaN	NaN	23.6148	NaN	23.7977	23.8192	23.0516	22.8243	24.2202	24.0125	24.5495	24.3803	NaN	NaN	NaN	NaN	NaN	24.3231	NaN	NaN	NaN	NaN	NaN	24.0429	22.819	22.5048	NaN	NaN	23.8466	23.8622	NaN	22.2804	NaN	NaN	22.6869	NaN	NaN	NaN	24.3879	NaN	NaN	NaN	22.8414	22.3639	22.7893	22.7705	23.2027	23.1532	NaN	22.425
26.0362	25.8929	26.2973	26.1752	25.019	24.9845	24.9045	24.9904	27.8199	27.8231	27.9278	28.0034	26.7784	26.7812	26.9027	26.9168	26.1331	26.1632	26.1497	26.3091	25.9163	26.048	26.2242	26.3338	26.8297	26.8536	26.9749	26.9282	27.2884	27.3294	25.8548	25.8596	25.8515	25.8054	26.9413	27.0038	26.9285	26.9404	26.0772	26.0234	26.0688	25.9071	26.2044	26.1962	26.1024	26.1453	26.0738	25.9967	26.1348	26.0144
29.6152	29.6197	28.8437	28.7458	27.1033	27.0974	26.1478	26.2002	25.4378	25.4182	24.4586	24.5597	28.3612	28.2888	28.4343	28.4374	29.3503	29.2857	28.6744	28.6979	28.5946	28.4327	28.6789	28.7342	25.5928	25.7265	25.5149	25.5181	27.331	27.3194	28.5584	28.6126	27.9074	27.8879	29.317	29.388	29.9435	29.9672	28.6066	28.6265	28.312	28.1982	25.9032	25.8857	26.1827	26.0869	26.1485	26.0524	25.2347	25.4397
30.3855	30.2692	30.448	30.4579	30.822	30.7738	30.0475	30.0185	27.6751	27.4887	27.5301	27.476	29.3326	29.1311	28.5859	28.5316	30.313	30.495	30.4149	30.4531	29.3055	29.2239	29.9244	30.0042	29.207	28.9961	28.7812	28.7182	31.0115	30.9186	30.3103	30.0692	30.1962	30.2162	29.8086	29.5456	29.9218	29.5069	30.2595	30.2775	30.205	30.1944	27.1656	27.4894	27.2613	27.1388	29.0812	29.0735	29.5325	29.8022
NaN	NaN	NaN	NaN	NaN	NaN	NaN	NaN	23.0997	23.0956	22.8491	22.897	NaN	NaN	NaN	NaN	NaN	NaN	NaN	NaN	NaN	NaN	NaN	NaN	NaN	NaN	NaN	NaN	23.4081	23.5436	NaN	NaN	NaN	NaN	NaN	NaN	NaN	NaN	NaN	NaN	NaN	NaN	NaN	NaN	NaN	NaN	NaN	NaN	NaN	20.735
NaN	NaN	22.7233	22.7928	22.6068	22.473	NaN	22.182	NaN	NaN	NaN	NaN	NaN	22.0042	22.4237	22.3818	NaN	23.0329	NaN	NaN	NaN	NaN	NaN	NaN	22.8883	22.3967	NaN	22.5638	24.7948	24.8068	22.8603	22.714	22.4967	22.5981	NaN	22.6874	NaN	NaN	NaN	NaN	NaN	NaN	21.967	NaN	21.7463	21.8107	22.4319	NaN	22.7553	22.6765
NaN	NaN	NaN	21.4643	21.0037	20.8993	20.8035	20.6542	NaN	NaN	NaN	NaN	NaN	NaN	NaN	NaN	22.1444	22.3285	21.3985	21.3795	NaN	NaN	NaN	NaN	21.188	20.9896	NaN	NaN	NaN	20.8133	NaN	NaN	21.408	21.0825	NaN	NaN	NaN	NaN	NaN	NaN	NaN	NaN	NaN	NaN	NaN	NaN	NaN	NaN	NaN	NaN
NaN	NaN	NaN	NaN	NaN	NaN	NaN	NaN	NaN	NaN	NaN	NaN	NaN	NaN	NaN	NaN	NaN	NaN	22.1637	22.3862	NaN	NaN	NaN	NaN	NaN	NaN	NaN	NaN	23.5897	23.7535	22.6387	NaN	NaN	NaN	NaN	NaN	NaN	NaN	NaN	NaN	NaN	NaN	NaN	NaN	NaN	NaN	NaN	NaN	NaN	NaN
NaN	22.1529	NaN	NaN	22.6252	22.8439	21.9537	22.256	21.5007	21.2189	NaN	NaN	NaN	NaN	NaN	20.3105	22.9541	22.9613	23.0291	NaN	NaN	NaN	NaN	20.8927	22.3686	22.5477	22.216	22.1711	22.9016	23.0678	23.1338	23.1827	NaN	23.143	21.9938	NaN	22.3531	22.2374	NaN	NaN	NaN	NaN	NaN	NaN	NaN	NaN	NaN	NaN	21.1997	NaN
23.0053	22.9823	23.1325	22.9656	22.6926	22.6168	22.7704	22.7942	21.1565	21.3299	NaN	21.5651	NaN	NaN	NaN	NaN	23.8484	23.6562	23.5514	23.4367	NaN	NaN	NaN	NaN	23.318	22.9712	21.9429	21.8948	NaN	NaN	23.2532	23.1726	23.5676	23.4697	22.8024	22.9975	21.8321	22.0645	NaN	NaN	NaN	NaN	NaN	NaN	NaN	NaN	NaN	NaN	NaN	NaN
25.4504	25.3543	24.924	24.8049	25.7737	25.8	25.4828	25.5475	23.9933	24.2287	24.0529	24.0983	NaN	NaN	22.3942	21.894	26.0784	26.1846	25.3073	25.166	26.2875	26.3154	25.3711	25.4605	23.8419	24.0536	23.5391	23.6219	27.3116	27.2302	24.253	24.3871	24.4042	24.3582	22.8179	22.439	22.6636	22.6462	25.9354	26.0137	25.2778	25.3077	22.6215	22.718	22.7354	NaN	23.7216	23.7192	22.4896	22.8533
27.3885	27.7196	27.1328	27.1078	26.8918	26.9329	26.6633	26.557	26.0375	25.9792	25.6953	25.7721	25.7466	25.3054	25.7436	25.3182	26.9055	26.6116	26.5378	26.7918	26.4016	26.6996	26.3141	26.3205	26.7866	26.4163	26.076	25.9137	28.0742	27.962	26.8963	26.8419	26.8287	27.1017	26.2797	26.2276	26.3337	26.1231	26.679	26.8029	26.2399	26.2538	24.7294	24.7566	24.794	25.2996	25.3316	25.8365	25.8839	25.9234
NaN	NaN	NaN	NaN	22.9945	23.249	22.0331	21.994	20.7296	21.1515	NaN	20.8759	NaN	NaN	NaN	NaN	22.9236	23.1316	NaN	NaN	NaN	NaN	NaN	NaN	22.5074	22.8042	22.4873	22.1426	24.4028	24.2439	23.1685	22.9624	22.8068	22.7676	NaN	NaN	NaN	NaN	NaN	NaN	NaN	NaN	NaN	NaN	NaN	NaN	NaN	NaN	21.7571	NaN
26.0755	26.1325	25.5917	25.6471	23.7845	23.5743	23.4544	23.5784	24.8437	24.8278	24.2413	24.145	NaN	NaN	NaN	NaN	24.9911	24.9078	25.2151	25.1547	NaN	NaN	NaN	NaN	24.1466	24.0081	23.4505	23.4139	NaN	NaN	24.8146	24.8129	24.5286	24.5336	24.9914	25.0682	25.1502	25.0244	24.4424	24.4977	24.8797	24.8979	NaN	NaN	NaN	NaN	NaN	NaN	NaN	NaN
23.4869	NaN	NaN	NaN	24.8013	24.4223	24.3695	24.5193	NaN	NaN	NaN	NaN	NaN	NaN	NaN	NaN	NaN	NaN	NaN	NaN	NaN	NaN	NaN	NaN	NaN	24.2298	24.6991	24.2652	NaN	NaN	23.4165	NaN	23.8119	23.9603	23.8241	23.9515	23.4425	23.7056	23.414	23.6704	NaN	23.6441	NaN	NaN	NaN	NaN	NaN	NaN	NaN	NaN
27.1611	27.1399	27.1697	27.2723	27.9392	27.9711	27.1131	27.1328	26.0129	25.9285	25.7361	25.6167	25.0383	25.0275	26.6648	26.733	28.3188	28.3477	28.1999	28.2077	27.1792	27.1265	26.8115	26.862	27.3451	27.3875	26.2966	26.379	29.4483	29.4175	28.5695	28.6096	28.3261	28.295	27.1633	27.1417	27.3523	27.3177	25.6939	25.7709	25.0246	25.2524	24.0159	23.8723	25.0594	25.1477	26.2089	26.2083	26.2194	26.1941
24.2224	NaN	NaN	NaN	26.0057	26.2196	25.6385	25.6969	25.2476	25.0819	25.2126	25.3703	24.2342	24.4825	24.5248	24.5291	24.5666	24.5921	NaN	23.6381	24.6389	NaN	24.1259	24.0702	26.139	26.2451	25.9966	25.9585	24.7898	24.872	25.2273	25.206	25.2739	25.2341	22.7353	NaN	22.7741	22.8525	NaN	NaN	23.1197	23.3239	24.5411	24.541	24.8221	24.8802	25.4985	25.5585	25.3553	25.2138
NaN	NaN	NaN	NaN	24.6051	24.4657	24.3988	24.3725	23.3842	23.3351	23.8024	23.7678	NaN	NaN	NaN	NaN	NaN	NaN	NaN	NaN	NaN	NaN	NaN	NaN	24.9507	25.0228	24.5457	24.5952	NaN	NaN	23.7851	23.78	23.6106	23.8346	NaN	NaN	NaN	NaN	NaN	NaN	NaN	NaN	NaN	NaN	NaN	NaN	NaN	NaN	NaN	NaN
23.125	23.5918	23.3732	23.1352	NaN	21.0445	20.9247	20.9365	20.8744	20.7145	21.1876	NaN	NaN	NaN	NaN	NaN	23.1521	NaN	21.7952	22.1511	NaN	NaN	22.5069	22.8099	NaN	NaN	NaN	NaN	23.2145	23.094	21.7996	21.6436	22.0773	21.5537	23.1161	23.0864	22.9591	23.1736	22.2272	NaN	21.788	NaN	20.8365	NaN	NaN	NaN	NaN	NaN	21.8514	21.8546
23.0307	24.5186	22.4733	23.3475	28.1414	28.3758	28.1062	27.9466	26.8865	26.7987	27.2652	27.2364	26.1375	25.7749	26.238	25.8309	24.731	24.0035	23.1968	23.1761	NaN	NaN	22.3741	23.2876	28.3435	28.4088	28.0045	27.8664	27.5442	27.068	27.1591	27.4667	27.412	27.5926	23.3305	23.3381	23.993	24.0924	24.4909	24.9407	24.0501	22.5035	27.4048	27.4576	27.5538	27.6735	28.5104	28.5553	27.1634	27.0812
NaN	NaN	NaN	NaN	26.9906	26.9556	26.7277	26.7433	26.0908	26.0969	26.3567	26.4508	NaN	NaN	NaN	NaN	24.5408	24.5226	23.2681	23.9491	NaN	NaN	NaN	NaN	26.5605	26.6883	26.2508	26.0085	NaN	NaN	25.9972	25.8605	25.6694	25.5868	NaN	NaN	NaN	NaN	NaN	NaN	NaN	NaN	NaN	NaN	NaN	NaN	NaN	NaN	NaN	NaN
NaN	NaN	20.6179	20.4735	23.9971	24.0341	23.9066	23.9118	NaN	NaN	23.3774	23.4401	NaN	21.8494	22.7908	22.9579	NaN	NaN	NaN	NaN	NaN	NaN	NaN	NaN	23.6557	23.8997	23.7986	23.3367	25.6483	25.4847	NaN	NaN	NaN	NaN	NaN	NaN	NaN	NaN	NaN	NaN	NaN	NaN	24.6668	24.8433	24.4776	25.2973	26.6822	26.6824	25.6194	25.7598
NaN	NaN	22.6231	NaN	27.3251	27.6621	27.9095	28.1189	27.1931	27.0203	26.3169	27.2836	22.3615	22.1462	22.3363	NaN	24.094	24.4977	23.117	22.8112	NaN	NaN	NaN	21.3144	27.7607	27.9311	27.4062	27.3848	24.1031	24.1627	26.7834	26.7796	26.7751	26.7348	22.034	22.3466	22.2878	22.373	22.7633	22.9156	NaN	19.5548	23.4037	23.7143	23.7028	23.655	25.1995	25.1482	23.9826	23.6999
NaN	NaN	NaN	NaN	24.4903	24.6897	23.9009	23.8074	26.5945	26.6818	26.8344	26.7234	NaN	NaN	NaN	NaN	19.9661	20.1592	NaN	NaN	NaN	NaN	NaN	NaN	23.6324	23.5118	23.0646	23.1314	NaN	NaN	NaN	NaN	NaN	NaN	NaN	NaN	NaN	NaN	NaN	NaN	NaN	NaN	20.6143	NaN	NaN	NaN	NaN	21.1222	NaN	NaN
NaN	NaN	NaN	NaN	26.4373	26.4191	25.8779	25.7029	28.8008	28.8101	29.1093	29.1643	NaN	NaN	NaN	NaN	24.1242	23.8259	20.8461	22.197	NaN	NaN	NaN	NaN	24.9352	24.9484	24.5941	24.4939	22.58	NaN	NaN	21.6883	20.6861	19.4508	NaN	NaN	NaN	NaN	NaN	NaN	NaN	NaN	23.0667	23.2534	23.2125	22.4218	23.3035	23.6739	21.8843	22.0854
NaN	NaN	NaN	NaN	30.7525	30.9246	29.6669	29.526	28.6238	28.7374	27.5582	28.1525	NaN	NaN	NaN	NaN	33.7505	34.1694	32.6544	32.7709	NaN	NaN	NaN	NaN	27.4551	27.3844	27.6816	27.5227	NaN	NaN	30.862	30.9017	30.783	30.7105	NaN	NaN	NaN	NaN	NaN	26.416	NaN	NaN	NaN	NaN	NaN	NaN	NaN	NaN	NaN	NaN
34.6388	34.8646	34.0762	33.9702	33.2188	33.1501	32.4521	32.5164	31.1645	31.2088	30.4994	30.2092	33.7209	33.661	33.596	32.6737	34.3919	34.0936	33.9797	33.8801	33.9785	33.9471	33.5318	33.3724	31.2727	31.2062	31.1752	30.9996	33.1405	32.9366	34.0706	34.2457	33.6909	32.6808	33.8927	33.7661	34.4864	34.4074	34.0831	33.9568	33.7287	33.7409	31.9227	31.824	32.075	32.1987	32.1493	32.0034	31.1849	31.3425
32.1286	32.0403	31.1955	31.2191	30.7958	30.8786	29.9915	29.9911	28.7199	28.6846	27.6351	27.5062	NaN	NaN	NaN	NaN	31.9399	32.0314	31.751	31.5685	NaN	NaN	NaN	NaN	28.5051	28.6581	28.4338	28.4491	NaN	NaN	32.3668	32.3604	31.6888	31.5548	31.9068	32.4013	32.77	32.5362	31.2552	31.2863	31.2372	31.1983	NaN	NaN	NaN	NaN	NaN	NaN	NaN	NaN
32.153	32.0171	32.0551	32.5462	32.2126	32.1691	31.9326	32.024	30.5281	30.4679	31.4968	31.5252	31.1782	31.2386	31.3962	31.2711	32.3985	32.2824	31.5977	31.9121	31.8446	31.5824	32.1587	32.1264	31.9695	31.96	30.8618	30.6715	30.7569	30.8897	32.194	32.2179	32.0549	32.1812	32.4018	32.3451	32.4355	32.5658	31.8774	31.7537	32.0232	31.7895	30.9653	30.7518	31.4587	31.4575	31.3514	31.3546	29.8161	29.6893
NaN	NaN	NaN	NaN	NaN	NaN	NaN	NaN	20.6983	NaN	NaN	NaN	NaN	NaN	NaN	NaN	NaN	NaN	NaN	NaN	NaN	NaN	NaN	NaN	NaN	NaN	NaN	NaN	NaN	NaN	NaN	NaN	NaN	NaN	NaN	NaN	NaN	NaN	NaN	NaN	NaN	NaN	NaN	21.1384	21.0024	21.2153	NaN	NaN	NaN	NaN
NaN	NaN	NaN	NaN	20.9418	20.8772	20.6496	20.8086	NaN	NaN	NaN	NaN	21.2406	21.0701	21.0598	NaN	NaN	NaN	NaN	NaN	NaN	NaN	NaN	NaN	22.9209	22.9233	22.5706	22.7124	NaN	NaN	NaN	NaN	NaN	NaN	NaN	NaN	NaN	NaN	NaN	NaN	NaN	NaN	19.7759	19.8794	20.7651	NaN	NaN	20.0261	NaN	20.0925
24.5735	24.7403	23.5284	24.1484	24.7576	24.7889	24.4631	24.2776	24.702	24.3084	24.9013	24.7204	20.9478	21.4461	NaN	21.9794	24.4629	24.1585	23.546	23.8499	24.482	24.5421	23.539	23.6664	24.4737	24.0025	24.7771	24.9708	27.6008	27.1685	24.2693	24.6123	24.3345	24.7456	NaN	22.5502	22.7762	23.3027	23.9827	23.6096	23.2471	24.0556	22.7958	23.1275	22.4711	22.6973	24.284	23.9348	24.1632	24.1975
21.2558	NaN	23.488	23.6033	25.7532	25.6488	25.7439	25.6892	28.3706	28.2218	28.5238	28.5893	26.9131	26.7416	27.4018	27.7861	25.0929	25.1723	NaN	24.2111	NaN	NaN	22.2983	NaN	25.5372	25.6847	25.3088	25.8017	26.312	26.2091	25.7977	25.9699	26.1073	26.3404	24.463	24.6548	25.8874	24.6583	NaN	NaN	NaN	NaN	25.3774	25.5069	25.0549	25.6137	26.1468	25.9845	24.8119	25.8305
22.8675	23.1838	23.6686	23.79	25.1802	25.1612	24.7035	24.5632	23.5771	23.6193	23.0894	23.1067	23.3566	23.0716	22.1711	22.3749	24.5703	24.9937	25.685	25.6966	23.1738	22.8579	23.0368	23.421	25.122	25.0869	24.0027	23.5352	24.8622	24.8401	25.8745	25.7552	25.8045	25.8087	23.6342	23.7427	23.0381	22.2598	22.3131	22.6786	23.1517	23.031	NaN	21.238	NaN	NaN	22.8481	23.057	NaN	23.0512
32.715	32.8213	31.4243	31.4414	22.341	22.2609	21.8441	NaN	22.4458	22.3116	22.5455	22.4134	26.3349	26.3196	23.8422	22.791	34.4207	34.6275	33.3112	33.4268	33.673	33.4985	29.8759	29.7573	NaN	19.4846	21.4917	22.4371	24.1955	20.9175	27.0231	27.2972	25.7079	24.4051	23.2227	24.4326	23.9238	22.8031	32.2439	32.1938	31.498	31.6025	22.4994	23.6491	23.8434	23.7543	22.8604	NaN	22.6604	22.1879
29.7546	29.869	29.3651	29.6759	24.9934	24.7812	24.5397	24.5083	25.8222	25.808	25.1003	25.2728	24.9585	24.9733	25.037	25.1584	29.6104	29.6132	28.9267	28.4076	26.599	26.5779	28.6139	29.2274	25.9882	25.9485	25.7429	25.7224	26.2064	26.8148	25.4384	25.5266	26.2787	26.3251	24.6437	24.6311	23.5123	23.554	29.517	29.0228	28.3475	28.8972	25.7064	25.7244	26.8278	26.8136	25.0889	25.0922	25.4885	25.4041
NaN	NaN	NaN	NaN	20.7565	20.8652	20.5165	20.4742	20.236	20.2969	20.1915	NaN	21.7453	21.7534	21.4897	21.371	NaN	NaN	NaN	NaN	NaN	NaN	NaN	NaN	20.051	20.549	20.6926	20.728	NaN	NaN	NaN	NaN	NaN	NaN	19.9388	20.4353	20.0242	20.168	NaN	NaN	NaN	NaN	21.896	21.8376	21.6085	21.5359	NaN	NaN	20.2626	20.9071
NaN	NaN	NaN	NaN	23.4147	23.5438	23.1508	23.034	NaN	NaN	NaN	NaN	NaN	NaN	NaN	NaN	NaN	NaN	NaN	NaN	NaN	NaN	NaN	NaN	26.6214	26.5181	26.2113	26.1853	NaN	NaN	NaN	NaN	NaN	NaN	NaN	NaN	NaN	NaN	NaN	NaN	NaN	NaN	20.3282	NaN	20.4291	22.2895	21.6946	21.6482	NaN	NaN
NaN	NaN	NaN	NaN	20.9214	NaN	20.9189	21.1719	20.9938	20.9946	20.7736	21.0364	NaN	NaN	NaN	NaN	NaN	NaN	NaN	NaN	NaN	NaN	NaN	NaN	NaN	NaN	NaN	20.2478	21.2586	21.3247	NaN	NaN	NaN	NaN	NaN	NaN	NaN	NaN	NaN	NaN	NaN	NaN	NaN	NaN	NaN	NaN	21.4851	21.5769	21.4842	21.2432
NaN	NaN	NaN	NaN	23.9834	24.0031	22.9128	22.8202	25.8359	25.8458	26.1014	26.0609	NaN	NaN	NaN	NaN	NaN	NaN	NaN	NaN	NaN	NaN	NaN	NaN	22.4646	22.3496	21.9466	21.716	NaN	NaN	NaN	NaN	NaN	NaN	NaN	NaN	NaN	NaN	NaN	NaN	NaN	NaN	NaN	NaN	NaN	NaN	NaN	NaN	NaN	NaN
NaN	NaN	NaN	NaN	25.8831	25.9386	25.081	25.2053	28.265	28.4911	28.6461	28.6359	NaN	NaN	NaN	NaN	23.5996	23.4628	21.6627	21.6494	NaN	NaN	NaN	NaN	24.6163	24.6433	23.8662	24.3265	NaN	22.2549	21.2612	21.1522	20.9113	NaN	NaN	NaN	NaN	NaN	NaN	NaN	NaN	NaN	NaN	22.5896	22.6735	NaN	22.5528	22.6513	NaN	NaN
30.4837	30.9194	31.0965	31.398	26.353	26.3977	25.4324	25.5593	22.6255	22.551	21.7767	22.006	NaN	18.2109	NaN	NaN	30.957	31.3496	31.1636	30.7323	30.2798	30.017	30.3299	30.498	18.3331	20.4193	NaN	21.4975	22.5387	22.6173	25.5571	24.8502	25.496	25.3637	NaN	NaN	NaN	NaN	31.0585	31.4331	31.1633	31.2038	22.0043	21.5691	21.9657	21.6091	22.2233	22.6234	23.295	23.3965
24.7221	24.7356	24.53	24.3841	NaN	21.9885	NaN	NaN	NaN	NaN	NaN	NaN	NaN	NaN	NaN	NaN	23.9017	23.9572	24.025	24.0809	24.8422	24.8043	23.8518	23.8502	NaN	NaN	NaN	NaN	NaN	NaN	NaN	NaN	NaN	NaN	NaN	NaN	NaN	NaN	24.9279	24.9767	24.4735	24.4171	NaN	NaN	NaN	NaN	NaN	NaN	NaN	NaN
NaN	NaN	NaN	NaN	25.1881	25.2631	24.5306	24.4958	27.2318	27.2659	27.5478	27.6837	NaN	NaN	NaN	NaN	NaN	NaN	NaN	NaN	NaN	NaN	NaN	NaN	23.7671	24.168	22.5788	23.409	20.0599	21.8143	NaN	NaN	NaN	NaN	NaN	NaN	NaN	NaN	NaN	NaN	NaN	NaN	21.675	21.4506	22.9931	22.2258	23.5321	23.6743	22.8363	22.6108
NaN	NaN	NaN	NaN	21.3506	21.1744	NaN	NaN	21.2343	21.5961	21.6991	21.7712	21.4902	21.5527	NaN	21.4997	NaN	NaN	NaN	NaN	NaN	NaN	NaN	NaN	NaN	21.2308	NaN	NaN	NaN	NaN	NaN	NaN	NaN	NaN	NaN	NaN	NaN	NaN	NaN	NaN	NaN	NaN	21.2822	NaN	NaN	NaN	NaN	NaN	NaN	NaN
24.378	24.5111	23.3014	22.5354	22.9608	23.3254	23.0218	23.0956	22.7154	NaN	NaN	NaN	22.8569	22.517	22.2391	22.7375	23.7545	23.4256	NaN	22.8282	22.9029	NaN	22.9357	23.6128	NaN	NaN	NaN	NaN	NaN	NaN	23.1295	23.2414	22.666	22.1641	24.9559	24.9312	25.3275	25.2212	22.5671	22.908	23.123	22.6432	23.1427	NaN	NaN	22.5911	NaN	23.1666	NaN	NaN
NaN	22.9694	23.1077	23.1829	23.9589	24.0569	24.8542	24.7991	23.7021	23.7393	24.1943	24.2633	25.6039	25.5577	25.8755	25.7849	22.4078	22.9271	22.439	20.7242	NaN	NaN	21.1284	22.7861	20.4977	NaN	19.6027	NaN	NaN	NaN	23.8498	23.6061	23.9157	23.8151	22.2973	22.6444	21.9353	22.2308	20.6769	22.5192	22.0912	22.821	NaN	NaN	NaN	NaN	NaN	20.3114	19.9532	NaN
31.6572	31.9558	32.4802	32.3819	30.9508	30.8804	30.9364	30.8899	31.0104	31.0175	31.1183	31.076	31.9049	31.9376	31.9333	31.8897	31.4481	31.6313	32.24	32.3192	30.1122	30.0865	32.2402	32.1637	30.6588	30.6317	30.6719	30.6735	30.7961	30.8006	30.6369	30.6662	30.9362	30.9498	29.8542	29.9214	29.8011	29.7341	32.11	32.2871	32.2619	32.2137	30.1513	30.111	30.2896	30.2953	30.351	30.3333	30.6781	30.6693
22.7995	22.5691	22.4112	22.607	22.5678	22.776	23.1899	23.1614	22.7562	22.673	22.799	22.8779	22.8853	22.9629	22.8015	22.849	22.604	22.2299	22.5936	22.7143	22.5907	22.9673	22.5894	22.3387	23.3835	23.2914	23.2567	23.2753	22.0605	22.3106	22.7958	22.6368	22.8575	22.8553	22.1183	22.0084	22.344	22.1639	22.993	22.8767	22.4026	22.607	23.7791	23.8671	23.8412	23.7658	22.9612	23.1252	23.0959	22.9641
27.3089	27.3076	27.8509	27.8097	26.3169	26.3121	26.3945	26.4688	27.0197	26.9949	27.1478	27.1726	28.2024	28.2143	28.0161	28.0973	27.6205	27.5262	27.979	28.0216	26.2534	26.4562	27.3997	27.4485	27.0988	27.1414	27.2064	27.2467	27.3239	27.3629	26.8807	26.8062	26.9837	26.9266	27.9575	27.9616	28.0834	27.9587	27.7314	27.8131	27.644	27.6173	26.6603	26.6316	26.6816	26.5972	26.6506	26.5833	26.6044	26.6299
28.8415	28.7513	28.4524	28.5318	28.4955	28.5134	28.315	28.3583	28.5127	28.5141	28.4832	28.4941	28.7635	28.7611	28.4362	28.4668	28.6627	28.7105	28.3952	28.4473	28.8845	28.8838	28.3954	28.4054	27.7409	27.7918	27.4634	27.4974	28.6676	28.6465	28.3565	28.3538	28.3521	28.3533	27.8681	27.9028	27.7087	27.7735	28.4026	28.4539	28.0054	28.0188	28.0236	27.9887	28.005	28.0523	27.7829	27.8008	27.6214	27.571
30.06	30.0845	29.9682	29.8648	31.3662	31.3285	31.3551	31.3564	31.5123	31.5127	31.4983	31.4711	31.3722	31.3903	31.4873	31.389	30.1544	30.1497	29.9728	29.9439	30.8611	30.8817	30.1982	30.1014	31.5307	31.5679	31.5722	31.711	30.9426	30.9793	31.1898	31.2609	31.2306	31.1023	31.6591	31.6528	31.66	31.6742	30.0453	30.0487	30.3149	30.1664	31.8593	31.8639	31.7422	31.7573	31.6844	31.7087	31.721	31.657
NaN	NaN	NaN	NaN	NaN	NaN	NaN	NaN	NaN	NaN	NaN	NaN	NaN	NaN	NaN	NaN	NaN	NaN	NaN	NaN	NaN	NaN	NaN	NaN	NaN	NaN	NaN	NaN	NaN	NaN	NaN	NaN	NaN	NaN	24.9266	24.86	24.6652	24.8173	NaN	NaN	NaN	NaN	NaN	NaN	NaN	NaN	NaN	NaN	NaN	NaN
NaN	NaN	NaN	NaN	21.5751	21.915	21.725	21.8268	NaN	NaN	NaN	NaN	21.677	21.8138	21.5126	21.5023	NaN	NaN	NaN	NaN	NaN	NaN	NaN	NaN	NaN	NaN	21.3741	NaN	NaN	NaN	21.7571	21.6542	21.207	NaN	20.8264	21.1003	21.4204	21.5483	NaN	NaN	NaN	NaN	21.3958	21.3082	21.5262	21.4845	22.2421	22.2374	21.5894	21.9265
22.7678	21.9068	21.4251	NaN	22.2761	22.2999	21.861	21.8446	NaN	NaN	NaN	NaN	NaN	NaN	NaN	NaN	23.3717	22.9674	22.0227	21.6133	23.8241	23.6145	NaN	NaN	23.6633	NaN	23.4123	23.4742	NaN	NaN	20.5274	NaN	NaN	20.9259	NaN	NaN	NaN	NaN	22.7748	22.4131	NaN	NaN	NaN	NaN	NaN	NaN	NaN	NaN	NaN	21.2817
24.071	24.1615	24.8562	24.6353	23.4937	NaN	NaN	NaN	NaN	NaN	NaN	NaN	NaN	NaN	NaN	NaN	NaN	23.9345	24.3452	NaN	NaN	23.9705	NaN	NaN	NaN	NaN	24.3303	23.4482	NaN	NaN	24.5947	24.6396	24.6916	24.8002	NaN	NaN	NaN	NaN	NaN	NaN	NaN	NaN	NaN	23.6836	23.6065	23.8827	24.2915	24.5051	24.0334	24.0146
31.1114	31.0159	32.7973	32.9242	29.8704	29.8401	29.505	29.5608	28.5519	28.6583	28.0138	28.212	26.1274	26.2386	27.3714	27.2102	29.9259	30.0101	33.0221	32.9565	29.6835	29.5099	33.0773	33.1162	28.6617	28.6116	28.9209	28.9316	28.8449	28.8728	29.9393	29.9735	30.6116	30.7193	24.2886	23.2541	23.7052	24.1398	31.9737	31.9742	33.1016	33.1011	27.8883	27.907	28.4015	28.5022	28.207	28.3144	28.9822	29.0295
24.9431	24.8925	27.6369	27.5991	24.2138	24.2868	24.1197	24.1247	23.1841	23.2308	23.0164	22.9448	NaN	21.3597	22.2467	22.1363	24.0508	23.9858	27.4258	27.5287	24.1073	24.0701	27.2463	27.2697	22.6979	22.8568	23.3396	23.4732	23.6285	23.4466	23.9907	24.037	24.8836	24.9851	NaN	NaN	NaN	NaN	26.0211	26.0791	27.6659	27.6965	22.604	22.5195	23.0577	23.0256	22.6064	22.6397	23.4963	23.4321
30.1293	30.1071	30.1311	30.1979	30.782	30.7384	30.7101	30.6937	31.1276	31.1179	31.2352	31.2764	31.6727	31.6932	31.7706	31.7159	30.1392	30.1919	29.9644	30.0927	29.9963	29.9116	29.9588	30.0704	31.585	31.5853	31.5363	31.5319	31.2581	31.1182	30.8186	30.7426	30.7298	30.7889	29.7149	29.7197	29.7048	29.7193	30.2535	30.1648	30.0779	30.162	31.1329	31.0696	31.2677	31.2469	30.862	30.8809	30.915	30.8377
NaN	NaN	NaN	NaN	NaN	NaN	NaN	21.723	NaN	NaN	NaN	NaN	22.3438	22.5223	22.0471	21.6616	NaN	NaN	NaN	23.0273	NaN	NaN	23.4429	23.4711	22.7553	NaN	NaN	NaN	25.3632	25.3011	NaN	NaN	23.3028	23.4448	22.3925	22.3439	23.1624	22.3423	NaN	NaN	NaN	NaN	NaN	NaN	NaN	NaN	22.566	22.6176	22.9645	22.9973
NaN	NaN	NaN	NaN	22.0067	22.0962	21.676	21.7376	NaN	NaN	NaN	NaN	NaN	NaN	NaN	NaN	NaN	NaN	NaN	NaN	NaN	NaN	NaN	NaN	NaN	20.8602	NaN	NaN	22.1386	21.8367	21.1005	21.515	21.5021	21.283	NaN	NaN	NaN	NaN	NaN	NaN	NaN	NaN	NaN	NaN	NaN	NaN	20.6108	NaN	NaN	20.8676
27.6181	27.6809	27.3737	27.3101	26.7309	26.6618	26.7497	26.6302	26.2259	26.2131	25.8609	25.9001	26.397	26.4602	26.2942	26.3125	27.5583	27.7445	27.0922	27.1796	26.9559	26.9126	26.507	26.4519	27.3125	27.3498	26.8629	26.8653	28.1829	28.1721	27.2676	27.2886	27.0768	27.1404	27.7428	27.7665	27.7625	27.7976	27.4457	27.4235	27.3407	27.2394	24.8643	24.96	25.2604	24.9663	26.1167	26.041	26.4152	26.3749
24.6367	24.8617	24.8768	25.0349	24.6795	24.5739	24.5938	24.5379	NaN	22.2579	NaN	NaN	23.4962	23.5237	23.4433	23.4445	24.7416	24.6914	24.7507	24.9165	NaN	23.1344	24.7024	24.7313	25.2226	25.3722	24.9795	24.9673	23.7026	23.3998	24.6384	24.6929	24.4871	24.5332	22.9613	23.1589	23.0989	23.3288	24.2918	24.5402	24.7708	24.9109	24.516	24.4511	24.2733	24.4229	23.893	23.8589	23.9442	23.8112
NaN	NaN	NaN	21.4805	25.5845	25.4051	25.2417	24.6985	27.5047	27.3302	27.9607	27.8035	19.3706	NaN	19.9632	19.8869	23.1981	20.3343	22.9557	22.7595	NaN	NaN	NaN	21.1205	25.0167	24.8935	24.6107	24.5615	26.373	26.4712	23.4815	23.3492	23.2694	23.2967	NaN	NaN	NaN	NaN	18.6576	19.7987	NaN	20.3016	24.1223	23.9001	23.9869	24.544	24.3803	24.3432	23.6428	23.5126
26.0075	26.483	26.1256	26.2208	24.552	24.6351	24.2409	24.4054	NaN	19.5769	19.6984	19.571	24.6996	24.5453	24.8677	24.6814	26.1701	26.0622	26.5441	26.4483	26.0558	25.9052	26.5724	26.6108	25.0585	25.0306	25.1276	25.0952	21.3818	NaN	25.8906	25.8495	25.8152	25.7411	20.4713	19.8563	21.4613	22.0276	26.0515	26.1803	26.3113	25.9427	25.0469	25.1132	25.0864	24.899	25.4624	25.3029	25.3961	25.3942
22.3905	21.9199	21.5663	21.7866	NaN	NaN	NaN	NaN	22.0818	22.2087	22.1011	22.4449	NaN	NaN	NaN	NaN	NaN	NaN	NaN	NaN	NaN	NaN	NaN	20.8588	NaN	NaN	NaN	NaN	22.2787	22.1254	22.6125	22.7539	22.248	22.1249	NaN	NaN	NaN	NaN	21.8022	NaN	NaN	NaN	NaN	NaN	NaN	NaN	NaN	NaN	NaN	NaN
NaN	NaN	NaN	NaN	21.1771	NaN	20.9529	20.6418	NaN	NaN	NaN	NaN	NaN	NaN	NaN	NaN	NaN	NaN	NaN	NaN	NaN	NaN	NaN	NaN	20.7726	NaN	NaN	19.9795	NaN	NaN	20.8341	21.363	21.2689	21.1661	NaN	NaN	NaN	NaN	NaN	NaN	NaN	NaN	NaN	NaN	NaN	NaN	NaN	NaN	NaN	NaN
NaN	NaN	NaN	NaN	20.3343	NaN	NaN	NaN	NaN	NaN	NaN	NaN	NaN	NaN	NaN	NaN	NaN	NaN	NaN	NaN	NaN	NaN	NaN	NaN	NaN	NaN	NaN	NaN	NaN	NaN	21.8941	21.8572	21.3423	21.4791	NaN	NaN	NaN	NaN	NaN	NaN	NaN	NaN	NaN	NaN	NaN	NaN	NaN	NaN	NaN	NaN
NaN	NaN	NaN	NaN	NaN	NaN	NaN	NaN	NaN	NaN	NaN	NaN	27.4668	27.4339	27.0752	27.0074	NaN	NaN	NaN	NaN	NaN	NaN	NaN	NaN	NaN	NaN	NaN	NaN	NaN	NaN	NaN	NaN	NaN	NaN	NaN	NaN	NaN	NaN	NaN	NaN	NaN	NaN	NaN	NaN	NaN	NaN	NaN	NaN	NaN	NaN
26.4756	26.4664	26.0202	26.2046	25.2309	25.3721	25.2534	25.0392	NaN	NaN	20.8365	NaN	25.0691	25.1665	24.496	24.8591	25.8093	25.9234	26.4789	26.2217	25.9443	25.9627	28.0679	28.0139	24.2861	24.2461	24.1509	24.2585	23.9069	23.9479	25.3763	25.4798	25.1555	25.3631	23.5196	23.289	23.2249	23.2607	26.6364	26.6061	26.8937	26.8853	24.3365	24.2911	23.9917	23.81	25.4947	25.5642	25.4488	25.6827
26.1381	26.1989	25.8182	25.3432	NaN	25.2054	NaN	22.1945	NaN	22.8948	22.5139	22.5598	24.4383	23.7484	23.7566	NaN	24.6764	24.3896	24.7745	24.5921	24.3516	24.635	23.6541	23.4855	23.0022	22.2853	NaN	NaN	23.4581	24.1158	24.3078	24.2931	NaN	22.6022	24.7116	23.6434	24.0049	24.7115	25.3128	25.7626	26.1235	26.0939	NaN	NaN	23.4202	23.2597	NaN	NaN	23.9621	23.2764
31.1859	31.157	32.9042	32.6845	30.7543	30.7785	29.7594	29.99	28.8452	28.9186	28.5559	28.5385	26.4446	26.3536	27.5489	27.4766	31.2381	31.3755	33.0592	32.9924	29.5117	29.5671	32.5684	32.7438	28.4273	28.4164	28.4639	28.5409	29.2159	29.2216	30.0406	30.0356	31.0712	31.045	22.0665	21.595	21.1882	22.1011	31.932	31.958	32.8434	32.9067	27.871	27.8393	28.4168	28.3311	28.4587	28.1096	29.3654	29.3429
31.4004	31.3976	31.4653	31.5189	31.0945	31.0992	30.8869	30.9041	27.7694	27.8047	27.8297	27.7693	28.4115	28.3245	28.3368	28.4124	31.53	31.555	30.6813	30.6332	31.1268	31.1927	31.1594	31.1822	31.7708	31.7259	31.2559	31.2562	30.3092	30.2729	31.8658	31.8568	31.6701	31.7633	27.4934	27.5728	27.7163	27.8078	31.1434	31.1726	30.5619	30.6069	31.1463	31.143	31.2249	31.2312	31.3576	31.2907	30.7121	30.698
NaN	21.8634	22.3974	20.8658	23.2307	22.9544	23.1058	23.1933	24.7126	24.7135	24.7543	24.7884	24.0222	24.142	24.2142	23.9648	NaN	NaN	20.153	20.2839	NaN	NaN	NaN	NaN	23.2686	23.2863	23.5589	23.7124	24.6567	24.5561	23.9679	24.0277	23.8732	23.8182	24.9106	24.9041	24.8746	24.888	NaN	NaN	NaN	NaN	24.1306	24.2518	24.0691	23.8856	23.5258	23.6181	23.6884	23.7603
35.1518	35.1979	34.7509	34.811	34.9602	34.9577	34.8265	34.8341	34.0523	34.021	33.6011	33.622	34.8064	34.8173	34.6221	34.6076	34.4782	34.451	35.3473	35.3731	33.8135	33.7322	35.7583	35.6394	35.0111	34.9795	34.7072	34.7084	35.9618	36.0014	35.2582	35.3367	35.1707	35.2846	35.0672	35.0314	35.0061	35.006	34.8309	34.8133	35.1705	35.2187	33.421	33.411	33.597	33.623	34.6831	34.6468	34.9827	34.9962
NaN	NaN	NaN	NaN	24.3092	24.8891	24.5602	24.8664	27.0713	27.0279	27.1947	27.2072	26.3921	26.3913	26.4577	26.4733	20.0224	NaN	22.5594	21.139	22.9534	23.278	NaN	NaN	26.0344	26.0208	26.2761	26.2774	27.4703	27.4822	25.6546	25.5415	25.6891	25.655	27.018	26.975	26.9474	26.9889	NaN	NaN	22.4799	21.0596	27.0626	27.0924	26.891	26.7769	25.6333	25.6497	26.0109	26.0858
30.5021	30.4785	30.7433	30.8845	30.6395	30.6673	30.6014	30.655	28.8299	28.7895	28.6707	28.6444	29.2185	29.2248	29.0383	28.8287	31.2022	31.2735	31.7363	31.8473	29.0157	28.8625	30.1396	30.1096	30.715	30.7175	30.4701	30.4148	30.7087	30.7536	30.8355	30.7834	30.2643	30.1336	29.7418	29.7156	29.9894	30.0303	31.3762	31.3009	31.5034	31.4457	27.5324	27.6785	27.6256	27.5989	29.5582	29.2864	29.6257	29.7417
26.6353	26.4537	26.6602	26.3809	29.533	29.5499	29.7137	29.7106	30.5124	30.4687	30.5264	30.4674	31.2718	31.328	31.13	31.1563	27.2924	27.285	27.6386	27.7611	26.1066	25.9783	27.2023	27.1195	29.9081	29.8608	30.0334	29.9963	30.6101	30.6263	30.038	30.0756	30.1086	30.105	32.553	32.5218	32.4933	32.4919	27.218	27.019	27.6014	27.6206	30.4688	30.4162	30.3908	30.4093	30.2383	30.2806	30.3238	30.3422
27.0448	26.8126	27.1041	27.112	28.5114	28.4883	28.5606	28.6068	27.8627	27.8867	27.7749	27.772	29.5816	29.6071	29.5196	29.5092	27.8946	27.8861	27.7188	27.7584	25.0099	24.9483	27.6946	27.711	28.911	28.8989	28.8694	28.8207	28.1882	28.1932	28.8779	28.8426	28.8472	28.9422	27.9312	27.9421	27.8176	27.7826	27.4651	27.5598	27.5286	27.6087	27.6961	27.7677	27.7429	27.8519	28.5381	28.5375	28.4754	28.4443
24.6444	24.4841	24.362	24.4315	26.7407	26.7274	26.798	26.8521	25.7477	25.7364	25.8478	25.7025	25.0692	24.9875	25.0361	25.0039	25	24.7609	24.7961	24.3866	25.2046	24.8289	23.6287	24.2536	26.3546	26.3536	26.5452	26.3481	25.9876	25.9655	27.1252	27.1125	26.7437	26.8608	26.774	26.6413	26.5951	26.6615	24.6379	24.2984	24.5709	24.3964	27.0355	26.9863	26.9327	26.9047	26.615	26.6724	26.5656	26.4814
25.7062	25.735	25.2583	24.4294	24.3235	24.6161	23.65	23.3603	19.4252	NaN	NaN	NaN	24.7879	24.694	25.3116	25.221	25.6813	25.7075	24.9367	24.9028	23.8144	24.1532	25.3049	25.7215	NaN	NaN	NaN	18.978	21.3785	21.9084	25.6924	25.7857	24.6962	24.483	26.6335	26.5754	27.2028	27.231	23.4555	23.7428	24.1729	23.7771	19.2102	19.4973	20.656	22.1376	22.0385	22.4364	NaN	NaN
23.1434	22.7877	23.5963	23.0569	28.0215	28.1145	28.8597	28.7742	22.3355	22.3337	23.2314	23.2078	20.0552	NaN	20.8443	21.2934	27.7826	27.7208	27.6256	27.4165	NaN	20.0407	24.7022	24.7813	23.4568	23.5176	24.09	23.5371	28.6336	28.7939	28.3391	28.3844	28.7096	28.6714	23.4727	23.1522	24.1524	23.9176	22.6342	22.7784	25.1593	24.7986	20.9339	20.2298	22.1531	22.0571	21.9165	21.9936	23.1434	23.0538
26.2449	26.4481	26.1015	25.9183	25.151	25.1825	24.2875	24.4371	24.3001	24.3148	23.7762	23.9109	24.2895	24.1849	24.4835	24.3815	26.1965	26.0756	25.8595	25.929	26.3801	26.4086	26.5459	26.5095	26.6636	26.5534	25.8285	25.8131	25.1973	25.26	26.4626	26.4431	26.3576	26.3512	23.3794	23.4032	23.6714	23.9657	26.2787	26.4185	26.129	26.1261	25.0227	25.1723	25.145	25.0688	25.2979	25.2649	25.2803	25.2715
22.3645	22.5301	21.9048	22.1447	24.3452	24.4513	23.6468	23.4282	22.3357	22.2569	22.6133	22.3675	NaN	NaN	NaN	NaN	22.7324	22.8518	22.2552	22.1464	23.246	NaN	21.34	NaN	23.7288	23.8244	22.9904	23.0376	22.8345	23.0442	22.6408	22.5939	22.4274	22.539	NaN	NaN	NaN	NaN	22.5395	NaN	NaN	NaN	22.65	22.729	22.8885	23.1333	22.6918	22.6452	22.0762	22.246
NaN	NaN	NaN	NaN	21.9904	21.9184	21.09	NaN	NaN	NaN	NaN	NaN	NaN	NaN	NaN	NaN	NaN	NaN	NaN	NaN	NaN	NaN	NaN	NaN	22.0113	22.3106	22.4654	22.524	NaN	NaN	NaN	20.2895	20.1243	NaN	NaN	NaN	20.4222	NaN	NaN	NaN	NaN	NaN	20.718	20.8592	20.6626	20.9073	22.1047	22.1335	21.6651	22.1225
28.3322	28.2843	28.5044	28.5346	30.5968	30.665	30.7064	30.6861	29.9631	29.9111	29.7611	29.8338	31.1839	31.1672	31.0634	31.0666	28.9758	29.1131	29.1704	29.1828	28.2595	28.0799	28.8268	28.9033	31.0546	31.0411	31.01	30.9342	30.5204	30.5287	30.8328	30.8652	30.855	30.8685	29.8518	29.852	29.7621	29.7625	28.7415	28.5967	29.1109	29.1098	30.4844	30.5064	30.6167	30.5816	30.9638	30.9246	30.9021	30.8945
23.4718	22.8406	23.1276	22.525	23.1599	23.1342	22.9559	22.8911	NaN	NaN	NaN	NaN	NaN	21.2994	21.2322	21.2188	22.5069	NaN	NaN	22.1336	24.7173	24.7891	NaN	21.7706	22.6259	22.4144	22.1351	22.3048	NaN	NaN	23.0691	23.201	22.8556	22.5832	NaN	NaN	NaN	NaN	22.802	NaN	NaN	NaN	22.8663	22.7553	23.2763	23.0456	22.4071	22.3517	22.1432	22.213
24.7375	24.6245	25.0208	24.6708	27.0394	27.0707	26.9234	27.1635	24.0642	24.1745	23.9862	23.8497	24.0884	24.4028	23.924	24.1279	25.1121	25.1714	26.1074	26.0319	24.4637	25.1166	26.9123	26.9785	27.8704	27.8724	27.2971	27.3995	24.3352	24.6121	26.8994	27.0025	26.3265	26.4791	23.6093	23.7092	23.6703	23.507	25.3861	25.2727	26.2954	26.267	27.0317	26.9419	27.1841	27.1955	26.5826	26.616	26.1054	26.1359
28.2925	28.2521	28.085	28.0228	27.8894	27.8456	27.9288	27.9786	28.5979	28.5317	28.6333	28.5937	28.0002	28.0422	28.0406	28.0197	27.7107	27.6675	28.0513	28.0468	27.9263	27.8855	27.7921	27.8838	28.0883	27.9281	28.0107	27.9144	28.5623	28.5174	27.8021	27.8476	27.876	27.93	28.7977	28.695	28.4619	28.4287	27.9109	27.9858	27.9938	27.9334	27.8563	27.885	28.0479	27.9498	27.7931	27.8855	27.6695	27.748
29.7776	29.9355	29.9947	30.0181	29.1053	29.0397	29.1313	29.0746	29.443	29.4185	29.4639	29.441	29.9328	29.9014	29.886	29.9775	30.0714	30.0994	29.914	29.9164	29.6317	29.5506	29.7398	29.7775	29.1093	29.1459	29.2156	29.2479	29.5277	29.4994	29.0729	29.0882	29.1425	29.1021	29.282	29.2995	29.0856	29.0678	29.7361	29.816	29.5377	29.5218	28.9819	28.9643	28.9831	28.9285	28.7191	28.7768	28.9388	28.9401
NaN	NaN	NaN	NaN	NaN	NaN	NaN	NaN	NaN	NaN	NaN	NaN	NaN	NaN	NaN	NaN	NaN	NaN	NaN	NaN	NaN	NaN	NaN	NaN	NaN	NaN	NaN	NaN	23.9846	23.8752	NaN	NaN	NaN	NaN	NaN	NaN	NaN	NaN	NaN	NaN	NaN	NaN	NaN	NaN	NaN	NaN	NaN	NaN	NaN	NaN
NaN	NaN	NaN	NaN	21.655	21.4753	20.8153	20.7085	NaN	NaN	NaN	NaN	NaN	NaN	NaN	NaN	NaN	19.9749	NaN	NaN	NaN	NaN	NaN	NaN	NaN	20.4331	NaN	NaN	NaN	NaN	NaN	20.6181	NaN	NaN	NaN	NaN	NaN	NaN	19.8084	NaN	NaN	NaN	20.1085	NaN	20.2595	20.0672	NaN	20.1589	NaN	NaN
28.2167	28.2731	28.6401	28.6663	24.0098	23.7849	NaN	22.8245	23.7094	23.7619	NaN	NaN	NaN	NaN	NaN	NaN	27.6801	27.7285	27.3815	27.6376	27.1085	27.2803	27.7563	27.668	22.8741	23.5558	20.309	21.2903	22.2952	23.3545	23.5889	23.9232	23.3024	23.1201	NaN	NaN	NaN	NaN	27.9402	27.8036	27.7745	27.2096	22.2391	22.0427	NaN	NaN	21.9345	22.9053	22.4089	21.1723
28.1606	28.2386	28.7973	28.8978	17.683	NaN	NaN	NaN	NaN	20.2889	NaN	NaN	18.5276	18.543	NaN	NaN	27.6893	27.7493	28.0431	28.0484	27.415	27.8885	28.0354	28.0508	21.1389	20.8984	21.0845	21.1776	21.4479	22.0415	20.9071	21.6432	21.9433	18.3957	NaN	NaN	NaN	NaN	28.1047	28.0287	28.1558	27.9788	19.8285	19.5039	NaN	19.9329	20.3127	20.2187	20.4898	NaN
NaN	NaN	NaN	NaN	23.5678	23.6011	23.6179	23.6071	22.9537	22.8782	23.0183	22.9043	22.992	22.9186	23.0264	23.004	22.1616	NaN	NaN	NaN	NaN	NaN	NaN	NaN	23.8194	23.7796	23.5304	23.3317	22.8816	NaN	23.8677	23.8608	23.7979	23.6851	23.2765	23.0775	23.1749	23.3863	22.3131	22.2153	NaN	NaN	23.0835	23.0665	23.4998	23.2138	23.7286	23.7258	23.095	23.4889
NaN	NaN	NaN	NaN	22.4346	22.3658	21.9861	21.6789	NaN	NaN	NaN	NaN	21.3794	NaN	NaN	NaN	NaN	NaN	22.3848	22.4628	NaN	NaN	NaN	22.1782	NaN	NaN	NaN	NaN	22.9708	22.88	22.3466	22.473	22.3178	22.3426	21.8155	NaN	NaN	22.2756	NaN	22.4055	NaN	22.0019	NaN	NaN	NaN	NaN	21.4994	NaN	21.6564	21.9493
24.8564	25.3891	25.0815	25.0494	27.1227	27.126	26.9165	26.9713	26.8116	26.5896	26.6986	26.5686	25.3776	25.3105	25.5549	25.5589	25.7989	25.8169	25.3312	25.6648	25.4252	25.8945	25.4127	25.4805	26.6161	26.4894	26.462	26.513	25.7211	25.6309	26.3637	26.4253	26.3287	26.3751	24.8973	24.8682	25.0678	25.0411	25.5481	25.4676	25.4692	25.4436	26.714	26.668	26.6435	26.6305	26.1599	26.1351	25.7996	25.9229
21.9519	22.6221	22.4404	22.2291	24.8964	24.8934	25.1541	25.2147	25.773	25.8054	25.7745	25.7604	25.2923	25.2476	25.4333	25.2427	21.9568	22.4397	22.4598	22.148	21.2333	NaN	23.0064	22.7526	25.2866	25.0756	25.2278	25.2872	25.62	25.6164	25.0304	24.9935	25.1386	25.1427	26.1307	26.1713	26.1231	26.0972	22.403	NaN	22.1927	22.4305	25.4279	25.5978	25.4258	25.4521	25.3912	25.2825	25.4278	25.4626
24.0532	23.3041	23.7065	23.2538	24.9995	24.9276	25.4972	25.4562	24.065	24.1173	23.9054	23.8973	22.4079	22.5838	22.2906	22.1146	25.0126	24.831	24.5044	24.8907	NaN	NaN	NaN	24.2309	24.8201	24.6459	24.6644	24.477	25.3583	25.4784	25.5967	25.5087	25.5627	25.5289	NaN	NaN	22.1577	22.2932	24.0373	23.8669	23.8191	24.0238	22.9744	23.0124	22.9654	23.0606	NaN	23.0593	22.8567	23.0502
25.1593	25.1494	24.28	23.5374	26.9344	26.9271	26.9272	26.9435	23.6229	23.7526	23.9223	23.7721	24.9465	24.6863	24.8493	24.9907	25.2015	24.7119	23.1473	24.1897	25.4178	25.5813	25.4224	25.6698	24.7304	24.8131	24.4153	24.562	21.5698	21.1817	25.673	25.8127	25.5645	25.779	24.9485	25.0456	24.9842	25.0818	24.6223	24.6598	24.5148	24.7657	25.8625	25.8105	25.9577	26.0376	25.6376	25.6873	25.0614	25.0258
29.624	29.5863	30.1772	30.2578	30.2814	30.293	30.2636	30.2546	28.8671	28.9032	28.8711	28.8792	30.5241	30.5903	30.5335	30.5374	29.6195	29.7309	29.946	30.0085	29.0596	29.0787	30.4325	30.4956	30.4272	30.4453	30.286	30.2755	29.6611	29.6667	30.8204	30.836	30.7234	30.8255	28.8985	28.8756	28.8733	28.9041	30.1348	30.1189	30.211	30.2396	29.8393	29.8543	29.8736	29.8249	30.4496	30.4395	30.3646	30.405
28.6651	28.6604	28.4833	28.4399	29.8642	29.804	30.0132	30.043	30.756	30.7242	30.7873	30.7661	30.4302	30.4234	30.4674	30.4393	28.9779	29.0125	29.0841	29.132	28.3106	28.4743	28.5082	28.4442	30.131	30.1415	30.3686	30.3152	31.2343	31.2764	29.8376	29.7983	29.8569	29.8937	30.6695	30.646	30.6889	30.683	28.739	28.5831	29.0049	29.0058	30.7209	30.746	30.6618	30.6627	30.4268	30.4014	30.5089	30.5108
29.2594	29.3014	30.645	30.6686	30.6377	30.5963	30.659	30.6214	30.834	30.8364	31.042	31.005	32.1735	32.1663	32.1505	32.1163	29.1382	29.0372	30.5448	30.5953	29.1953	29.0783	30.4029	30.3552	31.4119	31.4032	31.2006	31.1555	31.1226	31.1307	31.1691	31.1475	31.1806	31.1955	30.5332	30.4955	30.3295	30.3473	29.4406	29.4017	30.4904	30.4208	30.6953	30.733	30.9111	30.9025	31.3599	31.3667	31.1632	31.1122
NaN	21.5808	22.6188	22.518	22.9546	23.1333	22.4446	22.7345	22.1278	22.2753	22.1069	22.2292	NaN	NaN	NaN	NaN	21.9647	21.9995	22.3248	22.3693	NaN	NaN	21.1461	21.9004	22.0749	22.1497	22.4177	22.4135	22.3861	22.3056	22.2053	NaN	21.9421	NaN	NaN	NaN	NaN	NaN	22.1892	22.0309	22.2688	22.3421	22.4918	22.4181	22.4681	22.6136	21.9433	NaN	22.2359	22.2999
27.7153	27.5575	28.869	28.9222	24.7968	24.8239	24.119	23.992	NaN	NaN	NaN	NaN	NaN	NaN	NaN	NaN	27.6665	27.606	29.393	29.5147	26.3758	25.9291	28.669	28.7107	NaN	NaN	NaN	NaN	NaN	NaN	NaN	NaN	NaN	NaN	NaN	NaN	NaN	NaN	29.2589	29.29	29.4996	29.4569	NaN	NaN	NaN	NaN	NaN	NaN	NaN	NaN
NaN	NaN	NaN	NaN	22.3252	22.0553	21.9951	22.1142	21.02	NaN	NaN	21.0535	NaN	20.7297	NaN	NaN	NaN	NaN	NaN	NaN	NaN	NaN	NaN	NaN	22.1423	21.8895	21.6955	21.8929	22.0918	22.0664	NaN	21.3274	21.187	NaN	NaN	NaN	NaN	NaN	NaN	NaN	NaN	NaN	21.1924	21.2689	21.2757	21.0066	21.6486	21.7307	21.8554	22.1502
24.9246	25.1069	25.2634	NaN	25.2204	25.4717	25.6211	25.5571	25.0569	24.9791	25.3834	25.4857	24.6435	24.7642	24.854	24.8699	25.5943	NaN	25.2839	25.8343	NaN	25.47	26.2538	26.0647	25.5561	25.4779	25.8807	25.7455	25.8255	25.852	25.7084	25.6051	25.9232	25.8338	25.2834	25.6104	25.3853	25.7421	25.2368	NaN	NaN	25.5383	25.2282	24.5334	25.1111	25.1017	24.1888	24.4122	24.3923	24.3439
26.0338	26.1812	26.7002	26.5185	25.4006	25.4868	25.1876	25.326	25.6252	25.5838	25.6444	25.7373	25.3065	25.2365	25.2758	25.2462	26.7709	26.6623	26.5123	26.5614	26.3605	26.0721	26.2474	26.2524	25.7078	25.6128	25.2926	25.2329	25.5241	25.5023	25.2553	25.4519	25.2722	25.1839	25.4671	25.5316	25.1617	25.2923	26.4983	26.3838	25.8878	25.9445	25.5011	25.3889	25.6978	25.6695	25.2084	25.1519	24.9388	24.8285
26.4055	26.3068	24.4582	25.9035	25.4228	25.3422	25.5862	25.5951	24.8006	25.0192	24.4446	24.3588	24.6696	24.6911	24.9689	24.8814	26.8825	27.1047	25.4709	26.0791	24.0789	24.86	25.8601	25.7589	26.6377	26.373	26.0402	25.8479	26.8147	27.0021	26.0804	26.1918	26.3515	26.4297	27.0661	27.1188	27.2874	27.3331	26.9502	27.0664	26.7867	26.5653	22.7263	NaN	24.4138	24.3379	24.8822	25.0163	25.6676	25.7186
NaN	NaN	NaN	NaN	NaN	NaN	NaN	NaN	21.5163	21.3442	NaN	NaN	21.1716	NaN	NaN	NaN	NaN	NaN	NaN	NaN	NaN	NaN	NaN	NaN	21.4138	NaN	21.539	NaN	22.7123	22.5046	NaN	NaN	NaN	NaN	NaN	NaN	NaN	NaN	NaN	NaN	NaN	NaN	NaN	NaN	NaN	NaN	NaN	NaN	NaN	21.4373
NaN	NaN	NaN	NaN	21.5703	21.4855	21.3643	21.6056	21.1188	21.1353	21.2918	21.5088	21.4405	21.5739	21.7721	21.8744	NaN	NaN	NaN	NaN	NaN	NaN	NaN	21.509	21.526	21.5997	21.4085	21.4361	NaN	21.8602	21.5007	21.4264	20.8404	21.4858	21.6611	21.5039	21.2975	21.4288	NaN	NaN	NaN	NaN	21.4982	22.0595	21.8635	21.8625	21.6414	21.706	21.1797	21.6266
24.257	24.3122	23.3123	23.7675	26.1669	26.721	26.3981	26.6608	27.3371	27.2619	27.3829	27.3513	26.8731	26.8515	26.8923	26.8468	24.4402	24.4895	24.402	23.805	23.427	23.4873	24.4445	24.4847	27.1299	27.1891	25.9352	25.9625	26.6385	26.6867	25.8804	25.8198	25.9684	26.034	29.4809	29.2988	29.4541	29.4166	24.6234	24.0383	24.1593	24.6812	26.0635	25.9322	26.3628	26.3412	27.5219	27.45	26.9264	26.9919
NaN	NaN	NaN	NaN	NaN	NaN	NaN	NaN	NaN	NaN	NaN	NaN	23.427	23.8083	24.1318	23.4996	NaN	NaN	22.1148	NaN	NaN	NaN	22.7838	22.9153	NaN	NaN	NaN	NaN	NaN	NaN	NaN	NaN	NaN	NaN	NaN	NaN	22.1334	NaN	NaN	NaN	NaN	NaN	NaN	NaN	NaN	NaN	NaN	NaN	NaN	NaN
NaN	NaN	NaN	NaN	22.1487	21.8911	22.2033	22.1437	22.7508	22.7034	22.4904	22.5973	NaN	NaN	NaN	22.74	NaN	NaN	NaN	NaN	NaN	NaN	NaN	NaN	22.3313	22.1434	22.2845	22.511	22.4947	22.4763	NaN	NaN	NaN	NaN	NaN	22.5384	NaN	NaN	NaN	NaN	NaN	NaN	21.8508	21.2242	NaN	21.9229	NaN	NaN	NaN	NaN
NaN	NaN	NaN	NaN	22.1907	21.9792	21.4752	21.7964	NaN	21.2153	NaN	NaN	NaN	NaN	NaN	NaN	NaN	NaN	22.6818	22.6044	NaN	NaN	22.8712	22.9075	22.5084	22.6278	22.6356	22.6815	NaN	NaN	NaN	NaN	NaN	NaN	NaN	NaN	NaN	NaN	NaN	NaN	NaN	NaN	21.6074	NaN	NaN	NaN	NaN	NaN	NaN	NaN
29.2267	29.2577	29.7784	29.7742	30.2609	30.4061	30.7927	30.82	27.276	27.2947	27.0541	27.0168	28.4855	28.5319	28.5428	28.585	29.5891	29.5844	29.869	29.859	29.4599	29.5474	29.6661	29.6943	29.7906	29.7432	29.9399	29.9879	28.663	28.6758	30.0751	30.2664	30.0061	29.96	26.6133	26.5621	27.0248	26.865	29.4158	29.3428	29.6152	29.6413	30.7706	30.7838	30.8211	30.7847	29.2428	29.3093	29.3522	29.3267
30.4894	30.5541	30.9999	30.8941	32.0946	32.0177	32.1429	32.101	32.5339	32.5097	32.4457	32.4674	32.7704	32.784	32.7045	32.6523	31.2583	31.3484	31.5899	31.7044	31.1779	31.1244	31.562	31.5077	32.1401	32.2308	32.3714	32.4001	32.8302	32.934	32.3057	32.3077	32.3293	32.3767	32.6056	32.57	32.5105	32.508	30.9499	30.908	31.6742	31.5774	32.5021	32.4723	32.2497	32.3192	32.4789	32.4329	32.5232	32.4906
NaN	NaN	NaN	NaN	NaN	NaN	NaN	NaN	25.2291	25.3308	25.1377	25.0325	NaN	NaN	NaN	NaN	NaN	NaN	NaN	NaN	NaN	NaN	NaN	NaN	NaN	NaN	NaN	NaN	19.7769	19.3334	NaN	NaN	NaN	NaN	NaN	NaN	NaN	NaN	NaN	NaN	NaN	NaN	NaN	NaN	NaN	NaN	NaN	NaN	NaN	NaN
28.0587	28.0603	27.3014	27.3832	26.7098	26.6524	26.7145	26.6418	24.5779	24.535	24.1963	24.1973	24.7425	24.6456	24.7059	24.6511	27.6525	27.7554	26.6871	26.6806	28.1168	27.9447	26.8614	26.9407	31.2542	31.2876	29.9609	29.9867	24.5426	24.231	25.8211	25.9441	25.7972	25.8177	24.5605	24.5189	24.9558	24.8675	27.8526	27.6701	26.6175	26.6024	26.9573	27.0216	26.9309	26.9946	24.48	24.8232	24.3224	24.295
25.8109	25.8452	25.7672	25.7706	24.2471	24.1589	24.3739	24.2248	25.8321	25.853	25.8313	25.8314	23.9146	23.817	24.0438	23.9434	24.5208	24.4469	24.0859	23.9387	25.058	25.297	24.4329	24.3093	23.9872	23.9493	24.1073	24.1592	25.4411	25.3473	23.8124	23.7638	23.6955	23.6905	24.474	24.5358	24.6809	24.6067	25.5681	25.5742	25.2182	25.3844	24.0761	24.1264	23.9597	24.0023	23.9019	23.8423	23.7848	23.7648
26.2346	26.3421	25.5198	25.7134	27.43	27.3954	27.3019	27.2873	26.6499	26.6645	26.4585	26.5638	27.3862	27.4802	27.326	27.3364	26.959	26.7623	26.5284	26.4315	25.5682	25.599	26.0405	26.1372	28.4617	28.5452	28.1738	28.2156	27.4162	27.4309	27.4901	27.6032	27.5618	27.5823	25.8011	25.7767	25.9688	25.8665	25.6822	26.5697	26.5229	26.4436	27.3737	27.4714	27.7212	27.7034	27.7786	27.6828	27.661	27.6449
23.3647	23.0769	22.2808	23.1906	24.6751	24.7036	24.7046	24.7462	23.9251	24.0718	24.0804	24.0365	24.2488	24.2111	23.8031	24.2005	23.6307	23.4404	23.7832	23.545	NaN	NaN	22.9628	22.1761	24.0434	23.903	23.9366	23.9631	23.8993	23.892	24.258	24.1759	24.1319	24.3038	24.9728	24.8897	24.8767	24.9753	23.8986	22.5124	23.2677	23.7455	24.4977	24.4471	24.5688	24.4996	23.8984	23.8654	23.7603	23.8592
26.0164	25.6845	24.7175	25.0922	27.6657	27.8618	28.0374	27.9119	28.4296	28.4061	28.38	28.2933	27.9402	27.9672	27.854	27.7089	NaN	25.5215	25.6211	25.8424	25.59	25.4446	26.3173	26.3096	27.7674	27.6067	27.4256	27.1533	28.2455	28.212	27.3092	27.3316	27.4119	27.1374	26.7489	26.7475	26.4292	26.3458	NaN	25.3178	25.3089	26.1597	27.2352	27.4416	27.6419	27.4578	27.8657	27.9966	27.8748	27.9557
28.208	28.0892	28.5837	28.6816	25.0904	25.1513	24.851	24.7617	24.653	24.7408	24.1729	24.3901	25.854	25.7603	25.9731	25.7763	28.0023	28.1449	28.2071	28.1263	27.7911	27.9573	28.2278	27.94	25.977	25.8848	25.9253	25.9338	25.3458	25.3395	27.6968	27.731	27.7475	27.7508	24.1213	23.8902	24.2187	24.1945	28.1733	28.1211	28.0149	28.0928	26.424	26.4198	26.3933	26.3808	24.7098	25.084	25.0195	25.0281
NaN	23.0005	NaN	NaN	24.4896	24.5032	24.9339	25.0278	26.8398	26.8209	26.7933	26.8251	25.2493	25.4311	25.5144	25.5317	22.4528	22.2998	23.0415	22.5936	21.2352	22.3006	22.506	20.3576	25.2218	24.9859	25.4349	25.3683	25.5225	25.4519	24.1818	24.0863	24.3691	24.4368	26.2663	26.2347	26.2609	26.1879	21.2886	21.5174	22.1778	21.5612	25.0866	25.1065	25.2139	25.1605	25.1582	25.1206	25.5527	25.5256
NaN	NaN	NaN	NaN	22.2767	22.5021	22.0608	21.5768	NaN	NaN	NaN	NaN	NaN	NaN	NaN	NaN	NaN	20.6731	NaN	NaN	NaN	NaN	NaN	NaN	21.8819	21.8255	21.2943	21.7248	NaN	NaN	21.5664	21.4602	21.1788	21.1132	NaN	NaN	NaN	NaN	NaN	NaN	NaN	NaN	20.5752	21.0586	21.3586	21.4898	NaN	21.2597	NaN	NaN
NaN	NaN	NaN	NaN	NaN	NaN	NaN	NaN	NaN	NaN	NaN	NaN	NaN	NaN	NaN	NaN	NaN	NaN	NaN	NaN	NaN	NaN	NaN	NaN	21.237	20.9243	20.8315	21.1227	NaN	NaN	NaN	NaN	NaN	NaN	NaN	NaN	NaN	NaN	NaN	NaN	NaN	NaN	NaN	NaN	NaN	NaN	NaN	NaN	NaN	NaN
23.6776	23.4733	23.0927	23.1027	23.7457	23.796	23.7528	23.7607	22.5826	22.5404	22.7686	22.8112	21.6629	21.7246	21.6212	21.6701	23.8013	23.8416	22.8243	22.9439	23.9251	23.8528	23.0731	23.2925	23.5955	23.4404	23.5177	23.4618	21.2211	21.3917	22.6685	22.9183	22.7246	22.901	22.3319	22.2544	22.1831	22.1863	23.7495	23.5596	22.7847	22.9408	23.4793	23.6139	23.3894	23.5792	22.7194	22.7896	22.6342	22.6192
24.567	24.4018	24.134	24.228	25.2697	25.2718	25.0843	24.9282	26.3434	26.5856	26.8146	26.805	24.9056	25.0558	25.186	25.3025	24.7463	24.8383	22.488	22.6067	24.5756	24.933	23.5439	23.7233	24.8064	24.8398	24.3519	24.3418	25.6616	25.6003	24.9178	25.0783	24.8784	25.0509	26.7972	26.6887	26.8468	26.7163	24.4758	24.5714	23.7192	24.0222	25.716	25.5751	25.8622	25.7584	25.561	25.5594	24.9241	25.1676
25.3211	25.4539	26.6255	26.4137	28.0199	28.0051	28.06	28.1506	24.2423	24.3277	24.3897	24.1452	26.6569	26.6091	26.7646	26.631	25.649	25.9129	27.4583	27.6165	24.0969	24.8204	27.5712	27.827	27.1682	27.1435	26.9276	26.824	25.4945	25.4729	26.7905	26.6724	26.7349	26.7035	24.7724	24.9622	24.925	24.931	26.5911	26.754	28.0242	27.2888	28.1368	28.1383	28.4702	28.3994	26.3027	26.3105	26.0053	25.979
25.8861	25.8419	24.8779	24.6927	27.8359	27.8155	28.0487	27.9933	NaN	NaN	NaN	NaN	NaN	NaN	NaN	NaN	23.8808	22.9005	24.1402	24.0415	27.459	27.4333	25.7525	25.7869	24.7412	24.6096	23.8722	24.2084	NaN	NaN	25.9388	26.0594	25.8327	26.0085	24.3669	24.7978	24.054	24.1472	NaN	22.572	23.0437	23.2026	24.1732	24.3422	24.484	24.6176	NaN	NaN	NaN	NaN
NaN	22.9017	NaN	NaN	25.0913	25.1779	25.2187	25.292	24.1066	24.2348	24.0557	24.2004	25.6405	25.712	25.5173	25.4982	23.1953	23.3863	22.3875	NaN	NaN	NaN	22.1342	NaN	24.9494	24.8953	25.1829	25.0842	25.803	25.8398	24.8271	24.7882	25.1026	25.226	26.2314	26.0878	26.1612	26.1857	NaN	NaN	22.0925	NaN	24.9944	24.9714	24.8846	24.8494	25.1364	25.1458	25.3047	25.2494
NaN	NaN	NaN	NaN	NaN	NaN	17.9815	NaN	18.7891	18.7409	NaN	NaN	NaN	NaN	NaN	NaN	NaN	NaN	NaN	NaN	NaN	NaN	NaN	NaN	27.0235	27.0487	26.8305	26.9699	NaN	NaN	NaN	18.1515	18.1309	NaN	NaN	NaN	NaN	NaN	NaN	NaN	NaN	NaN	19.048	NaN	NaN	NaN	NaN	NaN	NaN	NaN
31.5564	31.4181	30.308	30.3111	27.2842	27.1987	26.455	26.439	21.7099	22.2168	22.2765	20.4484	23.5657	23.4324	23.623	23.7302	30.3167	30.2325	29.581	29.5413	30.6684	30.6431	31.3855	31.3387	25.5712	25.6764	25.2992	24.8919	25.4713	25.4782	27.6897	27.7661	27.518	27.7439	19.4923	NaN	20.7439	21.8095	31.6362	31.5949	31.0651	31.026	20.9474	19.4869	22.7958	21.9032	27.6678	27.7247	27.5966	27.7259
NaN	NaN	NaN	NaN	23.1677	23.0566	23.397	22.9971	24.8436	24.8576	24.7768	24.7469	25.7847	25.7216	25.6864	25.6374	NaN	NaN	NaN	NaN	NaN	NaN	NaN	NaN	24.334	24.2917	24.4947	24.6259	25.7893	25.7513	24.0383	24.0645	23.887	24.0515	25.3178	25.2676	25.3702	25.3229	NaN	NaN	NaN	NaN	24.065	23.8573	23.7936	23.8759	24.3914	24.5178	24.4683	24.4737
NaN	NaN	NaN	NaN	NaN	NaN	NaN	NaN	NaN	NaN	NaN	NaN	22.4531	22.4201	22.193	22.1984	NaN	NaN	NaN	NaN	NaN	NaN	NaN	NaN	NaN	NaN	NaN	NaN	NaN	NaN	NaN	NaN	NaN	NaN	NaN	NaN	NaN	NaN	NaN	NaN	NaN	NaN	NaN	NaN	NaN	NaN	NaN	NaN	NaN	NaN
28.1108	28.2227	27.7641	27.8283	26.9213	26.9285	26.9759	26.911	26.4043	26.3296	26.3383	26.2739	26.5541	26.5683	26.6339	26.6366	27.8893	27.8678	27.5813	27.5645	28.1953	28.173	27.5911	27.636	27.0529	26.9309	26.9953	26.9731	26.4098	26.4791	27.0859	27.0455	26.9086	26.8006	25.979	25.9677	26.3808	26.331	27.7591	27.7075	27.3229	27.3478	26.2911	26.1875	26.4252	26.3928	26.0922	26.0977	26.1697	26.158
24.8536	25.0965	24.8401	25.3227	24.0416	24.0026	22.7722	22.7321	22.1233	21.8563	21.3979	21.2853	NaN	NaN	21.2276	NaN	26.0734	25.9565	25.9178	25.9074	24.1225	24.1238	25.3855	25.4483	21.9301	21.5382	21.7052	21.1371	NaN	22.2727	22.6182	22.6538	22.4703	23.056	25.4625	25.5044	24.9881	25.235	25.5803	25.5807	25.227	25.4955	21.2448	21.0953	21.0591	NaN	21.6941	21.637	22.3032	22.0457
25.3533	25.2166	24.9633	24.9677	24.523	24.5189	24.427	24.4363	23.8611	23.826	23.8083	23.6644	24.337	24.5673	24.3202	24.3288	25.3308	25.4882	24.2653	24.2979	25.9285	26.1125	24.9755	24.9567	24.1768	24.4218	23.9721	23.8407	23.8712	23.8827	24.5066	24.4447	24.495	24.488	24.1434	24.2587	24.1902	24.4432	25.0439	25.0831	24.4584	24.7767	24.947	24.926	25.1155	25.1035	24.4111	24.0871	23.7808	24.071
NaN	NaN	NaN	NaN	26.0555	26.0776	26.0198	25.9904	26.4234	26.3298	26.5117	26.5204	26.5103	26.4751	26.4449	26.4788	NaN	NaN	NaN	NaN	NaN	NaN	NaN	NaN	26.0205	26.0568	26.3897	26.2853	26.672	26.6572	26.1177	26.2086	26.0811	26.0615	26.8044	26.8963	26.8436	26.8706	NaN	NaN	NaN	NaN	27.1631	27.0835	26.9466	26.9964	26.3568	26.3252	26.4384	26.4551
25.2939	25.3506	26.7405	26.6391	21.5677	21.6717	19.9728	17.5376	NaN	NaN	NaN	17.6807	NaN	NaN	NaN	NaN	25.4662	25.5331	26.2772	26.4931	24.6954	24.4633	26.1966	25.898	NaN	NaN	NaN	NaN	NaN	NaN	NaN	NaN	20.1464	19.206	21.6511	23.2954	24.5741	21.5618	25.8199	25.8834	25.5409	25.6206	NaN	NaN	20.1373	NaN	NaN	NaN	NaN	NaN
NaN	NaN	23.5874	23.2516	24.994	25.183	25.5333	25.5601	NaN	21.2469	NaN	22.1669	NaN	NaN	NaN	NaN	25.7715	25.8765	24.9121	24.856	NaN	NaN	23.0559	23.1221	NaN	22.3974	NaN	NaN	25.3595	25.2532	25.301	25.1946	26.0195	25.4243	NaN	22.6616	NaN	NaN	21.9721	23.4639	22.842	22.844	NaN	NaN	NaN	NaN	NaN	22.2575	NaN	NaN
NaN	NaN	NaN	NaN	23.5186	23.4172	23.0157	23.2048	22.3429	22.2601	21.9585	21.8776	22.3047	22.258	22.148	22.0593	NaN	NaN	22.2209	NaN	NaN	NaN	22.4822	NaN	23.2518	23.015	23.1648	23.3545	24.0336	23.896	22.6426	22.714	22.9102	22.7007	22.7309	22.4923	22.4598	22.6473	NaN	NaN	NaN	NaN	22.2142	21.4962	21.99	22.0402	22.3166	22.426	22.8431	22.593
NaN	23.887	NaN	23.3453	23.0353	22.783	22.1299	22.0507	NaN	NaN	NaN	NaN	22.7753	22.5839	22.6272	22.767	23.5376	NaN	NaN	22.8319	24.2485	24.3623	NaN	22.333	22.3016	21.1603	22.15	22.5292	NaN	NaN	23.7727	23.7297	23.3893	23.5213	23.1944	22.6259	23.4444	23.5295	NaN	NaN	NaN	NaN	22.3229	22.5351	22.9314	22.7861	22.7368	22.6298	21.8517	22.0012
21.7551	22.107	21.9374	22.4197	NaN	NaN	NaN	NaN	NaN	NaN	NaN	NaN	NaN	NaN	NaN	NaN	21.9223	21.7275	NaN	NaN	20.6592	20.8873	21.5778	21.81	NaN	NaN	NaN	NaN	NaN	NaN	NaN	NaN	NaN	NaN	NaN	NaN	NaN	NaN	NaN	NaN	NaN	NaN	NaN	NaN	NaN	NaN	NaN	NaN	NaN	NaN
NaN	NaN	NaN	NaN	24.4976	24.443	24.4213	24.4757	22.0317	22.0081	22.1365	21.8205	23.7753	23.5156	23.3395	23.6471	NaN	NaN	NaN	NaN	NaN	NaN	NaN	NaN	25.8874	25.8263	26.0546	25.9951	22.3099	23.1697	22.7448	21.8998	23.328	23.146	NaN	NaN	18.7057	20.8416	NaN	NaN	NaN	NaN	22.9789	23.0106	23.4382	23.2163	24.5075	24.5918	24.6554	24.2979
26.5462	26.5466	25.0803	24.4933	28.2361	28.2556	28.3823	28.3884	29.0103	28.9982	28.9859	28.9851	28.7137	28.7657	28.7734	28.6725	27.0424	27.0379	26.412	26.2457	27.455	27.3776	26.1791	26.2837	28.245	28.2127	28.2859	28.2748	28.3093	28.3688	28.3429	28.3869	28.2567	28.2687	28.7735	28.7698	28.7764	28.7734	26.5289	26.6453	26.5661	26.5385	28.7431	28.8131	28.7162	28.6948	28.5726	28.6521	28.5778	28.6232
NaN	NaN	NaN	NaN	20.3328	NaN	21.7975	21.6412	NaN	NaN	NaN	NaN	NaN	20.1505	19.8941	NaN	NaN	NaN	NaN	NaN	NaN	NaN	19.1579	19.2141	NaN	20.3281	19.6368	NaN	NaN	NaN	NaN	NaN	21.29	NaN	NaN	NaN	NaN	NaN	NaN	NaN	NaN	NaN	NaN	NaN	NaN	NaN	21.1966	21.4552	21.2291	21.2381
NaN	NaN	NaN	NaN	NaN	NaN	NaN	NaN	NaN	NaN	NaN	NaN	NaN	NaN	NaN	NaN	NaN	NaN	NaN	NaN	NaN	NaN	NaN	NaN	NaN	NaN	NaN	NaN	NaN	NaN	NaN	NaN	NaN	NaN	23.8898	23.8072	23.7961	23.7228	NaN	NaN	NaN	NaN	NaN	NaN	NaN	NaN	NaN	NaN	NaN	NaN
NaN	NaN	NaN	NaN	NaN	NaN	25.8456	NaN	NaN	NaN	NaN	NaN	NaN	NaN	NaN	NaN	NaN	NaN	NaN	NaN	NaN	NaN	NaN	NaN	NaN	25.8947	NaN	NaN	NaN	25.9477	25.7495	25.8696	25.9843	26.2599	NaN	NaN	NaN	NaN	NaN	NaN	NaN	NaN	NaN	NaN	NaN	NaN	NaN	NaN	NaN	NaN
23.6801	23.1452	NaN	23.6634	25.0993	25.1143	24.8358	25.0136	NaN	NaN	NaN	NaN	NaN	NaN	NaN	NaN	23.2046	23.6595	24.6166	24.4397	NaN	NaN	NaN	NaN	23.1246	23.4761	22.9547	22.621	22.4794	21.2329	25.0333	24.8985	25.2608	25.2785	24.5372	24.7596	24.5159	24.6247	NaN	NaN	NaN	NaN	NaN	NaN	NaN	NaN	NaN	NaN	NaN	NaN
NaN	NaN	NaN	NaN	23.6157	23.4221	22.4861	22.6591	21.9464	22.1075	22.2628	22.5622	23.7182	23.524	23.7457	23.7172	NaN	NaN	NaN	NaN	21.9215	NaN	NaN	NaN	NaN	NaN	NaN	NaN	21.9209	22.1677	NaN	NaN	22.6152	22.2145	NaN	NaN	NaN	NaN	NaN	NaN	NaN	NaN	NaN	21.6959	21.063	21.1757	NaN	NaN	22.3046	21.6274
NaN	24.3808	23.8263	23.069	27.1384	27.1249	27.3191	27.3329	27.5984	27.6335	27.8774	27.9457	28.0031	27.9979	28.0251	27.9547	25.3142	24.6241	24.8284	24.5736	23.2952	23.6436	24.1706	23.5652	27.1315	27.1473	26.9606	27.114	26.5568	26.5958	27.4281	27.4895	27.3672	27.4084	26.6934	26.6555	26.5107	26.6324	23.8466	24.9346	24.7226	24.5766	26.5606	26.5266	26.6258	26.7205	26.4666	26.4439	26.489	26.5296
24.045	23.7492	24.2536	24.3205	22.9675	23.1962	NaN	21.2345	NaN	NaN	NaN	NaN	NaN	NaN	NaN	NaN	23.9381	24.0483	24.6422	24.3863	24.5176	24.1722	24.2378	24.2049	24.9119	24.9338	24.1283	24.0902	23.8861	24.0939	NaN	22.6678	NaN	NaN	21.8532	22.4798	22.6391	22.3539	NaN	23.8703	24.3975	24.3457	NaN	NaN	22.2137	NaN	NaN	NaN	NaN	NaN
22.0212	23.6103	23.4004	NaN	23.3137	23.332	22.4719	22.7718	24.2774	23.9933	24.7574	24.8845	23.1705	23.1303	23.1721	23.0523	24.0706	NaN	22.1083	23.119	22.104	22.1557	23.2903	23.3017	22.7378	22.6049	21.9902	21.7653	24.0099	24.1905	22.676	22.6172	22.5663	22.7331	24.0669	24.0772	23.8101	23.4794	NaN	NaN	22.7544	22.701	22.8017	22.4722	22.4455	22.6403	22.9932	23.0616	22.5672	22.6262
23.9538	23.8114	23.272	NaN	24.0678	24.1555	23.6899	23.816	23.6949	23.7329	23.961	23.9322	23.5842	23.6475	23.5105	23.5075	23.763	23.5035	23.3116	23.2248	24.5098	24.6881	23.4884	23.4735	24.4583	24.2902	24.2149	24.2123	23.467	23.6985	24.6869	24.6297	24.6734	24.5069	23.722	23.8341	23.7693	23.6966	23.6711	23.7108	23.4754	23.6582	24.6608	24.6229	24.7443	24.8123	23.6825	23.6044	23.3943	23.3944
25.3652	25.19	23.3259	24.4129	28.302	28.3175	28.2479	28.2252	28.9867	28.9699	28.9591	28.9453	29.014	28.9253	29.0172	28.9629	25.9112	25.9025	26.7563	26.155	25.1306	25.5266	26.5004	26.5161	28.4496	28.4084	27.9381	27.9769	28.8377	28.8569	28.3054	28.3224	28.302	28.3444	29.229	29.2487	29.2325	29.1878	26.0067	26.3137	26.163	26.6947	28.2985	27.9365	28.4509	28.5193	28.7733	28.8406	28.8698	28.9173
30.5857	30.6759	31.2693	31.2879	29.5411	29.5219	29.7329	29.6867	27.6317	27.6512	27.1689	27.1679	28.5959	28.6482	28.5134	28.5953	30.4518	30.5231	30.5058	30.5569	30.0955	29.9478	31.0211	30.9819	29.8029	29.7813	29.6737	29.5457	29.1576	29.1421	30.121	30.155	29.8076	29.9255	27.7077	27.7615	27.7544	27.6889	30.6875	30.6761	30.5698	30.6404	29.0388	29.0221	29.0483	28.9957	28.7517	28.7147	28.8071	28.7984
25.4175	25.3049	25.692	25.578	24.235	NaN	24.7366	24.7723	NaN	NaN	NaN	NaN	NaN	NaN	NaN	NaN	25.1019	25.2322	24.922	24.7739	24.4373	24.4534	25.7831	25.9694	25.1685	25.0401	24.8903	24.7043	NaN	NaN	24.535	24.8088	24.8519	24.9902	NaN	NaN	NaN	NaN	25.4123	25.2713	25.0405	24.8039	24.3108	24.3764	24.2324	24.4511	23.3663	23.5511	NaN	NaN
29.5457	29.4792	30.1082	30.3022	27.8732	27.9955	26.9642	26.9587	26.3019	26.2168	25.8748	25.5416	23.4183	23.191	24.5047	24.5032	29.1803	28.9077	29.9697	30.0656	27.1037	27.0006	29.9833	30.0645	25.7263	25.7273	25.8327	25.8037	25.9274	25.6846	26.9799	27.0126	27.8951	27.7423	NaN	NaN	NaN	NaN	30.1191	29.8375	30.2426	30.3383	24.6631	25.1782	25.4111	25.39	25.2383	25.1773	26.0612	26.1061
23.8572	NaN	23.1331	22.6515	25.6566	25.9452	26.0872	26.0625	26.7956	26.9143	26.9251	26.859	25.7598	25.7864	25.8049	25.78	23.9827	22.043	19.9369	21.5181	22.8217	NaN	21.3005	21.4983	25.8135	25.811	26.0458	25.9973	26.0869	26.0527	25.707	25.7257	25.5801	25.6997	26.5785	26.521	26.4971	26.7077	21.8396	20.4504	20.7653	20.3285	27.3925	27.3825	27.2539	27.289	26.2557	26.1985	26.3239	26.2594
NaN	NaN	NaN	NaN	NaN	NaN	NaN	NaN	NaN	NaN	NaN	NaN	NaN	NaN	NaN	NaN	NaN	NaN	NaN	NaN	NaN	NaN	NaN	NaN	NaN	NaN	NaN	NaN	NaN	NaN	NaN	NaN	NaN	NaN	NaN	NaN	NaN	NaN	NaN	NaN	NaN	NaN	NaN	NaN	NaN	NaN	NaN	NaN	NaN	NaN
23.5484	23.7425	23.1509	23.5546	22.0974	21.4876	NaN	18.1334	NaN	NaN	NaN	NaN	NaN	NaN	NaN	NaN	22.0969	22.524	21.3384	21.0032	23.275	23.5424	23.3126	23.1658	NaN	NaN	NaN	NaN	22.3062	NaN	24.609	24.6051	24.4633	24.2316	22.5144	22.3951	22.2326	22.5992	23.3914	23.3901	22.6848	22.8729	NaN	NaN	NaN	NaN	24.1629	23.8254	23.6627	23.264
NaN	NaN	NaN	NaN	NaN	NaN	NaN	NaN	22.3706	22.3881	22.3499	22.4434	NaN	NaN	NaN	NaN	NaN	NaN	NaN	NaN	NaN	NaN	NaN	NaN	NaN	NaN	NaN	NaN	NaN	NaN	NaN	NaN	NaN	NaN	NaN	NaN	NaN	NaN	NaN	NaN	NaN	NaN	NaN	NaN	NaN	NaN	NaN	NaN	NaN	NaN
28.1151	28.3048	27.4241	27.4676	24.2984	23.8749	22.5241	22.6408	20.7731	NaN	NaN	NaN	26.0793	26.17	26.2351	26.3085	26.1931	26.3811	25.5573	25.7136	26.2984	26.3036	25.8056	26.1993	NaN	NaN	NaN	NaN	25.2636	25.0527	26.0816	26.1273	25.0662	24.9494	27.5044	27.4441	28.3073	28.3139	26.7438	26.7985	26.5573	26.6563	23.1169	23.1897	23.7424	23.8059	23.925	23.0124	21.7275	NaN
25.5284	25.9299	25.7981	25.8134	24.5673	24.3335	24.1013	23.8062	24.1458	24.2564	23.1188	23.4821	25.621	25.8841	26.1051	25.9364	25.9374	26.1689	26.0614	26.1142	22.1114	NaN	25.8596	25.9055	23.1693	22.0425	22.7749	23.1161	23.7569	24.1349	23.5608	23.8058	24.7901	24.3477	21.4873	22.6384	22.381	22.2519	25.9324	25.6301	26.2126	26.1527	22.2628	22.4489	23.0755	23.2129	22.5939	23.0331	23.9741	23.7373
23.6214	24.1612	23.1513	23.3261	NaN	NaN	NaN	NaN	NaN	NaN	NaN	NaN	NaN	NaN	NaN	NaN	23.5579	23.4454	22.9953	23.7552	24.2905	24.2109	23.4681	23.4715	NaN	NaN	NaN	NaN	NaN	NaN	NaN	20.0649	NaN	NaN	NaN	NaN	NaN	NaN	23.8597	23.9761	23.3303	23.6864	NaN	NaN	NaN	NaN	NaN	NaN	NaN	NaN
25.4152	25.0967	24.6969	24.7989	25.8204	25.8157	25.949	25.7372	27.2234	27.2789	27.2419	27.3022	27.0724	27.222	27.2086	27.1849	24.6384	24.8582	24.6646	24.8776	25.8783	26.1667	NaN	20.1088	26.0316	25.9694	26.1496	26.105	27.6807	27.7367	25.4951	25.6727	25.7823	25.8581	26.8689	26.951	26.9023	26.8682	24.6872	24.9032	25.1925	NaN	27.0485	27.0595	26.8502	26.9393	26.6827	26.4749	26.6418	26.7227
29.0611	29.0138	30.2397	30.2058	30.6743	30.8614	30.9447	30.9462	26.232	26.6694	25.9066	25.78	26.5956	25.8787	26.0913	25.7686	29.1342	29.0903	29.7786	29.7636	30.2038	29.9096	30.2741	30.363	31.1294	31.1088	30.8361	30.6838	27.9944	28.035	29.9139	29.8203	29.4277	29.5076	25.3199	25.4534	25.6287	25.6341	29.1822	29.0242	30.6482	30.4595	31.1523	31.1107	31.2308	31.2245	29.9719	30.0064	29.7938	29.7457
22.7889	22.8918	23.1744	23.3906	NaN	NaN	NaN	NaN	NaN	NaN	NaN	NaN	NaN	NaN	NaN	NaN	23.0577	22.9018	22.0896	22.405	23.1974	23.2717	23.4449	23.479	NaN	NaN	NaN	NaN	NaN	NaN	NaN	NaN	NaN	NaN	22.9543	23.0106	22.8661	23.1653	23.0249	22.9039	22.4976	22.9929	NaN	NaN	NaN	NaN	NaN	NaN	NaN	NaN
24.0554	24.092	23.9712	24.1101	26.2747	26.3431	26.1596	26.2062	27.0377	27.0374	27.0969	27.0571	26.1196	26.2561	26.516	26.4074	24.8026	24.8634	25.1066	25.1839	NaN	23.6029	25.1148	25.187	26.4509	26.4671	26.2575	26.181	27.0944	27.1679	26.4237	26.3982	26.6136	26.7075	26.2732	26.2724	26.2569	26.2356	25.0581	24.742	25.5046	25.2749	27.0163	26.9654	27.1318	27.1516	27.0235	26.9171	27.1119	27.1989
26.3802	26.2842	25.5552	25.9161	27.5151	27.5254	27.5807	27.6281	28.1326	28.1079	28.1094	28.0218	28.1399	28.0484	28.244	28.1738	26.8802	27.065	26.5272	26.5143	26.8561	26.7646	26.3118	26.4722	27.9994	27.9672	27.8385	27.8244	28.2571	28.3255	27.9493	27.9121	27.8389	27.8851	28.1558	28.1449	28.0972	28.0565	26.736	26.7389	26.6	26.4727	27.8916	27.8568	28.0173	27.9573	28.145	28.1228	28.1145	28.1008
27.762	27.8136	27.3625	27.231	28.2412	28.2527	28.0957	28.15	28.5349	28.4741	28.7689	28.6542	28.44	28.5478	28.569	28.6293	28.4116	28.5658	27.1722	27.2975	27.7302	27.6438	26.9722	27.23	28.46	28.4818	28.4643	28.3935	28.8126	28.8203	28.4701	28.457	28.5734	28.6985	28.9038	28.9328	28.9931	28.9111	28.1119	28.0433	27.3336	27.3971	28.7215	28.7015	28.7254	28.723	28.6674	28.6763	28.6853	28.6528
29.4345	29.422	29.5439	29.6581	27.8838	27.9308	28.0239	28.0993	28.0681	28.1537	28.0377	28.0254	28.5531	28.6045	28.5236	28.4878	29.2653	29.1338	29.368	29.4358	29.344	29.3774	29.4154	29.4825	27.8188	27.8695	27.8225	27.8722	28.3535	28.3905	27.4925	27.5095	27.5737	27.5727	27.1734	27.1854	27.1801	27.1433	29.5503	29.495	29.331	29.3498	28.1268	28.1403	28.0902	28.0919	27.7229	27.7193	27.6932	27.6566
27.4697	27.4537	27.936	28.0765	28.7573	28.6851	28.7923	28.7658	29.2564	29.2918	29.2126	29.2054	29.6108	29.4789	29.5342	29.5533	27.7882	27.8339	28.7135	28.7874	27.0313	27.0363	28.5683	28.6006	29.187	29.1099	29.3325	29.351	29.7821	29.7403	29.2816	29.2719	29.1659	29.0779	29.5393	29.5467	29.5316	29.5249	27.5848	27.6367	28.6333	28.6768	29.2304	29.2531	29.0872	29.073	29.2814	29.2963	29.3641	29.3061
30.0162	29.9028	30.0686	30.1209	30.4836	30.5006	30.5604	30.5	30.4187	30.4495	30.3931	30.3592	30.9136	30.8984	30.7388	30.6654	30.5832	30.6039	30.1629	30.2069	29.7555	29.6971	30.0589	29.9366	30.899	30.9288	30.7846	30.8108	30.3829	30.4135	31.0373	31.0577	31.0211	31.1413	29.742	29.7683	29.7005	29.69	30.306	30.2058	29.9657	30.0677	30.3217	30.3184	30.3225	30.3868	30.8035	30.7765	30.5831	30.6074
NaN	NaN	NaN	NaN	NaN	NaN	NaN	NaN	NaN	NaN	NaN	NaN	NaN	NaN	NaN	NaN	NaN	NaN	NaN	NaN	NaN	NaN	NaN	NaN	NaN	NaN	NaN	NaN	NaN	21.977	NaN	NaN	NaN	NaN	NaN	NaN	NaN	NaN	NaN	NaN	NaN	NaN	22.0404	22.128	22.5305	22.4576	22.3342	22.3928	21.606	21.3195
22.9476	NaN	22.5564	23.6472	24.8327	24.766	24.6719	24.757	25.4963	25.4355	25.4205	25.2732	24.9087	24.9344	24.9865	25.0006	24.7062	24.2984	22.837	23.9626	23.3178	25.806	21.9851	22.6338	24.7018	24.7955	24.9348	24.9047	25.1127	24.9602	24.7171	24.5933	24.585	24.6207	24.3344	24.4784	24.336	24.4085	22.9283	NaN	22.2116	22.0166	25.0065	24.9126	24.8589	24.8729	24.8517	24.8652	24.8204	24.8938
28.6029	28.6997	28.9801	28.9451	25.6945	25.575	24.5688	24.4454	24.9196	24.6035	22.8193	22.8471	21.6608	20.3039	22.5781	21.5786	28.2621	28.4259	29.004	29.0457	29.6279	29.5274	29.834	29.6871	24.6303	24.4637	24.848	25.0454	24.7177	24.5826	27.074	27.1382	27.2735	27.1727	29.3792	29.3694	28.8911	28.9778	29.3335	29.2349	29.8081	29.711	22.9715	21.9768	22.9496	24.0888	23.1408	23.8599	24.3502	24.3029
26.4234	26.3348	25.7824	25.8881	26.4904	26.5362	26.835	26.8075	26.8073	26.8096	26.738	26.7041	26.9924	27.0387	27.0585	27.0651	26.6302	26.6438	26.3319	26.3577	26.8653	26.814	25.9359	25.8014	26.6746	26.6391	26.7868	26.7772	26.8606	26.8116	26.7643	26.7901	26.8956	26.9742	27.5661	27.6235	27.5087	27.574	26.3376	26.1835	26.2862	26.1817	26.7098	26.8198	26.6513	26.6763	26.903	26.9246	26.9112	26.9221
28.3044	28.3913	28.3195	28.3787	28.3367	28.3235	28.4785	28.4958	29.169	29.1177	29.145	29.134	28.0153	28.0055	28.05	27.96	28.551	28.6073	28.0925	28.0353	28.4121	28.3566	28.2631	28.2946	28.3579	28.3357	28.4117	28.351	28.5141	28.624	28.2068	28.1863	28.185	28.1535	28.4338	28.4156	28.3306	28.3855	28.3742	28.5175	28.0851	28.0737	28.7531	28.743	28.6614	28.6605	28.1995	28.165	28.1253	28.1485
27.5797	27.6199	26.565	26.74	28.195	28.1319	28.2275	28.2826	28.893	28.8502	28.7948	28.8338	28.8227	28.7795	28.7597	28.7059	27.9153	27.9808	27.1813	27.1068	27.9956	28.0767	26.9581	26.83	28.5152	28.4489	28.6111	28.5631	28.4206	28.4821	28.0695	28.1055	28.1486	28.0685	28.9	28.9002	28.8895	28.8615	27.4385	27.504	27.168	27.3672	28.7545	28.7802	28.7059	28.7145	28.4107	28.4204	28.4095	28.4091
NaN	NaN	NaN	NaN	24.4635	24.2744	23.469	23.1507	24.612	24.6377	25.3957	25.2207	24.1191	24.0057	22.8612	23.0434	22.5475	23.1867	NaN	NaN	NaN	NaN	NaN	NaN	24.2258	24.0638	23.9424	23.9183	24.3668	24.4063	25.9138	25.8325	25.1766	25.1796	25.0501	25.05	25.019	25.1136	22.9895	22.5924	NaN	NaN	23.7219	23.712	23.708	23.7361	23.1731	23.2961	23.7517	23.561
NaN	NaN	NaN	NaN	NaN	NaN	20.8664	NaN	NaN	NaN	NaN	NaN	NaN	NaN	NaN	NaN	NaN	NaN	NaN	NaN	NaN	NaN	NaN	NaN	NaN	NaN	NaN	NaN	NaN	NaN	NaN	21.0451	NaN	NaN	NaN	NaN	NaN	NaN	NaN	NaN	NaN	NaN	NaN	NaN	NaN	NaN	NaN	NaN	NaN	NaN
26.8875	27.1415	24.3052	23.1919	23.6596	23.053	NaN	NaN	NaN	NaN	NaN	NaN	NaN	NaN	NaN	NaN	26.5081	26.6007	22.8998	22.9947	28.2722	28.288	NaN	22.8195	22.6733	23.124	22.0891	21.596	NaN	NaN	NaN	NaN	21.3778	NaN	NaN	NaN	NaN	NaN	25.2457	25.9166	21.8824	22.7628	22.3461	NaN	22.6758	21.684	NaN	NaN	NaN	NaN
NaN	NaN	NaN	NaN	23.6083	23.7391	24.25	24.0758	NaN	NaN	NaN	NaN	NaN	NaN	20.3845	NaN	NaN	NaN	NaN	NaN	NaN	NaN	NaN	NaN	24.2812	24.2806	24.6637	24.5863	NaN	NaN	22.2383	21.9001	21.9444	21.9776	NaN	NaN	NaN	NaN	NaN	NaN	NaN	NaN	NaN	NaN	NaN	NaN	23.2399	NaN	NaN	23.0669
22.773	NaN	25.1921	25.2467	23.0229	23.2008	23.3283	23.382	24.0494	24.1844	23.7163	23.5751	24.3176	24.1605	24.1142	23.9992	23.8341	23.9601	25.7359	25.7691	22.4442	NaN	23.6801	23.8508	24.291	24.3135	24.5249	24.4706	24.3166	24.2528	23.1579	23.1938	23.3316	23.1701	24.3124	24.5159	24.4452	24.3719	24.0099	NaN	25.5677	25.4634	23.3167	23.0062	23.2595	23.2085	23.5033	23.4891	23.8281	23.5901
24.5	24.6241	24.4062	24.4101	23.381	22.5548	22.7558	22.375	NaN	20.9368	21.1484	NaN	24.3358	24.18	24.6071	24.6197	24.1007	24.2249	24.0865	24.1116	NaN	NaN	25.0914	25.0491	21.737	NaN	22.2808	22.2491	23.4242	23.2975	24.3597	24.5509	23.7967	23.7585	24.5382	24.6671	25.5196	25.4817	24.0287	24.3325	23.9405	23.6264	21.2211	NaN	NaN	NaN	22.8586	22.8258	22.8422	22.684
26.6451	26.5037	27.2959	27.1488	NaN	NaN	NaN	NaN	NaN	19.5721	NaN	NaN	22.0109	21.2814	20.6851	22.4777	26.4228	25.8594	26.3578	26.3723	26.1787	25.842	26.4497	26.6309	NaN	NaN	NaN	NaN	NaN	NaN	NaN	NaN	NaN	NaN	20.5699	20.7931	20.3855	NaN	26.2197	26.4156	26.3712	26.2089	26.0203	26.0636	25.9086	26.0943	NaN	NaN	NaN	NaN
NaN	NaN	24.2648	NaN	24.9651	24.9805	25.1027	25.1006	26.1105	26.1297	25.907	26.1335	25.9751	25.9422	26.1593	26.0462	24.0222	23.5371	23.7685	24.201	NaN	NaN	24.5567	24.0897	25.018	25.0467	25.0595	25.2731	25.8877	25.6581	25.1282	25.1186	24.9982	25.0953	25.1354	25.0352	25.2114	25.0054	NaN	24.2907	23.6444	24.0825	24.8671	24.9578	24.6678	24.868	25.7838	25.7222	25.7246	25.7503
NaN	NaN	NaN	NaN	NaN	NaN	NaN	NaN	NaN	NaN	NaN	NaN	NaN	NaN	NaN	NaN	NaN	NaN	NaN	NaN	NaN	NaN	NaN	NaN	19.2177	19.3591	19.3923	19.5556	NaN	NaN	NaN	NaN	NaN	NaN	NaN	NaN	NaN	NaN	NaN	NaN	NaN	NaN	NaN	NaN	NaN	NaN	18.9175	18.665	19.0028	18.9719
27.8693	27.8485	28.3769	28.3833	26.2161	26.3076	25.7837	25.5935	25.2583	25.2308	24.791	24.6925	27.1065	27.0068	27.2839	27.2402	28.5647	28.4727	28.5765	28.6961	27.7231	27.6166	28.2678	28.1222	26.2398	26.2444	26.331	26.3991	24.987	24.8687	28.3336	28.3997	28.398	28.3835	24.6738	24.6278	24.7599	24.904	28.0771	27.9108	28.0223	27.9544	26.029	26.0067	25.8407	25.818	24.8861	24.9462	25.1656	25.1421
25.9141	25.7438	28.9447	28.5043	28.5013	28.1131	27.9561	28.3495	27.6766	27.1189	28.1441	27.3271	26.9134	27.2219	26.7763	26.9578	27.8465	27.5597	28.7316	28.2218	26.0034	NaN	27.9391	28.8275	28.1788	28.8261	29.0023	28.8024	27.9729	26.9851	27.94	27.9974	27.899	28.1305	27.6674	27.7586	27.8815	27.8817	28.357	27.1428	27.4779	27.8744	28.0757	27.2753	28.261	27.7819	26.9644	26.9571	26.6732	27.0152
33.1237	33.2152	33.4096	33.24	29.2136	29.2039	28.5883	28.6116	28.4236	28.4304	27.9583	27.9608	26.4016	26.4027	27.2915	27.2415	33.2439	33.2269	33.448	33.5038	31.6668	31.577	33.0643	32.9372	27.932	27.9567	27.9611	27.8701	29.4028	29.3385	28.8748	28.8537	29.7953	29.8933	25.3695	25.4972	22.5711	22.3174	33.65	33.7177	33.3868	33.4192	27.8383	27.8012	28.3331	28.2665	27.9911	27.9423	28.7068	28.6629
28.8519	28.8946	28.2756	28.3291	31.896	31.8397	31.8654	31.9027	27.5706	27.543	27.3703	27.2692	30.0859	30.2125	30.0624	30.0837	28.4039	28.3118	29.3605	29.3161	27.986	28.1782	29.538	29.651	31.5361	31.5261	31.4451	31.4924	30.124	30.1419	31.8517	31.7702	31.8718	31.8375	26.7722	26.7839	26.8753	26.8504	28.2674	28.3965	29.3363	29.33	31.1522	31.1849	31.1078	31.1626	31.0184	31.0402	30.8356	30.8529
[truncated: 4,203 more rows]
[truncated: 38 more columns]

## Sheet: Membrane-Fraction
1015_Balb-c-1-mem_Q-E_r1	1015_Balb-c-1-mem_Q-E_r2	1015_Balb-c-2-mem_Q-E_r1	1015_Balb-c-2-mem_Q-E_r2	1015_C57-BL6-1-mem_Q-E_r1	1015_C57-BL6-1-mem_Q-E_r2	1015_C57-BL6-2-mem_Q-E_r1	1015_C57-BL6-2-mem_Q-E_r2	20160621_1015_4T1-1-mem_Q-E_r1	20160621_1015_4T1-1-mem_Q-E_r2	20160621_1015_4T1-2-mem_Q-E_r1	20160621_1015_4T1-2-mem_Q-E_r2	20160621_1015_A20-1-mem_Q-E_r1	20160621_1015_A20-1-mem_Q-E_r2	20160621_1015_A20-2-mem_Q-E_r1	20160621_1015_A20-2-mem_Q-E_r2	20160621_1015_B16F10-1-mem_Q-E_r1	20160621_1015_B16F10-1-mem_Q-E_r2	20160621_1015_B16F10-2-mem_Q-E_r1	20160621_1015_B16F10-2-mem_Q-E_r2	20160621_1015_CT26-1-mem_Q-E_r1	20160621_1015_CT26-1-mem_Q-E_r2	20160621_1015_CT26-2-mem_Q-E_r1	20160621_1015_CT26-2-mem_Q-E_r2	20160621_1015_EL4-mem_Q-E_r1	20160621_1015_EL4-mem_Q-E_r2	20160621_1015_EMT6-1-mem_Q-E_r1	20160621_1015_EMT6-1-mem_Q-E_r2	20160621_1015_EMT6-2-mem_Q-E_r1	20160621_1015_EMT6-2-mem_Q-E_r2	20160621_1015_F9-1-mem_Q-E_r1	20160621_1015_F9-1-mem_Q-E_r2	20160621_1015_F9-2-mem_Q-E_r1	20160621_1015_F9-2-mem_Q-E_r2	20160621_1015_FVB-1-mem_Q-E_r1	20160621_1015_FVB-1-mem_Q-E_r2	20160621_1015_FVB-2-mem_Q-E_r1	20160621_1015_FVB-2-mem_Q-E_r2	20160621_1015_LLCsr-1-mem_Q-E_r1	20160621_1015_LLCsr-1-mem_Q-E_r2	20160621_1015_LLCsr-2-mem_Q-E_r1	20160621_1015_LLCsr-2-mem_Q-E_r2	20160621_1015_MC38-1-mem_Q-E_r1	20160621_1015_MC38-1-mem_Q-E_r2	20160621_1015_MC38-2-mem_Q-E_r1	20160621_1015_MC38-2-mem_Q-E_r2	20160621_1015_RENCA-1-mem_Q-E_r2	20160621_1015_RENCA-2-mem_Q-E_r1	20160621_1015_RENCA-2-mem_Q-E_r2	20160621_RENCA-1-mem_Q-E_r1
[truncated: 5,874 more rows]
[truncated: 41 more columns]

[truncated: 1 more sheets: Virus_proteins]
